# Supplementary material for: Quantitative proteomics reveals the dynamic proteome landscape of zebrafish embryos during the maternal-to-zygotic transition
Source: iScience. 2024 May 8;27(6):109944. doi: 10.1016/j.isci.2024.109944 (PMC11111832; doi:10.1016/j.isci.2024.109944)
Supplement: Table S1. Proteins identified by RPLC-MS/MS and CZE-MS/MS methods from zebrafish embryos, related to Figure 1 [file mmc2.xlsx]

## Sheet: Sheet1
Table S1. Proteins identified by RPLC-MS/MS and CZE-MS/MS methods from zebrafish embryos.
RPLC-MS/MS													CZE-MS/MS
Uniprot name	Description	Gene name	Intensity										Uniprot name	Description	Gene name	Intensity
			2hpf-Rep.1	2hpf-Rep.2	2.5hpf-Rep.1	2.5hpf-Rep.2	4.3hpf-Rep.1	4.3hpf-Rep.2	5.25hpf-Rep.1	5.25hpf-Rep.2						2hpf-Rep.1	2hpf-Rep.2	2.5hpf-Rep.1	2.5hpf-Rep.2	4.3hpf-Rep.1	4.3hpf-Rep.2	5.25hpf-Rep.1	5.25hpf-Rep.2
sp|A0A0G2KTI4|S12A2_DANRE	Solute carrier family 12 member 2	slc12a2 nkcc1	14888	8153.6	12777	9809.1	14089	10053	13025	9149.6			sp|A0A0R4IBK5|R213A_DANRE	E3 ubiquitin-protein ligase rnf213-alpha	rnf213a	66912	41863	68849	57971	64865	50439	67583	46263
sp|A0A0R4IBK5|R213A_DANRE	E3 ubiquitin-protein ligase rnf213-alpha	rnf213a	94334	60333	92865	74742	89877	69709	87889	57586			sp|A0A2R8QCI3|DAPLE_DANRE	Protein Daple	ccdc88c	6291.5	4647.5	8429.7	5213.9	4462.9	4276.2	6303.7	4270.5
sp|A0AUR5|MINY3_DANRE	Ubiquitin carboxyl-terminal hydrolase MINDY-3	mindy3 carp fam188a zgc:153892	24469	15718	20509	19587	20928	16433	19901	14822			sp|A0AUR5|MINY3_DANRE	Ubiquitin carboxyl-terminal hydrolase MINDY-3	mindy3 carp fam188a zgc:153892	2800.5	2097.4	1364.5	2328.7	1941.8	1575	1735.6	1371.2
sp|A0JME2|MCAF1_DANRE;tr|A0A0R4IKD6|A0A0R4IKD6_DANRE;tr|F8W5Q4|F8W5Q4_DANRE	Activating transcription factor 7-interacting protein 1	atf7ip mcaf1 si:dkey-48a12.2 zgc:152981	19055	10159	14986	14798	20335	12538	19874	11772			sp|A0JME2|MCAF1_DANRE;tr|A0A0R4IKD6|A0A0R4IKD6_DANRE;tr|F8W5Q4|F8W5Q4_DANRE	Activating transcription factor 7-interacting protein 1	atf7ip mcaf1 si:dkey-48a12.2 zgc:152981	14749	10040	15557	12658	17276	12109	15793	10064
sp|A0JMI9|RRF2M_DANRE	Ribosome-releasing factor 2, mitochondrial	gfm2 efg2 si:dkey-35i22.3 zgc:153835	3360.7	2088.6	3299.7	2843.3	2988.4	2334.7	3131.6	1876.6			sp|A0JMI9|RRF2M_DANRE	Ribosome-releasing factor 2, mitochondrial	gfm2 efg2 si:dkey-35i22.3 zgc:153835	9366.8	6243.2	8339.8	7171.2	8637.1	6045.9	9875.8	6337.8
sp|A0JMQ0|BOP1_DANRE;tr|G3N3Y4|G3N3Y4_DANRE	Ribosome biogenesis protein bop1	bop1 si:ch211-251g8.4	43456	23668	36766	31339	40680	28481	42072	30487			sp|A0JMQ0|BOP1_DANRE;tr|G3N3Y4|G3N3Y4_DANRE	Ribosome biogenesis protein bop1	bop1 si:ch211-251g8.4	5410.5	3345	3884.8	3846.7	4398.7	3415	5110.6	2920.5
sp|A0JPF9|ISPD_DANRE	D-ribitol-5-phosphate cytidylyltransferase	crppa ispd zgc:154151	34242	15971	33362	27615	35655	22385	36662	24068			sp|A0JPF9|ISPD_DANRE	D-ribitol-5-phosphate cytidylyltransferase	crppa ispd zgc:154151	10444	4091.8	9408.7	7343.9	9340.9	6388.4	9259.1	7888.3
sp|A0MTA1|APEX1_DANRE;tr|A0A0R4IWF9|A0A0R4IWF9_DANRE	DNA-(apurinic or apyrimidinic site) endonuclease	apex1 apex1a apex1b si:ch211-214j24.12 zgc:66204	190420	139140	181010	171190	189920	171020	198630	170160			sp|A0MTA1|APEX1_DANRE;tr|A0A2R9YJQ0|A0A2R9YJQ0_DANRE;tr|A0A0R4IWF9|A0A0R4IWF9_DANRE;tr|F1QTR9|F1QTR9_DANRE;tr|H0WED1|H0WED1_DANRE;tr|H0WEZ7|H0WEZ7_DANRE	DNA-(apurinic or apyrimidinic site) endonuclease	apex1 apex1a apex1b si:ch211-214j24.12 zgc:66204	96418	59937	113110	100320	108380	95125	124280	94385
sp|A0PJR5|ECHD3_DANRE	Enoyl-CoA hydratase domain-containing protein 3, mitochondrial	echdc3 zgc:158321	21463	12146	21426	21190	19152	13896	22707	18026			sp|A0PJR5|ECHD3_DANRE	Enoyl-CoA hydratase domain-containing protein 3, mitochondrial	echdc3 zgc:158321	29807	12060	20025	16732	15968	12226	20958	18483
sp|A1A5V7|TM41B_DANRE	Transmembrane protein 41B	tmem41b zgc:158275	18883	16034	19595	19153	19225	17105	20456	14965			sp|A1A5V9|ELP5_DANRE	Elongator complex protein 5	elp5 derp6 Rai12 zgc:158278 zgc:158285	2922.9	1229	2876.2	3222.6	3392.4	2075.1	3141.5	1534.1
sp|A1L1F1|NDUF3_DANRE	NADH dehydrogenase [ubiquinone] 1 alpha subcomplex assembly factor 3	ndufaf3 zgc:153176	15584	9543.7	13192	10440	12900	9885.7	14494	10627			sp|A1L243|MESD_DANRE;tr|A0A0R4IGU9|A0A0R4IGU9_DANRE;tr|A0A0H2UKF5|A0A0H2UKF5_DANRE	LRP chaperone MESD	mesd mesdc2 zgc:158636	91676	64627	101620	101020	125070	112890	118710	72513
sp|A1L1F4|PDS5A_DANRE;tr|F1QDE7|F1QDE7_DANRE;tr|A0A0R4IU07|A0A0R4IU07_DANRE	Sister chromatid cohesion protein PDS5 homolog A	pds5a zgc:66331	26997	17119	24116	20723	27768	23351	34103	23406			sp|A2BFP5|S12A9_DANRE	Solute carrier family 12 member 9	slc12a9 si:ch211-284e13.1	27737	12407	30881	21301	23147	19482	27931	22654
sp|A1L243|MESD_DANRE;tr|A0A0R4IGU9|A0A0R4IGU9_DANRE;tr|A0A0H2UKF5|A0A0H2UKF5_DANRE	LRP chaperone MESD	mesd mesdc2 zgc:158636	115610	69717	106360	98457	119010	91988	114510	69541			sp|A2BGG1|MTMRC_DANRE;tr|A0A0R4IW75|A0A0R4IW75_DANRE	Myotubularin-related protein 12	mtmr12 si:dkey-207e22.3	2201.1	1279.6	2228.7	2703.6	3067.3	2428.7	2917.1	1961.6
sp|A1L251|ENASE_DANRE;tr|B8A611|B8A611_DANRE;tr|A0A2R8QLT7|A0A2R8QLT7_DANRE	Cytosolic endo-beta-N-acetylglucosaminidase	engase zgc:158649	30489	18520	27218	27073	34156	23470	31786	15933			sp|A2BGR3|ERC6L_DANRE	DNA excision repair protein ERCC-6-like	ercc6l si:ch211-278b8.3	19777	12120	24974	16464	19535	16276	21467	16588
sp|A2BFP5|S12A9_DANRE	Solute carrier family 12 member 9	slc12a9 si:ch211-284e13.1	46171	44998	64525	59674	51083	77346	60586	51245			sp|A2BIL7|BAZ1B_DANRE;tr|A0A0R4I9P1|A0A0R4I9P1_DANRE;tr|A0A0R4IGK1|A0A0R4IGK1_DANRE;tr|A0A0R4IQQ6|A0A0R4IQQ6_DANRE	Tyrosine-protein kinase BAZ1B	baz1b wstf ch211-203b8.1	28550	19070	30070	24659	24957	21351	34070	23661
sp|A2BGG1|MTMRC_DANRE;tr|A0A0R4IW75|A0A0R4IW75_DANRE	Myotubularin-related protein 12	mtmr12 si:dkey-207e22.3	42470	28698	36409	32374	38920	29377	38572	27686			sp|A2CEI4|NUP88_DANRE	Nucleoporin 88	nup88	28530	17676	30989	27525	30242	22028	31042	19326
sp|A2BGR3|ERC6L_DANRE	DNA excision repair protein ERCC-6-like	ercc6l si:ch211-278b8.3	73223	52022	68439	62114	69729	54396	76514	49227			sp|A3KNL5|ATF1A_DANRE	ATPase inhibitor A, mitochondrial	atp5if1a atpia atpif1 pnt Zgc:162207	16688	13863	23268	19001	21513	24362	21931	14796
sp|A2BIL7|BAZ1B_DANRE;tr|A0A0R4I9P1|A0A0R4I9P1_DANRE;tr|A0A0R4IGK1|A0A0R4IGK1_DANRE;tr|A0A0R4IQQ6|A0A0R4IQQ6_DANRE	Tyrosine-protein kinase BAZ1B	baz1b wstf ch211-203b8.1	56543	34951	47620	40988	44744	43951	55650	38363			sp|A3KP48|F162B_DANRE;tr|F1QIC6|F1QIC6_DANRE	Protein FAM162B	fam162b zgc:162943	10071	5774.7	13926	18036	19634	17820	15716	10277
sp|A2CEI4|NUP88_DANRE	Nucleoporin 88	nup88	73907	47191	61829	62293	63407	57175	81961	55725			sp|A3KPQ7|CEIP2_DANRE;tr|G0ZDN6|G0ZDN6_DANRE;tr|A0A2R8QT53|A0A2R8QT53_DANRE	Cell surface hyaluronidase	cemip2 frv tmem2 wkm si:dkey-24k20.1	3819.8	3058.9	3007.9	2940.4	2949.3	2647.3	3217.1	2810.2
sp|A2CEI6|PIWL2_DANRE;tr|T1ECU4|T1ECU4_DANRE	Piwi-like protein 2	piwil2 zili si:dkey-88f5.1	4053.7	1670.6	2770.8	3119.9	4721.5	3078.1	3974.9	2910.9			sp|A3QJU3|COQ8B_DANRE	Atypical kinase COQ8B, mitochondrial	coq8b adck4	29943	16733	26698	20986	26127	19552	25697	18047
sp|A2RRV9|NARFL_DANRE;tr|G1K2S6|G1K2S6_DANRE	Cytosolic Fe-S cluster assembly factor narfl	narfl zgc:158422	4949.1	3628.1	4615.9	5003.5	5823.7	4815.9	5777.1	3190.1			sp|A3QK15|AACS_DANRE	Acetoacetyl-CoA synthetase	aacs si:dkey-215k6.2 zgc:56105	14860	9090.1	16660	14977	17203	14012	16357	13456
sp|A3KNK7|MED11_DANRE;tr|F1QM04|F1QM04_DANRE	Mediator of RNA polymerase II transcription subunit 11	med11	13626	8658.5	11535	9735.8	11279	8642.8	11003	8062			sp|A3QK16|ERLN2_DANRE;tr|A0A2R8RXQ8|A0A2R8RXQ8_DANRE;tr|F6NPB1|F6NPB1_DANRE	Erlin-2	erlin2 si:dkey-204l11.2	121910	69309	140320	137020	160160	147070	155760	94880
sp|A3KNL5|ATF1A_DANRE	ATPase inhibitor A, mitochondrial	atp5if1a atpia atpif1 pnt Zgc:162207	146340	98088	134590	126290	142060	123800	130340	83028			sp|A4IGF3|ATP23_DANRE	Mitochondrial inner membrane protease ATP23 homolog	atp23 xrcc6bp1 zgc:162885	7572.1	4571.8	7261.6	5659.9	6235.5	5001.2	8148.8	4921.4
sp|A3KP48|F162B_DANRE;tr|F1QIC6|F1QIC6_DANRE	Protein FAM162B	fam162b zgc:162943	39238	23323	31382	36303	40983	33324	36578	20197			sp|A4QNZ7|P33MX_DANRE;tr|F1Q8E4|F1Q8E4_DANRE	Putative monooxygenase p33MONOX	p33monox zgc:123105	5892.5	2736.7	6189.8	5509.5	4794.4	4298.5	7407.9	6470.5
sp|A3KPK0|AGO3_DANRE;tr|K4IKE9|K4IKE9_DANRE;tr|K4IAH1|K4IAH1_DANRE;tr|F1Q7S8|F1Q7S8_DANRE	Protein argonaute-3	ago3 eif2c3 si:dkey-3n22.3	21641	11779	23029	19076	25686	22220	26673	17140			sp|A4QP78|CNO11_DANRE	CCR4-NOT transcription complex subunit 11	cnot11 zgc:163002	534.68	132.59	960.84	623.8	798.88	558.53	633.53	452.82
sp|A3KPQ7|CEIP2_DANRE;tr|G0ZDN6|G0ZDN6_DANRE;tr|A0A2R8QT53|A0A2R8QT53_DANRE	Cell surface hyaluronidase	cemip2 frv tmem2 wkm si:dkey-24k20.1	11415	6965.2	8357.9	7904.7	9651.6	7425.8	9849.6	7845.7			sp|A4VCH0|SAC1A_DANRE	Phosphatidylinositol-3-phosphatase SAC1-A	sacm1la si:ch211-222e23.8	29814	16342	32902	37604	42407	37278	40556	23963
sp|A3QJU3|COQ8B_DANRE;tr|A0A2R8QCE7|A0A2R8QCE7_DANRE	Atypical kinase COQ8B, mitochondrial	coq8b adck4	16767	9887.3	15271	13715	18187	13313	18053	13646			sp|A4VCH4|VP35L_DANRE	VPS35 endosomal protein-sorting factor-like	vps35l zgc:163107	11493	7915.5	14004	9968.8	11758	7068.3	11289	6614.1
sp|A3QK15|AACS_DANRE	Acetoacetyl-CoA synthetase	aacs si:dkey-215k6.2 zgc:56105	21947	13694	22366	19335	22740	13503	21768	13873			sp|A5PL98|SDHB_DANRE	Succinate dehydrogenase [ubiquinone] iron-sulfur subunit, mitochondrial	sdhb	61421	33165	50358	51059	47565	37807	65256	56831
sp|A3QK16|ERLN2_DANRE;tr|A0A2R8RXQ8|A0A2R8RXQ8_DANRE	Erlin-2	erlin2 si:dkey-204l11.2	416890	318330	436660	384870	434200	362380	464220	339610			sp|A5PLC8|PTMAB_DANRE	Prothymosin alpha-B	ptmab zgc:165530	2524.4	1863.4	1312.4	1164.9	1844.5	1180.2	1756.6	1149
sp|A4IGF3|ATP23_DANRE	Mitochondrial inner membrane protease ATP23 homolog	atp23 xrcc6bp1 zgc:162885	27498	23338	31744	24341	26865	24979	23495	17125			sp|A5PLG0|LYRM7_DANRE;tr|F1RC16|F1RC16_DANRE	Complex III assembly factor LYRM7	LYRM7 MZM1L zgc:165597	11221	5685.8	11616	11237	10637	10991	13435	12913
sp|A4QN59|DPH2_DANRE	2-(3-amino-3-carboxypropyl)histidine synthase subunit 2	dph2 zgc:162269	13037	5634.5	11989	10136	13314	9213.6	14347	9694.3			sp|A5PLK2|LHPP_DANRE	Phospholysine phosphohistidine inorganic pyrophosphate phosphatase	lhpp zgc:165670	2559.6	1189.3	2079.2	1950.2	2421.7	2212.8	2867	2636.2
sp|A4QNZ7|P33MX_DANRE;tr|F1Q8E4|F1Q8E4_DANRE	Putative monooxygenase p33MONOX	p33monox zgc:123105	43833	32104	36636	36627	41769	32543	44141	24287			sp|A5WUN7|CAM1B_DANRE	Calmodulin-regulated spectrin-associated protein 1-B	camsap1b si:dkey-157g20.3	11226	6558.3	11640	8623.4	10986	8698.7	10598	6935.5
sp|A4QP78|CNO11_DANRE	CCR4-NOT transcription complex subunit 11	cnot11 zgc:163002	4229	1463.6	3596.3	3088.6	3413.4	2606.4	3828	3245.9			sp|A5WVU9|TRIQK_DANRE	Triple QxxK/R motif-containing protein	triqk si:ch211-160k22.1	18669	9634.8	18364	13141	13406	9959.6	11819	7727.9
sp|A4VCH0|SAC1A_DANRE	Phosphatidylinositol-3-phosphatase SAC1-A	sacm1la si:ch211-222e23.8	419770	276550	328930	355210	418950	325450	427790	281450			sp|A5WWB6|ZWILC_DANRE	Protein zwilch homolog	zwilch si:ch211-242m18.4 si:ch73-94f11.1	6634.5	3067.2	5809.6	5336.8	7058	5310.2	7090.9	4448
sp|A4VCH4|VP35L_DANRE	VPS35 endosomal protein-sorting factor-like	vps35l zgc:163107	37107	34380	47784	35616	49980	41283	44672	32730			sp|A5WWC6|HSDL1_DANRE	Inactive hydroxysteroid dehydrogenase-like protein 1	hsdl1 si:ch211-172b19.1 zgc:103498	34832	21151	32796	31839	34779	27655	38217	26675
sp|A5PL98|SDHB_DANRE	Succinate dehydrogenase [ubiquinone] iron-sulfur subunit, mitochondrial	sdhb	279490	173030	245870	231380	221650	179850	304580	263930			sp|A7YT82|NMT2_DANRE;tr|H2ZRH9|H2ZRH9_DANRE	Glycylpeptide N-tetradecanoyltransferase 2	nmt2	1647.6	1284.8	1999.4	1813.3	2319.7	1604.1	2356.7	1358
sp|A5PLG0|LYRM7_DANRE;tr|F1RC16|F1RC16_DANRE	Complex III assembly factor LYRM7	LYRM7 MZM1L zgc:165597	26363	14563	18846	15310	17484	15033	17865	12613			sp|A8E7D3|COX14_DANRE;tr|L7MTQ8|L7MTQ8_DANRE	Cytochrome c oxidase assembly protein COX14 homolog	si:dkey-222f2.8	8983	6897.8	10438	13634	15460	13442	13180	7721.4
sp|A5PLH4|TM2D1_DANRE	TM2 domain-containing protein 1	tm2d1 si:ch211-112f11.3	17290	11322	14943	14623	17655	17607	17068	9351.8			sp|A8WHP9|LRRC3_DANRE	Leucine-rich repeat-containing protein 3	lrrc3 sc:d0333 si:dkey-253a1.3	2754.3	1810.3	2890.5	2478.3	3489.1	2082.6	3248	1772.7
sp|A5PLK2|LHPP_DANRE	Phospholysine phosphohistidine inorganic pyrophosphate phosphatase	lhpp zgc:165670	8702.3	5216.6	7770.2	6927.9	9512.5	6659.2	7444.3	4136.1			sp|A8WHR3|YJU2_DANRE	Splicing factor YJU2	yju2 ccdc94	13364	4343.1	8790.6	7029.3	9893.6	8772.8	9906	7056.7
sp|A5PN43|TM175_DANRE	Endosomal/lysosomal potassium channel TMEM175	tmem175 si:ch211-168m18.2	5749.2	2892.2	3896.1	4438	4532.2	3704.3	4737.4	2913.3			sp|A9C3N6|CSTOS_DANRE	Protein CUSTOS	custos zgc:162025	4891	3278.7	4794.6	4544	5790.2	5239.3	5970.5	4268.6
sp|A5WUN7|CAM1B_DANRE	Calmodulin-regulated spectrin-associated protein 1-B	camsap1b si:dkey-157g20.3	17831	13004	13152	12287	15135	12119	13978	8311.5			sp|A9C3P0|MLEC_DANRE	Malectin	mlec si:dkey-117k10.5	43407	22669	47073	34218	38663	33174	43971	31708
sp|A5WVU9|TRIQK_DANRE	Triple QxxK/R motif-containing protein	triqk si:ch211-160k22.1	0	0	0	0	0	0	0	0			sp|A9JRC7|PP4CB_DANRE;tr|F8W259|F8W259_DANRE	Serine/threonine-protein phosphatase 4 catalytic subunit B	ppp4cb zgc:172126	18350	10448	19957	15681	21749	20430	19839	11934
sp|A5WVX0|ITPA_DANRE	Inosine triphosphate pyrophosphatase	itpa si:ch73-18j6.1 si:dkey-19f21.1	52551	33698	49443	47270	51921	34065	49084	30315			sp|A9JRE2|MTNA_DANRE	Methylthioribose-1-phosphate isomerase	mri1 zgc:172216	2963.3	1456.3	2367.7	2870.9	3607.1	1831.9	3042	1845.5
sp|A5WVX1|EFNMT_DANRE;tr|G1K2I9|G1K2I9_DANRE	eEF1A lysine and N-terminal methyltransferase	mettl13 eef1aknmt si:dkey-19f21.2 zgc:152769	43070	25776	31447	29588	35631	27338	37667	28501			sp|B0R061|SMRDA_DANRE;tr|B0R060|B0R060_DANRE	SWI/SNF-related matrix-associated actin-dependent regulator of chromatin subfamily A containing DEAD/H box 1A	smarcad1a smarcad1 si:ch211-247l22.2 zgc:113183	16677	10352	15173	13267	12482	10941	16686	13707
sp|A5WW08|CHFR_DANRE	E3 ubiquitin-protein ligase CHFR	chfr si:dkey-69h6.7	0	0	0	0	0	0	0	0			sp|B0R0D7|COR1C_DANRE;tr|E9QI46|E9QI46_DANRE;tr|E9QEX2|E9QEX2_DANRE	Coronin-1C-A	coro1ca	33692	19911	32068	29192	32009	29303	38039	26913
sp|A5WWB6|ZWILC_DANRE	Protein zwilch homolog	zwilch si:ch211-242m18.4 si:ch73-94f11.1	12653	6038.8	11913	11660	13261	11251	15244	9882.6			sp|B0R0T1|VWA8_DANRE;tr|A0A2R8RYA1|A0A2R8RYA1_DANRE;tr|A0A2R8Q9X7|A0A2R8Q9X7_DANRE	von Willebrand factor A domain-containing protein 8	si:dkey-18l1.1	795.06	478.44	358.53	679.73	1066.6	488.89	1364.1	674.28
sp|A5WWC6|HSDL1_DANRE	Inactive hydroxysteroid dehydrogenase-like protein 1	hsdl1 si:ch211-172b19.1 zgc:103498	47298	42149	58336	37390	38354	31147	41595	37577			sp|B0R0W9|TBC8B_DANRE	TBC1 domain family member 8B	tbc1d8b si:dkey-110k5.6	12437	6176	10987	9352.2	8691.2	7606.9	12879	15117
sp|A7YT82|NMT2_DANRE;tr|H2ZRH9|H2ZRH9_DANRE	Glycylpeptide N-tetradecanoyltransferase 2	nmt2	2326.8	1279.5	1943.5	1692.7	1498.7	1532.6	2167.5	1661.8			sp|B0S6C5|RTSTL_DANRE	Inactive all-trans-retinol 13,14-reductase	retsatl retsatb	966490	578830	1077300	1105100	1016800	989130	1329500	1202300
sp|A8CVX7|TTLL6_DANRE;tr|A0A2R8RLZ3|A0A2R8RLZ3_DANRE;tr|F1Q6Z2|F1Q6Z2_DANRE	Tubulin polyglutamylase ttll6	ttll6	11195	7878.5	11473	12192	17087	15413	11379	5199.9			sp|B0S6U7|ERAL1_DANRE	GTPase Era, mitochondrial	eral1 si:ch211-207c6.1	5290.3	3386.1	3893.4	3232.1	4339.7	2994.7	4995.8	4037.7
sp|A8E7D3|COX14_DANRE;tr|L7MTQ8|L7MTQ8_DANRE	Cytochrome c oxidase assembly protein COX14 homolog	si:dkey-222f2.8	32264	19281	26920	26232	33652	26371	28423	17783			sp|B0UXP9|IMDH2_DANRE	Inosine-5'-monophosphate dehydrogenase 2	impdh2 si:dkey-90l2.2	43728	25512	43512	44737	47404	39621	55194	36404
sp|A8WHP9|LRRC3_DANRE	Leucine-rich repeat-containing protein 3	lrrc3 sc:d0333 si:dkey-253a1.3	29989	22143	31674	25367	30541	20706	27753	19860			sp|B0UYH6|RPAP2_DANRE	Putative RNA polymerase II subunit B1 CTD phosphatase rpap2	rpap2 si:dkey-63k7.3	5300.2	2467.4	4441.2	4631.9	6084.6	3451.6	5118.2	3620
sp|A9C3N6|CSTOS_DANRE	Protein CUSTOS	custos zgc:162025	14931	9510.3	11903	12326	14000	13034	12822	7046.8			sp|B0V3F8|PRKRA_DANRE;tr|F1Q8C8|F1Q8C8_DANRE	Interferon-inducible double-stranded RNA-dependent protein kinase activator A homolog	prkra si:ch73-57b20.1 zgc:162619	16354	11536	16438	13873	14060	12439	17745	12115
sp|A9C3P0|MLEC_DANRE	Malectin	mlec si:dkey-117k10.5	87840	51089	81432	84037	100360	74870	101090	57185			sp|B3DFP2|UQCC3_DANRE;tr|E9QEL2|E9QEL2_DANRE	Ubiquinol-cytochrome-c reductase complex assembly factor 3	uqcc3 si:dkey-88p24.9	15932	10603	18990	17735	18602	14593	19112	14540
sp|A9JRC7|PP4CB_DANRE;tr|F8W259|F8W259_DANRE	Serine/threonine-protein phosphatase 4 catalytic subunit B	ppp4cb zgc:172126	30183	15410	33084	23460	25340	25532	29775	21061			sp|B5DE31|YBOX1_DANRE	Y-box-binding protein 1	ybx1	120540	87902	95120	103400	100140	73826	93687	65980
sp|A9JRE2|MTNA_DANRE	Methylthioribose-1-phosphate isomerase	mri1 zgc:172216	4608.8	2725.1	4486.5	2707.6	4367.3	3103.8	4001.1	1900.8			sp|B8A556|DNPH1_DANRE	2'-deoxynucleoside 5'-phosphate N-hydrolase 1	dnph1 si:ch211-117c8.4	314.53	29.812	158.59	122.11	256.01	79.789	243.13	79.457
sp|B0R061|SMRDA_DANRE;tr|B0R060|B0R060_DANRE	SWI/SNF-related matrix-associated actin-dependent regulator of chromatin subfamily A containing DEAD/H box 1A	smarcad1a smarcad1 si:ch211-247l22.2 zgc:113183	37713	24561	34523	40013	46375	34072	44024	24442			sp|B8A5G9|TRM5_DANRE	tRNA (guanine(37)-N1)-methyltransferase	trmt5 trm5 si:ch211-202m24.6	9953	6850.4	9118.8	8422	8046.2	9267.1	9238.7	7000.4
sp|B0R0D7|COR1C_DANRE	Coronin-1C-A	coro1ca	100400	62277	76357	68724	72668	63789	84035	64642			sp|B8JJV5|SIM13_DANRE;tr|A0A140TAU6|A0A140TAU6_DANRE	Small integral membrane protein 13	smim13 si:dkey-206d17.5	2648.5	1679.8	3471.6	1790.6	1830.9	1589.3	1795	1547.2
sp|B0R0W9|TBC8B_DANRE	TBC1 domain family member 8B	tbc1d8b si:dkey-110k5.6	38264	28803	44200	31386	35805	29334	35728	27005			sp|B8JLQ0|LYRM4_DANRE	LYR motif-containing protein 4	lyrm4 isd11 si:ch73-86n6.2	34176	18498	32239	29734	34224	25959	35599	23182
sp|B0S6C5|RTSTL_DANRE	Inactive all-trans-retinol 13,14-reductase	retsatl retsatb	1879700	1336600	1883100	1739300	1654100	1563600	2152900	1847000			sp|B8JMH0|CAF17_DANRE	Putative transferase CAF17 homolog, mitochondrial	iba57 ch1073-162b20.1	51022	26433	47757	46724	43954	36317	52747	37018
sp|B0UXP9|IMDH2_DANRE	Inosine-5'-monophosphate dehydrogenase 2	impdh2 si:dkey-90l2.2	156290	98200	131010	129890	145060	112490	161140	126400			sp|E7EZF3|UHRF1_DANRE	E3 ubiquitin-protein ligase UHRF1	uhrf1	80920	45440	76094	69695	80098	67854	103240	72976
sp|B0V3F8|PRKRA_DANRE;tr|F1Q8C8|F1Q8C8_DANRE	Interferon-inducible double-stranded RNA-dependent protein kinase activator A homolog	prkra si:ch73-57b20.1 zgc:162619	71318	55958	86381	80814	93511	86820	94198	57960			sp|E7EZG2|MY9AA_DANRE	Unconventional myosin-IXAa	myo9aa myo9al1	661.01	468.97	893.97	418.91	336.61	439.96	586.12	745.02
sp|B0V3H4|CS054_DANRE	UPF0692 protein C19orf54 homolog	si:dkey-233h2.2 zgc:153119	1990.3	1459.3	1824.5	1490.2	2504.6	2093.6	1977.9	1351.3			sp|E7F3I6|CLP1_DANRE	Polyribonucleotide 5'-hydroxyl-kinase Clp1	clp1	4790.8	2079.1	4813.8	6349.9	7200.2	3269.1	6376	4158.6
sp|B2ZFP3|SMAL1_DANRE	SWI/SNF-related matrix-associated actin-dependent regulator of chromatin subfamily A-like protein 1	smarcal1 harp si:ch211-239d11.1	1084.5	544.07	1357	559.87	906.29	509.4	857.19	699.45			sp|E7F555|IFT43_DANRE	Intraflagellar transport protein 43 homolog	ift43	3286.9	1533.5	3384.6	3179.4	3920.1	2210.9	3771	2116.1
sp|B2ZGJ1|CLAT_DANRE	Choline O-acetyltransferase	chat	18516	12294	15210	17960	22768	15177	20516	12490			sp|E7F6F7|ABCB7_DANRE	Iron-sulfur clusters transporter ABCB7, mitochondrial	abcb7	1514.6	1007.5	1263.4	906.84	868.28	497.59	873	530.32
sp|B3DFP2|UQCC3_DANRE;tr|E9QEL2|E9QEL2_DANRE	Ubiquinol-cytochrome-c reductase complex assembly factor 3	uqcc3 si:dkey-88p24.9	62205	43778	62033	54819	65255	47891	60499	39503			sp|E7F9T0|MICA1_DANRE;tr|H9KUX2|H9KUX2_DANRE	[F-actin]-monooxygenase mical1	mical1	56996	39873	60879	61928	72315	57987	78685	50643
sp|B5DE31|YBOX1_DANRE	Y-box-binding protein 1	ybx1	451890	289660	304140	353970	292430	243370	293650	177190			sp|E7FH61|CNDG2_DANRE	Condensin-2 complex subunit G2	ncapg2 zgc:162881	15350	8874.4	16511	15823	18554	10451	14158	11685
sp|B8A556|DNPH1_DANRE	2'-deoxynucleoside 5'-phosphate N-hydrolase 1	dnph1 si:ch211-117c8.4	782.34	253.54	961.06	651.33	482.28	670.55	577.9	441.06			sp|E9QI36|HARS1_DANRE	Histidine--tRNA ligase	hars	123070	76564	130530	129140	134110	117330	153180	113620
sp|B8A5G9|TRM5_DANRE	tRNA (guanine(37)-N1)-methyltransferase	trmt5 trm5 si:ch211-202m24.6	6678.8	3898.9	5648.4	3812.7	4813.3	4197.6	4519.2	2768.3			sp|F1Q575|NNRD_DANRE;tr|F1QHV7|F1QHV7_DANRE;tr|A0A2R8Q4Q7|A0A2R8Q4Q7_DANRE;tr|E7F490|E7F490_DANRE	ATP-dependent (S)-NAD(P)H-hydrate dehydratase	naxd zgc:171429	19260	9518.4	15387	14729	17519	14336	18914	11989
sp|B8JLQ0|LYRM4_DANRE	LYR motif-containing protein 4	lyrm4 isd11 si:ch73-86n6.2	51526	42507	41151	35121	43649	32316	44302	27776			sp|F1Q8W0|CATIN_DANRE	Cactin	cactin si:dkey-158a20.4 zgc:158620	10712	5877.5	8181.2	7496.6	8159.1	7773.6	7523.1	4103.8
sp|B8JMH0|CAF17_DANRE	Putative transferase CAF17 homolog, mitochondrial	iba57 ch1073-162b20.1	92010	48351	75440	64816	73113	52342	74780	51759			sp|F1Q8X5|FERM2_DANRE;tr|A0A2R8RR15|A0A2R8RR15_DANRE;tr|A0A2R8QN11|A0A2R8QN11_DANRE	Fermitin family homolog 2	fermt2	10350	6776.2	12603	11237	13478	10870	13647	9734.1
sp|E7EZ53|GALA_DANRE	Galanin peptides	gal galn ppg	7719.2	5087.8	6731	6088.7	7078.6	6020.1	7149.5	5696.1			sp|F1QAJ4|GATA_DANRE	Glutamyl-tRNA(Gln) amidotransferase subunit A, mitochondrial	qrsl1	6824.2	3900.2	6554.3	5024.1	6136.2	4350	6065.7	4082.1
sp|E7EZF3|UHRF1_DANRE	E3 ubiquitin-protein ligase UHRF1	uhrf1	263270	145380	252840	212290	270980	204630	290140	195180			sp|F1QB54|PABPA_DANRE;tr|Q6P3L1|Q6P3L1_DANRE	Polyadenylate-binding protein 1A	pabpc1a	72530	41445	70126	60950	70695	57989	83671	77210
sp|E7F9T0|MICA1_DANRE;tr|H9KUX2|H9KUX2_DANRE	[F-actin]-monooxygenase mical1	mical1	174450	121680	163080	160340	171000	160160	181140	121610			sp|F1QCN0|GAL3A_DANRE	Glutamine amidotransferase-like class 1 domain-containing protein 3, mitochondrial	gatd3 gatd3a Zgc:112056	102450	58649	92023	91350	101960	93323	97356	82193
sp|E7FGY2|GID8B_DANRE	Glucose-induced degradation protein 8-B homolog	gid8b c20orf11 twa1	2847.7	1585.7	2264.1	2427	2266	2195.4	2503.1	1859.8			sp|F1QCV2|HDA10_DANRE	Polyamine deacetylase HDAC10	hdac10	8005	5558.8	7908.9	7760.1	7826.3	8536.2	8534.7	5834.2
sp|E7FH11|ZD18A_DANRE	Palmitoyltransferase ZDHHC18-A	zdhhc18a pigv	0	0	0	0	0	0	0	0			sp|F1QEB7|WDR11_DANRE	WD repeat-containing protein 11	wdr11	886.12	982.75	704.01	761.25	1125.4	690.42	635.16	361.36
sp|E7FH61|CNDG2_DANRE	Condensin-2 complex subunit G2	ncapg2 zgc:162881	2833.9	2074	2875.3	1973.6	2574.5	1941	2550.1	1824.3			sp|F1QGC8|DTD1_DANRE	D-aminoacyl-tRNA deacylase 1	dtd1	9023.8	5979.1	7961	7243.4	13377	6934.6	10202	9482.3
sp|E9QI36|HARS1_DANRE	Histidine--tRNA ligase	hars	389640	289450	369650	331250	380310	279710	411480	297100			sp|F1QGH7|CTNB1_DANRE;tr|A0A5H1ZRJ2|A0A5H1ZRJ2_DANRE	Catenin beta-1	ctnnb1	12539	9499	10943	10017	12063	9786.7	14375	10241
sp|F1Q575|NNRD_DANRE;tr|F1QHV7|F1QHV7_DANRE;tr|A0A2R8Q4Q7|A0A2R8Q4Q7_DANRE;tr|E7F490|E7F490_DANRE	ATP-dependent (S)-NAD(P)H-hydrate dehydratase	naxd zgc:171429	61304	41136	64310	56945	62585	52153	69669	48927			sp|F1QGW6|IF2G_DANRE;tr|E9QBU9|E9QBU9_DANRE	Eukaryotic translation initiation factor 2 subunit 3	eif2s3	105960	81643	101290	92210	103640	78727	112560	86956
sp|F1Q8W0|CATIN_DANRE	Cactin	cactin si:dkey-158a20.4 zgc:158620	36118	21432	34460	31405	39528	30558	39352	27201			sp|F1QNV4|NU133_DANRE	Nuclear pore complex protein Nup133	nup133 zgc:55311	49857	31410	50655	48225	54328	45582	53120	37384
sp|F1Q8X5|FERM2_DANRE;tr|A0A2R8RR15|A0A2R8RR15_DANRE;tr|A0A2R8QN11|A0A2R8QN11_DANRE	Fermitin family homolog 2	fermt2	26268	13111	25377	20207	36520	17358	26461	17865			sp|F1QPC3|SARAF_DANRE;tr|J9PBQ1|J9PBQ1_DANRE	Store-operated calcium entry-associated regulatory factor	saraf tmem66 zgc:153286	550.21	417.24	1186.6	569.38	676.13	571.51	936.64	902.78
sp|F1QAJ4|GATA_DANRE	Glutamyl-tRNA(Gln) amidotransferase subunit A, mitochondrial	qrsl1	6006.6	3957.9	4295.6	4524.9	5519.3	3372.4	4689.1	2852.8			sp|F1QXM5|LDHD_DANRE	Probable D-lactate dehydrogenase, mitochondrial	ldhd	40554	24584	32404	32713	38009	26655	41976	30337
sp|F1QB54|PABPA_DANRE	Polyadenylate-binding protein 1A	pabpc1a	191250	103620	160280	149070	194870	149620	218570	152300			sp|F1R237|TDRD6_DANRE	Tudor domain-containing 6	tdrd6 tdrd6a	5522.9	2949.9	4240.4	4029.7	3782.8	2383	4180.5	3763.8
sp|F1QCN0|GAL3A_DANRE	Glutamine amidotransferase-like class 1 domain-containing protein 3, mitochondrial	gatd3 gatd3a Zgc:112056	329940	194960	280520	275340	333370	269270	322030	189060			sp|F1R4C4|PIS4A_DANRE;tr|A0A452GCC0|A0A452GCC0_DANRE	E3 SUMO-protein ligase PIAS4-A	pias4a	2165.7	578.72	1349	1272.4	1753.9	1537.3	2038	1701.3
sp|F1QCV2|HDA10_DANRE	Polyamine deacetylase HDAC10	hdac10	42630	38661	46552	52855	62627	64506	51868	26905			sp|F1R5H6|BRD4_DANRE;tr|A0A140TAU4|A0A140TAU4_DANRE	Bromodomain-containing protein 4	brd4	27525	17401	33640	21834	25198	18787	28656	24266
sp|F1QEB7|WDR11_DANRE	WD repeat-containing protein 11	wdr11	11585	8222.5	9642.1	8553.6	9034.1	6067.3	9253.6	6838.6			sp|F1R777|MTA70_DANRE	N6-adenosine-methyltransferase subunit METTL3	mettl3	9471.7	6629.1	10378	6623.9	9968.9	5416.9	9271.9	5961.9
sp|F1QGC8|DTD1_DANRE	D-aminoacyl-tRNA deacylase 1	dtd1	49299	37919	48055	38352	37979	32926	45669	34320			sp|F1R983|CTIP_DANRE	DNA endonuclease RBBP8	rbbp8 zgc:113143	3039.4	1832.5	2623.5	2534.3	2277.9	2883.2	3472.3	2160.7
sp|F1QGH7|CTNB1_DANRE;tr|A0A5H1ZRJ2|A0A5H1ZRJ2_DANRE	Catenin beta-1	ctnnb1	13855	7303	10941	9899.5	13371	8606.6	13880	10052			sp|F1RAX4|STRA6_DANRE	Receptor for retinol uptake stra6	stra6	18957	8291.6	15920	14871	19328	11041	16813	9583.3
sp|F1QGW6|IF2G_DANRE;tr|F1RBM8|F1RBM8_DANRE;tr|E9QBU9|E9QBU9_DANRE	Eukaryotic translation initiation factor 2 subunit 3	eif2s3	205180	125580	205250	175950	196680	154360	203970	142560			sp|F1RCR6|TRIPC_DANRE;tr|F1Q529|F1Q529_DANRE;tr|A0A2R8Q6F8|A0A2R8Q6F8_DANRE	E3 ubiquitin-protein ligase TRIP12	trip12 si:ch211-272f3.4	25889	15995	22689	22370	24943	18618	27355	20235
sp|F1QNV4|NU133_DANRE	Nuclear pore complex protein Nup133	nup133 zgc:55311	149780	92743	135180	125240	145550	114510	140790	93927			sp|F6P3G4|PS11A_DANRE	26S proteasome non-ATPase regulatory subunit 11A	psmd11a	104840	66909	112790	108830	102290	90540	138100	139300
sp|F1QWA8|SARM1_DANRE	NAD(+) hydrolase SARM1	sarm1	8819.9	6898.8	8746.9	8417.5	10538	7958.3	9856.9	8712.5			sp|F6P6X0|UBAP1_DANRE	Ubiquitin-associated protein 1	ubap1	22390	18467	21265	22691	36371	30770	25270	16770
sp|F1QWM2|STYL2_DANRE	Serine/threonine/tyrosine-interacting-like protein 2	styxl2 dusp27	28384	23662	26877	24634	30187	40312	26728	14889			sp|F8W2M8|TPP1_DANRE;tr|A0A493VU28|A0A493VU28_DANRE	Tripeptidyl-peptidase 1	tpp1	19028	10574	20452	15950	17256	14978	23728	30269
sp|F1QXM5|LDHD_DANRE	Probable D-lactate dehydrogenase, mitochondrial	ldhd	130450	82973	113220	112230	147340	91801	122960	76955			sp|H0WFA5|BUCKY_DANRE;tr|A0A2R8QD37|A0A2R8QD37_DANRE;tr|H0WE55|H0WE55_DANRE	Bucky ball	buc	40540	24643	37715	35792	38258	32625	42936	34534
sp|F1QZ15|TPRKB_DANRE;tr|A0A2R8QN58|A0A2R8QN58_DANRE	EKC/KEOPS complex subunit TPRKB	tprkb	10379	8439.8	6757.4	6036.4	8689.1	5395.8	7842	5631.7			sp|I6V1W0|BMBL_DANRE	Protein brambleberry	bmb	115140	77420	54309	49954	73053	47008	75934	35740
sp|F1R237|TDRD6_DANRE	Tudor domain-containing 6	tdrd6 tdrd6a	31180	23105	24953	25786	20183	16091	18832	10996			sp|O42182|FBLN1_DANRE	Fibulin-1	fbln1	58060	40985	60745	53103	54403	46083	56565	38712
sp|F1R2X6|PSM4B_DANRE;tr|F1QE31|F1QE31_DANRE;tr|A0A2R9YJG8|A0A2R9YJG8_DANRE	Proteasome activator complex subunit 4B	psme4b	8531.3	5713.9	10708	6642.4	7730	4475.8	10001	8287			sp|O42248|GBLP_DANRE	Guanine nucleotide-binding protein subunit beta-2-like 1	gnb2l1 rack1	240700	145060	248330	224010	218810	204230	287570	277900
sp|F1R4C4|PIS4A_DANRE;tr|A0A452GCC0|A0A452GCC0_DANRE	E3 SUMO-protein ligase PIAS4-A	pias4a	57984	31331	56210	45438	52558	42061	59576	46712			sp|O57521|HS90B_DANRE	Heat shock protein HSP 90-beta	hsp90ab1 hsp90b	663530	419510	707710	683810	668860	570270	818640	714250
sp|F1R5H6|BRD4_DANRE;tr|A0A140TAU4|A0A140TAU4_DANRE	Bromodomain-containing protein 4	brd4	40573	26164	38446	29322	37397	28048	39464	25937			sp|O73872|SODC_DANRE	Superoxide dismutase [Cu-Zn]	sod1 cuzn	188670	113190	200330	198940	209320	196100	242470	190170
sp|F1R777|MTA70_DANRE	N6-adenosine-methyltransferase subunit METTL3	mettl3	34316	18396	30869	30223	43015	23041	44630	21914			sp|P0C218|DDX20_DANRE;tr|F1R1C1|F1R1C1_DANRE;tr|F6NN58|F6NN58_DANRE;tr|A0A286Y8P8|A0A286Y8P8_DANRE	Probable ATP-dependent RNA helicase DDX20	ddx20	3458.7	1825.5	3101.1	3356.4	3300.8	2604.1	4290.6	2569.6
sp|F1RAX4|STRA6_DANRE	Receptor for retinol uptake stra6	stra6	38545	21436	27838	28118	31855	22292	28424	19895			sp|P35621|DVR1_DANRE	Protein DVR-1	dvr1 dvr-1 vg1	23518	17388	24316	18424	19596	15470	22267	18556
sp|F1RCR6|TRIPC_DANRE;tr|F1Q529|F1Q529_DANRE;tr|A0A2R8Q6F8|A0A2R8Q6F8_DANRE	E3 ubiquitin-protein ligase TRIP12	trip12 si:ch211-272f3.4	26364	14980	24943	20930	27767	17521	28379	15261			sp|P59015|VPS18_DANRE	Vacuolar protein sorting-associated protein 18 homolog	vps18	34641	20354	34245	29849	30070	26948	32994	20118
sp|F6P3G4|PS11A_DANRE;sp|F1QGH9|PS11B_DANRE	26S proteasome non-ATPase regulatory subunit 11A	psmd11a	206350	115790	160410	151090	159110	117950	188310	159490			sp|P61485|RL36A_DANRE;tr|A0A2R8Q736|A0A2R8Q736_DANRE;tr|A0A2R8RI07|A0A2R8RI07_DANRE;tr|A0A2R8Q1C6|A0A2R8Q1C6_DANRE;tr|A0A2R8QT38|A0A2R8QT38_DANRE	60S ribosomal protein L36a	rpl36a	88230	61362	96762	106670	107070	95885	121380	83297
sp|F6P6X0|UBAP1_DANRE	Ubiquitin-associated protein 1	ubap1	15253	7887.8	14426	14093	23601	10830	13841	9734.9			sp|P62084|RS7_DANRE	40S ribosomal protein S7	rps7 zgc:73216	55662	32000	57901	55467	71065	56410	68078	56916
sp|F8W2M8|TPP1_DANRE;tr|A0A493VU28|A0A493VU28_DANRE	Tripeptidyl-peptidase 1	tpp1	40913	24748	39414	38022	39312	53992	53527	44177			sp|P62247|RS8_DANRE	40S ribosomal protein S8	rps8	214860	139620	206570	210970	215180	182890	263640	204960
sp|H0WFA5|BUCKY_DANRE;tr|A0A2R8QD37|A0A2R8QD37_DANRE;tr|H0WE55|H0WE55_DANRE	Bucky ball	buc	81970	45750	66245	60311	71855	51392	66759	41972			sp|P79733|RIR2_DANRE;tr|G3G7U2|G3G7U2_DANRE;tr|A0A0R4ID34|A0A0R4ID34_DANRE;tr|U3JB36|U3JB36_DANRE;tr|G3G7U3|G3G7U3_DANRE;tr|A0A0R4ILJ6|A0A0R4ILJ6_DANRE;tr|U3JAR5|U3JAR5_DANRE;tr|U3JAP5|U3JAP5_DANRE	Ribonucleoside-diphosphate reductase subunit M2	rrm2 r2	55905	36170	82529	77324	96977	84174	93678	63218
sp|I6V1W0|BMBL_DANRE	Protein brambleberry	bmb	83971	60626	84638	66365	77277	53207	75105	54348			sp|P79735|RAN_DANRE	GTP-binding nuclear protein Ran	ran	122420	79731	157610	135630	139030	127500	157390	124390
sp|O42248|GBLP_DANRE	Guanine nucleotide-binding protein subunit beta-2-like 1	gnb2l1 rack1	761160	492950	726030	638480	641530	555560	797740	693670			sp|P79741|PESC_DANRE	Pescadillo	pes si:dkeyp-86g2.3	28282	27103	43184	27532	28207	25206	32058	26006
sp|O57521|HS90B_DANRE	Heat shock protein HSP 90-beta	hsp90ab1 hsp90b	1681100	1149900	1532500	1484300	1498200	1273200	1764600	1522800			sp|Q05AK9|TMA7_DANRE	Translation machinery-associated protein 7	tma7 ccdc72 zgc:153700	83298	53533	71063	78393	86267	75200	88088	56380
sp|O73872|SODC_DANRE	Superoxide dismutase [Cu-Zn]	sod1 cuzn	497280	321760	458880	469000	509130	424490	553370	412160			sp|Q08BB1|EFGM_DANRE	Elongation factor G, mitochondrial	gfm1 efg1 zgc:154041	23864	15450	23911	20860	21892	19310	24860	17130
sp|P35621|DVR1_DANRE;tr|K7DYL7|K7DYL7_DANRE	Protein DVR-1	dvr1 dvr-1 vg1	47260	26334	38403	36136	41250	34867	50786	36658			sp|Q08BL7|GLCTK_DANRE;tr|F8W2P6|F8W2P6_DANRE	Glycerate kinase	glyctk zgc:153346	43350	30562	50149	46286	52522	43893	51842	37133
sp|P59015|VPS18_DANRE	Vacuolar protein sorting-associated protein 18 homolog	vps18	86050	49518	74853	67773	79574	64327	88519	66028			sp|Q08BM8|CNOT7_DANRE	CCR4-NOT transcription complex subunit 7	cnot7 caf1 zgc:153168	11165	5413.7	10550	7258.9	10764	7529	9568	6808.3
sp|P61485|RL36A_DANRE;tr|A0A2R8Q736|A0A2R8Q736_DANRE;tr|A0A2R8RI07|A0A2R8RI07_DANRE;tr|A0A2R8Q1C6|A0A2R8Q1C6_DANRE	60S ribosomal protein L36a	rpl36a	367280	235220	335500	348130	385280	315850	410980	275180			sp|Q08C33|ISOC1_DANRE	Isochorismatase domain-containing protein 1	isoc1 zgc:153699	7568.4	2782.9	4173.7	4134.9	5701.3	3594	5015.9	3100.1
sp|P62084|RS7_DANRE	40S ribosomal protein S7	rps7 zgc:73216	185350	115480	183350	171100	192880	162700	207520	146060			sp|Q08C57|FDX2_DANRE;tr|A0A0R4IBU4|A0A0R4IBU4_DANRE	Ferredoxin-2, mitochondrial	fdx2 fdx1l zgc:153554	8074.4	2732.5	9624.8	6817.9	6825	5194.8	6624.2	4636.9
sp|P62247|RS8_DANRE	40S ribosomal protein S8	rps8	616200	411350	621740	548890	601450	487170	685910	522360			sp|Q08C92|TYW1_DANRE;tr|F1QPL0|F1QPL0_DANRE	S-adenosyl-L-methionine-dependent tRNA 4-demethylwyosine synthase TYW1	tyw1 rsafd1 zgc:153368	24859	16193	27256	25943	29573	23416	31362	21398
sp|P79733|RIR2_DANRE;tr|A0A0R4ID34|A0A0R4ID34_DANRE;tr|U3JB36|U3JB36_DANRE;tr|G3G7U2|G3G7U2_DANRE;tr|A0A0R4ILJ6|A0A0R4ILJ6_DANRE;tr|U3JAR5|U3JAR5_DANRE;tr|U3JAP5|U3JAP5_DANRE;tr|G3G7U3|G3G7U3_DANRE	Ribonucleoside-diphosphate reductase subunit M2	rrm2 r2	222520	156670	202510	206600	254320	245220	254610	190790			sp|Q1ECZ4|CASC3_DANRE	Protein CASC3	casc3 mln51	6291	3361.9	6124.3	4498.7	5784.6	4140.5	4643	3674.1
sp|P79735|RAN_DANRE	GTP-binding nuclear protein Ran	ran	431300	274780	390700	364350	383880	343360	439450	339350			sp|Q1JPX3|SYFA_DANRE	Phenylalanine--tRNA ligase alpha subunit	farsa farsla zgc:136506 zgc:158185	34401	22817	35256	32590	30630	30425	38997	34414
sp|P79741|PESC_DANRE	Pescadillo	pes si:dkeyp-86g2.3	21527	10961	16893	15904	18138	17879	19679	14069			sp|Q1JPZ7|PRP39_DANRE	Pre-mRNA-processing factor 39	prpf39 si:dz261o22.3	38162	21176	35398	29958	34742	29689	41980	35413
sp|Q05AK9|TMA7_DANRE	Translation machinery-associated protein 7	tma7 ccdc72 zgc:153700	217390	147040	183230	189710	247630	181660	208760	124070			sp|Q1L8U8|STB1A_DANRE	Histone-lysine N-methyltransferase SETDB1-A	setdb1a si:ch211-81a5.6	7116.8	3906	5289.6	6650.1	7361.1	5288.7	7977.7	5441.3
sp|Q08BB1|EFGM_DANRE	Elongation factor G, mitochondrial	gfm1 efg1 zgc:154041	40733	36716	43694	39343	43168	40244	43960	29523			sp|Q1L8Y7|SHOC2_DANRE	Leucine-rich repeat protein SHOC-2	shoc2 si:ch211-159c12.3 si:ch211-197i12.3	3597.1	1686.4	4147.8	2325.1	2589.4	2007.1	3422.3	2965.3
sp|Q08BH7|UBE2T_DANRE;tr|H9KUW5|H9KUW5_DANRE	Ubiquitin-conjugating enzyme E2 T	ube2t zgc:153687	60059	39796	53682	50812	54913	50606	58788	37906			sp|Q1L908|MSTO1_DANRE	Protein misato homolog 1	msto1 si:dkey-263h23.5 zgc:55470	8758.2	5668.8	15907	8737	12612	8837.6	11062	6936.2
sp|Q08BL7|GLCTK_DANRE;tr|F8W2P6|F8W2P6_DANRE;tr|F8W2D8|F8W2D8_DANRE;tr|F8W2T7|F8W2T7_DANRE;tr|F8W582|F8W582_DANRE	Glycerate kinase	glyctk zgc:153346	158580	99417	160780	138450	154140	129690	158540	116710			sp|Q1LUK1|MIC13_DANRE	MICOS complex subunit MIC13	micos13 mic13 qil1 si:dkey-78l4.14	58008	36672	75375	82211	97041	71942	94294	59831
sp|Q08BM8|CNOT7_DANRE	CCR4-NOT transcription complex subunit 7	cnot7 caf1 zgc:153168	18179	7741.2	14506	14043	18115	11469	16296	10569			sp|Q1LV46|ABHEA_DANRE	Protein ABHD14A	abhd14a si:ch211-231a1.1 zgc:85972	47290	26108	53750	45237	52751	41498	52284	39475
sp|Q08BY0|NDUF7_DANRE	Protein arginine methyltransferase NDUFAF7, mitochondrial	ndufaf7 zgc:153989	361.85	358.12	526.24	453.78	679.53	235.73	366.19	65.588			sp|Q1LV50|CENPP_DANRE	Centromere protein P	cenpp zgc:101125	2129.9	1169.3	1967.4	1611.1	1931.1	1473.1	2300.7	1621.2
sp|Q08BY1|MED17_DANRE;tr|E7FGV8|E7FGV8_DANRE	Mediator of RNA polymerase II transcription subunit 17	med17 crsp6	40315	22669	35997	34430	41395	26247	38758	28324			sp|Q1LVE8|SF3B3_DANRE	Splicing factor 3B subunit 3	sf3b3 zgc:55440	54979	31458	58996	51203	58270	50669	66457	50096
sp|Q08C33|ISOC1_DANRE	Isochorismatase domain-containing protein 1	isoc1 zgc:153699	114190	79957	104190	101600	117040	82441	117440	74427			sp|Q1LVS8|SVOPL_DANRE;tr|A0A2R8Q7R1|A0A2R8Q7R1_DANRE	Putative transporter SVOPL	svopl si:dkeyp-27e10.2 zgc:101741	1999.9	1140.4	2747.9	1825.1	2709.8	2263.1	2352.4	1666.4
sp|Q08C92|TYW1_DANRE;tr|F1QPL0|F1QPL0_DANRE	S-adenosyl-L-methionine-dependent tRNA 4-demethylwyosine synthase TYW1	tyw1 rsafd1 zgc:153368	43442	30887	40526	37149	40982	33956	45619	33239			sp|Q1LWG4|PCAT1_DANRE	Lysophosphatidylcholine acyltransferase 1	lpcat1 aytl2 si:dkey-261i16.4 zgc:158232	6422.5	4061.5	5472.8	5131.8	4650.8	5240.4	6718.1	5534.5
sp|Q0D285|TM141_DANRE	Transmembrane protein 141	tmem141 zgc:153677	6298.7	5002.1	4959	5321.9	5977.3	4408.9	5130.1	3031.1			sp|Q1LWL2|DS22A_DANRE	Dual specificity protein phosphatase 22-A	dusp22a dusp22 si:dkey-190g1.1 zgc:92816	2412.8	1029	1740.6	1452.6	1725	1260.9	2478.1	1517
sp|Q0VFV6|SELS_DANRE	Selenoprotein S	vimp sels zgc:136970	19553	10053	16914	14240	16721	13250	19552	14975			sp|Q1LWV7|MEAK7_DANRE	MTOR-associated protein MEAK7	meak7 KIAA1609 tldc1 si:ch211-260p9.6 zgc:153621	6272.9	3570.9	12962	7729	8647.8	6017.2	10185	7887.3
sp|Q1ECZ4|CASC3_DANRE	Protein CASC3	casc3 mln51	26598	18841	26185	19843	28169	22963	26652	16280			sp|Q1LXS2|PSMG2_DANRE	Proteasome assembly chaperone 2	psmg2 tnfsf5ip1 si:dkey-263o22.1 wu:fb51b11 zgc:73278	4995.9	2313.1	3647.5	3631	3528.6	2581.7	4419.5	4282.6
sp|Q1JPX3|SYFA_DANRE	Phenylalanine--tRNA ligase alpha subunit	farsa farsla zgc:136506 zgc:158185	77140	47759	76879	64470	74457	99603	74094	51107			sp|Q1LYB6|ATF1B_DANRE	ATPase inhibitor B, mitochondrial	atp5if1b atpib atpif1b si:ch211-15d5.5 zgc:153321	53521	35225	74042	68536	79774	62992	68364	40644
sp|Q1JPZ3|SRC_DANRE;tr|A0A2R8QE56|A0A2R8QE56_DANRE;tr|Q8AWF1|Q8AWF1_DANRE;tr|A5WWJ6|A5WWJ6_DANRE;sp|Q6EWH2|FYNA_DANRE;sp|F1RDG9|FYNB_DANRE;sp|A1A5H8|YES_DANRE	Proto-oncogene tyrosine-protein kinase Src	src	11513	5673.2	7453.2	8000.6	9968.8	8044.7	9959.8	6069.7			sp|Q1MTD3|MCES_DANRE;tr|A0A2R8S084|A0A2R8S084_DANRE	mRNA cap guanine-N7 methyltransferase	rnmt si:ch211-105d11.3	18748	10451	21694	16880	17803	14688	20347	15081
sp|Q1JPZ7|PRP39_DANRE	Pre-mRNA-processing factor 39	prpf39 si:dz261o22.3	28860	20056	25962	28504	33245	23989	34661	20092			sp|Q1MTI4|TPISA_DANRE	Triosephosphate isomerase A	tpi1a si:dkey-89b17.2	222690	136020	219330	205790	203680	183340	260090	207960
sp|Q1L8U8|STB1A_DANRE	Histone-lysine N-methyltransferase SETDB1-A	setdb1a si:ch211-81a5.6	48169	23985	42267	37220	46406	33126	40728	26028			sp|Q1RLQ5|DIK1A_DANRE	Divergent protein kinase domain 1A	dipk1a fam69a zgc:136922	2687.7	1419.6	3006.9	3117.4	4306.9	3426.1	3433.4	2306.6
sp|Q1L987|ATPF1_DANRE;tr|F1Q4Z5|F1Q4Z5_DANRE;tr|A0A2R8Q607|A0A2R8Q607_DANRE	ATP synthase mitochondrial F1 complex assembly factor 1	atpaf1 si:dkey-171o17.2 zgc:110583	8651	5009.6	7387.4	6376.7	7756.6	7208.8	8601.2	5636			sp|Q1RLX4|TPC11_DANRE	Trafficking protein particle complex subunit 11	trappc11 fgr foigr zgc:136723 zgc:63684	3903.3	2491.7	2768.3	12740	3391.2	2870.8	3070.7	2956.1
sp|Q1L9A2|OPA3_DANRE	Optic atrophy 3 protein homolog	opa3 si:dkey-12o15.3	0	0	0	0	0	0	0	0			sp|Q29RB1|COG4_DANRE	Conserved oligomeric Golgi complex subunit 4	cog4 zgc:136860	5666.5	3077.9	6808.4	6500.6	6933.1	7514.3	7093.5	4188.6
sp|Q1LUD1|T168A_DANRE	Transmembrane protein 168-A	tmem168a si:dkey-192l17.1	15780	10868	13308	14444	17259	13041	15972	8936.9			sp|Q2L6L1|CNPY1_DANRE	Protein canopy-1	cnpy1 d121 si:dkey-265a7.3	36387	20012	35375	31811	34430	28677	37546	27480
sp|Q1LUK1|MIC13_DANRE	MICOS complex subunit MIC13	micos13 mic13 qil1 si:dkey-78l4.14	110790	67679	107610	95833	94475	75817	134510	146920			sp|Q2PW47|MED24_DANRE	Mediator of RNA polymerase II transcription subunit 24	med24 lsn thrap4 trap100	1897.4	724.18	1855.8	1209.9	1483.6	1225.1	1283.8	1318.8
sp|Q1LV46|ABHEA_DANRE	Protein ABHD14A	abhd14a si:ch211-231a1.1 zgc:85972	158090	86161	172970	155580	146750	145540	192420	193220			sp|Q32PL1|PP1R7_DANRE	Protein phosphatase 1 regulatory subunit 7	ppp1r7 sds22 zgc:123325	9160.3	6390.4	7099.8	8758.7	9330	7828.9	11861	9760.1
sp|Q1LV50|CENPP_DANRE	Centromere protein P	cenpp zgc:101125	1414.4	581.4	1574.3	1002	1046.7	683.23	1243.4	1118.5			sp|Q3B736|ATGA1_DANRE	Autophagy-related protein 101	atg101 zgc:123177	14856	9674.9	17645	13392	14888	10922	16061	10240
sp|Q1LVE8|SF3B3_DANRE	Splicing factor 3B subunit 3	sf3b3 zgc:55440	240780	160090	235860	223890	253320	191880	278020	192130			sp|Q3B7Q7|NUBP2_DANRE;tr|F1REW2|F1REW2_DANRE;tr|A0A2R8Q6P8|A0A2R8Q6P8_DANRE	Cytosolic Fe-S cluster assembly factor nubp2	nubp2 zgc:123336	7987.2	4470	7450.6	7211.6	5720.2	8005.8	7075.1	4795.4
sp|Q1LVK9|N4BP1_DANRE	NEDD4-binding protein 1	n4bp1 si:ch211-215n5.3 zgc:66437	4637.7	2003	4126.6	3675	5038.1	3554.6	4937.3	3634.8			sp|Q49GP5|P4K2B_DANRE	Phosphatidylinositol 4-kinase type 2-beta	pi4k2b zgc:158305	7514.9	2777.6	7312.1	7151.9	6577.1	5488.5	9748.5	10421
sp|Q1LW89|CASD1_DANRE;tr|A0A0H2UKD6|A0A0H2UKD6_DANRE;tr|T1ECU5|T1ECU5_DANRE	N-acetylneuraminate 9-O-acetyltransferase	casd1 si:dkey-104m9.2 zgc:136291	3757.1	3069.9	3102.2	2987	3319.2	2741.1	2744.1	2137.5			sp|Q4KME6|GGYF2_DANRE	GRB10-interacting GYF protein 2	gigyf2 perq2 tnrc15 zgc:111944	8037.6	4687.6	5818.8	5513.3	5740.1	5023.2	6004.3	4476.6
sp|Q1LWG4|PCAT1_DANRE;tr|I3ISB9|I3ISB9_DANRE	Lysophosphatidylcholine acyltransferase 1	lpcat1 aytl2 si:dkey-261i16.4 zgc:158232	18014	12367	16833	16357	18245	14330	18988	12004			sp|Q4QRF4|H32_DANRE;tr|X1WC76|X1WC76_DANRE;tr|A0A140LG23|A0A140LG23_DANRE	Histone H3.2	zgc:113984; zgc:158629; si:dkeyp-46h3.6	143300	78231	121050	116280	124020	149810	253260	186550
sp|Q1LXC9|INT3_DANRE	Integrator complex subunit 3	ints3 si:dkey-27c15.2	669.03	270.74	575.57	657.89	548.13	576.68	811.21	279.49			sp|Q4QRK0|MAP11_DANRE;tr|B8JIB1|B8JIB1_DANRE;tr|F1R5G0|F1R5G0_DANRE	Methionine aminopeptidase 1	metap1	39181	25056	46295	29378	33015	28072	39135	30238
sp|Q1LYB6|ATF1B_DANRE	ATPase inhibitor B, mitochondrial	atp5if1b atpib atpif1b si:ch211-15d5.5 zgc:153321	167220	97138	136100	137150	163520	121800	141660	82764			sp|Q4U0S5|PAF1_DANRE;tr|A0A0R4IFZ2|A0A0R4IFZ2_DANRE	RNA polymerase II-associated factor 1 homolog	paf1 paf1l	35428	17364	35220	31041	40750	33569	37847	23029
sp|Q1MTD3|MCES_DANRE;tr|A0A2R8S084|A0A2R8S084_DANRE	mRNA cap guanine-N7 methyltransferase	rnmt si:ch211-105d11.3	71091	43744	73889	60175	65485	64216	75468	52608			sp|Q4V8S9|BORC7_DANRE	BLOC-1-related complex subunit 7	borcs7 si:ch211-67n3.3 zgc:114169	13135	6980.6	12338	9676.7	10722	9095.3	13408	12860
sp|Q1MTD4|CR19A_DANRE	Uncharacterized protein C18orf19 homolog A	si:ch211-105d11.2	12250	9176.3	11588	10300	11004	8603.7	11205	7250.2			sp|Q4VBI7|STX18_DANRE	Syntaxin-18	stx18 zgc:112326	7202.7	2870	5420	5583.1	6221.7	4667.6	5676.3	3759.6
sp|Q1MTI4|TPISA_DANRE	Triosephosphate isomerase A	tpi1a si:dkey-89b17.2	317940	231670	297670	276180	277920	243060	335980	248810			sp|Q4VBV9|NIT2_DANRE;tr|F1R818|F1R818_DANRE	Omega-amidase NIT2	nit2 zgc:109720	39393	23138	36477	35477	39448	32694	46114	41519
sp|Q1RLX4|TPC11_DANRE	Trafficking protein particle complex subunit 11	trappc11 fgr foigr zgc:136723 zgc:63684	31319	21372	39291	28292	31778	21832	34982	51814			sp|Q502C1|RT24_DANRE	28S ribosomal protein S24, mitochondrial	mrps24 zgc:112331	3603.5	1154.7	2406.9	2504.4	2225	2242.6	3548.5	3064.2
sp|Q29RB1|COG4_DANRE	Conserved oligomeric Golgi complex subunit 4	cog4 zgc:136860	44077	24773	36975	29713	29297	26808	34108	30402			sp|Q502I3|CEP55_DANRE	Centrosomal protein of 55 kDa	cep55 cep55l zgc:112184	5556.5	3761.4	5892.1	5036.3	4972.6	4539.9	5491.9	3577.5
sp|Q2L6L1|CNPY1_DANRE	Protein canopy-1	cnpy1 d121 si:dkey-265a7.3	103100	55482	72348	74558	83161	66797	97984	68396			sp|Q502L2|PGAM5_DANRE	Serine/threonine-protein phosphatase PGAM5, mitochondrial	pgam5 si:dkey-69p22.1 zgc:92057	71479	49123	66262	62892	65393	56903	79373	64535
sp|Q2PW47|MED24_DANRE	Mediator of RNA polymerase II transcription subunit 24	med24 lsn thrap4 trap100	24389	14541	25223	16825	18779	14638	22917	15537			sp|Q503L4|IAH1_DANRE	Isoamyl acetate-hydrolyzing esterase 1 homolog	iah1 si:dkey-174c12.2	8628	6066.6	10559	11536	10269	9466.6	11419	6481.6
sp|Q2YDR3|IMPA3_DANRE	Inositol monophosphatase 3	bpnt2 impa3 impad1 zgc:123256	34270	22519	28357	29829	36251	26445	37968	19281			sp|Q503N2|SPC24_DANRE	Kinetochore protein Spc24	spc24 spbc24 zgc:110417	8929.1	4890.5	9361.8	9338.5	10395	8131.9	9280.1	6623.4
sp|Q32LU1|MIRO2_DANRE	Mitochondrial Rho GTPase 2	rhot2 zgc:123249	7263.1	2464.6	6857.2	4711.7	5940.9	4306.4	7185.3	5384.8			sp|Q503V1|CYBR1_DANRE;tr|A8WHQ9|A8WHQ9_DANRE	Plasma membrane ascorbate-dependent reductase CYBRD1	cybrd1 zgc:110065	18272	14392	14413	13422	16808	12723	16033	9971.6
sp|Q32PL1|PP1R7_DANRE	Protein phosphatase 1 regulatory subunit 7	ppp1r7 sds22 zgc:123325	67806	45680	56543	67975	80664	45814	86170	65073			sp|Q503W7|ATD1B_DANRE	Outer mitochondrial transmembrane helix translocase	atad1b si:bz1g13.1 zgc:110042	2423.5	1931.2	3480.9	2032.9	1978.7	2118.7	2851.5	1935
sp|Q32PR0|T55BA_DANRE	Type I phosphatidylinositol 4,5-bisphosphate 4-phosphatase-A	tmem55ba zgc:123304	0	0	0	0	0	0	0	0			sp|Q503Y4|OVCA2_DANRE	Esterase OVCA2	ovca2 zgc:110011	6024.5	2674.8	6295.3	4459.5	4752.6	4530.6	6002.8	5114.6
sp|Q3B748|LLPH_DANRE	Protein LLP homolog	llph si:dkey-9a20.7 zgc:123180	6613.6	3352.2	5359.8	5200.9	6448.7	5601.6	7091.3	4071.2			sp|Q503Y7|PIN4_DANRE	Peptidyl-prolyl cis-trans isomerase NIMA-interacting 4	pin4 zgc:110008	13141	10365	15576	14692	16593	17939	14573	9080.3
sp|Q3B7Q7|NUBP2_DANRE;tr|F1REW2|F1REW2_DANRE	Cytosolic Fe-S cluster assembly factor nubp2	nubp2 zgc:123336	28726	11373	26270	23135	33884	18900	28689	18430			sp|Q561X9|BDH2_DANRE;tr|A0A2R8QJG5|A0A2R8QJG5_DANRE;tr|Z4YIQ5|Z4YIQ5_DANRE	3-hydroxybutyrate dehydrogenase type 2	bdh2 si:dkey-162b23.2 zgc:110323	39198	29209	40399	39392	42477	36207	48426	36795
sp|Q4KME6|GGYF2_DANRE	GRB10-interacting GYF protein 2	gigyf2 perq2 tnrc15 zgc:111944	44649	27797	41296	51089	95993	39995	42481	34224			sp|Q561Y0|DAA10_DANRE	Dynein axonemal assembly factor 10	dnaaf10 wdr92 zgc:110253	12621	6171.9	10398	9593	11546	7718.9	12351	10893
sp|Q4KML2|CRYD_DANRE;tr|F1R5N7|F1R5N7_DANRE	Cryptochrome DASH	cry-dash	3837.3	2096.2	3519.1	3766.8	5208.3	3671.6	4819.7	3422.2			sp|Q566S6|DRS7B_DANRE;tr|F1QWU6|F1QWU6_DANRE	Dehydrogenase/reductase SDR family member 7B	dhrs7b sdr32c1 zgc:112518	21522	11965	18718	18558	18943	14723	21500	15958
sp|Q4QRF4|H32_DANRE;tr|X1WC76|X1WC76_DANRE;tr|A0A140LG23|A0A140LG23_DANRE	Histone H3.2	zgc:113984; zgc:158629; si:dkeyp-46h3.6	87.032	78.121	138.49	48.795	121.68	77.876	239.01	131.6			sp|Q566V0|ARCH_DANRE	Protein archease	zbtb8os si:dkeyp-2e4.1 zgc:112460	3173.2	2067.9	4363.8	4153.3	4488.4	4631.9	4181.7	3426.5
sp|Q4U0S5|PAF1_DANRE;tr|A0A0R4IFZ2|A0A0R4IFZ2_DANRE	RNA polymerase II-associated factor 1 homolog	paf1 paf1l	120880	69290	115380	94324	116070	92768	117830	84327			sp|Q566Y1|ELP4_DANRE	Elongator complex protein 4	elp4 si:dkey-157g7.1 zgc:112389	3521.9	1823.4	3724.7	3464.8	5095.3	3265.6	4248.8	2456.2
sp|Q4V920|PACN1_DANRE	Protein kinase C and casein kinase substrate in neurons protein 1	pacsin1b pacsin1	17846	12687	16852	15686	17140	16540	17114	10175			sp|Q568K2|PP1RB_DANRE	E3 ubiquitin-protein ligase PPP1R11	ppp1r11 zgc:110245	4157.8	2487.3	4875.3	4085.9	4752.4	4230.9	4729.5	3188.4
sp|Q4VBI7|STX18_DANRE	Syntaxin-18	stx18 zgc:112326	36839	29555	38367	31445	36943	28152	37996	28715			sp|Q568V3|FBX50_DANRE	F-box only protein 50	nccrp1 si:dkey-85K8.6 wu:fa93e02 wu:fb12f07 zgc:122987	141770	81886	162190	179010	207670	149930	199000	122210
sp|Q4VBV9|NIT2_DANRE;tr|F1R818|F1R818_DANRE	Omega-amidase NIT2	nit2 zgc:109720	104660	67727	84357	91613	97341	78619	113660	90783			sp|Q56A35|ARP2B_DANRE	Actin-related protein 2-B	actr2b arp2b si:dkey-66m17.2 zgc:110550	3016.4	1938.7	2540.4	2769.2	4928.7	2587.8	3633.8	3060.8
sp|Q502C1|RT24_DANRE	28S ribosomal protein S24, mitochondrial	mrps24 zgc:112331	16826	10493	12812	13388	14951	11917	17159	11224			sp|Q58EB4|HIBCH_DANRE	3-hydroxyisobutyryl-CoA hydrolase, mitochondrial	hibch zgc:110824	6465.4	2671.1	4298.1	4076.1	5711.8	3687	5583.8	5912.5
sp|Q502E5|SMIM8_DANRE	Small integral membrane protein 8	smim8 si:busm1-189a20.6 si:ch211-241J12.5 zgc:112287	72108	38419	55207	41369	55892	42027	49215	36959			sp|Q58EG2|ERLN1_DANRE;tr|B7ZD02|B7ZD02_DANRE	Erlin-1	erlin1 si:ch211-223p8.2 zgc:110547	149480	94274	173980	175780	206560	156190	199550	131400
sp|Q502L2|PGAM5_DANRE	Serine/threonine-protein phosphatase PGAM5, mitochondrial	pgam5 si:dkey-69p22.1 zgc:92057	122140	94155	113210	106140	126400	96038	123470	82399			sp|Q5BJB7|RM10_DANRE	39S ribosomal protein L10, mitochondrial	mrpl10 zgc:112529	0	0	0	0	0	0	0	0
sp|Q503L4|IAH1_DANRE	Isoamyl acetate-hydrolyzing esterase 1 homolog	iah1 si:dkey-174c12.2	15447	23482	32626	19664	20923	29746	21415	12909			sp|Q5BJC4|CH033_DANRE;tr|F1R3I7|F1R3I7_DANRE	UPF0488 protein C8orf33 homolog	zgc:112185	6003.9	2627.9	7593.8	6142.4	6956.5	4567.3	6687.2	5047.6
sp|Q503N2|SPC24_DANRE	Kinetochore protein Spc24	spc24 spbc24 zgc:110417	16522	6711.9	13332	14232	15669	11504	17204	11933			sp|Q5BJJ8|RM51_DANRE;tr|A0A2U3TVK0|A0A2U3TVK0_DANRE	39S ribosomal protein L51, mitochondrial	mrpl51 zgc:110255	1839.9	754.05	1797.1	1285.7	1329.5	1285.9	1838.2	2541.7
sp|Q503V1|CYBR1_DANRE;tr|A8WHQ9|A8WHQ9_DANRE	Plasma membrane ascorbate-dependent reductase CYBRD1	cybrd1 zgc:110065	17870	8623.9	11309	10669	10933	9597.1	11055	7241.1			sp|Q5BKW8|SIM12_DANRE	Small integral membrane protein 12	smim12 si:ch73-31g16.1 zgc:103571	7795.7	4448.7	9731	6806.2	8928.2	8891.7	7636.3	4933.7
sp|Q503W7|ATD1B_DANRE	Outer mitochondrial transmembrane helix translocase	atad1b si:bz1g13.1 zgc:110042	18770	9732.8	16544	16123	18823	13769	21040	11586			sp|Q5BKW9|ASGL1_DANRE	Isoaspartyl peptidase/L-asparaginase	asrgl1 zgc:103568	60108	37951	65434	56512	64879	49457	66691	41957
sp|Q503Y7|PIN4_DANRE	Peptidyl-prolyl cis-trans isomerase NIMA-interacting 4	pin4 zgc:110008	105720	72788	96067	97587	112320	113070	117280	68032			sp|Q5BLE8|RETST_DANRE	All-trans-retinol 13,14-reductase	retsat retsata zgc:113107	2783.4	1942.1	2823.8	2424.7	3004.5	2197.6	3449.1	2102.6
sp|Q561X9|BDH2_DANRE;tr|A0A2R8QJG5|A0A2R8QJG5_DANRE;tr|Z4YIQ5|Z4YIQ5_DANRE	3-hydroxybutyrate dehydrogenase type 2	bdh2 si:dkey-162b23.2 zgc:110323	77571	56706	75739	67665	69036	66917	83269	55207			sp|Q5D013|EFMT2_DANRE;tr|A0A2R8RMQ4|A0A2R8RMQ4_DANRE	EEF1A lysine methyltransferase 2	eef1akmt2 mettl10 zgc:110805	1687.2	1117.2	1384.1	1081.3	935.81	787.83	1413.6	1506.7
sp|Q561Y0|DAA10_DANRE;tr|E9QCZ2|E9QCZ2_DANRE	Dynein axonemal assembly factor 10	dnaaf10 wdr92 zgc:110253	24483	12074	23530	20109	22850	19739	29296	19294			sp|Q5D016|PFD1_DANRE	Prefoldin subunit 1	pfdn1 zgc:110742	31846	24642	41681	44716	49879	48120	58469	32979
sp|Q566S6|DRS7B_DANRE;tr|F1QWU6|F1QWU6_DANRE	Dehydrogenase/reductase SDR family member 7B	dhrs7b sdr32c1 zgc:112518	38014	26114	38551	30329	29492	26464	40308	43236			sp|Q5D018|RBM8A_DANRE	RNA-binding protein 8A	rbm8a rbm8 zgc:110525	12713	8744.2	11639	11015	12817	9414.7	13821	12075
sp|Q566T0|EED_DANRE	Polycomb protein eed	eed zgc:112509	36174	21940	31256	28635	32076	24638	31405	23209			sp|Q5PR98|NDRG2_DANRE	Protein NDRG2	ndrg2 zgc:101847	0	0	0	0	0	0	0	0
sp|Q566V0|ARCH_DANRE	Protein archease	zbtb8os si:dkeyp-2e4.1 zgc:112460	33497	24392	28949	31019	32487	27876	34166	27242			sp|Q5PRD0|143BA_DANRE;tr|E9QJ96|E9QJ96_DANRE	14-3-3 protein beta/alpha-A	ywhaba ywhab1 wu:fb80c08	284440	177850	289800	303260	359740	276760	342730	228950
sp|Q566Y1|ELP4_DANRE;tr|A0A0R4IEA9|A0A0R4IEA9_DANRE	Elongator complex protein 4	elp4 si:dkey-157g7.1 zgc:112389	13621	10267	11073	11179	14644	12695	12906	8375.3			sp|Q5PRD4|KC1G1_DANRE;tr|A0A0R4IUQ5|A0A0R4IUQ5_DANRE;tr|A0A2R8Q753|A0A2R8Q753_DANRE;tr|X1WHT8|X1WHT8_DANRE;tr|B0S603|B0S603_DANRE;tr|Q503C4|Q503C4_DANRE;tr|A0A2R8QE36|A0A2R8QE36_DANRE;tr|A0A2R8RRC4|A0A2R8RRC4_DANRE;tr|Q0P446|Q0P446_DANRE;tr|A0A2R8RX57|A0A2R8RX57_DANRE	Casein kinase I isoform gamma-1	csnk1g1 si:ch211-59b1.2	8249.9	4238.8	7733.8	6141.5	7741.3	6544.3	7716.3	5804.9
sp|Q566Y8|MGN_DANRE	Protein mago nashi homolog	magoh ch211-216k22.5 zgc:112220	21971	11587	20142	21507	23984	15884	25855	17130			sp|Q5RGJ5|C19L1_DANRE	CWF19-like protein 1	cwf19l1 si:ch211-234f20.6 zgc:153338	5881.3	2903.9	6707.9	5933.3	8944.7	6811.7	8705.9	5079.1
sp|Q568B8|TOR4A_DANRE;tr|A0A0H2UKC7|A0A0H2UKC7_DANRE	Torsin-4A	tor4a zgc:110567	4374.7	1928.9	3112.8	3678.5	3304.8	2249.9	5531.2	5580.4			sp|Q5RGJ6|WASC3_DANRE	WASH complex subunit 3	washc3 ccdc53 Ch211-234f20.5 zgc:55718	3632.8	1129.5	2399	1293.6	1518.6	1120.9	1666.7	1346.3
sp|Q568K2|PP1RB_DANRE	E3 ubiquitin-protein ligase PPP1R11	ppp1r11 zgc:110245	13278	6461	9753.4	10795	11819	9789.7	11743	7040.6			sp|Q5RGV1|IMDH3_DANRE;tr|A0A2R8QBA9|A0A2R8QBA9_DANRE;tr|Q5RGV0|Q5RGV0_DANRE;tr|A0A2R8Q8K1|A0A2R8Q8K1_DANRE;sp|Q6GMG5|IMDH1_DANRE	Inosine-5'-monophosphate dehydrogenase 1b	impdh1b si:dkey-31f5.7	13949	11420	20936	18186	19882	14204	18740	15307
sp|Q568V3|FBX50_DANRE	F-box only protein 50	nccrp1 si:dkey-85K8.6 wu:fa93e02 wu:fb12f07 zgc:122987	310130	201520	308070	276580	319770	278150	323610	196520			sp|Q5RH01|CNDH2_DANRE	Condensin-2 complex subunit H2	ncaph2 si:dkey-202b22.2	33141	18873	30323	23427	30145	21879	28679	16036
sp|Q568W0|SELW_DANRE	Selenoprotein W	selenow sepw1	13792	7168.1	10667	10059	9634.2	11573	13269	14546			sp|Q5RH51|XYLK_DANRE	Glycosaminoglycan xylosylkinase	fam20b si:ch211-195o19.3	5276.3	3222.7	4745.2	4242	5471.3	3398.3	5084.4	3329.7
sp|Q56A55|MITOS_DANRE	Mitochondrial potassium channel ATP-binding subunit	abcb8 mitosur zgc:113037	15532	8898.4	13355	12650	16440	10867	15082	9341.9			sp|Q5RHB5|IRAG2_DANRE	Inositol 1,4,5-triphosphate receptor associated 2	irag2 lrmp si:dkey-172o10.4	15116	9701.8	17699	15765	17668	15922	16491	11591
sp|Q58EB4|HIBCH_DANRE;tr|B0S642|B0S642_DANRE	3-hydroxyisobutyryl-CoA hydrolase, mitochondrial	hibch zgc:110824	104940	97997	109480	95663	115060	79929	111070	77272			sp|Q5RHY1|MCM10_DANRE	Protein MCM10 homolog	mcm10 si:ch211-206k18.2	9445.4	7059.2	10149	8546.5	10483	8229.8	12932	10296
sp|Q58EG2|ERLN1_DANRE;tr|B7ZD02|B7ZD02_DANRE	Erlin-1	erlin1 si:ch211-223p8.2 zgc:110547	462820	307490	430980	396640	472700	369960	492770	341340			sp|Q5RHZ6|OSGEP_DANRE	tRNA N6-adenosine threonylcarbamoyltransferase	osgep	7117.8	3512.7	6487.4	6423.8	6746.4	4861.5	8032.2	5767.5
sp|Q5BJB7|RM10_DANRE	39S ribosomal protein L10, mitochondrial	mrpl10 zgc:112529	0	0	0	0	0	0	0	0			sp|Q5RIC0|ELP3_DANRE	Elongator complex protein 3	elp3 si:ch211-63o20.8 zgc:113140	15628	14701	55171	12857	14819	12133	16360	12527
sp|Q5BJC4|CH033_DANRE;tr|F1R3I7|F1R3I7_DANRE	UPF0488 protein C8orf33 homolog	zgc:112185	24670	14407	22788	20388	25534	24260	24380	16503			sp|Q5RIU9|PORED_DANRE	Polyprenol reductase	srd5a3 si:ch211-278f21.3	11153	8189.5	14929	11109	10448	10367	13229	12946
sp|Q5BKW8|SIM12_DANRE	Small integral membrane protein 12	smim12 si:ch73-31g16.1 zgc:103571	2918.4	1502.7	2139	2389.9	3354.9	1869.9	2402.3	1617.9			sp|Q5RKQ0|SPF27_DANRE	Pre-mRNA-splicing factor SPF27	bcas2 zgc:101730	24825	13158	27859	26577	34030	24729	30699	20942
sp|Q5BKW9|ASGL1_DANRE	Isoaspartyl peptidase/L-asparaginase	asrgl1 zgc:103568	127290	74910	106450	94782	114580	80669	106950	65406			sp|Q5SNX7|GALC_DANRE	Galactocerebrosidase	galc galca si:ch211-199l3.4 zgc:92561	10132	5552.5	8595.6	8128.8	9624.3	6954.6	10363	7246
sp|Q5BLF0|NMD3_DANRE	60S ribosomal export protein NMD3	nmd3 nmd3l	16720	13224	13545	13702	16033	12681	15614	9067.2			sp|Q5SP90|PP4R3_DANRE;tr|A0A0G2KC70|A0A0G2KC70_DANRE	Serine/threonine-protein phosphatase 4 regulatory subunit 3	smek1 si:dkey-65b13.2	22544	13935	21393	20429	26199	20075	28063	19010
sp|Q5D016|PFD1_DANRE	Prefoldin subunit 1	pfdn1 zgc:110742	189100	145110	184290	190600	199840	196290	210600	146790			sp|Q5SPD7|P5CR3_DANRE	Pyrroline-5-carboxylate reductase 3	pycr3 pycrl si:dkey-235d18.3	45449	27906	35588	37202	42071	36466	45493	36283
sp|Q5D018|RBM8A_DANRE	RNA-binding protein 8A	rbm8a rbm8 zgc:110525	63627	41294	54061	51282	63297	50868	64496	43078			sp|Q5TYQ3|COA7_DANRE	Cytochrome c oxidase assembly factor 7	coa7 selrc1 si:ch211-11m18.2 zgc:136252	15103	10128	15584	15403	16241	14923	15816	9816.1
sp|Q5PQZ3|ZNT9_DANRE;tr|A0A140LFU8|A0A140LFU8_DANRE	Zinc transporter 9	slc30a9	39876	32439	39064	38441	45420	40799	43976	24459			sp|Q5TYW4|NBAS_DANRE	NBAS subunit of NRZ tethering complex	nbas nag si:ch211-214k9.1	42664	25097	40405	34141	40447	29002	38672	30440
sp|Q5PR67|EI3HB_DANRE	Eukaryotic translation initiation factor 3 subunit H-B	eif3hb eif3s3b zgc:123049	5285.7	4490.1	5053.2	5426	6195.4	3782	5299.6	3188.3			sp|Q5U378|TBCE_DANRE;tr|A0A0R4ISC6|A0A0R4ISC6_DANRE;tr|A0A140LGS8|A0A140LGS8_DANRE	Tubulin-specific chaperone E	tbce zgc:123075	15798	10509	15121	13590	14728	11486	16011	13349
sp|Q5PRD0|143BA_DANRE;tr|E9QJ96|E9QJ96_DANRE	14-3-3 protein beta/alpha-A	ywhaba ywhab1 wu:fb80c08	841280	530010	725510	704680	815410	660610	848070	571730			sp|Q5U3A7|OPA1_DANRE;tr|A0A2R8Q487|A0A2R8Q487_DANRE;tr|A0A2R8Q0F5|A0A2R8Q0F5_DANRE;tr|A0A0R4IJ30|A0A0R4IJ30_DANRE	Dynamin-like 120 kDa protein, mitochondrial	opa1 zgc:92092	73586	43479	77744	74197	72023	66120	92803	74559
sp|Q5PRD4|KC1G1_DANRE;tr|A0A0R4IUQ5|A0A0R4IUQ5_DANRE;tr|A0A2R8Q753|A0A2R8Q753_DANRE	Casein kinase I isoform gamma-1	csnk1g1 si:ch211-59b1.2	2179.9	418.24	2078.3	1510	1643.8	1017.6	2437.6	2009.3			sp|Q5U3A8|PPR21_DANRE;tr|F1RDL0|F1RDL0_DANRE	Protein phosphatase 1 regulatory subunit 21	ppp1r21 ccdc128 klraq1 zgc:92087	16926	11506	17256	13098	15556	11117	16785	10580
sp|Q5RGJ5|C19L1_DANRE	CWF19-like protein 1	cwf19l1 si:ch211-234f20.6 zgc:153338	17438	8704.9	13595	11698	13226	11806	15579	12105			sp|Q5U3F2|SLU7_DANRE;tr|F1RCR0|F1RCR0_DANRE	Pre-mRNA-splicing factor SLU7	slu7 zgc:103640	5282.5	4210	4955.1	5153.9	6644	4443.2	6405	4315.5
sp|Q5RGJ6|WASC3_DANRE	WASH complex subunit 3	washc3 ccdc53 Ch211-234f20.5 zgc:55718	25563	14077	25471	17747	19002	16867	21419	17381			sp|Q5U3I2|S7A6O_DANRE;tr|F1QEZ3|F1QEZ3_DANRE	Probable RNA polymerase II nuclear localization protein SLC7A6OS	slc7a6os zgc:103493	7920.7	4806.8	8105.6	7218.6	6880.9	5326	8559	6559.6
sp|Q5RGV1|IMDH3_DANRE;tr|A0A2R8QBA9|A0A2R8QBA9_DANRE;tr|Q5RGV0|Q5RGV0_DANRE;tr|A0A2R8Q8K1|A0A2R8Q8K1_DANRE;sp|Q6GMG5|IMDH1_DANRE	Inosine-5'-monophosphate dehydrogenase 1b	impdh1b si:dkey-31f5.7	8872.8	6787.7	8603	6062.9	7995.9	8087.6	7899.9	6366.1			sp|Q5U3J8|LTV1_DANRE;tr|F1R9T9|F1R9T9_DANRE	Protein LTV1 homolog	ltv1 zgc:103432	5806.9	4423.8	5492.8	5394	6893.8	4780.5	5459.1	3809.8
sp|Q5RH01|CNDH2_DANRE	Condensin-2 complex subunit H2	ncaph2 si:dkey-202b22.2	28811	27279	34939	22406	25737	17648	28241	18217			sp|Q5U3T0|MGT4C_DANRE	Alpha-1,3-mannosyl-glycoprotein 4-beta-N-acetylglucosaminyltransferase C	mgat4c zgc:101663	10227	7650.8	13139	10694	12897	9966.3	13235	8788.8
sp|Q5RHB5|IRAG2_DANRE	Inositol 1,4,5-triphosphate receptor associated 2	irag2 lrmp si:dkey-172o10.4	24941	13864	17906	16600	20249	15276	21591	12340			sp|Q5XFY4|BCL7A_DANRE;tr|A3QK39|A3QK39_DANRE	B-cell CLL/lymphoma 7 protein family member A	bcl7a zgc:92023	11357	9683.4	14849	13661	15021	17519	15301	8967.2
sp|Q5RHY1|MCM10_DANRE	Protein MCM10 homolog	mcm10 si:ch211-206k18.2	11271	5818.4	10378	7240.9	10540	8135.3	9997.7	6103.7			sp|Q5XIY6|VTC1B_DANRE	V-type proton ATPase subunit C 1-B	atp6v1c1b atp6v1c1l si:ch211-215i13.2 zgc:92684	5760.3	3850.3	5752.5	5865.6	7677.1	5607.9	8021.7	4360.6
sp|Q5RHZ6|OSGEP_DANRE	tRNA N6-adenosine threonylcarbamoyltransferase	osgep	25496	15338	24425	20328	27268	18332	25387	14504			sp|Q5XIY8|PAXI1_DANRE;tr|F1QKP9|F1QKP9_DANRE;tr|F1Q5Z1|F1Q5Z1_DANRE;tr|A0A0R4ID17|A0A0R4ID17_DANRE	PAX-interacting protein 1	paxip1 zgc:92593	2757.7	1718.6	2029.8	2360.6	2956.5	1637.7	2753.7	1831.5
sp|Q5RIC0|ELP3_DANRE	Elongator complex protein 3	elp3 si:ch211-63o20.8 zgc:113140	42960	24955	35834	28679	30177	26120	35630	27886			sp|Q5XIZ6|GPD1L_DANRE	Glycerol-3-phosphate dehydrogenase 1-like protein	gpd1l	37348	19188	39475	31786	33083	28151	39593	32733
sp|Q5RII9|KTNA1_DANRE	Katanin p60 ATPase-containing subunit A1	katna1 si:dkey-15j16.1 zgc:110580	10013	4585.7	8118.5	9594.2	8815	7194	11432	6135.6			sp|Q5XJ10|G3P_DANRE;tr|E9QIH5|E9QIH5_DANRE;tr|E9QGA9|E9QGA9_DANRE	Glyceraldehyde-3-phosphate dehydrogenase	gapdh	703180	463890	699740	652750	639840	682260	803380	775930
sp|Q5RIU9|PORED_DANRE	Polyprenol reductase	srd5a3 si:ch211-278f21.3	3673.3	1122.2	2517.3	1944.5	2128.4	2142.7	2618.2	1502.3			sp|Q5XJ36|PARK7_DANRE	Parkinson disease protein 7 homolog	park7 dj1 zgc:103725	283590	171150	287160	298970	302030	255450	348580	249260
sp|Q5RKQ0|SPF27_DANRE	Pre-mRNA-splicing factor SPF27	bcas2 zgc:101730	76873	50672	78823	71538	78310	65636	85457	73384			sp|Q5XJA0|TYDP2_DANRE;tr|Z4YI19|Z4YI19_DANRE;tr|A0A0R4IPL5|A0A0R4IPL5_DANRE	Tyrosyl-DNA phosphodiesterase 2	tdp2 ttrap ttrapl si:ch211-81e5.5 si:dkey-218n20.5	2757.7	1765	3357.4	1990.3	7115.7	2464.4	3396.2	1802.1
sp|Q5SNX7|GALC_DANRE	Galactocerebrosidase	galc galca si:ch211-199l3.4 zgc:92561	56236	40801	55292	50848	55703	42953	70867	42381			sp|Q5XJA3|PRRC1_DANRE	Protein PRRC1	prrc1 mys zgc:103484	10614	5718.5	10770	13430	11529	10475	15462	9807.5
sp|Q5SP67|WDR26_DANRE	WD repeat-containing protein 26	wdr26 si:ch211-153j24.6	19938	15066	18934	14541	20416	13561	19395	12903			sp|Q5XJN2|GILT_DANRE	Gamma-interferon-inducible lysosomal thiol reductase	ifi30 GILT	48133	30667	68758	50072	51854	46210	61758	47621
sp|Q5SP90|PP4R3_DANRE	Serine/threonine-protein phosphatase 4 regulatory subunit 3	smek1 si:dkey-65b13.2	63497	40942	55262	54646	83738	60989	90873	53273			sp|Q5XJQ5|EXOS9_DANRE	Exosome complex component RRP45	exosc9	10394	7222.7	12304	11581	14210	10695	13592	9277.2
sp|Q5SPD7|P5CR3_DANRE	Pyrroline-5-carboxylate reductase 3	pycr3 pycrl si:dkey-235d18.3	101700	65681	86642	79826	88194	66794	100440	89914			sp|Q642H9|RS4X_DANRE	40S ribosomal protein S4, X isoform	rps4x rps4 zgc:92076	152900	91713	173150	174790	184490	151980	215600	187380
sp|Q5SPJ8|XPOT_DANRE;tr|G1K2X8|G1K2X8_DANRE	Exportin-T	xpot si:ch211-286m4.4	946.64	299.03	990.7	534.8	761.25	624.31	656.72	720.12			sp|Q642M9|DHDH_DANRE;tr|A0A0R4IVW4|A0A0R4IVW4_DANRE;tr|A0A0J9YIW4|A0A0J9YIW4_DANRE	Trans-1,2-dihydrobenzene-1,2-diol dehydrogenase	dhdh ch211-203b17.3 zgc:101723	20489	10432	23826	17091	19693	14827	21610	14344
sp|Q5TYQ3|COA7_DANRE	Cytochrome c oxidase assembly factor 7	coa7 selrc1 si:ch211-11m18.2 zgc:136252	64314	43400	55927	60227	74123	63348	70531	37636			sp|Q66HV4|COPB_DANRE	Coatomer subunit beta	copb1 hap happy	150740	80887	142480	123390	134700	120620	154660	125450
sp|Q5TYQ8|ZC3HE_DANRE;tr|A0A2R8QFS7|A0A2R8QFS7_DANRE	Zinc finger CCCH domain-containing protein 14	zc3h14 si:dkey-199i12.4 zgc:136266	3141.2	2080.8	3153.3	3312.1	5232.1	3465.3	5289.7	2765.2			sp|Q66HW4|GLMP_DANRE	Glycosylated lysosomal membrane protein	glmp si:dkey-263h23.3 zgc:92308	19265	8520.1	16112	12597	15159	11049	14989	11931
sp|Q5TYW4|NBAS_DANRE	NBAS subunit of NRZ tethering complex	nbas nag si:ch211-214k9.1	129740	83889	121100	107070	125320	91999	126040	86953			sp|Q66HY8|PDXD1_DANRE;tr|A0A0R4IQA6|A0A0R4IQA6_DANRE;tr|A0A2R8QBE4|A0A2R8QBE4_DANRE	Pyridoxal-dependent decarboxylase domain-containing protein 1	pdxdc1 zgc:92179	23158	13556	21865	22530	18014	14950	18166	13366
sp|Q5U378|TBCE_DANRE;tr|A0A0R4ISC6|A0A0R4ISC6_DANRE;tr|A0A140LGS8|A0A140LGS8_DANRE	Tubulin-specific chaperone E	tbce zgc:123075	77940	46922	70888	56503	65737	64029	66229	50773			sp|Q66I14|SPS3_DANRE;tr|A0A6I8MWV8|A0A6I8MWV8_DANRE;tr|A0A2R8RHI2|A0A2R8RHI2_DANRE	Selenide, water dikinase 3	sephs3 sephs2 sps2 zgc:92096	16072	5629.4	16398	14225	14168	12149	19081	15664
sp|Q5U3A8|PPR21_DANRE;tr|F1RDL0|F1RDL0_DANRE	Protein phosphatase 1 regulatory subunit 21	ppp1r21 ccdc128 klraq1 zgc:92087	22637	15663	21033	18974	21807	17520	17651	11262			sp|Q66I22|SRRT_DANRE;tr|A0A0R4IM33|A0A0R4IM33_DANRE	Serrate RNA effector molecule homolog	srrt ars2 ch211-283g2.4	30669	20454	38196	31532	40977	30665	41125	32103
sp|Q5U3F2|SLU7_DANRE;tr|F1RCR0|F1RCR0_DANRE	Pre-mRNA-splicing factor SLU7	slu7 zgc:103640	44546	32306	44674	39073	54955	48568	57582	33794			sp|Q66I51|T55BB_DANRE;sp|Q32PR0|T55BA_DANRE	Type I phosphatidylinositol 4,5-bisphosphate 4-phosphatase-B	tmem55bb	4899.4	3705.1	4113.3	4503.3	4099.8	4038.7	5491.7	4635.7
sp|Q5U3I2|S7A6O_DANRE;tr|F1QEZ3|F1QEZ3_DANRE	Probable RNA polymerase II nuclear localization protein SLC7A6OS	slc7a6os zgc:103493	13018	8310.3	9775.8	11338	14303	11821	13206	7026.2			sp|Q66L49|SCMC1_DANRE;tr|Q5RIC8|Q5RIC8_DANRE	Calcium-binding mitochondrial carrier protein SCaMC-1	slc25a24 scamc1 si:ch211-63o20.9 zgc:92470	13778	9894.4	19471	15461	14574	13818	19924	12911
sp|Q5U3J8|LTV1_DANRE;tr|F1R9T9|F1R9T9_DANRE	Protein LTV1 homolog	ltv1 zgc:103432	45167	27933	51730	33807	43289	33037	40563	27245			sp|Q68EI0|WDR18_DANRE	WD repeat-containing protein 18	wdr18	65397	38499	64329	54906	61858	49977	68834	48294
sp|Q5U3N7|CHUR_DANRE	Protein Churchill	churc1 chch si:dkey-12h9.10	5370.8	3425.4	5380.6	4204.5	6418.9	3584	4828	3342.9			sp|Q68EK9|CDC26_DANRE	Anaphase-promoting complex subunit CDC26	cdc26 si:dkey-190c14.5 zgc:100965	5637.1	3053.6	4641.8	4146.6	5385.7	4520.1	5236.7	4020.7
sp|Q5U3S7|NOSIP_DANRE;tr|I3IS57|I3IS57_DANRE;tr|I3ISZ8|I3ISZ8_DANRE	Nitric oxide synthase-interacting protein	nosip zgc:101669	20685	15501	19289	19242	27869	20035	23028	16418			sp|Q68EL2|DTD2_DANRE;tr|F1QCP5|F1QCP5_DANRE	D-aminoacyl-tRNA deacylase 2	dtd2 zgc:100795	3736.5	1434.3	3428.2	2691	2351.5	2713.9	3269	3986.7
sp|Q5U3T0|MGT4C_DANRE	Alpha-1,3-mannosyl-glycoprotein 4-beta-N-acetylglucosaminyltransferase C	mgat4c zgc:101663	13772	7343	13301	10882	12708	8693.5	11426	7671.7			sp|Q68FN7|DHSDB_DANRE	Succinate dehydrogenase [ubiquinone] cytochrome b small subunit B, mitochondrial	sdhdb sdhd sdhda zgc:100986	8789.3	5472.8	10467	8486.4	9691.2	10040	11275	10570
sp|Q5XFY4|BCL7A_DANRE;tr|A3QK39|A3QK39_DANRE	B-cell CLL/lymphoma 7 protein family member A	bcl7a zgc:92023	8997.2	5251	10439	9090.9	10645	8911	11264	6455.3			sp|Q6AXJ2|EI3HA_DANRE	Eukaryotic translation initiation factor 3 subunit H-A	eif3ha eif3h eif3s3a	25933	16173	28338	24954	26992	21458	34286	24409
sp|Q5XIZ6|GPD1L_DANRE	Glycerol-3-phosphate dehydrogenase 1-like protein	gpd1l	38844	20729	41779	33341	38276	32792	47443	40982			sp|Q6AXL5|HBAP1_DANRE;tr|A0A2R8RM34|A0A2R8RM34_DANRE;tr|A0A2R8QP58|A0A2R8QP58_DANRE	HSPB1-associated protein 1 homolog	hspbap1 si:dkey-25l23.5 zgc:100975	5213.2	3059.8	5164.8	4563.7	5133.1	4057.2	6121.7	4975.9
sp|Q5XJ10|G3P_DANRE;tr|E9QIH5|E9QIH5_DANRE;tr|E9QGA9|E9QGA9_DANRE	Glyceraldehyde-3-phosphate dehydrogenase	gapdh	1248400	865030	1266800	1135500	1095200	1192900	1422300	1429100			sp|Q6AZA0|THIL_DANRE	Acetyl-CoA acetyltransferase, mitochondrial	acat1	89065	57815	94408	90414	82093	75538	108900	96916
sp|Q5XJ36|PARK7_DANRE	Parkinson disease protein 7 homolog	park7 dj1 zgc:103725	823950	454060	754090	737940	790470	638670	864670	592830			sp|Q6AZB3|CPIN1_DANRE;tr|G8JL18|G8JL18_DANRE	Anamorsin	ciapin1 si:ch211-51l3.3-001	4529.3	3490.5	5172	4544.7	3663.9	3910.2	5638.1	4716.7
sp|Q5XJA0|TYDP2_DANRE;tr|Z4YI19|Z4YI19_DANRE;tr|A0A0R4IPL5|A0A0R4IPL5_DANRE	Tyrosyl-DNA phosphodiesterase 2	tdp2 ttrap ttrapl si:ch211-81e5.5 si:dkey-218n20.5	7899.9	5867.8	7592.3	6445	6828.6	10843	5121.5	3573.8			sp|Q6AZD4|IMP2L_DANRE;tr|F1R3I2|F1R3I2_DANRE;tr|A0A2R8QPZ0|A0A2R8QPZ0_DANRE	Mitochondrial inner membrane protease subunit 2	immp2l zgc:100888	3533.2	2393.5	6411.9	2751.9	2639.8	1707.2	2816.7	2620
sp|Q5XJA3|PRRC1_DANRE	Protein PRRC1	prrc1 mys zgc:103484	42422	20773	39635	35978	37838	31382	46665	32247			sp|Q6DBR0|RUSD4_DANRE;tr|A0A2R8Q727|A0A2R8Q727_DANRE	Pseudouridylate synthase RPUSD4, mitochondrial	rpusd4 zgc:92006	20284	11942	16066	16425	17336	15613	19122	15988
sp|Q5XJN2|GILT_DANRE	Gamma-interferon-inducible lysosomal thiol reductase	ifi30 GILT	141960	94986	168550	136050	141430	139470	164230	121600			sp|Q6DBR4|TIPIN_DANRE;tr|G1K2L6|G1K2L6_DANRE	TIMELESS-interacting protein	tipin zgc:91928	4562	3345.9	5167.1	4034.6	5217	4230.4	5151.6	3248
sp|Q5XJQ5|EXOS9_DANRE	Exosome complex component RRP45	exosc9	28462	16385	24764	23105	28965	20746	27313	15977			sp|Q6DBT3|TXD17_DANRE	Thioredoxin domain-containing protein 17	txndc17 txnl5 zgc:91920	214610	134580	259810	264700	276280	236400	307250	218680
sp|Q642H9|RS4X_DANRE	40S ribosomal protein S4, X isoform	rps4x rps4 zgc:92076	438450	305900	417780	399910	401640	359260	517740	524240			sp|Q6DBU8|LIPH_DANRE	Lipase member H	liph zgc:91985	8159.9	3022.4	4575.6	3770.5	3379.4	2448.3	4750	4708
sp|Q642J4|IMPCT_DANRE	Protein IMPACT	impact zgc:103672	6012.1	3853.9	5100.9	4619.2	5481.7	4165.2	5080.7	3310.6			sp|Q6DBX1|MED20_DANRE	Mediator of RNA polymerase II transcription subunit 20	med20 trfp si:rp71-11b17.6	5389.8	3547.3	5752.1	5149.4	5295.4	4467.3	6000.9	4773.8
sp|Q642M9|DHDH_DANRE;tr|A0A0R4IVW4|A0A0R4IVW4_DANRE;tr|A0A0J9YIW4|A0A0J9YIW4_DANRE	Trans-1,2-dihydrobenzene-1,2-diol dehydrogenase	dhdh ch211-203b17.3 zgc:101723	136050	79154	109630	105540	110420	99322	143080	145410			sp|Q6DBY0|NUP85_DANRE;tr|A0A0R4IZD5|A0A0R4IZD5_DANRE;tr|A0A0R4IBW5|A0A0R4IBW5_DANRE	Nuclear pore complex protein Nup85	nup85 pcnt1 zgc:100943	7111.4	5288.1	9829	7757.2	7890.6	7476.3	8957.3	6842.5
sp|Q66HV4|COPB_DANRE	Coatomer subunit beta	copb1 hap happy	269770	147770	235020	225320	261360	208070	272410	189590			sp|Q6DBY2|NAA50_DANRE;tr|X1WEV8|X1WEV8_DANRE;tr|A0A2R8QNS9|A0A2R8QNS9_DANRE;tr|E7F7P9|E7F7P9_DANRE	N-alpha-acetyltransferase 50	naa50 mak3 nat13	71754	45694	62578	62131	87619	61086	77626	49913
sp|Q66HW4|GLMP_DANRE	Glycosylated lysosomal membrane protein	glmp si:dkey-263h23.3 zgc:92308	54224	28935	53219	47715	47574	36229	54499	40745			sp|Q6DBY5|UEVLD_DANRE	Ubiquitin-conjugating enzyme E2 variant 3	uevld uev3 zgc:100959	5941.3	2971.7	5417	5150.3	4698.2	4009.1	6455.8	6905.6
sp|Q66HY8|PDXD1_DANRE;tr|A0A0R4IQA6|A0A0R4IQA6_DANRE;tr|A0A2R8QBE4|A0A2R8QBE4_DANRE	Pyridoxal-dependent decarboxylase domain-containing protein 1	pdxdc1 zgc:92179	85597	53383	63587	67507	63399	48817	62178	48938			sp|Q6DC04|CARM1_DANRE	Histone-arginine methyltransferase CARM1	carm1 si:dkey-204f11.63 zgc:100805	16211	6971.4	16641	14304	16649	14898	19692	13681
sp|Q66HZ2|RIMKB_DANRE	Beta-citrylglutamate synthase B	rimklb fam80b zgc:92164	5160.1	3083.1	3709.4	2994.2	3530.5	4051.6	3944.8	3610.3			sp|Q6DC53|CTU2_DANRE	Cytoplasmic tRNA 2-thiolation protein 2	ctu2 ncs2 zgc:101113	0	0	0	0	0	0	0	0
sp|Q66I14|SPS3_DANRE;tr|A0A6I8MWV8|A0A6I8MWV8_DANRE;tr|A0A2R8RHI2|A0A2R8RHI2_DANRE	Selenide, water dikinase 3	sephs3 sephs2 sps2 zgc:92096	139210	64084	149720	106130	115990	101450	141700	114700			sp|Q6DC93|PEF1_DANRE	Peflin	pef1 zgc:100787	14796	5243.4	11014	11439	11369	8150.8	12949	10427
sp|Q66I22|SRRT_DANRE;tr|A0A0R4IM33|A0A0R4IM33_DANRE	Serrate RNA effector molecule homolog	srrt ars2 ch211-283g2.4	111030	70323	100720	109350	159260	93891	115950	75651			sp|Q6DEM5|TIM8A_DANRE;tr|A0A2R8QFA6|A0A2R8QFA6_DANRE;tr|A0A2R8RNM0|A0A2R8RNM0_DANRE	Mitochondrial import inner membrane translocase subunit Tim8 A	timm8a tim8a zgc:100916	36895	18695	36572	33116	37861	34132	40979	30705
sp|Q66L49|SCMC1_DANRE	Calcium-binding mitochondrial carrier protein SCaMC-1	slc25a24 scamc1 si:ch211-63o20.9 zgc:92470	41595	20574	32784	33494	32521	25220	39037	36478			sp|Q6DG91|PSMG1_DANRE	Proteasome assembly chaperone 1	psmg1 wu:fl12g04 wu:fu18c08 zgc:91806	4289.1	2478.9	5790.5	3845.7	4290.5	3175.7	4897.4	3806.6
sp|Q66L58|VAC14_DANRE;tr|A0A0R4ITZ2|A0A0R4ITZ2_DANRE	Protein VAC14 homolog	vac14 zgc:100945	7395.4	5756.8	9233.9	8150.9	9845.2	9598.5	6697.9	4477.8			sp|Q6DGJ3|TIM13_DANRE	Mitochondrial import inner membrane translocase subunit Tim13	timm13 tim13a timm13a zgc:92895	27829	17082	29311	28636	31668	27525	35683	26420
sp|Q68EH8|FAD1_DANRE;tr|A0A0R4INK4|A0A0R4INK4_DANRE;tr|E9QBB5|E9QBB5_DANRE	FAD synthase	flad1 zgc:91843	8778.3	4921.6	7058.3	6523	7264.5	4843.7	7314.9	7697			sp|Q6DGQ0|SPT4H_DANRE	Transcription elongation factor SPT4	supt4h1 zgc:92824	11197	3734.4	7211.2	5984.5	5688.5	6083.1	6933	4790.7
sp|Q68EI0|WDR18_DANRE	WD repeat-containing protein 18	wdr18	178830	106910	172930	154890	178410	146610	193340	135350			sp|Q6DGU5|S2546_DANRE	Mitochondrial outer membrane protein SLC25A46	slc25a46 si:ch211-220b11.2 zgc:92767	9545.3	5396.8	8540.3	7814.3	8067.1	7415.9	7764.9	5942.7
sp|Q68EK9|CDC26_DANRE	Anaphase-promoting complex subunit CDC26	cdc26 si:dkey-190c14.5 zgc:100965	6236.9	3748.2	6075.9	5773.3	6183.9	4419.1	6400.4	3419.8			sp|Q6DGW9|TMCO1_DANRE	Calcium load-activated calcium channel	tmco1	18086	12610	23478	21946	25404	22994	24450	20111
sp|Q68EL2|DTD2_DANRE;tr|F1QCP5|F1QCP5_DANRE	D-aminoacyl-tRNA deacylase 2	dtd2 zgc:100795	24769	17758	21841	22049	24862	20484	25635	18210			sp|Q6DGZ3|THOC7_DANRE	THO complex subunit 7 homolog	thoc7 zgc:92711	9111.2	3349.3	8346.7	4205.3	4571.5	4023.3	7249.5	4886.7
sp|Q68EL3|BET1L_DANRE;tr|E9QFF5|E9QFF5_DANRE	BET1-like protein	bet1l zgc:100789	7051.4	3685.5	6735.4	9154.1	10084	5868.4	5888.5	3597.1			sp|Q6DH02|RM24_DANRE	Probable 39S ribosomal protein L24, mitochondrial	mrpl24 si:ch211-210h11.6 zgc:92702	30890	18714	29961	32988	34912	30703	37700	24806
sp|Q68FN7|DHSDB_DANRE	Succinate dehydrogenase [ubiquinone] cytochrome b small subunit B, mitochondrial	sdhdb sdhd sdhda zgc:100986	25303	13695	21406	19507	15918	16802	24977	27190			sp|Q6DH42|ENY2_DANRE	Transcription and mRNA export factor ENY2	eny2 zgc:92656	1936.1	1113.5	2793.1	2269.3	2500.9	1826.8	3520.3	2764.3
sp|Q6AXJ2|EI3HA_DANRE	Eukaryotic translation initiation factor 3 subunit H-A	eif3ha eif3h eif3s3a	112720	76015	95010	93882	109620	85800	117230	86099			sp|Q6DH65|DENR_DANRE	Density-regulated protein	denr zgc:92629	7607.4	4612	7853.6	7986.8	8759.6	7600.4	9092	5720.4
sp|Q6AXK4|BABA1_DANRE;tr|A0A0R4IIK1|A0A0R4IIK1_DANRE;tr|A0A0R4IMN5|A0A0R4IMN5_DANRE	BRISC and BRCA1-A complex member 1	babam1 merit40 nba1 Zgc:100909	11861	9631.3	12144	12258	11798	7955	11138	11241			sp|Q6DHE8|RHOAD_DANRE;sp|Q7T2E8|RHOAC_DANRE;sp|Q6NUX8|RHOAA_DANRE;sp|Q6DHM9|RHOAB_DANRE	Rho-related GTP-binding protein RhoA-D	rhoad	21653	12232	22041	24859	29583	17682	23239	15636
sp|Q6AZA0|THIL_DANRE	Acetyl-CoA acetyltransferase, mitochondrial	acat1	357980	238210	314710	303690	320480	252470	365650	329470			sp|Q6DHG8|SKA1_DANRE	Spindle and kinetochore-associated protein 1	ska1 zgc:92321	4088.6	2603	4911.6	3715.2	3573.1	4105	4949	4681.8
sp|Q6AZB3|CPIN1_DANRE;tr|G8JL18|G8JL18_DANRE	Anamorsin	ciapin1 si:ch211-51l3.3-001	46304	32348	43145	38704	46524	34994	43978	28684			sp|Q6DHI5|SIR5_DANRE	NAD-dependent protein deacylase sirtuin-5, mitochondrial	sirt5 si:ch211-121a2.1	1518.4	1989.3	2097.5	1966.9	1863.7	3368.6	1971	1157.9
sp|Q6DBR0|RUSD4_DANRE;tr|A0A2R8Q727|A0A2R8Q727_DANRE	Pseudouridylate synthase RPUSD4, mitochondrial	rpusd4 zgc:92006	52041	27756	50189	39124	44349	37220	46921	37532			sp|Q6DHK1|NNRE_DANRE	NAD(P)H-hydrate epimerase	naxe aibp apoa1bp si:dkeyp-84f11.6 zgc:92263	43649	22537	41310	34023	35672	28284	46688	40711
sp|Q6DBR4|TIPIN_DANRE;tr|G1K2L6|G1K2L6_DANRE	TIMELESS-interacting protein	tipin zgc:91928	17968	12826	14401	14402	15719	12852	13280	8615.1			sp|Q6DHL4|SUMO2_DANRE	Small ubiquitin-related modifier 2	sumo2 zgc:92241	40323	26451	45877	42186	47590	39949	45852	30806
sp|Q6DBT3|TXD17_DANRE	Thioredoxin domain-containing protein 17	txndc17 txnl5 zgc:91920	264900	165960	231940	222560	263200	207290	279200	198120			sp|Q6DI06|TIM10_DANRE	Mitochondrial import inner membrane translocase subunit Tim10	timm10 tim10 zgc:86900	36446	17963	37344	35166	40638	32257	45201	26163
sp|Q6DBU8|LIPH_DANRE	Lipase member H	liph zgc:91985	31160	19611	31557	22118	24333	19412	25024	19937			sp|Q6DI40|TTC33_DANRE	Tetratricopeptide repeat protein 33	ttc33 si:dkey-204l11.4 zgc:86619	11490	7313.6	11638	11799	11607	9578.4	12040	8180.7
sp|Q6DBX1|MED20_DANRE	Mediator of RNA polymerase II transcription subunit 20	med20 trfp si:rp71-11b17.6	37668	23985	28273	33060	28361	22730	33050	23198			sp|Q6DRC0|SYSC_DANRE	Serine--tRNA ligase, cytoplasmic	sars1 sars	244930	120470	234630	238880	276450	234440	282180	179900
sp|Q6DBY0|NUP85_DANRE;tr|A0A0R4IZD5|A0A0R4IZD5_DANRE;tr|A0A0R4IBW5|A0A0R4IBW5_DANRE	Nuclear pore complex protein Nup85	nup85 pcnt1 zgc:100943	66239	34999	51751	54910	65461	48498	59417	38047			sp|Q6DRC4|EIF3G_DANRE	Eukaryotic translation initiation factor 3 subunit G	eif3g eif3s4	88429	54934	112820	121560	124750	114090	134490	89680
sp|Q6DBY5|UEVLD_DANRE	Ubiquitin-conjugating enzyme E2 variant 3	uevld uev3 zgc:100959	19908	14178	18637	14992	15793	13383	17880	11402			sp|Q6DRG7|MYPT1_DANRE;tr|Z4YIS0|Z4YIS0_DANRE	Protein phosphatase 1 regulatory subunit 12A	ppp1r12a mbs mypt1 si:dkey-28j4.1 zgc:110448	3887.1	2207.2	4649.4	4014.5	4291.2	3562.3	4815.5	2651.5
sp|Q6DC04|CARM1_DANRE;tr|I3ISR8|I3ISR8_DANRE	Histone-arginine methyltransferase CARM1	carm1 si:dkey-204f11.63 zgc:100805	45782	22123	46845	40130	36481	40181	58239	55768			sp|Q6DRI1|EI3EA_DANRE;tr|A0A0R4IAQ1|A0A0R4IAQ1_DANRE	Eukaryotic translation initiation factor 3 subunit E-A	eif3ea eif3s6a int6	80211	54243	89576	83612	90964	79364	99249	70575
sp|Q6DC39|DESI2_DANRE	Deubiquitinase DESI2	desi2 fam152a pppde1 si:ch211-132e22.3 zgc:100860	4246	2782.2	3983.3	3835.8	5551	3720	4721.2	2490			sp|Q6GMI7|ENOPH_DANRE	Enolase-phosphatase E1	enoph1 masa zgc:91991	9508.2	6781	11509	11635	13168	13137	13249	9495.7
sp|Q6DC53|CTU2_DANRE;tr|F1R9P9|F1R9P9_DANRE	Cytoplasmic tRNA 2-thiolation protein 2	ctu2 ncs2 zgc:101113	9049.8	4545.2	10591	6360.1	6809.1	5569.1	9234.1	6724.6			sp|Q6GML7|TATD1_DANRE;tr|A0A0G2L5K2|A0A0G2L5K2_DANRE	Deoxyribonuclease TATDN1	tatdn1 zgc:92362	8466.2	6208.3	9822.3	8260.7	8292.8	8105.8	8666.3	6099.3
sp|Q6DC93|PEF1_DANRE	Peflin	pef1 zgc:100787	16393	6404.7	14711	12167	16547	11730	15413	9522.5			sp|Q6IQ73|CHM4C_DANRE	Charged multivesicular body protein 4c	chmp4c chmp4b zgc:55566	101670	79129	110100	116390	115100	105680	133010	105780
sp|Q6DEM5|TIM8A_DANRE;tr|A0A2R8QFA6|A0A2R8QFA6_DANRE;tr|A0A2R8RNM0|A0A2R8RNM0_DANRE	Mitochondrial import inner membrane translocase subunit Tim8 A	timm8a tim8a zgc:100916	64228	42177	60209	50574	53196	43741	63229	54339			sp|Q6IQE5|GET3_DANRE	ATPase GET3	get3 asna1 si:dkey-121b10.2 zgc:86799	37974	19606	36367	37455	43310	32494	46072	31362
sp|Q6DEN0|UFC1_DANRE	Ubiquitin-fold modifier-conjugating enzyme 1	ufc1 dkey-71l1.2 zgc:100800	29539	20582	31629	33353	45713	31863	33546	18682			sp|Q6IQM2|CYC_DANRE	Cytochrome c	cyc zgc:86706	28984	19183	28446	27691	29633	24196	37338	34823
sp|Q6DG19|MFSD5_DANRE	Molybdate-anion transporter	mfsd5 zgc:91807	28157	15352	25682	17911	22466	14334	18806	11351			sp|Q6IQP3|CALUA_DANRE;tr|Z4YIA7|Z4YIA7_DANRE	Calumenin-A	calua si:ch211-266a5.5	29878	20554	37382	37523	32440	25892	36830	31192
sp|Q6DG60|UBE2Z_DANRE;tr|B0JZL9|B0JZL9_DANRE	Ubiquitin-conjugating enzyme E2 Z	ube2z zgc:92419	27522	22561	32951	24390	24337	22181	29061	21602			sp|Q6IQS6|SAE1_DANRE	SUMO-activating enzyme subunit 1	sae1 sae2a uble1a zgc:86633	191040	103390	198610	189210	233400	175030	222410	152360
sp|Q6DG91|PSMG1_DANRE	Proteasome assembly chaperone 1	psmg1 wu:fl12g04 wu:fu18c08 zgc:91806	10282	4692	11013	6940	9230.5	5518.1	8677.3	6862.3			sp|Q6IQS9|RM23_DANRE	39S ribosomal protein L23, mitochondrial	mrpl23 zgc:86630	12870	7281.4	11579	12932	15489	12183	16009	10419
sp|Q6DGJ3|TIM13_DANRE	Mitochondrial import inner membrane translocase subunit Tim13	timm13 tim13a timm13a zgc:92895	160830	105400	159680	148490	159060	131080	182480	178930			sp|Q6IQT4|CSN2_DANRE	COP9 signalosome complex subunit 2	cops2 csn2 zgc:86624	19442	13169	23756	22372	20720	28858	23487	18497
sp|Q6DGQ0|SPT4H_DANRE	Transcription elongation factor SPT4	supt4h1 zgc:92824	33060	17408	27564	24021	29272	22003	31921	24621			sp|Q6NSN5|PURA1_DANRE	Adenylosuccinate synthetase isozyme 1	adss1 adssl1 zgc:85738	3215.6	1699.2	2656.3	2225.5	2504.7	1948.3	2730.7	1469.4
sp|Q6DGU5|S2546_DANRE	Mitochondrial outer membrane protein SLC25A46	slc25a46 si:ch211-220b11.2 zgc:92767	35342	25648	33773	26852	28049	23290	27802	19822			sp|Q6NUW5|AN32E_DANRE	Acidic leucine-rich nuclear phosphoprotein 32 family member E	anp32e zgc:65995 zgc:85827	14207	9612.2	19811	12248	14700	11962	15666	12215
sp|Q6DGW9|TMCO1_DANRE	Calcium load-activated calcium channel	tmco1	17587	13898	21424	16427	18525	18403	15630	9533.5			sp|Q6NV31|WDR82_DANRE	WD repeat-containing protein 82	wdr82 wom zgc:55453	6282.2	2769.5	5871.2	4461.8	5836.7	3673.8	6292.5	4878.4
sp|Q6DGZ3|THOC7_DANRE	THO complex subunit 7 homolog	thoc7 zgc:92711	15344	9874.3	12722	11198	11272	10244	14461	13921			sp|Q6NVC5|MIRO1_DANRE;tr|A0A286Y9M7|A0A286Y9M7_DANRE;tr|A0A0R4IVN5|A0A0R4IVN5_DANRE;tr|A0A0R4IGX0|A0A0R4IGX0_DANRE	Mitochondrial Rho GTPase 1-A	rhot1a zgc:55581	11035	5860.5	10508	10678	9564.9	10416	13156	11476
sp|Q6DH02|RM24_DANRE	Probable 39S ribosomal protein L24, mitochondrial	mrpl24 si:ch211-210h11.6 zgc:92702	114760	76490	104180	97175	122520	87310	116180	73008			sp|Q6NW58|SPAST_DANRE	Spastin	spast spg4 si:ch73-233a22.3 zgc:85952	6687.9	4633.2	6598.2	5243.8	6967.2	4919	7097.3	4327.7
sp|Q6DH65|DENR_DANRE	Density-regulated protein	denr zgc:92629	62022	35080	51731	57297	68011	44927	54315	35004			sp|Q6NWC6|CPSF6_DANRE;tr|A0A2R8RIN6|A0A2R8RIN6_DANRE	Cleavage and polyadenylation specificity factor subunit 6	cpsf6	13801	6804.8	12530	11865	13757	9439.3	12958	8074.5
sp|Q6DH66|TM20B_DANRE	Mitochondrial import receptor subunit TOM20 homolog B	tomm20b zgc:92628	5731.6	3847.4	4671.8	4351.8	4924.3	3570.9	4522	3529.9			sp|Q6NWC9|GKAP1_DANRE;tr|B8JHW8|B8JHW8_DANRE;tr|B8JHW7|B8JHW7_DANRE	G kinase-anchoring protein 1	gkap1 zgc:85804	71372	36018	65121	66685	75187	68988	80810	56469
sp|Q6DHE8|RHOAD_DANRE;sp|Q7T2E8|RHOAC_DANRE;sp|Q6NUX8|RHOAA_DANRE;sp|Q6DHM9|RHOAB_DANRE	Rho-related GTP-binding protein RhoA-D	rhoad	105650	59963	90816	86291	92127	81370	104320	75699			sp|Q6NWE0|CK054_DANRE	Ester hydrolase C11orf54 homolog	zgc:85789	38190	25569	37587	37001	41203	36576	45426	29029
sp|Q6DHF7|GTPBA_DANRE	GTP-binding protein 10	gtpbp10 zgc:92334	8410.7	5250.4	6847	7029.3	6563.4	4771	5680.5	3574			sp|Q6NWH2|MRPB_DANRE	MARCKS-related protein 1-B	marcksl1b marcksl1a marcksl2 zgc:85717	14944	5834.5	10219	7438.7	12665	10145	22761	16005
sp|Q6DHG8|SKA1_DANRE	Spindle and kinetochore-associated protein 1	ska1 zgc:92321	27293	23095	26552	25099	32306	29118	24535	15884			sp|Q6NWJ4|DNJC2_DANRE	DnaJ homolog subfamily C member 2	dnajc2 zgc:85671	87456	59687	99225	87743	105460	74277	100200	65003
sp|Q6DHI5|SIR5_DANRE	NAD-dependent protein deacylase sirtuin-5, mitochondrial	sirt5 si:ch211-121a2.1	5324.6	2342.8	3693.7	3849.6	4795.7	3303.8	5049.4	3214.8			sp|Q6NX08|WDR12_DANRE	Ribosome biogenesis protein wdr12	wdr12	33225	21398	35866	37731	46686	38143	44099	28425
sp|Q6DHK1|NNRE_DANRE	NAD(P)H-hydrate epimerase	naxe aibp apoa1bp si:dkeyp-84f11.6 zgc:92263	201820	106520	202280	168740	167130	146090	217940	213300			sp|Q6NXD2|CHM2B_DANRE	Charged multivesicular body protein 2b	chmp2b si:ch211-106g5.3 zgc:77025	107110	69163	123710	113190	132750	117000	129300	87291
sp|Q6DHU8|TOPK_DANRE;tr|Z4YIF3|Z4YIF3_DANRE	Lymphokine-activated killer T-cell-originated protein kinase homolog	pbk topk zgc:92050	85331	55090	73573	66156	71923	65656	81978	60495			sp|Q6NY34|AS1BB_DANRE	Histone chaperone asf1b-B	asf1bb asb1bb si:ch73-343l4.9 zgc:76977	18983	10308	19045	24897	27328	20347	24047	15765
sp|Q6DI06|TIM10_DANRE	Mitochondrial import inner membrane translocase subunit Tim10	timm10 tim10 zgc:86900	113700	61023	102190	87010	100950	76170	104250	65916			sp|Q6NY64|2ABD_DANRE;tr|A0A0R4IAE3|A0A0R4IAE3_DANRE	Serine/threonine-protein phosphatase 2A 55 kDa regulatory subunit B delta isoform	ppp2r2d zgc:76887	52400	32760	67003	60482	62418	53532	68454	51916
sp|Q6DI40|TTC33_DANRE	Tetratricopeptide repeat protein 33	ttc33 si:dkey-204l11.4 zgc:86619	18558	10753	14690	14338	17004	12585	16137	11608			sp|Q6NY74|RFA1_DANRE	Replication protein A 70 kDa DNA-binding subunit	rpa1 wu:fi14b08	166020	101550	152820	157140	159470	130690	187470	141670
sp|Q6DRC0|SYSC_DANRE	Serine--tRNA ligase, cytoplasmic	sars1 sars	442930	303660	407060	416010	467090	382240	475540	325090			sp|Q6NY98|MCE1_DANRE	mRNA-capping enzyme	rngtt si:ch211-241P10.5 zgc:76886	5084.6	2748.8	5214.2	4467.1	5705.3	4688	6092.5	4902.8
sp|Q6DRC4|EIF3G_DANRE	Eukaryotic translation initiation factor 3 subunit G	eif3g eif3s4	111710	76728	103840	109730	115550	97339	129540	87093			sp|Q6NYD7|OCAD1_DANRE	OCIA domain-containing protein 1	ociad1 si:ch211-14g4.3 zgc:56639	58511	34340	54219	50956	56271	42766	61078	54120
sp|Q6DRG7|MYPT1_DANRE;tr|Z4YIS0|Z4YIS0_DANRE	Protein phosphatase 1 regulatory subunit 12A	ppp1r12a mbs mypt1 si:dkey-28j4.1 zgc:110448	5448.4	3742.3	5348.7	4350.7	5337.4	3753.9	5041	2741.4			sp|Q6NYE2|RCC2_DANRE;tr|A0A2R8QNE6|A0A2R8QNE6_DANRE	Protein RCC2 homolog	rcc2 zgc:77115	62841	33740	59519	53281	61133	53230	64942	42197
sp|Q6DRI4|RPAC2_DANRE;tr|A0A2R8RVB0|A0A2R8RVB0_DANRE;tr|A0A2R8QFJ2|A0A2R8QFJ2_DANRE	DNA-directed RNA polymerases I and III subunit RPAC2	polr1d zgc:136449	13078	7931	12145	10825	12957	11186	13058	7855.3			sp|Q6NYF0|LACB2_DANRE	Endoribonuclease LACTB2	lactb2 zgc:77065	1007.3	489.48	1651.3	989	980.25	928.85	1425	1092.7
sp|Q6DRJ7|NDC80_DANRE	Kinetochore protein NDC80 homolog	ndc80 kntc2 kntc2l zgc:111801	12104	5105.3	10765	9519.3	11860	10369	13101	8728			sp|Q6NYL3|ECHP_DANRE	Peroxisomal bifunctional enzyme	ehhadh echd si:dkeyp-30d5.2 zgc:77526	13335	8066.3	15477	12334	12692	11793	14610	10829
sp|Q6DRL5|MBB1A_DANRE;tr|A0A0R4IH55|A0A0R4IH55_DANRE	Myb-binding protein 1A-like protein	mybbp1a	54393	36779	56719	47231	55697	50586	56194	41503			sp|Q6NYX8|PITH1_DANRE	PITH domain-containing protein 1	pithd1 zgc:77241	129680	83188	135240	131890	132470	121620	140520	123730
sp|Q6GMI7|ENOPH_DANRE	Enolase-phosphatase E1	enoph1 masa zgc:91991	25464	15632	22105	22650	24580	16900	20386	12477			sp|Q6NYY4|AS1BA_DANRE	Histone chaperone asf1b-A	asf1ba asf1b	18189	12184	17928	17845	19337	15298	21928	15584
sp|Q6GMK8|GMPAA_DANRE;tr|A0A286Y8P7|A0A286Y8P7_DANRE	Mannose-1-phosphate guanyltransferase alpha-A	gmppaa zgc:91853	71255	50752	66626	65009	66232	64992	81393	65650			sp|Q6NZ06|ILF2_DANRE	Interleukin enhancer-binding factor 2 homolog	ilf2	10931	6017.1	12019	9686.5	11651	8524.4	15396	10795
sp|Q6GML7|TATD1_DANRE	Deoxyribonuclease TATDN1	tatdn1 zgc:92362	20697	13779	19641	15700	19245	16693	23684	16094			sp|Q6NZ07|NCLN_DANRE	Nicalin-1	ncl1	67607	37869	60839	52662	59385	44565	63186	43055
sp|Q6GQN8|MECR_DANRE	Enoyl-[acyl-carrier-protein] reductase, mitochondrial	mecr zgc:110153	6893	3574.6	13093	5277.3	5306.5	4133	5671.1	4910.2			sp|Q6NZS4|RTCB_DANRE	RNA-splicing ligase RtcB homolog	rtcb zgc:76871	79997	55762	96665	93515	97994	79575	111590	90292
sp|Q6IQ73|CHM4C_DANRE	Charged multivesicular body protein 4c	chmp4c chmp4b zgc:55566	294790	197900	256220	268080	302670	237160	323960	221750			sp|Q6NZW8|AR8BA_DANRE	ADP-ribosylation factor-like protein 8B-A	arl8ba arl8b zgc:77187	24023	15003	28510	24600	25722	20742	31541	22058
sp|Q6IQC7|TMX2B_DANRE	Thioredoxin-related transmembrane protein 2-B	tmx2b tmx2 txndc14 si:dkey-28b4.1 zgc:86830	15233	9722	15686	13414	14824	12311	16073	10703			sp|Q6NZZ9|RBM22_DANRE	Pre-mRNA-splicing factor RBM22	rbm22 zgc:77910	6684.9	3036.5	6968.3	6283.7	6293.8	5303.8	8295.3	5892.8
sp|Q6IQE5|GET3_DANRE	ATPase GET3	get3 asna1 si:dkey-121b10.2 zgc:86799	258850	125550	196490	202880	253590	189790	251380	180670			sp|Q6P026|BAF_DANRE	Barrier-to-autointegration factor	banf1 baf zgc:77767	77250	44871	75337	75458	78338	70419	91821	71891
sp|Q6IQM2|CYC_DANRE	Cytochrome c	cyc zgc:86706	132710	91916	115030	127740	143010	106490	183980	165090			sp|Q6P0D9|CIAO1_DANRE	Probable cytosolic iron-sulfur protein assembly protein ciao1	ciao1 wdr39 si:dkey-49H9.1 zgc:55911 zgc:77394	42073	25327	48255	43680	52069	44618	52978	41761
sp|Q6IQS6|SAE1_DANRE	SUMO-activating enzyme subunit 1	sae1 sae2a uble1a zgc:86633	504720	336340	480200	447100	500310	408590	539980	415230			sp|Q6P0F0|EMC6_DANRE	ER membrane protein complex subunit 6	emc6 tmem93 zgc:77320	13224	7094.3	15303	14264	18529	13779	16987	11131
sp|Q6IQS9|RM23_DANRE	39S ribosomal protein L23, mitochondrial	mrpl23 zgc:86630	76434	39569	61540	58904	72130	53551	71479	42709			sp|Q6P0H6|CSN4_DANRE;tr|A0A2R8QL66|A0A2R8QL66_DANRE	COP9 signalosome complex subunit 4	cops4 csn4 zgc:77137	42626	21871	29909	29229	32442	24086	35597	25335
sp|Q6IQT4|CSN2_DANRE;tr|E9QI69|E9QI69_DANRE	COP9 signalosome complex subunit 2	cops2 csn2 zgc:86624	7209	6678.8	9465	9028.6	9704.9	10049	7841	5629.5			sp|Q6P0I6|ZN830_DANRE	Zinc finger protein 830	znf830 ccdc16 zgc:77398	6036.4	3429.4	5404.5	5577.7	7028.6	5192.3	6683.6	5822.6
sp|Q6NSN1|LS12B_DANRE	Protein LSM12 homolog B	lsm12b zgc:85812	12263	7377.9	11998	9339.3	9411.1	7416.3	13008	12341			sp|Q6P0I8|EXOS6_DANRE	Exosome complex component MTR3	exosc6 mtr3	17558	12084	21211	19363	19642	15366	23267	18802
sp|Q6NSN5|PURA1_DANRE	Adenylosuccinate synthetase isozyme 1	adss1 adssl1 zgc:85738	1869.6	1195.4	2440	1613.9	1448.6	1352.7	2046.3	1858.9			sp|Q6P0V6|RL8_DANRE;tr|B0S6P5|B0S6P5_DANRE	60S ribosomal protein L8	rpl8 zgc:73105	177520	110230	183390	161730	173740	153770	214730	175500
sp|Q6NUW5|AN32E_DANRE	Acidic leucine-rich nuclear phosphoprotein 32 family member E	anp32e zgc:65995 zgc:85827	11740	6725.1	11984	12072	20403	9622.9	14287	9998.4			sp|Q6P135|TMUB1_DANRE	Transmembrane and ubiquitin-like domain-containing protein 1	tmub1 zgc:77146	1743.4	730.43	1008.9	815.51	1120.5	949.45	1296.8	1029.1
sp|Q6NUW9|FGGY_DANRE;tr|F8W3I0|F8W3I0_DANRE	FGGY carbohydrate kinase domain-containing protein	fggy zgc:85818	38427	24522	32474	29936	37794	28249	35515	30006			sp|Q6P2U9|CSN3_DANRE;tr|F1Q731|F1Q731_DANRE	COP9 signalosome complex subunit 3	cops3 csn3 wu:fc32a02	15934	10587	18284	16934	24969	16377	20294	12809
sp|Q6NV04|HACL2_DANRE;tr|F1R263|F1R263_DANRE	2-hydroxyacyl-CoA lyase 2	ilvbl hacl2 zgc:66376 zgc:85697	22042	11794	24133	18147	20760	16555	23915	17757			sp|Q6P3L0|MVP_DANRE;tr|F1Q781|F1Q781_DANRE	Major vault protein	mvp	302380	183240	349250	325280	379250	309660	382210	262390
sp|Q6NV24|PXL2B_DANRE;tr|F1QSW9|F1QSW9_DANRE;tr|A0A140LFY3|A0A140LFY3_DANRE	Prostamide/prostaglandin F synthase	prxl2b fam213b zgc:85644	37491	25019	31332	29233	28746	23398	36636	39539			sp|Q6P3L6|DH12A_DANRE	Very-long-chain 3-oxoacyl-CoA reductase-A	hsd17b12a zgc:55589	123800	62414	134970	155710	194420	148750	187400	105460
sp|Q6NV31|WDR82_DANRE	WD repeat-containing protein 82	wdr82 wom zgc:55453	4265.7	1485.9	3590.4	3805.2	4246.7	2963.7	5134.7	3679.5			sp|Q6P5I8|YIPF5_DANRE	Protein YIPF5	yipf5 zgc:56513 zgc:77939	8131.8	4714.8	8915.5	6678.5	6645.3	5733.5	9698.4	8415.6
sp|Q6NW58|SPAST_DANRE	Spastin	spast spg4 si:ch73-233a22.3 zgc:85952	36521	27382	35150	29917	30971	24991	34540	25189			sp|Q6P5L3|RL19_DANRE	60S ribosomal protein L19	rpl19 zgc:77733	105220	74365	129210	138840	154240	153020	141430	85237
sp|Q6NWC6|CPSF6_DANRE	Cleavage and polyadenylation specificity factor subunit 6	cpsf6	32318	14097	26768	28193	39516	28319	33245	20627			sp|Q6P5L8|HSDL2_DANRE;tr|X1WFF1|X1WFF1_DANRE	Hydroxysteroid dehydrogenase-like protein 2	hsdl2	133520	91607	140670	128760	129330	114430	163960	141900
sp|Q6NWC9|GKAP1_DANRE;tr|B8JHW8|B8JHW8_DANRE;tr|B8JHW7|B8JHW7_DANRE	G kinase-anchoring protein 1	gkap1 zgc:85804	170360	119350	153890	144250	182150	153590	179820	113060			sp|Q6P5M2|WDR61_DANRE;tr|E7F786|E7F786_DANRE	WD repeat-containing protein 61	wdr61 zgc:77675	23937	13166	24091	27212	29193	23245	31275	20714
sp|Q6NWE0|CK054_DANRE	Ester hydrolase C11orf54 homolog	zgc:85789	72925	36841	61406	50994	59415	54262	64418	42626			sp|Q6P6E6|CSN9_DANRE	COP9 signalosome complex subunit 9	cops9 myeov2 zgc:77808	521.48	366.28	439.2	689.43	694.92	424	562.2	354.27
sp|Q6NWH0|CK068_DANRE	UPF0696 protein C11orf68 homolog	P5436 zgc:63470	1199.9	481.43	1341	993.91	948.16	594.56	1208.1	1215.7			sp|Q6P7E4|PDLI7_DANRE	PDZ and LIM domain protein 7	pdlim7	5531.7	3161.6	5576.3	5488.8	4651.1	4248.1	6835.6	4531.2
sp|Q6NWH2|MRPB_DANRE	MARCKS-related protein 1-B	marcksl1b marcksl1a marcksl2 zgc:85717	37222	18355	33484	26524	45977	32967	69891	42771			sp|Q6PBA2|LS12A_DANRE	Protein LSM12 homolog A	lsm12a lsm12	3225.2	1662.2	3517.4	2778.2	4141.4	2332.1	3000.4	2437.4
sp|Q6NWJ0|BC7BA_DANRE	B-cell CLL/lymphoma 7 protein family member B-A	bcl7ba bcl7b zgc:85678	362.95	45.934	388.99	85.557	349.97	63.012	433.74	271.42			sp|Q6PBI5|RS25_DANRE;tr|G1K2N0|G1K2N0_DANRE	40S ribosomal protein S25	rps25 zgc:73391	50974	32232	50641	53942	55118	59440	58144	49384
sp|Q6NWJ4|DNJC2_DANRE;tr|A5WUY3|A5WUY3_DANRE	DnaJ homolog subfamily C member 2	dnajc2 zgc:85671	259540	161120	231480	228340	286440	204460	274550	168720			sp|Q6PBJ2|CFA20_DANRE	Cilia- and flagella-associated protein 20	cfap20 zgc:73380	5918.1	2824.5	4637.2	3566.2	3672.5	3214.2	3878.3	3582
sp|Q6NX08|WDR12_DANRE	Ribosome biogenesis protein wdr12	wdr12	180970	105820	157180	141360	171430	138110	167370	112980			sp|Q6PBK1|MIX23_DANRE	Protein MIX23	mix23 ccdc58 zgc:73369	15948	11216	17534	16788	17486	13488	20791	13795
sp|Q6NXD2|CHM2B_DANRE	Charged multivesicular body protein 2b	chmp2b si:ch211-106g5.3 zgc:77025	258140	189600	247390	236460	291870	258590	252690	147890			sp|Q6PBK3|RS28_DANRE;tr|X1WC82|X1WC82_DANRE	40S ribosomal protein S28	rps28 zgc:73367	146870	86477	149880	144340	178880	138320	162240	101320
sp|Q6NY34|AS1BB_DANRE	Histone chaperone asf1b-B	asf1bb asb1bb si:ch73-343l4.9 zgc:76977	88432	64198	86532	79210	92796	68131	88839	61737			sp|Q6PBM1|GLRX5_DANRE	Glutaredoxin-related protein 5, mitochondrial	glrx5 grx5 shiraz si:ch211-121d13.1	86466	49739	82774	91989	112410	89277	109060	73390
sp|Q6NY64|2ABD_DANRE;tr|A0A0R4IAE3|A0A0R4IAE3_DANRE	Serine/threonine-protein phosphatase 2A 55 kDa regulatory subunit B delta isoform	ppp2r2d zgc:76887	97010	65688	86068	76317	83477	67170	90923	68958			sp|Q6PBM7|FA76B_DANRE	Protein FAM76B	fam76b zgc:73333	21504	13957	22155	20857	25236	19246	27638	17467
sp|Q6NY74|RFA1_DANRE	Replication protein A 70 kDa DNA-binding subunit	rpa1 wu:fi14b08	546680	363880	517930	473680	504950	436970	571690	406930			sp|Q6PBN5|AUP1_DANRE	Lipid droplet-regulating VLDL assembly factor AUP1	aup1	7089.7	5879.4	7429.7	6695	6559.5	7271.1	7248.7	5071.4
sp|Q6NY88|CHMP3_DANRE	Charged multivesicular body protein 3	chmp3 vps24 zgc:76972	14874	10404	13187	16060	19436	12218	13029	8551			sp|Q6PBU0|F136A_DANRE	Protein FAM136A	fam136a zgc:73247	108550	58998	114290	89434	110750	81531	107350	66774
sp|Q6NY98|MCE1_DANRE	mRNA-capping enzyme	rngtt si:ch211-241P10.5 zgc:76886	20283	16891	21200	20271	21278	17569	22693	13177			sp|Q6PBU7|UQCC2_DANRE	Ubiquinol-cytochrome-c reductase complex assembly factor 2	uqcc2 mnf1 zgc:73238	36497	25309	37912	32633	41122	33769	39616	26175
sp|Q6NYD7|OCAD1_DANRE	OCIA domain-containing protein 1	ociad1 si:ch211-14g4.3 zgc:56639	87230	53932	84203	73227	101640	66295	107360	60908			sp|Q6PBX5|MTND_DANRE	Acireductone dioxygenase	adi1 mtcbp1 zgc:73201	50969	26715	63693	47302	51417	40934	51377	43338
sp|Q6NYE2|RCC2_DANRE;tr|A0A2R8QNE6|A0A2R8QNE6_DANRE	Protein RCC2 homolog	rcc2 zgc:77115	165380	96333	143790	128390	155120	126630	148880	96092			sp|Q6PBY1|RS3A_DANRE	40S ribosomal protein S3a	rps3a	424660	258620	352400	357630	370010	321260	419370	369510
sp|Q6NYF0|LACB2_DANRE	Endoribonuclease LACTB2	lactb2 zgc:77065	36875	20153	34571	28147	32574	24831	33963	24873			sp|Q6PBY3|EDF1_DANRE	Endothelial differentiation-related factor 1 homolog	edf1 zgc:73192 zgc:86829	102860	47951	91461	82512	96536	78906	94329	63105
sp|Q6NYG8|DPYD_DANRE	Dihydropyrimidine dehydrogenase [NADP(+)]	dpyd zgc:77205	75379	50720	62605	57781	70647	52474	67996	41854			sp|Q6PC14|RL23_DANRE	60S ribosomal protein L23	rpl23 zgc:73149	167040	104380	149670	148440	161470	131920	189460	142430
sp|Q6NYL3|ECHP_DANRE	Peroxisomal bifunctional enzyme	ehhadh echd si:dkeyp-30d5.2 zgc:77526	90615	42886	62493	58017	61642	56064	76306	64114			sp|Q6PC19|SSU72_DANRE	RNA polymerase II subunit A C-terminal domain phosphatase SSU72	ssu72 zgc:73143	18684	10833	18743	15813	19178	12404	16738	11605
sp|Q6NYX8|PITH1_DANRE;tr|A0A0G2L159|A0A0G2L159_DANRE	PITH domain-containing protein 1	pithd1 zgc:77241	396420	192330	269370	273130	301470	217300	288410	234520			sp|Q6PC30|CSN5_DANRE	COP9 signalosome complex subunit 5	cops5 zgc:73130	12813	7358.8	11177	10890	10426	8428.7	10859	7742.5
sp|Q6NYY4|AS1BA_DANRE	Histone chaperone asf1b-A	asf1ba asf1b	24592	14198	21652	19247	22299	19163	24307	15597			sp|Q6PC40|CD123_DANRE;tr|A0A2R8QD17|A0A2R8QD17_DANRE	Cell division cycle protein 123 homolog	cdc123 zgc:73119	4066.4	2438.3	4278	3930.4	4357.5	2646.6	3898.1	1845.7
sp|Q6NZ06|ILF2_DANRE	Interleukin enhancer-binding factor 2 homolog	ilf2	41212	24495	38370	33857	37672	32291	50643	37534			sp|Q6PC69|RL10A_DANRE;tr|E9QFD9|E9QFD9_DANRE;tr|A0A2R8Q8M5|A0A2R8Q8M5_DANRE	60S ribosomal protein L10a	rpl10a zgc:73082	77836	45176	84934	79964	78639	70216	99108	71757
sp|Q6NZ07|NCLN_DANRE	Nicalin-1	ncl1	304910	207470	289210	243330	300400	215980	301210	209570			sp|Q6PC91|BT3L4_DANRE;tr|A0A0R4ITU6|A0A0R4ITU6_DANRE	Transcription factor BTF3 homolog 4	btf3l4	16604	11877	15273	13083	13052	12231	16494	14641
sp|Q6NZS4|RTCB_DANRE	RNA-splicing ligase RtcB homolog	rtcb zgc:76871	216450	145050	195120	183600	195550	156980	225330	177130			sp|Q6PCR7|EIF3A_DANRE	Eukaryotic translation initiation factor 3 subunit A	eif3a eif3s10	349290	216320	401340	383630	428290	374180	432950	317750
sp|Q6NZT2|CDR2L_DANRE	Cerebellar degeneration-related protein 2-like	cdr2l zgc:77462	6522.4	3354.9	5057	4211.8	4509.6	3401.7	5123.2	3306.7			sp|Q6PD83|BZW1A_DANRE	eIF5-mimic protein 2-A	bzw1a 5mp2a bzw1 si:ch211-246m6.3 zgc:63787	30377	18867	44230	48039	46684	45671	56010	45635
sp|Q6NZW8|AR8BA_DANRE	ADP-ribosylation factor-like protein 8B-A	arl8ba arl8b zgc:77187	24640	12356	14275	15210	17951	14104	17974	12645			sp|Q6PE18|P4K2A_DANRE	Phosphatidylinositol 4-kinase type 2-alpha	pi4k2a pi4kii si:ch211-197k17.1	16798	14972	13699	12629	13597	16405	13774	11164
sp|Q6NZZ3|CF120_DANRE	UPF0669 protein C6orf120 homolog	zgc:77929	8707.4	3574	6188.9	5314.1	5939.2	4338.5	6387.7	4996.8			sp|Q6PE25|EF1G_DANRE	Elongation factor 1-gamma	eef1g	336050	204870	318500	333770	354410	312180	417680	339520
sp|Q6NZZ9|RBM22_DANRE	Pre-mRNA-splicing factor RBM22	rbm22 zgc:77910	46510	24029	34875	29515	41575	31086	46372	28870			sp|Q6PEH5|UB2V2_DANRE	Ubiquitin-conjugating enzyme E2 variant 2	ube2v2 zgc:63717	85760	60099	88901	86187	95936	74736	97414	61727
sp|Q6P026|BAF_DANRE	Barrier-to-autointegration factor	banf1 baf zgc:77767	181840	121260	159730	151930	191530	152300	203870	137460			sp|Q6PEI7|PYRG1_DANRE;tr|A3QJW5|A3QJW5_DANRE	CTP synthase 1	ctps1 ctps1a ctpsa	65880	39583	80005	73659	68769	62067	94160	67285
sp|Q6P0D9|CIAO1_DANRE	Probable cytosolic iron-sulfur protein assembly protein ciao1	ciao1 wdr39 si:dkey-49H9.1 zgc:55911 zgc:77394	146120	112450	138510	119920	128190	115250	141290	112300			sp|Q6PFJ9|ARI1_DANRE;tr|A0A2R8QB49|A0A2R8QB49_DANRE;sp|Q6NW85|ARI1L_DANRE	E3 ubiquitin-protein ligase arih1	arih1 si:dkey-151p17.4 si:dkey-73n10.2	6789.9	4164.8	9622.3	10859	10144	8992.6	12944	8226.2
sp|Q6P0E5|DDRGK_DANRE	DDRGK domain-containing protein 1	ddrgk1 zgc:56488	15945	9466.3	12382	14704	18580	13817	15660	7416.3			sp|Q6PFM0|JMJD6_DANRE	Bifunctional arginine demethylase and lysyl-hydroxylase JMJD6	jmjd6 psr ptdsr zgc:66264	29360	23701	32003	24782	26591	25077	30054	20810
sp|Q6P0F0|EMC6_DANRE	ER membrane protein complex subunit 6	emc6 tmem93 zgc:77320	30946	20340	28231	23823	29904	25257	31170	17245			sp|Q6PFS7|ATG3_DANRE	Ubiquitin-like-conjugating enzyme ATG3	atg3 apg3l zgc:64156	49081	24212	52387	51135	61910	48016	62542	42967
sp|Q6P0H6|CSN4_DANRE	COP9 signalosome complex subunit 4	cops4 csn4 zgc:77137	9349.6	2736.9	2989.2	3778.5	4543	3069	4416.4	2748.9			sp|Q6PG34|CDKAL_DANRE	Threonylcarbamoyladenosine tRNA methylthiotransferase	cdkal1 zgc:65864	23132	11934	18648	16944	18885	13505	21691	14696
sp|Q6P0I6|ZN830_DANRE	Zinc finger protein 830	znf830 ccdc16 zgc:77398	49023	34335	48548	42860	55123	45752	46620	39282			sp|Q6PGV1|VA0D1_DANRE	V-type proton ATPase subunit d 1	atp6v0d1 cto zgc:63769	23348	14729	26132	25661	28124	25754	29098	21383
sp|Q6P0I8|EXOS6_DANRE	Exosome complex component MTR3	exosc6 mtr3	4461.4	2166.2	3626.4	2362.7	2257.3	2356.9	3758.4	4535.8			sp|Q6PGY6|UFL1_DANRE;tr|F1Q9C7|F1Q9C7_DANRE	E3 UFM1-protein ligase 1	ufl1 zgc:63562	42107	19138	40886	33453	38310	30409	40603	30248
sp|Q6P0V6|RL8_DANRE	60S ribosomal protein L8	rpl8 zgc:73105	411000	218750	382090	345920	395570	371030	436080	338050			sp|Q6PH11|PYM1_DANRE	Partner of Y14 and mago	pym1 pym wibg zgc:65891	17427	8927.8	16008	15174	17135	13191	19228	11275
sp|Q6P116|RCOR2_DANRE	REST corepressor 2	rcor2 zgc:77264	9483.2	7037.2	8786.3	9891.8	9925.3	7508.7	9315.7	7277			sp|Q6PHE8|CC124_DANRE	Coiled-coil domain-containing protein 124	ccdc124 si:ch211-200a16.3 zgc:65939 zgc:77492	147230	83236	169440	161710	191770	155680	181820	112330
sp|Q6P135|TMUB1_DANRE	Transmembrane and ubiquitin-like domain-containing protein 1	tmub1 zgc:77146	11480	7514.4	12398	10957	12623	8538.1	11028	5774			sp|Q6PHG2|HEMO_DANRE	Hemopexin	hpx	15060	8987.9	16753	13216	16121	11747	16914	10637
sp|Q6P2U9|CSN3_DANRE;tr|F1Q731|F1Q731_DANRE	COP9 signalosome complex subunit 3	cops3 csn3 wu:fc32a02	219520	156120	193990	190800	219790	178490	219450	152820			sp|Q6PHI9|RAB4A_DANRE	Ras-related protein Rab-4A	rab4a	14888	7741.5	12299	11617	12550	10236	14093	9707.8
sp|Q6P3L0|MVP_DANRE;tr|F1Q781|F1Q781_DANRE	Major vault protein	mvp	26029	13165	22051	21434	24809	19121	23224	13473			sp|Q6PHK6|PURB_DANRE	Transcriptional activator protein Pur-beta	purb	8344.5	5097.9	10557	11507	12637	12067	14028	10106
sp|Q6P3L6|DH12A_DANRE	Very-long-chain 3-oxoacyl-CoA reductase-A	hsd17b12a zgc:55589	221480	111020	176600	176630	213570	158210	219400	128200			sp|Q6PI20|H33_DANRE	Histone H3.3	h3f3a zgc:56193 zgc:86731; h3f3b.1 zgc:110292; h3-5 h3f3c zgc:64222; h3f3d zgc:56418	21614	20408	21992	23595	18127	25804	24077	17668
sp|Q6P5I8|YIPF5_DANRE	Protein YIPF5	yipf5 zgc:56513 zgc:77939	17083	10353	18558	14244	12946	15053	23796	23435			sp|Q6Q415|RL36_DANRE	60S ribosomal protein L36	rpl36	83878	58945	90076	73641	69447	69347	103570	85562
sp|Q6P5L3|RL19_DANRE	60S ribosomal protein L19	rpl19 zgc:77733	369010	248500	354730	320030	383530	306440	360740	237520			sp|Q6Q420|RS15A_DANRE	40S ribosomal protein S15a	rps15a	69361	43864	72686	68377	63860	62299	91863	112540
sp|Q6P5L8|HSDL2_DANRE;tr|X1WFF1|X1WFF1_DANRE	Hydroxysteroid dehydrogenase-like protein 2	hsdl2	444160	323390	435880	410310	432520	360070	517390	382590			sp|Q6QA33|DH12B_DANRE	Very-long-chain 3-oxoacyl-CoA reductase-B	hsd17b12b zgc:73289	59084	39438	57533	59538	60867	48823	67915	63256
sp|Q6P5M2|WDR61_DANRE;tr|E7F786|E7F786_DANRE	WD repeat-containing protein 61	wdr61 zgc:77675	62269	45116	56227	54694	61688	56596	65120	43323			sp|Q6TEL1|RA21A_DANRE	Double-strand-break repair protein rad21 homolog A	rad21a rad21 SCC1	5175.7	2807.7	3257.8	3396.9	4072.6	2694.1	4236.2	3596.8
sp|Q6P7E4|PDLI7_DANRE;tr|A0A0G2L644|A0A0G2L644_DANRE	PDZ and LIM domain protein 7	pdlim7	26300	15166	24523	23073	25846	22395	26747	17754			sp|Q6TGU2|SEH1_DANRE;tr|I3ISB3|I3ISB3_DANRE	Nucleoporin SEH1	seh1l sec13l si:dkey-263o22.4	34896	12956	35542	27367	32697	25758	36398	29558
sp|Q6PBA2|LS12A_DANRE	Protein LSM12 homolog A	lsm12a lsm12	7058.4	4802.7	6878	7329.1	9764.1	7864.6	6392	3266.9			sp|Q6TGV7|ABRAL_DANRE	Costars family protein ABRACL	abracl si:dkey-34f16.3	299.46	0	399.8	271.29	418.12	231.7	509.39	253.32
sp|Q6PBI5|RS25_DANRE;tr|G1K2N0|G1K2N0_DANRE	40S ribosomal protein S25	rps25 zgc:73391	131610	99357	122850	127360	142020	134130	140980	87664			sp|Q6TH01|C10_DANRE	Protein C10	si:dkey-29f10.1 zgc:86838	4788.6	3734	4685	3938.5	4301.5	4609.6	4245.6	3158.3
sp|Q6PBJ2|CFA20_DANRE	Cilia- and flagella-associated protein 20	cfap20 zgc:73380	45899	25702	40621	39450	50707	34250	46435	26444			sp|Q6TH22|DDI2_DANRE	Protein DDI1 homolog 2	ddi2	54935	36854	56271	51074	56705	44362	61671	49069
sp|Q6PBK1|MIX23_DANRE	Protein MIX23	mix23 ccdc58 zgc:73369	76923	46641	75396	61968	69391	52956	79903	64709			sp|Q6TNS2|PK1IP_DANRE	p21-activated protein kinase-interacting protein 1-like	pak1ip1 zgc:56683	2029.5	1209.8	2392.8	1672.1	2000	1018.3	1778.6	1205.7
sp|Q6PBK3|RS28_DANRE;tr|X1WC82|X1WC82_DANRE	40S ribosomal protein S28	rps28 zgc:73367	248720	176030	251090	228620	277960	245550	246190	132170			sp|Q6TNU4|FEN1A_DANRE	Flap endonuclease 1	fen1	21039	12748	24220	18427	22543	19476	25152	16604
sp|Q6PBM1|GLRX5_DANRE	Glutaredoxin-related protein 5, mitochondrial	glrx5 grx5 shiraz si:ch211-121d13.1	133550	85098	119890	110330	127140	93763	134490	94928			sp|Q6ZM19|IF6_DANRE	Eukaryotic translation initiation factor 6	eif6 si:ch211-239j9.6	48138	40627	55504	57978	54999	44994	79857	79381
sp|Q6PBM7|FA76B_DANRE	Protein FAM76B	fam76b zgc:73333	48655	26600	38556	32455	49194	35807	52277	33342			sp|Q7SX85|SESD1_DANRE	SEC14 domain and spectrin repeat-containing protein 1	sestd1 sol solo si:dz106a20.1 si:dz42h5.2	4126.2	2121.6	3156.6	1926	2690.5	1965.8	3812.1	2516.5
sp|Q6PBN5|AUP1_DANRE	Lipid droplet-regulating VLDL assembly factor AUP1	aup1	15758	11276	18139	15479	18279	11489	17823	13342			sp|Q7SX99|FUMH_DANRE;tr|F1QWR4|F1QWR4_DANRE	Fumarate hydratase, mitochondrial	fh zgc:66253	109390	66006	131290	115730	114300	103260	140190	125850
sp|Q6PBU0|F136A_DANRE	Protein FAM136A	fam136a zgc:73247	133580	80844	138380	123920	139400	113230	148950	91693			sp|Q7SXF2|UBL5_DANRE	Ubiquitin-like protein 5	ubl5 zgc:66388	16448	9306.9	21066	23936	20686	19758	27783	30413
sp|Q6PBU7|UQCC2_DANRE	Ubiquinol-cytochrome-c reductase complex assembly factor 2	uqcc2 mnf1 zgc:73238	134910	80196	109380	106400	131790	107590	134980	83262			sp|Q7SXF6|CREL2_DANRE	Cysteine-rich with EGF-like domain protein 2	creld2 zgc:66383	52407	31782	64818	61409	68951	56053	70647	56723
sp|Q6PBV6|NHP2_DANRE	H/ACA ribonucleoprotein complex subunit 2-like protein	nhp2 nola2 zgc:73227	5021.9	2835	4695.9	4845.8	6194.5	5170.7	7548.3	5261.6			sp|Q7SXG4|SAE2_DANRE;tr|A0A0R4IHE1|A0A0R4IHE1_DANRE	SUMO-activating enzyme subunit 2	uba2 sae2 sae2b uble1b si:ch211-149o7.1 zgc:66354	128580	76017	145030	122590	135870	132810	151490	121870
sp|Q6PBW5|RP65A_DANRE	Retinoid isomerohydrolase	rpe65a rpepa	0	0	0	0	0	0	0	0			sp|Q7SXL3|TBP_DANRE;sp|Q1JPY4|TBPL2_DANRE	TATA-box-binding protein	tbp si:ch211-202m22.5	2351.6	1544.4	1722.1	1776.9	1917.9	1216.3	2462.5	1998.8
sp|Q6PBX5|MTND_DANRE	Acireductone dioxygenase	adi1 mtcbp1 zgc:73201	118370	66025	104060	99699	112530	84199	114160	81621			sp|Q7SXM7|PRP31_DANRE	U4/U6 small nuclear ribonucleoprotein Prp31	prpf31	423.1	289.29	634.13	466.29	537.29	473.77	647.38	728.16
sp|Q6PBY1|RS3A_DANRE	40S ribosomal protein S3a	rps3a	766870	551210	727650	649990	665050	565120	770720	629100			sp|Q7SXN5|DNM1L_DANRE;tr|A0A140LH30|A0A140LH30_DANRE	Dynamin-1-like protein	dnm1l zgc:66163	157240	108200	203420	157860	170140	142370	183710	154240
sp|Q6PBY3|EDF1_DANRE	Endothelial differentiation-related factor 1 homolog	edf1 zgc:73192 zgc:86829	105120	92241	127420	116370	125320	111120	102900	72546			sp|Q7SXP0|S22BB_DANRE;tr|A7MCK9|A7MCK9_DANRE	Vesicle-trafficking protein SEC22b-B	sec22bb sec22l1b	50048	38316	35573	38398	41118	33719	46888	34249
sp|Q6PC14|RL23_DANRE	60S ribosomal protein L23	rpl23 zgc:73149	823070	511000	729020	673110	734850	592540	832890	650920			sp|Q7SXP4|SRS1A_DANRE;tr|E9QGF8|E9QGF8_DANRE;tr|A0A2R8Q4W3|A0A2R8Q4W3_DANRE;tr|A0A2R8Q2W1|A0A2R8Q2W1_DANRE;sp|Q6NYA0|SRS1B_DANRE	Serine/arginine-rich splicing factor 1A	srsf1a sfrs1a sfrs1l zgc:66146	95499	56567	113560	108950	130520	107510	157970	104230
sp|Q6PC19|SSU72_DANRE	RNA polymerase II subunit A C-terminal domain phosphatase SSU72	ssu72 zgc:73143	73629	48258	63525	58874	69988	57183	76807	53686			sp|Q7SXU0|EI3JA_DANRE;tr|F8W3K1|F8W3K1_DANRE;tr|X1WES8|X1WES8_DANRE	Eukaryotic translation initiation factor 3 subunit J-A	eif3ja eif3j eif3s1a zgc:63801	1723	656.13	1687.1	1536.8	2179.7	1473.6	2216.5	867.73
sp|Q6PC30|CSN5_DANRE	COP9 signalosome complex subunit 5	cops5 zgc:73130	29313	18430	31098	21976	23476	19105	28462	24181			sp|Q7SXW4|EMC3_DANRE	ER membrane protein complex subunit 3	emc3 pob tmem111 zgc:63727	1660.1	1348.2	2373.1	1785.6	1943	1263.1	2010.9	1213.2
sp|Q6PC40|CD123_DANRE;tr|A0A2R8QD17|A0A2R8QD17_DANRE	Cell division cycle protein 123 homolog	cdc123 zgc:73119	9439.8	4143.7	7162.7	6600.2	5239	4367.9	7270.5	6410.2			sp|Q7SYK7|AATM_DANRE	Aspartate aminotransferase, mitochondrial	got2a got2 zgc:66329	117140	75912	116260	119890	129880	106170	152340	118940
sp|Q6PC69|RL10A_DANRE;tr|E9QFD9|E9QFD9_DANRE	60S ribosomal protein L10a	rpl10a zgc:73082	141600	92774	117370	120260	117290	99777	149950	109880			sp|Q7SZC2|XPO2_DANRE	Exportin-2	cse1l xpo2	137340	75606	129790	118610	133340	118720	143910	105950
sp|Q6PC91|BT3L4_DANRE;tr|A0A0R4ITU6|A0A0R4ITU6_DANRE	Transcription factor BTF3 homolog 4	btf3l4	177100	120940	173600	163790	196850	149210	193010	135000			sp|Q7SZE5|SC23A_DANRE	Protein transport protein Sec23A	sec23a	89759	52256	80127	72243	86096	64784	90392	65116
sp|Q6PCR7|EIF3A_DANRE	Eukaryotic translation initiation factor 3 subunit A	eif3a eif3s10	613000	444600	581980	529600	579010	499060	616370	466600			sp|Q7SZQ4|MFFB_DANRE;tr|F1Q877|F1Q877_DANRE	Mitochondrial fission factor homolog B	zgc:66022	0	0	0	0	0	0	0	0
sp|Q6PD83|BZW1A_DANRE;tr|A0A0R4IMX3|A0A0R4IMX3_DANRE;sp|Q803N9|BZW1B_DANRE	eIF5-mimic protein 2-A	bzw1a 5mp2a bzw1 si:ch211-246m6.3 zgc:63787	69982	47542	72727	68768	68444	69540	89904	71538			sp|Q7SZQ7|SURF4_DANRE	Surfeit locus protein 4	surf4	7437.5	4754.5	8864.7	8845.4	8174.9	7282.3	10474	8125.5
sp|Q6PE18|P4K2A_DANRE	Phosphatidylinositol 4-kinase type 2-alpha	pi4k2a pi4kii si:ch211-197k17.1	131860	73686	104280	97947	112400	87939	115310	71055			sp|Q7T010|GATB_DANRE	Glutamyl-tRNA(Gln) amidotransferase subunit B, mitochondrial	gatb pet112 pet112l si:ch211-150a22.1	1762.1	896.3	1404.2	1129.4	1690.7	1092	1468.2	742.16
sp|Q6PE25|EF1G_DANRE	Elongation factor 1-gamma	eef1g	1120100	815860	1006400	1003100	1067700	979500	1257300	1025100			sp|Q7T293|SDE2_DANRE;tr|F1R058|F1R058_DANRE	Replication stress response regulator SDE2	sde2 zgc:112095	9759.5	5468.5	8741.1	7506.3	10627	8706.2	12691	8082.4
sp|Q6PEH5|UB2V2_DANRE	Ubiquitin-conjugating enzyme E2 variant 2	ube2v2 zgc:63717	245180	146600	198280	189120	216020	163400	226250	154830			sp|Q7T2A5|EIF3L_DANRE	Eukaryotic translation initiation factor 3 subunit L	eif3l eif3eip eif3s6ip	21203	10889	18654	19217	20328	17746	22189	17272
sp|Q6PEI7|PYRG1_DANRE;tr|A3QJW5|A3QJW5_DANRE	CTP synthase 1	ctps1 ctps1a ctpsa	124930	72745	125570	107190	114500	91721	119630	88236			sp|Q7T2B9|MTPN_DANRE	Myotrophin	mtpn	85610	43336	77086	72710	80914	62791	83705	55158
sp|Q6PFJ9|ARI1_DANRE;tr|A0A2R8QB49|A0A2R8QB49_DANRE;sp|Q6NW85|ARI1L_DANRE	E3 ubiquitin-protein ligase arih1	arih1 si:dkey-151p17.4 si:dkey-73n10.2	27857	19144	20948	30326	38587	17544	31781	18937			sp|Q7T312|CCD25_DANRE	Coiled-coil domain-containing protein 25	ccdc25 zgc:64173	6511	5963.2	10308	7705.7	7857.1	10401	9045.2	6232.8
sp|Q6PFS7|ATG3_DANRE	Ubiquitin-like-conjugating enzyme ATG3	atg3 apg3l zgc:64156	107890	72603	90034	94473	106340	83700	110690	67590			sp|Q7T339|CHMP5_DANRE	Charged multivesicular body protein 5	chmp5	18208	12465	20048	17848	17518	13200	22058	16350
sp|Q6PG34|CDKAL_DANRE	Threonylcarbamoyladenosine tRNA methylthiotransferase	cdkal1 zgc:65864	35839	17572	32796	26265	30694	23296	35245	30559			sp|Q7T352|TM263_DANRE	Transmembrane protein 263	tmem263 si:dkey-227k11.2 zgc:64098	1848.9	1074.6	1826	1751.8	1786.8	1353.1	2639.2	3261.6
sp|Q6PGV1|VA0D1_DANRE	V-type proton ATPase subunit d 1	atp6v0d1 cto zgc:63769	44164	23478	30973	36311	44076	34901	43048	24019			sp|Q7T356|143BB_DANRE	14-3-3 protein beta/alpha-B	ywhabb ywhab ywhab2 zgc:64092	89381	56441	109190	121900	136620	106080	134520	85298
sp|Q6PGY6|UFL1_DANRE;tr|F1Q9C7|F1Q9C7_DANRE	E3 UFM1-protein ligase 1	ufl1 zgc:63562	57445	26272	53338	41610	44661	33018	57065	54211			sp|Q7T370|CDV3_DANRE	Protein CDV3 homolog	cdv3	39471	27497	46339	35400	43089	29531	41169	30045
sp|Q6PHE8|CC124_DANRE	Coiled-coil domain-containing protein 124	ccdc124 si:ch211-200a16.3 zgc:65939 zgc:77492	289180	160830	198390	198510	243170	172950	228700	152140			sp|Q7T385|VTC1A_DANRE	V-type proton ATPase subunit C 1-A	atp6v1c1a atp6v1c1 zgc:64034	64536	31259	57953	49316	52725	44392	58636	40327
sp|Q6PHG2|HEMO_DANRE	Hemopexin	hpx	151570	104760	123830	124710	114920	83143	108040	70659			sp|Q7T394|LIS1A_DANRE	Lissencephaly-1 homolog A	pafah1b1a lis1b si:dkey-95O3.1	97037	56559	109820	106490	110170	97233	133330	112830
sp|Q6PHH3|PD10A_DANRE	Programmed cell death protein 10-A	pdcd10a pdcd10 si:ch211-167c22.5	3878.8	2103.6	3426.4	3636.8	4101.5	3745.3	4863.7	4105.9			sp|Q7T3B0|EIF3M_DANRE	Eukaryotic translation initiation factor 3 subunit M	eif3m si:ch211-4l14.1 zgc:63996	13689	11144	30580	14872	15053	10866	15825	10303
sp|Q6PHK6|PURB_DANRE	Transcriptional activator protein Pur-beta	purb	56624	40570	43916	52470	64685	46823	61676	41298			sp|Q7T3C6|CPSF5_DANRE	Cleavage and polyadenylation specificity factor subunit 5	nudt21 cpsf5	2493.4	910.27	1677.9	2122.9	1786.9	1387.3	2935.7	3322
sp|Q6PI20|H33_DANRE	Histone H3.3	h3f3a zgc:56193 zgc:86731; h3f3b.1 zgc:110292; h3-5 h3f3c zgc:64222; h3f3d zgc:56418	322350	221390	286610	297320	338210	319180	591430	419850			sp|Q7T3H7|MED18_DANRE	Mediator of RNA polymerase II transcription subunit 18	med18	15253	5635.3	18382	11795	12264	11477	15790	12378
sp|Q6Q415|RL36_DANRE	60S ribosomal protein L36	rpl36	150600	105010	142910	123100	115240	108200	166070	141040			sp|Q7ZSY6|MT2_DANRE;sp|P52722|MT1_DANRE	Metallothionein-2	mt2	42483	27140	48755	42980	51857	80440	45020	34542
sp|Q6Q420|RS15A_DANRE	40S ribosomal protein S15a	rps15a	103670	83623	95515	89729	85674	89404	119650	110330			sp|Q7ZTS4|K1C18_DANRE	Keratin, type I cytoskeletal 18	krt18 dapk1	12719	8095.6	11489	9474.1	11748	10414	24482	14198
sp|Q6QA33|DH12B_DANRE	Very-long-chain 3-oxoacyl-CoA reductase-B	hsd17b12b zgc:73289	76577	54393	64583	74477	92780	55047	77718	69896			sp|Q7ZU42|OLA1_DANRE;tr|A0A0R4ICN9|A0A0R4ICN9_DANRE	Obg-like ATPase 1	ola1 zgc:55768	42063	21606	53235	54150	56589	48084	65416	48203
sp|Q6TEL1|RA21A_DANRE	Double-strand-break repair protein rad21 homolog A	rad21a rad21 SCC1	11786	5188.5	8969.6	10159	13151	7101.8	11924	8437.7			sp|Q7ZU80|LNPA_DANRE	Endoplasmic reticulum junction formation protein lunapark-A	lnpka lnp lnpa zgc:56261	7981.5	4789	7337.2	5911.5	8043.5	6144	6768.1	4210.9
sp|Q6TEN6|WDR91_DANRE;tr|F1QCS8|F1QCS8_DANRE;tr|A0A0R4I9H3|A0A0R4I9H3_DANRE	WD repeat-containing protein 91	wdr91 hspc049l	0	0	0	0	0	0	0	0			sp|Q7ZU92|PARN_DANRE	Poly(A)-specific ribonuclease PARN	parn zgc:56067	40001	23863	37833	39906	43859	33591	49450	36133
sp|Q6TGU2|SEH1_DANRE	Nucleoporin SEH1	seh1l sec13l si:dkey-263o22.4	157210	96825	157920	136310	140800	139450	161510	133350			sp|Q7ZUC2|CAB45_DANRE	45 kDa calcium-binding protein	sdf4 cab45 zgc:76916	55623	32716	54547	50409	46892	47040	56533	52074
sp|Q6TGY8|EMC2_DANRE;tr|A0A2R8QFT7|A0A2R8QFT7_DANRE	ER membrane protein complex subunit 2	emc2 ttc35 zgc:86891	11215	6022.4	11504	9177.1	10122	6762.5	12571	6882.6			sp|Q7ZUG5|RS21_DANRE	40S ribosomal protein S21	rps21	154090	92871	149090	131250	151880	122820	163130	121320
sp|Q6TH01|C10_DANRE	Protein C10	si:dkey-29f10.1 zgc:86838	26041	15535	26027	23294	27315	24949	25764	20459			sp|Q7ZUP0|AN32A_DANRE;tr|E9QB42|E9QB42_DANRE;tr|F1Q4N7|F1Q4N7_DANRE	Acidic leucine-rich nuclear phosphoprotein 32 family member A	anp32a zgc:55516	11572	6000.9	12172	11999	12537	9664.3	15645	14114
sp|Q6TH15|EIF3D_DANRE;tr|Z4YIM6|Z4YIM6_DANRE	Eukaryotic translation initiation factor 3 subunit D	eif3d eif3s7 si:dkey-165I8.6	317220	188290	285640	279600	326300	229230	326160	246640			sp|Q7ZUQ3|STK3_DANRE	Serine/threonine-protein kinase 3	stk3 zgc:55383	5340.1	4501.2	4473.6	3967.6	4268.6	3578.9	6258.8	4616.8
sp|Q6TH22|DDI2_DANRE	Protein DDI1 homolog 2	ddi2	189780	112010	180270	151540	173750	147050	195030	155390			sp|Q7ZUW2|HYOU1_DANRE	Hypoxia up-regulated protein 1	hyou1	2720.9	1190.8	2412.5	2614.4	2802	2110.4	3063	1915
sp|Q6TNU4|FEN1A_DANRE	Flap endonuclease 1	fen1	36523	33176	44318	31258	34114	35457	39941	29772			sp|Q7ZUZ0|CSN8_DANRE	COP9 signalosome complex subunit 8	cops8 zgc:56319	13044	11847	12445	10120	8862.5	7944.5	12270	17252
sp|Q6ZM19|IF6_DANRE	Eukaryotic translation initiation factor 6	eif6 si:ch211-239j9.6	92633	57956	78632	90864	92841	77882	122800	83059			sp|Q7ZV03|VP26B_DANRE;tr|A0A2R8Q1X8|A0A2R8Q1X8_DANRE	Vacuolar protein sorting-associated protein 26B	vps26b zgc:56297	17421	11863	22374	20630	20021	17566	22132	23275
sp|Q7SX85|SESD1_DANRE;tr|E9QGU8|E9QGU8_DANRE	SEC14 domain and spectrin repeat-containing protein 1	sestd1 sol solo si:dz106a20.1 si:dz42h5.2	4451.5	1864.9	4478.8	3119.5	3708.9	2662.5	3831.6	3953.9			sp|Q7ZV22|MTAP_DANRE	S-methyl-5'-thioadenosine phosphorylase	mtap zgc:66012	66122	38182	75374	70875	73847	63719	82384	53176
sp|Q7SX99|FUMH_DANRE;tr|F1QWR4|F1QWR4_DANRE	Fumarate hydratase, mitochondrial	fh zgc:66253	227140	137050	196050	197260	193950	169440	247900	210510			sp|Q7ZV55|EIF3I_DANRE	Eukaryotic translation initiation factor 3 subunit I	eif3i eif3s2	70459	39433	75416	64086	67161	54690	83006	66079
sp|Q7SXF2|UBL5_DANRE	Ubiquitin-like protein 5	ubl5 zgc:66388	87713	56961	73257	63176	77619	57522	77878	49540			sp|Q7ZV68|VPS29_DANRE	Vacuolar protein sorting-associated protein 29	vps29 zK83d9.2-001	11692	6990.5	12494	11815	13490	10035	15194	10649
sp|Q7SXF6|CREL2_DANRE	Cysteine-rich with EGF-like domain protein 2	creld2 zgc:66383	192320	104940	149660	153570	199500	144340	173910	108190			sp|Q7ZV82|RL27_DANRE	60S ribosomal protein L27	rpl27 zgc:56171	75159	48377	93569	89908	81738	79143	113800	116750
sp|Q7SXG4|SAE2_DANRE;tr|A0A0R4IHE1|A0A0R4IHE1_DANRE	SUMO-activating enzyme subunit 2	uba2 sae2 sae2b uble1b si:ch211-149o7.1 zgc:66354	401200	257020	370790	345580	395930	359500	428360	284980			sp|Q7ZV96|RL10_DANRE	60S ribosomal protein L10	rpl10 QM	210680	126540	230980	228690	228820	201920	270450	224520
sp|Q7SXN5|DNM1L_DANRE;tr|A0A140LH30|A0A140LH30_DANRE	Dynamin-1-like protein	dnm1l zgc:66163	269690	166860	234500	209260	238100	190580	260170	191350			sp|Q7ZVB1|CHM1B_DANRE	Charged multivesicular body protein 1b	chmp1b zgc:56134	19515	11236	14430	11391	8844.9	11120	15183	15005
sp|Q7SXP0|S22BB_DANRE;tr|A7MCK9|A7MCK9_DANRE	Vesicle-trafficking protein SEC22b-B	sec22bb sec22l1b	226190	126330	150030	155390	185830	134550	187040	135160			sp|Q7ZVB2|A9A1A_DANRE;tr|B0S7W5|B0S7W5_DANRE	4-trimethylaminobutyraldehyde dehydrogenase A	aldh9a1a aldh9a1l	159750	88705	146070	141140	146640	119800	180900	143060
sp|Q7SXP4|SRS1A_DANRE;tr|E9QGF8|E9QGF8_DANRE;tr|A0A2R8Q4W3|A0A2R8Q4W3_DANRE;tr|A0A2R8Q2W1|A0A2R8Q2W1_DANRE;sp|Q6NYA0|SRS1B_DANRE;tr|E9QIC5|E9QIC5_DANRE	Serine/arginine-rich splicing factor 1A	srsf1a sfrs1a sfrs1l zgc:66146	317200	214190	311850	284460	345620	273800	400190	264770			sp|Q7ZVF3|SDHA_DANRE	Succinate dehydrogenase [ubiquinone] flavoprotein subunit, mitochondrial	sdha si:dkeyp-84f11.2	192130	115600	198960	191720	215330	176490	225430	148350
sp|Q7SXR3|MAEA_DANRE	E3 ubiquitin-protein transferase MAEA	maea zgc:63708	16645	10661	16801	10935	12815	12512	15563	9687			sp|Q7ZVI7|ACTB1_DANRE;sp|Q7ZVF9|ACTB2_DANRE;tr|E9QD59|E9QD59_DANRE	Actin, cytoplasmic 1	actba bact bactin1 bactzf	1524500	897320	1466000	1388900	1550700	1285300	1663600	1243500
sp|Q7SXU0|EI3JA_DANRE;tr|X1WES8|X1WES8_DANRE;tr|F8W3K1|F8W3K1_DANRE	Eukaryotic translation initiation factor 3 subunit J-A	eif3ja eif3j eif3s1a zgc:63801	128900	82611	122040	115950	133080	105360	128700	77526			sp|Q7ZVN4|ZD18B_DANRE	Palmitoyltransferase ZDHHC18-B	zdhhc18b zgc:55843	5236.5	4032.5	4759.2	4957.4	6441.4	3928	6081	3908.3
sp|Q7SXX7|MB12A_DANRE	Multivesicular body subunit 12A	mvb12a fam125a zgc:63691	2899.6	1571.2	2673.6	2052.3	2005.2	1779.9	2529.3	2763.4			sp|Q7ZVN5|SRP54_DANRE	Signal recognition particle 54 kDa protein	srp54	23772	16304	27374	24528	23571	19684	30117	23962
sp|Q7SY24|KPCB_DANRE;tr|A0A2R8QMW2|A0A2R8QMW2_DANRE	Protein kinase C beta type	prkcbb prkcb1	50818	31523	44261	42019	51118	40406	50386	29682			sp|Q7ZW41|RPB7_DANRE	DNA-directed RNA polymerase II subunit RPB7	polr2g polr2gl zgc:55297	6161.6	4324.2	6688.2	5639.8	5924.1	5361.5	6155.6	4618.9
sp|Q7SYE0|ATG13_DANRE	Autophagy-related protein 13	atg13 zgc:63526	7214	4178.8	7786.6	5544.5	6441.5	4331.9	7601.7	5069.8			sp|Q7ZW47|STAU2_DANRE;tr|F1QJT6|F1QJT6_DANRE;tr|A0A2R8RW72|A0A2R8RW72_DANRE;tr|A0A2R8QLS8|A0A2R8QLS8_DANRE	Double-stranded RNA-binding protein Staufen homolog 2	stau2 zgc:55287	137930	79099	128860	126530	146050	119270	157190	111280
sp|Q7SYK7|AATM_DANRE	Aspartate aminotransferase, mitochondrial	got2a got2 zgc:66329	178770	120130	169070	154590	175670	139240	193640	156200			sp|Q7ZWB2|UBL4A_DANRE	Ubiquitin-like protein 4A	ubl4a si:dkey-32e23.2 zgc:56596	21742	12349	24996	22369	22456	20085	25181	20482
sp|Q7SZC2|XPO2_DANRE	Exportin-2	cse1l xpo2	321700	226830	317810	287620	326350	301180	332450	237550			sp|Q7ZWC4|PELO_DANRE;tr|R4GEU3|R4GEU3_DANRE	Protein pelota homolog	pelo	14065	6923.4	16278	17026	19490	12317	17757	11505
sp|Q7SZE5|SC23A_DANRE	Protein transport protein Sec23A	sec23a	153140	102650	149890	138270	162760	143990	165580	102170			sp|Q7ZWE9|KCY_DANRE;tr|A5WWI2|A5WWI2_DANRE;tr|F1QP56|F1QP56_DANRE;tr|A5WWI1|A5WWI1_DANRE	UMP-CMP kinase	cmpk cmpk1	20923	12649	19647	19418	19831	19394	26175	23594
sp|Q7SZQ7|SURF4_DANRE	Surfeit locus protein 4	surf4	10461	6119.4	10445	8973.2	10179	6597.6	9818.4	7146.3			sp|Q7ZWF0|RAE1L_DANRE;tr|A0A2R8QJS5|A0A2R8QJS5_DANRE	mRNA export factor	rae1 mrnp41	13587	8113.7	16192	14018	15353	13121	18814	14608
sp|Q7T293|SDE2_DANRE;tr|F1R058|F1R058_DANRE	Replication stress response regulator SDE2	sde2 zgc:112095	4466.7	2652.4	4522.1	3720.8	5437.2	4259.4	6531.9	4561.5			sp|Q7ZWJ4|RL18A_DANRE	60S ribosomal protein L18a	rpl18a zgc:56546	121820	66732	113050	108440	119640	92808	139200	108390
sp|Q7T2A5|EIF3L_DANRE	Eukaryotic translation initiation factor 3 subunit L	eif3l eif3eip eif3s6ip	286070	198450	275710	252930	261290	200360	303840	260230			sp|Q7ZWJ7|RL34_DANRE	60S ribosomal protein L34	rpl34	159180	114000	159830	166140	163330	146040	224060	191340
sp|Q7T2B9|MTPN_DANRE	Myotrophin	mtpn	152390	73381	132740	135370	183370	120490	163270	106720			sp|Q802F3|SEP15_DANRE	Selenoprotein F	selenof cb29 sep15 zgc:86882	11408	7008.7	14188	11020	13149	10873	13115	7701.5
sp|Q7T312|CCD25_DANRE	Coiled-coil domain-containing protein 25	ccdc25 zgc:64173	53126	42489	52299	54768	52885	57761	61357	49101			sp|Q802W2|A9A1B_DANRE	4-trimethylaminobutyraldehyde dehydrogenase B	aldh9a1b aldh9a1 si:ch211-284b7.5	56441	32937	58803	59216	67438	51542	66566	42542
sp|Q7T321|KCMF1_DANRE	E3 ubiquitin-protein ligase KCMF1	kcmf1 si:ch211-220b11.7	12499	7178.7	8269.9	10000	13590	9059.4	11629	6308			sp|Q803A8|WWOX_DANRE	WW domain-containing oxidoreductase	wwox	281.73	226.9	769.49	534.05	575.33	346.24	947.95	877.11
sp|Q7T339|CHMP5_DANRE	Charged multivesicular body protein 5	chmp5	313670	210670	288330	266670	291110	239000	316150	220520			sp|Q803F6|RSSA_DANRE	40S ribosomal protein SA	rpsa lamr1	110960	54936	106110	90604	115210	87073	114030	102340
sp|Q7T346|DDIT4_DANRE;tr|U3JA89|U3JA89_DANRE	DNA damage-inducible transcript 4 protein	ddit4 zgc:64114	3252.6	2072.1	3518.9	2654	2733.4	1884.8	2532.1	1854.2			sp|Q803I2|ERGI3_DANRE	Endoplasmic reticulum-Golgi intermediate compartment protein 3	ergic3 zgc:113959 zgc:55762	0	0	0	0	0	0	0	0
sp|Q7T352|TM263_DANRE	Transmembrane protein 263	tmem263 si:dkey-227k11.2 zgc:64098	55902	33572	60143	42662	45092	35593	59431	58218			sp|Q803P1|EI3JB_DANRE;tr|F1Q774|F1Q774_DANRE	Eukaryotic translation initiation factor 3 subunit J-B	eif3jb eif3s1b zgc:55443	15627	8496.9	16751	15854	19858	15572	20289	12083
sp|Q7T370|CDV3_DANRE	Protein CDV3 homolog	cdv3	156410	80137	132700	124490	155850	118560	141400	93403			sp|Q803V5|LST8_DANRE;tr|A0A2R8QP30|A0A2R8QP30_DANRE;tr|A0A0R4IPN3|A0A0R4IPN3_DANRE	Target of rapamycin complex subunit lst8	mlst8 gbl lst8 zgc:55455 zgc:85668	555	82.406	732.3	614.45	458.56	607.12	728.99	755.45
sp|Q7T385|VTC1A_DANRE	V-type proton ATPase subunit C 1-A	atp6v1c1a atp6v1c1 zgc:64034	75325	53376	71388	59709	60147	56202	73809	62073			sp|Q803W1|SCRN3_DANRE;tr|A0A2R8RLE3|A0A2R8RLE3_DANRE	Secernin-3	scrn3 zgc:55430	61002	34399	54447	57557	68683	54275	67910	44668
sp|Q7T394|LIS1A_DANRE	Lissencephaly-1 homolog A	pafah1b1a lis1b si:dkey-95O3.1	205770	130640	185400	175810	186800	151040	222320	169770			sp|Q803X1|CTU1_DANRE	Cytoplasmic tRNA 2-thiolation protein 1	ctu1 atpbd3 ncs6 zgc:55395	2537.7	1370.2	2252.4	1892.6	2674.6	1476.1	2228.1	1659.5
sp|Q7T3B0|EIF3M_DANRE	Eukaryotic translation initiation factor 3 subunit M	eif3m si:ch211-4l14.1 zgc:63996	59644	33776	50926	48194	65329	43872	59448	37859			sp|Q803Z2|YIPF3_DANRE	Protein YIPF3	yipf3 zgc:55279	11668	7386.6	9869.4	10763	9460.2	8554.9	11923	10091
sp|Q7T3D1|ERO1A_DANRE;tr|E9QES5|E9QES5_DANRE;tr|E7F912|E7F912_DANRE;tr|A0A0H2UJM0|A0A0H2UJM0_DANRE;tr|F1QE18|F1QE18_DANRE	ERO1-like protein alpha	ero1a ero1l	31992	23289	33158	24599	35851	31419	31230	19730			sp|Q8JFV8|VAT1_DANRE	Synaptic vesicle membrane protein VAT-1 homolog	vat1 si:dz163l24.2	105500	61300	107680	102400	101860	96235	128030	116690
sp|Q7T3E4|DBR1_DANRE;tr|A8WHX2|A8WHX2_DANRE	Lariat debranching enzyme	dbr1 zgc:63930	32073	23584	31610	26356	31464	26767	34969	26659			sp|Q8JGR6|NCBP2_DANRE	Nuclear cap-binding protein subunit 2	ncbp2 cbp20 ch211-258l4.5	16796	8293.9	14872	13331	16834	13364	17579	11823
sp|Q7ZSY6|MT2_DANRE;sp|P52722|MT1_DANRE	Metallothionein-2	mt2	71612	77117	113450	96504	115600	218760	90196	60006			sp|Q8JGS9|RS18_DANRE;tr|A0A0R4IIP6|A0A0R4IIP6_DANRE	40S ribosomal protein S18	rps18 ke3	72619	51905	73880	65295	67115	55701	82233	72629
sp|Q7ZTI5|MED21_DANRE	Mediator of RNA polymerase II transcription subunit 21	med21 surb7 si:ch211-203h15.4	15662	7875.2	11626	10517	9945.8	8600.6	13947	14615			sp|Q8JH70|ALDCB_DANRE	Fructose-bisphosphate aldolase C-B	aldocb aldoc	55657	34755	53815	54143	60637	45308	63538	44053
sp|Q7ZTY7|USE1_DANRE;tr|Q1LVG2|Q1LVG2_DANRE;tr|Q1LVG3|Q1LVG3_DANRE	Vesicle transport protein USE1	use1 use1l zgc:56402	62716	45258	65871	49076	54353	48901	57948	45452			sp|Q8JIU7|NACA_DANRE;tr|F1RE85|F1RE85_DANRE;tr|A0A0R4IQN8|A0A0R4IQN8_DANRE;tr|A0A2R8QLG5|A0A2R8QLG5_DANRE	Nascent polypeptide-associated complex subunit alpha	naca	63172	40983	71294	62888	68415	50139	73246	51695
sp|Q7ZTZ2|RLP24_DANRE	Probable ribosome biogenesis protein RLP24	rsl24d1 zgc:56202	11978	6606.8	9033.7	8874.2	10007	8730.7	10584	6028.8			sp|Q8JIY8|MK67I_DANRE	MKI67 FHA domain-interacting nucleolar phosphoprotein	nifk mki67ip mki67ipl	21536	15217	37394	14838	17244	13003	19792	13349
sp|Q7ZU42|OLA1_DANRE;tr|A0A0R4ICN9|A0A0R4ICN9_DANRE	Obg-like ATPase 1	ola1 zgc:55768	240070	152960	192640	206690	236180	209070	277800	200340			sp|Q8UVJ6|VANG2_DANRE	Vang-like protein 2	vangl2 stbm tri	7932.8	4676.7	8872.5	5638.3	6842.8	6033.3	7872	5662.9
sp|Q7ZU80|LNPA_DANRE;tr|F1R5C8|F1R5C8_DANRE	Endoplasmic reticulum junction formation protein lunapark-A	lnpka lnp lnpa zgc:56261	61646	40185	53016	47474	64532	48111	58401	35588			sp|Q8UVK2|SPT6H_DANRE	Transcription elongation factor SPT6	supt6h pan spt6	36529	20666	34915	32939	37164	33597	45540	30697
sp|Q7ZU92|PARN_DANRE	Poly(A)-specific ribonuclease PARN	parn zgc:56067	17214	9987.4	18411	14997	17441	12991	17562	10189			sp|Q8UVX0|PIWL1_DANRE	Piwi-like protein 1	piwil1 ziwi	101670	57561	100620	87950	93207	75779	113000	91694
sp|Q7ZUC2|CAB45_DANRE	45 kDa calcium-binding protein	sdf4 cab45 zgc:76916	119050	66727	92894	103140	99709	84885	122960	91344			sp|Q90474|H90A1_DANRE	Heat shock protein HSP 90-alpha 1	hsp90a.1 hsp90 hsp90a hsp90aa1 zgc:86652	6870.1	4047.5	6972.6	5793.5	5630.7	4678.7	6366.4	5124.2
sp|Q7ZUG5|RS21_DANRE	40S ribosomal protein S21	rps21	188660	100920	142920	128010	163070	124880	149390	102310			sp|Q90XF2|KPCI_DANRE	Protein kinase C iota type	prkci hal	9115.3	5919.4	7870.9	7215.9	9396.7	8404.4	11421	7647.1
sp|Q7ZUP0|AN32A_DANRE;tr|E9QB42|E9QB42_DANRE	Acidic leucine-rich nuclear phosphoprotein 32 family member A	anp32a zgc:55516	40326	30985	38262	36229	43684	33126	42804	24969			sp|Q90YM8|CYFP1_DANRE;tr|F1QE65|F1QE65_DANRE	Cytoplasmic FMR1-interacting protein 1 homolog	cyfip1	16836	8572.7	14505	10887	12910	10493	15176	11321
sp|Q7ZUQ3|STK3_DANRE	Serine/threonine-protein kinase 3	stk3 zgc:55383	38956	24026	40167	28889	31076	23711	39608	35434			sp|Q90Z08|U119B_DANRE	Protein unc-119 homolog B	unc119b unc119 unc119.1 unc119c si:dkey-117k10	11084	7263.5	10726	7952.3	9315.4	8454.8	11715	11031
sp|Q7ZUV1|PKHF2_DANRE	Pleckstrin homology domain-containing family F member 2	plekhf2 zgc:56073	3820.1	1637.3	3171.3	2390.8	1687.4	2124.3	3242.3	3414.1			sp|Q90Z10|RL13_DANRE;tr|A0A0R4IUM6|A0A0R4IUM6_DANRE	60S ribosomal protein L13	rpl13	323990	201630	403840	450600	531210	465410	512400	291970
sp|Q7ZUW2|HYOU1_DANRE	Hypoxia up-regulated protein 1	hyou1	3350.2	1883.2	3192.3	2951	4462.9	2915.4	3293.1	2088.1			sp|Q90ZL2|LANC1_DANRE	Glutathione S-transferase LANCL1	lancl1	0	0	0	0	0	0	0	0
sp|Q7ZUZ0|CSN8_DANRE	COP9 signalosome complex subunit 8	cops8 zgc:56319	63275	32989	62462	51733	58845	44701	65698	53944			sp|Q91398|CSK2B_DANRE	Casein kinase II subunit beta	csnk2b ck2b	36446	16581	27834	24805	24329	21441	33615	28535
sp|Q7ZV03|VP26B_DANRE;tr|A0A2R8Q1X8|A0A2R8Q1X8_DANRE	Vacuolar protein sorting-associated protein 26B	vps26b zgc:56297	79401	38686	51549	44308	51620	41344	55287	45837			sp|Q92005|EF1A_DANRE;tr|A0A2R8QSR4|A0A2R8QSR4_DANRE;tr|A0A2R8Q469|A0A2R8Q469_DANRE;tr|A0A0R4IE10|A0A0R4IE10_DANRE;tr|Q6P969|Q6P969_DANRE	Elongation factor 1-alpha	eef1a ef1a	503510	321690	553100	557690	572860	567160	667510	537780
sp|Q7ZV22|MTAP_DANRE	S-methyl-5'-thioadenosine phosphorylase	mtap zgc:66012	223090	138480	222010	189480	191480	162540	234390	173900			sp|Q92047|PIMT_DANRE;tr|R4GES5|R4GES5_DANRE;tr|Q5RFW4|Q5RFW4_DANRE	Protein-L-isoaspartate(D-aspartate) O-methyltransferase	pcmt	7276.8	5038.2	8117.9	7448.3	13469	7521.9	8581	7836.1
sp|Q7ZV26|SOSSC_DANRE	SOSS complex subunit C	inip ssbip1 zgc:56259	5016.7	3475.2	5429.4	5035.9	6047.8	5399.7	5327.8	3695.1			sp|Q98874|ERH_DANRE	Enhancer of rudimentary homolog	erh e(r) zgc:86761	8090.9	4578.7	8502.7	8158.9	11729	9050.9	12518	7920.7
sp|Q7ZV55|EIF3I_DANRE	Eukaryotic translation initiation factor 3 subunit I	eif3i eif3s2	159390	92105	138460	131780	155880	121300	150350	101390			sp|Q98TT6|4EB3L_DANRE	Eukaryotic translation initiation factor 4E-binding protein 3-like	eif4ebp3l eif4ebp3 zgc:56330	6281.1	2772.5	5268.6	5374.1	6903.8	6168	7848.5	4510.1
sp|Q7ZV68|VPS29_DANRE	Vacuolar protein sorting-associated protein 29	vps29 zK83d9.2-001	30342	22383	31131	24979	27052	21767	31845	24316			sp|Q9DFS4|STAR3_DANRE	StAR-related lipid transfer protein 3	stard3 mln64	1955.8	958.08	2939.5	1513.9	1872.7	859.21	1537.6	1064.6
sp|Q7ZV82|RL27_DANRE	60S ribosomal protein L27	rpl27 zgc:56171	199410	130210	193420	198080	193820	161080	269110	219230			sp|Q9DGE0|MP2K6_DANRE;tr|A0A286Y813|A0A286Y813_DANRE	Dual specificity mitogen-activated protein kinase kinase 6	map2k6 map2k3	62952	34658	60868	52586	60652	49371	62975	48050
sp|Q7ZV96|RL10_DANRE	60S ribosomal protein L10	rpl10 QM	438640	288810	401520	385120	424440	363840	477710	386090			sp|Q9DGJ3|NPC2_DANRE	NPC intracellular cholesterol transporter 2	npc2	10265	5066.9	12135	11736	13271	10631	14308	10440
sp|Q7ZVB1|CHM1B_DANRE	Charged multivesicular body protein 1b	chmp1b zgc:56134	28344	30482	31342	29020	26457	27008	35965	28380			sp|Q9DGK4|TCTP_DANRE;tr|E7F8Y5|E7F8Y5_DANRE;tr|B8JHR2|B8JHR2_DANRE	Translationally-controlled tumor protein homolog	tpt1 tct1 tctp	144940	90137	144910	164370	168490	142830	195310	131410
sp|Q7ZVB2|A9A1A_DANRE;tr|B0S7W5|B0S7W5_DANRE;tr|A0A2R8Q3R8|A0A2R8Q3R8_DANRE	4-trimethylaminobutyraldehyde dehydrogenase A	aldh9a1a aldh9a1l	540200	341800	491210	489480	516610	406930	608770	448650			sp|Q9I9N5|TRADD_DANRE	Tumor necrosis factor receptor type 1-associated DEATH domain protein	tradd	61696	31421	53866	54497	75508	40538	63959	41722
sp|Q7ZVF3|SDHA_DANRE	Succinate dehydrogenase [ubiquinone] flavoprotein subunit, mitochondrial	sdha si:dkeyp-84f11.2	327870	203190	281560	285030	314640	262500	351040	214790			sp|Q9I9P9|SMAD2_DANRE;tr|F1Q5P5|F1Q5P5_DANRE;tr|E9QJE3|E9QJE3_DANRE;tr|Q66HX9|Q66HX9_DANRE;tr|Q8AY15|Q8AY15_DANRE;tr|F1QXZ9|F1QXZ9_DANRE	Mothers against decapentaplegic homolog 2	smad2 madh2	10603	4589	12821	8711.3	8752.9	7338.8	9491.9	10366
sp|Q7ZVI7|ACTB1_DANRE;sp|Q7ZVF9|ACTB2_DANRE;tr|E9QD59|E9QD59_DANRE;tr|Q9I8V1|Q9I8V1_DANRE;tr|Q6XNL8|Q6XNL8_DANRE;tr|Q6IQR3|Q6IQR3_DANRE;tr|Q6IQL9|Q6IQL9_DANRE;tr|F1QUN8|F1QUN8_DANRE	Actin, cytoplasmic 1	actba bact bactin1 bactzf	3528300	2151300	3268600	3049300	3406600	2797000	3593800	2612800			sp|Q9MIY7|COX2_DANRE	Cytochrome c oxidase subunit 2	mt-co2 coii cox2 coxii mtco2	62289	35003	70272	65937	73080	59544	76931	50124
sp|Q7ZVN5|SRP54_DANRE	Signal recognition particle 54 kDa protein	srp54	35635	26365	31303	29983	36513	26265	33829	23523			sp|Q9MIY8|COX1_DANRE	Cytochrome c oxidase subunit 1	mt-co1 coi cox1 coxi mtco1	1583.7	539.1	2037.8	1788.5	2029.8	1254	2371.8	1380.8
sp|Q7ZVR1|WDR75_DANRE	WD repeat-containing protein 75	wdr75 si:dz46i22.2 si:xx-113d7.2	2549.5	1505.5	2072.9	1863	2231.8	1453.4	3041.9	2271.8			sp|Q9PTP1|PCNA_DANRE	Proliferating cell nuclear antigen	pcna	459680	244340	434900	416430	472360	380780	494370	324370
sp|Q7ZW38|SPS1_DANRE;tr|A3KPM5|A3KPM5_DANRE	Selenide, water dikinase 1	sephs1 si:ch211-220f12.5	76112	32294	77563	58585	71453	57367	80891	57806			sp|Q9PTS2|DCUP_DANRE	Uroporphyrinogen decarboxylase	urod	37829	25464	39016	36463	35481	25372	47543	37772
sp|Q7ZW41|RPB7_DANRE	DNA-directed RNA polymerase II subunit RPB7	polr2g polr2gl zgc:55297	18031	15212	17008	17892	22666	17379	20834	12262			sp|Q9PU58|NIPS2_DANRE	Protein NipSnap homolog 2	nipsnap2 gbas	28721	20346	33664	29015	32973	27680	37739	27000
sp|Q7ZW47|STAU2_DANRE;tr|F1QJT6|F1QJT6_DANRE;tr|A0A2R8RW72|A0A2R8RW72_DANRE;tr|A0A2R8QLS8|A0A2R8QLS8_DANRE	Double-stranded RNA-binding protein Staufen homolog 2	stau2 zgc:55287	337360	218310	318340	282220	342720	281250	352350	228460			sp|Q9PUB8|S39A7_DANRE;tr|A3KPZ7|A3KPZ7_DANRE	Zinc transporter Slc39a7 (Fragment)	slc39a7 hke4 ke4	2986.6	2245.3	1114.7	1522.2	1479.6	755.54	1985	1124.9
sp|Q7ZW63|NUF2_DANRE	Kinetochore protein Nuf2	nuf2 cdca1 zgc:56708	31557	18031	28790	27454	33892	23192	34387	22244			sp|Q9PUE4|COPG2_DANRE	Coatomer subunit gamma-2	copg2 si:ch211-285d14.8	130580	69256	129500	111120	125260	100630	138640	105190
sp|Q7ZWB2|UBL4A_DANRE	Ubiquitin-like protein 4A	ubl4a si:dkey-32e23.2 zgc:56596	209780	156900	194710	167550	209510	204810	204570	128380			sp|Q9PVK4|LDHBA_DANRE	L-lactate dehydrogenase B-A chain	ldhba ldhb si:dkey-13i19.5	489490	282910	477600	481680	540140	421620	594300	525240
sp|Q7ZWC4|PELO_DANRE;tr|R4GEU3|R4GEU3_DANRE	Protein pelota homolog	pelo	101090	61916	90597	73014	82384	75162	74842	51884			sp|Q9PVK5|LDHA_DANRE	L-lactate dehydrogenase A chain	ldha	34655	18177	37790	41900	52189	40696	51807	32346
sp|Q7ZWE9|KCY_DANRE;tr|A5WWI2|A5WWI2_DANRE;tr|F1QP56|F1QP56_DANRE;tr|A5WWI1|A5WWI1_DANRE	UMP-CMP kinase	cmpk cmpk1	8610.4	4299.4	5404.9	5871.7	7505.4	5143.7	6948	4473			sp|Q9PW80|IF2B3_DANRE;tr|A0A0R4IYT0|A0A0R4IYT0_DANRE	Insulin-like growth factor 2 mRNA-binding protein 3	igf2bp3 dvr1rbp vickz3	238720	148060	252720	275700	326070	265850	308070	218240
sp|Q7ZWF0|RAE1L_DANRE;tr|A0A2R8QJS5|A0A2R8QJS5_DANRE	mRNA export factor	rae1 mrnp41	36970	18755	34313	28736	39808	25058	36074	26691			sp|Q9W7E7|SMAD5_DANRE	Mothers against decapentaplegic homolog 5	smad5 madh5 sbn	19508	9623.1	17248	12327	13128	11322	16617	14370
sp|Q7ZWJ4|RL18A_DANRE	60S ribosomal protein L18a	rpl18a zgc:56546	333250	226910	299620	290390	348730	269940	409100	313030			sp|Q9YH91|CLDY_DANRE	Claudin-like protein ZF-A89	cldnd	7511.3	3443.8	6293.4	6474.9	6415.5	4852.5	7182.4	4944.3
sp|Q7ZWJ7|RL34_DANRE	60S ribosomal protein L34	rpl34	722970	515420	715390	649810	700220	606330	834810	688820			tr|A0A077D3Q6|A0A077D3Q6_DANRE;tr|A0A2R8RKH9|A0A2R8RKH9_DANRE;tr|A0A077CZD0|A0A077CZD0_DANRE;tr|A0A2R8QCU4|A0A2R8QCU4_DANRE;tr|F1Q694|F1Q694_DANRE;sp|Q501Z5|GTPB3_DANRE	Mitochondrial GTP binding protein 3	gtpbp3	6174.3	2950.7	4935.3	5300	5829.1	4616.2	6638.1	4196.8
sp|Q7ZZ00|ZN511_DANRE	Zinc finger protein 511	znf511	2684.9	1370.7	2991.1	1845.7	2373.1	2015.4	3131.6	2851.6			tr|A0A0A0MPI2|A0A0A0MPI2_DANRE;sp|F1R3W0|TAF1B_DANRE	TATA box-binding protein-associated factor RNA polymerase I subunit B	taf1b	48051	13628	44963	23129	64317	22331	32524	30336
sp|Q802F3|SEP15_DANRE	Selenoprotein F	selenof cb29 sep15 zgc:86882	109820	88522	108260	107280	128830	104400	114290	71885			tr|A0A0A0MPN0|A0A0A0MPN0_DANRE;tr|F1R405|F1R405_DANRE	BCL9 transcription coactivator	bcl9	6067	2775.1	4434.3	3770.1	3771.9	2506.1	4175.1	3973.7
sp|Q802U2|MIO_DANRE	GATOR complex protein MIOS	mios zgc:55958	11912	8179	9600.1	10776	12458	11945	11699	8553.4			tr|A0A0A0MPR9|A0A0A0MPR9_DANRE;tr|Q502B2|Q502B2_DANRE	Vitamin-K-epoxide reductase (warfarin-sensitive)	vkorc1l1	4552.8	3291.2	2449.5	2103.6	3075.5	2801.2	3032.3	2040.6
sp|Q802W2|A9A1B_DANRE	4-trimethylaminobutyraldehyde dehydrogenase B	aldh9a1b aldh9a1 si:ch211-284b7.5	123380	76153	107760	109080	122280	97634	177020	92173			tr|A0A0A0MPV1|A0A0A0MPV1_DANRE;tr|F1QFN1|F1QFN1_DANRE	ELKS/RAB6-interacting/CAST family member 1b (Fragment)	erc1b	132670	92334	99661	95873	122790	99605	119010	75320
sp|Q803F6|RSSA_DANRE;tr|J9JI05|J9JI05_DANRE	40S ribosomal protein SA	rpsa lamr1	193770	100680	169700	154150	169930	140480	205360	156780			tr|A0A0B4J1A6|A0A0B4J1A6_DANRE;sp|Q08CK7|IF2B1_DANRE	Insulin-like growth factor 2 mRNA-binding protein 1	igf2bp1	8655.1	4505.3	6773.6	7081.5	8165.2	4954.3	7949.3	6820.3
sp|Q803P1|EI3JB_DANRE;tr|F1Q774|F1Q774_DANRE	Eukaryotic translation initiation factor 3 subunit J-B	eif3jb eif3s1b zgc:55443	54427	29700	42934	38702	51629	34445	46354	32770			tr|A0A0E4AYA7|A0A0E4AYA7_DANRE;tr|A0A0R4ILE7|A0A0R4ILE7_DANRE	DNA replication licensing factor MCM6	Mcm6 mcm6l	227050	148410	231460	222490	238180	192920	258790	197320
sp|Q803W1|SCRN3_DANRE;tr|A0A2R8RLE3|A0A2R8RLE3_DANRE;tr|E9QIS9|E9QIS9_DANRE	Secernin-3	scrn3 zgc:55430	40425	22457	34673	34337	42102	30041	42291	27567			tr|A0A0F6PK88|A0A0F6PK88_DANRE;sp|Q1L8L9|KAD2_DANRE	Adenylate kinase 2, mitochondrial	AK2 ak2	108170	63163	134470	120910	112970	95220	152090	113890
sp|Q803X1|CTU1_DANRE	Cytoplasmic tRNA 2-thiolation protein 1	ctu1 atpbd3 ncs6 zgc:55395	11306	8195.2	12156	9377.7	10881	6822.4	13712	10667			tr|A0A0G2KCK6|A0A0G2KCK6_DANRE	Spermatogenesis associated 5	spata5	729.87	205.56	642.95	409.24	572.95	480.23	683.18	464.95
sp|Q803Z2|YIPF3_DANRE	Protein YIPF3	yipf3 zgc:55279	64623	32756	68364	47264	46026	42626	63165	50276			tr|A0A0G2KCW6|A0A0G2KCW6_DANRE	DNA damage-binding protein 1	ddb1	84778	52087	94559	92601	89891	83837	113360	81108
sp|Q8AYB8|HOP_DANRE	Homeodomain-only protein	hopx hop	61295	42636	62062	55849	86641	62665	83801	57812			tr|A0A0G2KCY3|A0A0G2KCY3_DANRE	Adaptor-related protein complex 3 subunit beta 1a	ap3b1a	14248	9365.1	15848	14989	14147	14808	19531	13961
sp|Q8JFV8|VAT1_DANRE	Synaptic vesicle membrane protein VAT-1 homolog	vat1 si:dz163l24.2	258740	179030	240160	239020	270910	239280	296600	211660			tr|A0A0G2KD63|A0A0G2KD63_DANRE	Uncharacterized protein	#N/A	10250	6434.5	11940	10407	14504	7281.2	10599	5955.7
sp|Q8JGS9|RS18_DANRE;tr|A0A0R4IIP6|A0A0R4IIP6_DANRE	40S ribosomal protein S18	rps18 ke3	303320	203580	265330	257670	244580	220190	309850	315970			tr|A0A0G2KE28|A0A0G2KE28_DANRE	Ferric-chelate reductase 1b	frrs1b	14030	10799	10087	9487.5	13263	8770.7	12431	7505.3
sp|Q8JH70|ALDCB_DANRE	Fructose-bisphosphate aldolase C-B	aldocb aldoc	469070	316890	416710	395390	480160	326690	477760	324640			tr|A0A0G2KFQ1|A0A0G2KFQ1_DANRE	IQ motif-containing GTPase-activating protein 3	iqgap3	25395	14240	24127	20109	21654	19838	23604	17195
sp|Q8JIU7|NACA_DANRE;tr|F1RE85|F1RE85_DANRE;tr|A0A0R4IQN8|A0A0R4IQN8_DANRE	Nascent polypeptide-associated complex subunit alpha	naca	215700	128360	199160	190240	204130	160160	228750	164630			tr|A0A0G2KG42|A0A0G2KG42_DANRE	Uncharacterized protein	#N/A	19590	10498	18834	24071	24335	23724	26091	14669
sp|Q8JIY8|MK67I_DANRE	MKI67 FHA domain-interacting nucleolar phosphoprotein	nifk mki67ip mki67ipl	20746	11261	16454	18134	19833	16179	18551	9834.9			tr|A0A0G2KGL2|A0A0G2KGL2_DANRE;tr|A0A0G2KKC3|A0A0G2KKC3_DANRE	Phosphoribosylglycinamide formyltransferase	gart	103290	67644	120530	103180	94544	92980	139380	113580
sp|Q8UVJ6|VANG2_DANRE	Vang-like protein 2	vangl2 stbm tri	20013	18555	26168	16394	22511	16458	22940	15241			tr|A0A0G2KGM8|A0A0G2KGM8_DANRE;tr|A0A0R4IYK8|A0A0R4IYK8_DANRE	Adaptor protein, phosphotyrosine interaction, PH domain and leucine zipper-containing 2	appl2	14176	7614.2	12108	10956	12640	9637	12165	9671.1
sp|Q8UVK2|SPT6H_DANRE	Transcription elongation factor SPT6	supt6h pan spt6	54468	28420	55403	41439	51301	38363	55303	42874			tr|A0A0G2KGW1|A0A0G2KGW1_DANRE	Thyroid hormone receptor interactor 10b	trip10b	22230	11555	16677	15452	18394	13336	19544	11669
sp|Q8UVX0|PIWL1_DANRE	Piwi-like protein 1	piwil1 ziwi	307840	191180	263610	233870	238440	204290	296550	264990			tr|A0A0G2KGZ7|A0A0G2KGZ7_DANRE;tr|A0A2R8QSC6|A0A2R8QSC6_DANRE	TBC1 domain family, member 10Aa (Fragment)	tbc1d10aa	10201	5683.1	11401	11285	13634	9960.4	13784	9877.6
sp|Q90X44|NRF1_DANRE	Nuclear respiratory factor 1	nrf1	997.67	500.04	622.31	936.14	1291.4	486.63	700.24	373.5			tr|A0A0G2KH95|A0A0G2KH95_DANRE	Proteasome 26S subunit, non-ATPase 2	psmd2	26215	15050	30426	28442	27680	31574	37487	29471
sp|Q90XF2|KPCI_DANRE	Protein kinase C iota type	prkci hal	19371	10752	17005	17232	22642	16485	24248	16787			tr|A0A0G2KHK8|A0A0G2KHK8_DANRE	Hsp90 co-chaperone Cdc37	cdc37	92100	57143	102710	93307	99010	100860	100520	71685
sp|Q90Z08|U119B_DANRE	Protein unc-119 homolog B	unc119b unc119 unc119.1 unc119c si:dkey-117k10	10692	7698.9	12372	12415	13783	12360	13676	15509			tr|A0A0G2KHN8|A0A0G2KHN8_DANRE	Ubiquitin conjugating enzyme E2 O	ube2o	9892.2	5312.8	7355.4	7444.2	7247.5	4909.8	9236.3	6614
sp|Q90Z10|RL13_DANRE;tr|A0A0R4IUM6|A0A0R4IUM6_DANRE	60S ribosomal protein L13	rpl13	686900	463500	642410	601590	707540	607050	694910	448710			tr|A0A0G2KIG7|A0A0G2KIG7_DANRE;sp|Q6NUV0|RB3GP_DANRE	Rab3 GTPase-activating protein catalytic subunit	rab3gap1	2590.6	1329.3	2002.8	2043.8	2084.8	1998.5	2857.7	1779.7
sp|Q90ZM2|S61A1_DANRE	Protein transport protein Sec61 subunit alpha-like 1	sec61al1 sec61a sec61aa	73399	60645	74094	62038	77880	59869	77356	63460			tr|A0A0G2KIQ1|A0A0G2KIQ1_DANRE	RNA helicase	ythdc2	4678.2	2519.4	5977.3	8738.6	5571.5	7271.1	8403.2	7965.2
sp|Q91398|CSK2B_DANRE	Casein kinase II subunit beta	csnk2b ck2b	81752	46650	74428	70557	84806	64446	87341	56147			tr|A0A0G2KLD8|A0A0G2KLD8_DANRE	Biphenyl hydrolase like	bphl	48511	25924	46178	40682	43527	37637	48800	40419
sp|Q92005|EF1A_DANRE;tr|A0A2R8QSR4|A0A2R8QSR4_DANRE;tr|A0A2R8Q469|A0A2R8Q469_DANRE;tr|A0A0R4IE10|A0A0R4IE10_DANRE	Elongation factor 1-alpha	eef1a ef1a	1379600	780410	1339000	1274200	1445800	1341200	1594400	1171300			tr|A0A0G2KLX0|A0A0G2KLX0_DANRE	RAB GTPase-activating protein 1	rabgap1	18116	12804	18581	17770	19536	17223	21880	18012
sp|Q92047|PIMT_DANRE;tr|R4GES5|R4GES5_DANRE;tr|Q5RFW4|Q5RFW4_DANRE	Protein-L-isoaspartate(D-aspartate) O-methyltransferase	pcmt	29948	19825	32766	26782	22904	18531	34431	27780			tr|A0A0G2KMV1|A0A0G2KMV1_DANRE	G_PROTEIN_RECEP_F3_4 domain-containing protein	#N/A	8634.5	3117.6	8912	8512.3	7345.4	7316.4	10966	7701.9
sp|Q98874|ERH_DANRE	Enhancer of rudimentary homolog	erh e(r) zgc:86761	57935	39522	58754	76773	70178	64244	86164	62508			tr|A0A0G2KNS1|A0A0G2KNS1_DANRE	Thiosulfate sulfurtransferase/rhodanese-like domain-containing protein 1	LOC561325	4381.2	3186.2	4666.4	4144.4	4539.3	4229.1	4953.3	3037.3
sp|Q98SP7|BBS2_DANRE	Bardet-Biedl syndrome 2 protein homolog	bbs2	3421.4	1468.8	4537.6	2669.8	2775.8	2159.9	3481.5	2846.6			tr|A0A0G2KNY9|A0A0G2KNY9_DANRE	Peptidyl-prolyl cis-trans isomerase	pin1	37787	20426	38877	34000	34113	28377	42920	33025
sp|Q98TT6|4EB3L_DANRE	Eukaryotic translation initiation factor 4E-binding protein 3-like	eif4ebp3l eif4ebp3 zgc:56330	11460	10377	10239	10603	10693	9323.1	11202	8233.6			tr|A0A0G2KQ04|A0A0G2KQ04_DANRE;sp|Q803E0|PALD_DANRE;tr|A0A2R8Q6R9|A0A2R8Q6R9_DANRE	Phosphatase domain-containing paladin 1a	pald1a	5429	3041	5964	5628	5494	4661.2	6633.7	3617.7
sp|Q9DGE0|MP2K6_DANRE;tr|A0A286Y813|A0A286Y813_DANRE	Dual specificity mitogen-activated protein kinase kinase 6	map2k6 map2k3	193030	114630	187870	165640	195000	154000	188250	126440			tr|A0A0G2KQA6|A0A0G2KQA6_DANRE;tr|F1QHM4|F1QHM4_DANRE	Septin	sept4b	13300	6371.6	10150	6017.9	7617.8	7150.1	7350	5368
sp|Q9DGJ3|NPC2_DANRE;tr|B3DFW4|B3DFW4_DANRE	NPC intracellular cholesterol transporter 2	npc2	47547	30267	43801	40041	47002	38788	50720	36403			tr|A0A0G2KSF3|A0A0G2KSF3_DANRE	Uncharacterized LOC103911589	LOC103911589	37258	22496	40899	34384	37262	34623	43206	36475
sp|Q9DGK4|TCTP_DANRE;tr|E7F8Y5|E7F8Y5_DANRE;tr|B8JHR2|B8JHR2_DANRE	Translationally-controlled tumor protein homolog	tpt1 tct1 tctp	483810	292130	420250	431520	463530	375370	523830	381120			tr|A0A0G2KSN1|A0A0G2KSN1_DANRE	Glycine dehydrogenase (aminomethyl-transferring)	gldc	7981.7	4935.9	10428	8875.8	10980	6696	9520.3	8860
sp|Q9I9N5|TRADD_DANRE	Tumor necrosis factor receptor type 1-associated DEATH domain protein	tradd	145600	95501	137420	105320	126280	79652	123970	86835			tr|A0A0G2KSV9|A0A0G2KSV9_DANRE	MIF4G domain-containing protein	mif4gd	18576	11916	18393	14379	14418	13674	17086	13066
sp|Q9MIY0|NU5M_DANRE	NADH-ubiquinone oxidoreductase chain 5	mt-nd5 mtnd5 nd5	2582.2	844.11	2287.2	1706.6	1525.8	1064.9	2322.7	2017.9			tr|A0A0G2KTT4|A0A0G2KTT4_DANRE;tr|E9QFY7|E9QFY7_DANRE	Si:dkey-167k11.5	ccdc134	31162	15221	30446	27346	29306	23142	30556	21463
sp|Q9MIY7|COX2_DANRE	Cytochrome c oxidase subunit 2	mt-co2 coii cox2 coxii mtco2	63460	38139	60682	50388	58919	49314	63664	49085			tr|A0A0G2KU45|A0A0G2KU45_DANRE	Protein phosphatase 4, regulatory subunit 1	ppp4r1	21692	15468	24630	18420	22872	21605	22508	14261
sp|Q9PTP1|PCNA_DANRE	Proliferating cell nuclear antigen	pcna	1278600	779650	1101500	1071000	1300000	989770	1244200	846420			tr|A0A0G2KUB6|A0A0G2KUB6_DANRE	Wu:fj16a03	wu:fj16a03	14679	8577.9	11172	11607	13031	12079	12817	8782.2
sp|Q9PTS2|DCUP_DANRE	Uroporphyrinogen decarboxylase	urod	85367	53411	75675	67351	60983	49087	87866	72772			tr|A0A0G2KUJ0|A0A0G2KUJ0_DANRE	Chaperonin-containing TCP1, subunit 2 (beta)	cct2	216020	121620	247290	222040	234920	204050	258830	189110
sp|Q9PU58|NIPS2_DANRE	Protein NipSnap homolog 2	nipsnap2 gbas	68413	33026	44536	47610	60056	40721	56733	31700			tr|A0A0G2KV14|A0A0G2KV14_DANRE	NHL repeat containing 3	nhlrc3	0	0	0	0	0	0	0	0
sp|Q9PUB8|S39A7_DANRE;tr|A3KPZ7|A3KPZ7_DANRE	Zinc transporter Slc39a7 (Fragment)	slc39a7 hke4 ke4	26706	23921	23609	24695	27293	25828	30189	19506			tr|A0A0G2KW52|A0A0G2KW52_DANRE	Nicastrin	ncstn	4663.6	1862.1	4420.7	3936.9	4433.2	3072.7	5678.1	5186.7
sp|Q9PUE4|COPG2_DANRE	Coatomer subunit gamma-2	copg2 si:ch211-285d14.8	193980	97351	176220	149390	172570	136300	192670	136190			tr|A0A0G2KW99|A0A0G2KW99_DANRE	Retinal G protein-coupled receptor b	rgrb	1714.2	1133.9	2077.3	2793.6	2621.1	1655.6	2963.1	2866.1
sp|Q9PVK4|LDHBA_DANRE	L-lactate dehydrogenase B-A chain	ldhba ldhb si:dkey-13i19.5	959100	556650	810820	832990	895190	697760	1042300	937380			tr|A0A0G2KXI9|A0A0G2KXI9_DANRE	Dynamin 2b	dnm2b	41229	24866	46386	43933	49472	43161	55928	42537
sp|Q9PVK5|LDHA_DANRE	L-lactate dehydrogenase A chain	ldha	47173	26632	43723	37359	40781	32218	42393	32124			tr|A0A0G2KYZ5|A0A0G2KYZ5_DANRE	EHN domain-containing protein	#N/A	15377	7472.2	16237	15623	17089	16202	17607	11197
sp|Q9PW80|IF2B3_DANRE;tr|A0A0R4IYT0|A0A0R4IYT0_DANRE	Insulin-like growth factor 2 mRNA-binding protein 3	igf2bp3 dvr1rbp vickz3	1010900	639310	883430	890540	1009200	837510	1052000	724280			tr|A0A0G2KZ36|A0A0G2KZ36_DANRE;tr|A0A0R4IG42|A0A0R4IG42_DANRE;tr|A0A0R4IJ00|A0A0R4IJ00_DANRE;sp|Q7T3E5|KAT3_DANRE;tr|A0A0R4IXI3|A0A0R4IXI3_DANRE;tr|A0A0R4IEP7|A0A0R4IEP7_DANRE;tr|A0A0R4IBA4|A0A0R4IBA4_DANRE;tr|A0A0R4IBW8|A0A0R4IBW8_DANRE;tr|A0A0R4IW79|A0A0R4IW79_DANRE;tr|A0A0R4IBA7|A0A0R4IBA7_DANRE	Kynurenine--oxoglutarate transaminase 3	LOC103911241	4897.6	1945.2	4133.7	2910	3699.4	2652.7	5036.9	5014.1
sp|Q9W7E7|SMAD5_DANRE;tr|A5PMB9|A5PMB9_DANRE	Mothers against decapentaplegic homolog 5	smad5 madh5 sbn	38565	21955	36478	30909	40645	30458	44031	37823			tr|A0A0G2KZA4|A0A0G2KZA4_DANRE	Peptidase D	pepd	26884	16192	27030	24634	28544	20210	31949	22772
sp|Q9YH91|CLDY_DANRE	Claudin-like protein ZF-A89	cldnd	18718	5501.4	11200	8368.7	11025	6377	10087	6866.5			tr|A0A0G2KZE8|A0A0G2KZE8_DANRE	Phosphoribosyl pyrophosphate synthetase-associated protein 1	prpsap1	20054	9579.2	21801	22027	24241	20603	26982	18873
tr|A0A0A0MPN0|A0A0A0MPN0_DANRE;tr|F1R405|F1R405_DANRE	BCL9 transcription coactivator	bcl9	29214	18890	28485	23294	28633	20810	27267	17802			tr|A0A0G2KZU0|A0A0G2KZU0_DANRE;tr|F1QD15|F1QD15_DANRE	Prostaglandin F2 receptor inhibitor	ptgfrn	18251	14142	16720	14580	21685	16648	20220	15730
tr|A0A0A0MPU6|A0A0A0MPU6_DANRE;tr|A0A2R8PX75|A0A2R8PX75_DANRE;sp|A3KQ55|MEPCE_DANRE	RNA methyltransferase	mepcea	22663	15755	18235	18405	25728	25348	22488	12682			tr|A0A0G2L009|A0A0G2L009_DANRE	Dynein, cytoplasmic 1, heavy chain 1	dync1h1	111000	63204	112180	110640	116420	100390	135630	116630
tr|A0A0B4J1A6|A0A0B4J1A6_DANRE;sp|Q08CK7|IF2B1_DANRE	Insulin-like growth factor 2 mRNA-binding protein 1	igf2bp1	0	0	0	0	0	0	0	0			tr|A0A0G2L0U1|A0A0G2L0U1_DANRE;tr|E9QC62|E9QC62_DANRE	Integrator complex subunit 2	ints2	16643	9373.3	22408	12243	13551	11704	18171	13323
tr|A0A0E4AYA7|A0A0E4AYA7_DANRE;tr|A0A0R4ILE7|A0A0R4ILE7_DANRE	DNA replication licensing factor MCM6	Mcm6 mcm6l	868020	601200	807320	787720	838130	690700	923710	681960			tr|A0A0G2L1A2|A0A0G2L1A2_DANRE	Trans-L-3-hydroxyproline dehydratase	l3hypdh	1726.9	1409.3	1234.9	1269.2	1317.9	1213.5	1744.6	1075.8
tr|A0A0F6PK88|A0A0F6PK88_DANRE;sp|Q1L8L9|KAD2_DANRE	Adenylate kinase 2, mitochondrial	AK2 ak2	436740	285760	407670	374000	378700	324590	488180	417630			tr|A0A0G2L1R2|A0A0G2L1R2_DANRE	Inner centromere protein	incenp	46197	27957	45546	38768	47277	35416	42843	30086
tr|A0A0G2KCK6|A0A0G2KCK6_DANRE	Spermatogenesis associated 5	spata5	2025.1	96.351	772.16	1187.4	1201.6	605.5	791.52	752.66			tr|A0A0G2L2Q2|A0A0G2L2Q2_DANRE	Complex III subunit 9	uqcr10	9728.3	11632	13353	12296	10503	15768	12728	7067.9
tr|A0A0G2KCW6|A0A0G2KCW6_DANRE	DNA damage-binding protein 1	ddb1	191000	114200	176000	158470	165080	141220	199150	152090			tr|A0A0G2L2X4|A0A0G2L2X4_DANRE	PTPRF-interacting protein alpha 1	ppfia1	5594.8	2225.1	4209.4	3480.7	5004.8	4173.1	4848.6	3954.7
tr|A0A0G2KCY3|A0A0G2KCY3_DANRE	Adaptor-related protein complex 3 subunit beta 1a	ap3b1a	33689	31392	37996	31737	29061	23594	41265	38385			tr|A0A0G2L3N5|A0A0G2L3N5_DANRE	E3 ubiquitin-protein ligase	ubr1	9396.1	4936.2	10451	8581.4	9065.2	9280.5	9986.5	8145.6
tr|A0A0G2KD63|A0A0G2KD63_DANRE	Uncharacterized protein	#N/A	31338	22163	35291	24188	33535	24582	34910	21309			tr|A0A0G2L4U2|A0A0G2L4U2_DANRE;tr|A0A0R4IHQ6|A0A0R4IHQ6_DANRE;sp|Q6PFS2|PRXD1_DANRE	PrdX deacylase domain-containing protein 1	prdxdd1	8486.9	2780.5	7223.2	5400.1	4340.1	4500.4	6907.3	7871.9
tr|A0A0G2KE28|A0A0G2KE28_DANRE	Ferric-chelate reductase 1b	frrs1b	24004	23833	29166	18756	24284	19391	21895	13301			tr|A0A0G2L5F9|A0A0G2L5F9_DANRE	Complement factor I	cfi	15824	8054.2	17996	20343	23666	15471	27531	18712
tr|A0A0G2KEX1|A0A0G2KEX1_DANRE	ADP-ribosylation factor	arf4b	48243	28104	61910	46821	48497	39722	63647	57729			tr|A0A0G2L677|A0A0G2L677_DANRE	39S ribosomal protein L33, mitochondrial	mrpl33	2667.1	2028.4	3003	2870.6	2427.4	2967.6	3258.7	2642.5
tr|A0A0G2KFQ1|A0A0G2KFQ1_DANRE	IQ motif-containing GTPase-activating protein 3	iqgap3	72218	39842	59495	54376	66834	51502	63425	38292			tr|A0A0G2L6L0|A0A0G2L6L0_DANRE	Phosphatidylinositol transfer protein cytoplasmic 1a	pitpnc1a	1705.9	643.97	1568.8	1101.7	1608.6	889.52	2481.2	1169.5
tr|A0A0G2KG42|A0A0G2KG42_DANRE	Uncharacterized protein	#N/A	78039	44774	65223	63817	81689	56495	80045	49988			tr|A0A0G2L6W9|A0A0G2L6W9_DANRE	Guanine nucleotide-binding protein subunit gamma	gng10	4405.6	2100.5	4632	4603.3	5022.1	4673.2	5692.9	3133.2
tr|A0A0G2KGL2|A0A0G2KGL2_DANRE;tr|A0A0G2KKC3|A0A0G2KKC3_DANRE	Phosphoribosylglycinamide formyltransferase	gart	248760	152510	252730	212510	202390	196440	264350	214890			tr|A0A0G2L8G7|A0A0G2L8G7_DANRE;tr|A0A0H2UKV7|A0A0H2UKV7_DANRE;sp|Q6P0D5|WBP11_DANRE	WW domain-binding protein 11	wbp11	5690.3	2919.2	4436	3778.4	4426.4	3404.9	5860.3	4501.8
tr|A0A0G2KGM8|A0A0G2KGM8_DANRE;tr|A0A0R4IYK8|A0A0R4IYK8_DANRE	Adaptor protein, phosphotyrosine interaction, PH domain and leucine zipper-containing 2	appl2	7190.8	6068.8	6330.5	6394.7	7308.1	6853.6	7400	5525.6			tr|A0A0G2L969|A0A0G2L969_DANRE	Tetratricopeptide repeat domain 39B	ttc39b	2631.1	1209.1	3293.9	2801.7	3109	2060.2	3525.4	1914.9
tr|A0A0G2KH95|A0A0G2KH95_DANRE	Proteasome 26S subunit, non-ATPase 2	psmd2	84050	47532	77652	80761	85243	81119	98520	79314			tr|A0A0G2L974|A0A0G2L974_DANRE	Filamin B	flnb	322430	207640	330700	330360	383110	321100	388320	278450
tr|A0A0G2KHK8|A0A0G2KHK8_DANRE	Hsp90 co-chaperone Cdc37	cdc37	183700	131720	163300	173090	187540	169200	186170	113210			tr|A0A0G2L9C0|A0A0G2L9C0_DANRE	Uncharacterized protein	#N/A	38517	20464	44019	40769	46477	43016	54009	34639
tr|A0A0G2KHN8|A0A0G2KHN8_DANRE	Ubiquitin conjugating enzyme E2 O	ube2o	28147	15516	22337	22041	22837	20231	20454	12024			tr|A0A0G2L9K3|A0A0G2L9K3_DANRE	Sorting nexin 2	snx2	7101.7	3317.1	6598.9	5979.5	7128.6	5083.6	6764.6	12371
tr|A0A0G2KHZ9|A0A0G2KHZ9_DANRE	TLC domain-containing 3A	fam57a tlcd3a	7653.3	5201.7	6709.4	6482.9	7849.1	5572.3	7006.1	6418.1			tr|A0A0G2LAX4|A0A0G2LAX4_DANRE;tr|A0A0G2L8I2|A0A0G2L8I2_DANRE	Trafficking protein particle complex subunit 10 (Fragment)	trappc10	6506	4882.4	7042	6118.1	7258.4	5704.6	6637.7	4617.3
tr|A0A0G2KIG7|A0A0G2KIG7_DANRE;sp|Q6NUV0|RB3GP_DANRE	Rab3 GTPase-activating protein catalytic subunit	rab3gap1	29792	19018	39228	27031	30312	21070	39052	20311			tr|A0A0H2UKK7|A0A0H2UKK7_DANRE;tr|E7F5M0|E7F5M0_DANRE	Nucleoporin 214	nup214	79242	45141	80106	87812	99005	75265	91554	59962
tr|A0A0G2KIQ1|A0A0G2KIQ1_DANRE	RNA helicase	ythdc2	9732.8	2581.5	3264.6	2997.5	2199.7	2628.8	3264.2	5112.2			tr|A0A0H2UKW6|A0A0H2UKW6_DANRE;tr|F1QML8|F1QML8_DANRE	A kinase (PRKA) anchor protein 8-like	akap8l	25285	15804	30566	20186	32439	23726	31137	23024
tr|A0A0G2KK51|A0A0G2KK51_DANRE	Contactin-1a	cntn1a	19674	15336	20656	17974	20778	18378	20566	14656			tr|A0A0J9YIG5|A0A0J9YIG5_DANRE;sp|Q90ZM2|S61A1_DANRE;sp|Q90YL4|S61A2_DANRE	SEC61 translocon subunit alpha 1,-like	sec61a1l	18639	12506	17216	16790	14635	14542	19067	15659
tr|A0A0G2KLD8|A0A0G2KLD8_DANRE	Biphenyl hydrolase like	bphl	59527	31739	53183	49476	47056	45815	68087	63591			tr|A0A0J9YJ68|A0A0J9YJ68_DANRE;tr|B0R0W1|B0R0W1_DANRE	Tetratricopeptide repeat domain 21B (Fragment)	ttc21b	3050.8	1907.6	2253.3	1903.4	2718.7	1684.8	2682.8	1429.7
tr|A0A0G2KLX0|A0A0G2KLX0_DANRE	RAB GTPase-activating protein 1	rabgap1	38755	23866	31538	29587	36197	27164	42278	30646			tr|A0A0J9YJF3|A0A0J9YJF3_DANRE;sp|F1QN54|KIF3B_DANRE	Kinesin-like protein (Fragment)	kif3b	32216	20671	34316	25817	35520	22045	28025	22571
tr|A0A0G2KMV1|A0A0G2KMV1_DANRE	G_PROTEIN_RECEP_F3_4 domain-containing protein	#N/A	25181	11026	21939	22936	17066	18515	37960	26582			tr|A0A0J9YJK4|A0A0J9YJK4_DANRE	DNA replication licensing factor MCM7 (Fragment)	MCM7 mcm7	20429	14152	22550	18531	17915	13940	23415	23926
tr|A0A0G2KNS1|A0A0G2KNS1_DANRE	Thiosulfate sulfurtransferase/rhodanese-like domain-containing protein 1	LOC561325	7182.6	6006.1	8662.7	7936	7446.2	8559.7	6702.3	7321.7			tr|A0A0N4STR4|A0A0N4STR4_DANRE	Zgc:66024	ppt2a.1	7231	3699.3	5432.5	6097.3	5530.7	5452.3	5649.7	3570.5
tr|A0A0G2KNY9|A0A0G2KNY9_DANRE	Peptidyl-prolyl cis-trans isomerase	pin1	4137.9	2080.3	2862.1	2986.7	3095.6	2438.1	3328.6	3707.7			tr|A0A0N4STS5|A0A0N4STS5_DANRE;tr|A0A2R8QKQ3|A0A2R8QKQ3_DANRE;tr|A0A0G2KXW0|A0A0G2KXW0_DANRE;tr|A0A0G2KGX1|A0A0G2KGX1_DANRE;tr|X1WEM7|X1WEM7_DANRE	Si:ch73-389k6.1	si:ch73-389k6.1	1585.6	715.89	1203.2	1583.7	1533.5	1386.3	2256.7	2412.1
tr|A0A0G2KPR3|A0A0G2KPR3_DANRE;tr|A0A140LG12|A0A140LG12_DANRE;tr|A0A140LGV5|A0A140LGV5_DANRE	Ubiquitin-like modifier-activating enzyme ATG7	atg7	15265	9784.2	14107	10865	11512	11510	14791	16795			tr|A0A0N4SU88|A0A0N4SU88_DANRE	PCNA-associated factor	kiaa0101 pclaf	28616	18761	31104	30281	32330	27907	34437	25374
tr|A0A0G2KQA6|A0A0G2KQA6_DANRE;tr|F1QHM4|F1QHM4_DANRE	Septin	sept4b	37170	27524	39230	32893	37816	34761	40586	40242			tr|A0A0N4SUE6|A0A0N4SUE6_DANRE;tr|F6NUF6|F6NUF6_DANRE;tr|Q6DFZ8|Q6DFZ8_DANRE	Calpain-2 catalytic subunit	capn2l	11499	6746.6	10880	10854	14622	9974	14965	10097
tr|A0A0G2KSF3|A0A0G2KSF3_DANRE	Uncharacterized LOC103911589	LOC103911589	84592	49745	75034	72127	83203	69039	88802	63335			tr|A0A0N4SUF6|A0A0N4SUF6_DANRE;tr|A0A0J9YJC0|A0A0J9YJC0_DANRE;tr|A0A0N4SU77|A0A0N4SU77_DANRE;tr|A0A0R4IQ29|A0A0R4IQ29_DANRE;tr|A0A0N4SU27|A0A0N4SU27_DANRE;tr|A9JSZ8|A9JSZ8_DANRE;tr|A0A0R4IBP6|A0A0R4IBP6_DANRE;tr|F1QP53|F1QP53_DANRE;tr|I3ISK5|I3ISK5_DANRE;tr|A0A0N4SU11|A0A0N4SU11_DANRE;tr|A0A0R4IUT0|A0A0R4IUT0_DANRE;tr|F6P534|F6P534_DANRE	Bloodthirsty-related gene family, member 25 (Fragment)	btr25	11202	6247.5	9700.3	7785.3	9135.2	7375.2	10467	10779
tr|A0A0G2KSN1|A0A0G2KSN1_DANRE	Glycine dehydrogenase (aminomethyl-transferring)	gldc	12045	6762.9	10051	10513	14680	9376.4	12431	8384.4			tr|A0A0R4I9A0|A0A0R4I9A0_DANRE;sp|Q803F5|APMAP_DANRE	Adipocyte plasma membrane-associated protein	apmap	58077	31000	47249	41764	49049	37548	57159	37669
tr|A0A0G2KSV9|A0A0G2KSV9_DANRE	MIF4G domain-containing protein	mif4gd	52947	40750	57523	44749	54277	41363	50496	29637			tr|A0A0R4I9A3|A0A0R4I9A3_DANRE;sp|Q567Z7|BUD31_DANRE	Protein BUD31 homolog	bud31	43217	18201	31598	23218	27561	20247	28192	19570
tr|A0A0G2KT55|A0A0G2KT55_DANRE	DNA polymerase II subunit 2	pole2	7517.1	3625.4	8249	5290.7	5138.8	4132.6	6424.3	3794.9			tr|A0A0R4I9A5|A0A0R4I9A5_DANRE;tr|A0A0R4I9G0|A0A0R4I9G0_DANRE;sp|Q9DFG8|MKRN2_DANRE	E3 ubiquitin-protein ligase makorin-2	mkrn2	9848.4	5735.7	10845	7995.6	7921	7450.4	9289.5	6083.4
tr|A0A0G2KTT4|A0A0G2KTT4_DANRE	Si:dkey-167k11.5	ccdc134	34629	22011	33005	28912	30926	25182	37214	27735			tr|A0A0R4I9B2|A0A0R4I9B2_DANRE;sp|Q803D2|LIS1B_DANRE	Lissencephaly-1 homolog	LIS1 PAFAH1B1 pafah1b1b	20727	13689	19545	20151	22799	17425	23623	19190
tr|A0A0G2KU45|A0A0G2KU45_DANRE	Protein phosphatase 4, regulatory subunit 1	ppp4r1	38872	24718	33058	32549	34504	33554	40631	26741			tr|A0A0R4I9B8|A0A0R4I9B8_DANRE;tr|A0A286Y9X1|A0A286Y9X1_DANRE	Golgi brefeldin A-resistant guanine nucleotide exchange factor 1	gbf1	6419.2	3737.2	6460	5316.9	6657.4	5974.9	6194.3	4668
tr|A0A0G2KUB6|A0A0G2KUB6_DANRE	Wu:fj16a03	wu:fj16a03	66518	59692	74819	60059	62064	52753	67960	50713			tr|A0A0R4I9C1|A0A0R4I9C1_DANRE;sp|Q6TGS6|SYYC_DANRE;tr|Q1LWM1|Q1LWM1_DANRE;tr|Q1LWM2|Q1LWM2_DANRE;tr|Q1LWM3|Q1LWM3_DANRE	Tyrosine--tRNA ligase	yars yars1	123830	76748	118720	111200	125140	97299	129050	92927
tr|A0A0G2KUJ0|A0A0G2KUJ0_DANRE	Chaperonin-containing TCP1, subunit 2 (beta)	cct2	476250	267350	450650	390690	431210	358430	482450	340970			tr|A0A0R4I9C3|A0A0R4I9C3_DANRE;sp|Q6DRG1|RBM42_DANRE	RNA-binding protein 42	rbm42	0	0	0	0	0	0	0	0
tr|A0A0G2KV14|A0A0G2KV14_DANRE	NHL repeat containing 3	nhlrc3	26968	18936	24084	19646	21812	15367	20960	11541			tr|A0A0R4I9C6|A0A0R4I9C6_DANRE;sp|Q803Y4|UFM1_DANRE	Ubiquitin-fold modifier 1	ufm1	26006	17048	23831	28269	35126	21372	33521	41304
tr|A0A0G2KW52|A0A0G2KW52_DANRE	Nicastrin	ncstn	3486.2	2209.1	3399.1	3301.8	2398.6	2027.5	4753.1	6433.9			tr|A0A0R4I9C7|A0A0R4I9C7_DANRE;sp|Q90270|PO5F1_DANRE	POU domain protein	pou5f3	8074.1	7339.3	11712	8523.3	10528	8645	12178	10196
tr|A0A0G2KXI9|A0A0G2KXI9_DANRE	Dynamin 2b	dnm2b	162980	112940	154830	145710	147590	119710	163480	137010			tr|A0A0R4I9D1|A0A0R4I9D1_DANRE;sp|Q6P298|NUBP1_DANRE	Cytosolic Fe-S cluster assembly factor nubp1	NUBP1 nubp1	19932	9340.1	20622	16901	18125	13618	20833	16927
tr|A0A0G2KYQ8|A0A0G2KYQ8_DANRE;tr|A0A0G2KYR2|A0A0G2KYR2_DANRE	Lymphocyte-specific protein 1 b	si:ch211-223l2.4 lsp1b	20770	13701	15571	15933	18576	15762	21864	16426			tr|A0A0R4I9F5|A0A0R4I9F5_DANRE;sp|Q6NYS8|OST48_DANRE	Dolichyl-diphosphooligosaccharide--protein glycosyltransferase 48 kDa subunit	ddost	73131	40548	68109	59821	68529	59470	76078	62949
tr|A0A0G2KYZ5|A0A0G2KYZ5_DANRE	EHN domain-containing protein	#N/A	39471	23768	33591	33277	39519	29516	37495	23257			tr|A0A0R4I9G5|A0A0R4I9G5_DANRE;sp|Q5RGU1|COQ8A_DANRE	Atypical kinase COQ8A, mitochondrial	adck3 coq8a coq8aa	81255	31885	70900	63221	66763	53676	78288	60765
tr|A0A0G2KZA4|A0A0G2KZA4_DANRE	Peptidase D	pepd	213180	113860	185190	168240	194910	160160	194110	140150			tr|A0A0R4I9Q1|A0A0R4I9Q1_DANRE	Prenylcysteine oxidase 1	pcyox1	4208	1980.8	4112	3996.1	3992.9	3354	4560.9	3025.1
tr|A0A0G2KZE8|A0A0G2KZE8_DANRE	Phosphoribosyl pyrophosphate synthetase-associated protein 1	prpsap1	100990	45095	99944	77879	93127	72611	100870	68787			tr|A0A0R4I9S5|A0A0R4I9S5_DANRE;tr|F1QVJ2|F1QVJ2_DANRE;tr|B8A5C4|B8A5C4_DANRE	N-alpha-acetyltransferase 15, NatA auxiliary subunit b	naa15b	134710	82600	172180	151150	167260	158660	167750	121270
tr|A0A0G2KZI8|A0A0G2KZI8_DANRE	Sodium/hydrogen exchanger	slc9a1a	31547	16581	29157	27143	32193	21989	32837	24367			tr|A0A0R4IA20|A0A0R4IA20_DANRE	Nuclear protein 1a	si:ch211-160e1.5 nupr1a	8601.9	6958.1	10144	11425	11770	9739.8	11730	7620
tr|A0A0G2L009|A0A0G2L009_DANRE	Dynein, cytoplasmic 1, heavy chain 1	dync1h1	426380	266840	393510	364490	401410	350530	430550	313200			tr|A0A0R4IA23|A0A0R4IA23_DANRE;tr|A0A0J9YJE8|A0A0J9YJE8_DANRE;tr|A0A2R8RU53|A0A2R8RU53_DANRE	3-hydroxyisobutyrate dehydrogenase	hibadha	33801	19080	36112	37389	40238	33945	44702	32728
tr|A0A0G2L0S9|A0A0G2L0S9_DANRE	Epidermal growth factor receptor pathway substrate 15-like 1b	eps15l1b	2953.7	726.19	1650.5	1911.1	2032.8	1519	2198.8	1250.6			tr|A0A0R4IA30|A0A0R4IA30_DANRE;tr|A0A0R4IK64|A0A0R4IK64_DANRE;tr|A0A2R8PVC9|A0A2R8PVC9_DANRE;tr|A0A0R4IA64|A0A0R4IA64_DANRE	Eukaryotic translation elongation factor 1 delta a (guanine nucleotide exchange protein)	eef1da	84972	47324	88063	93545	93004	81296	118360	96379
tr|A0A0G2L0U1|A0A0G2L0U1_DANRE;tr|E9QC62|E9QC62_DANRE	Integrator complex subunit 2	ints2	30001	18122	30896	22534	26137	20628	27995	22850			tr|A0A0R4IA33|A0A0R4IA33_DANRE;tr|A0A0R4INF8|A0A0R4INF8_DANRE	Nothepsin	nots	114560	69992	105730	86870	95711	71752	116290	96702
tr|A0A0G2L1F5|A0A0G2L1F5_DANRE;tr|A0A140LGS5|A0A140LGS5_DANRE	Spectrin beta chain	sptbn1	59195	35883	62480	45530	53523	45021	55578	32166			tr|A0A0R4IA57|A0A0R4IA57_DANRE	Calpain 7	capn7	5222.1	2630.9	4410.1	3723.5	4509.5	4654.2	4940.1	4171.8
tr|A0A0G2L1R2|A0A0G2L1R2_DANRE	Inner centromere protein	incenp	118120	84598	110920	101110	123660	93248	116860	73662			tr|A0A0R4IA80|A0A0R4IA80_DANRE;tr|F1QI59|F1QI59_DANRE	Serine/threonine-protein phosphatase	ppp1cbl	5830.1	3888.6	5153.8	4512.2	5581.3	4505	5594.5	3687.4
tr|A0A0G2L2Q2|A0A0G2L2Q2_DANRE	Complex III subunit 9	uqcr10	11712	10222	14074	13609	14737	15802	12117	7790.1			tr|A0A0R4IAB6|A0A0R4IAB6_DANRE;tr|F1R6P0|F1R6P0_DANRE	Mitochondrial ribosomal protein S5	mrps5	31281	23371	27978	28486	31196	25226	35208	21855
tr|A0A0G2L2R0|A0A0G2L2R0_DANRE;tr|A0A140LGD3|A0A140LGD3_DANRE;tr|E7F8B9|E7F8B9_DANRE	FAT atypical cadherin 1b	fat1b	16556	8528.6	17864	18715	16473	18639	18242	3082.6			tr|A0A0R4IAE0|A0A0R4IAE0_DANRE	DNA mismatch repair protein	msh6	296070	263680	289090	266670	298790	248030	337260	217530
tr|A0A0G2L3N5|A0A0G2L3N5_DANRE	E3 ubiquitin-protein ligase	ubr1	50769	33415	46150	37365	47737	44638	48841	36144			tr|A0A0R4IAH3|A0A0R4IAH3_DANRE;tr|A0A0R4IVE3|A0A0R4IVE3_DANRE	Enoyl-CoA delta isomerase 2	eci2	1296.6	676.9	1399	1220.5	966.27	900.16	1297.3	1406.3
tr|A0A0G2L4U2|A0A0G2L4U2_DANRE;tr|A0A0R4IHQ6|A0A0R4IHQ6_DANRE;sp|Q6PFS2|PRXD1_DANRE	PrdX deacylase domain-containing protein 1	prdxdd1	6520.5	2532	6370.3	5144.9	4158.6	4175.6	6279.2	6536.3			tr|A0A0R4IAL5|A0A0R4IAL5_DANRE;tr|A0A0R4IMN8|A0A0R4IMN8_DANRE	Tropomyosin 2 (beta)	tpm2	18185	10657	16933	15283	17692	17112	17332	10504
tr|A0A0G2L5F9|A0A0G2L5F9_DANRE	Complement factor I	cfi	49212	25348	47340	53568	52230	32202	66748	46742			tr|A0A0R4IAV0|A0A0R4IAV0_DANRE	Linker histone H1M	h1m	108470	72377	123230	135720	153260	199360	156480	97631
tr|A0A0G2L8G7|A0A0G2L8G7_DANRE;sp|Q6P0D5|WBP11_DANRE;tr|A0A0H2UKV7|A0A0H2UKV7_DANRE	WW domain-binding protein 11	wbp11	52089	26731	48874	38949	46081	33568	49950	34198			tr|A0A0R4IAX5|A0A0R4IAX5_DANRE	Malate synthase	zmp:0000000758 mlsl	2637.5	1422.1	1563.3	2262.1	2517	1798	2415.9	1651.5
tr|A0A0G2L969|A0A0G2L969_DANRE	Tetratricopeptide repeat domain 39B	ttc39b	15697	8676.9	13132	12422	14029	11624	13575	10464			tr|A0A0R4IB13|A0A0R4IB13_DANRE	X-ray repair cross-complementing protein 5	xrcc5	42020	21554	52614	44818	51467	42206	53025	37585
tr|A0A0G2L974|A0A0G2L974_DANRE	Filamin B	flnb	1050100	652350	922100	909930	1042000	831750	1078200	716460			tr|A0A0R4IB53|A0A0R4IB53_DANRE;tr|Q5TZC8|Q5TZC8_DANRE	ENAH actin regulator	enah	38437	21309	39084	37350	44956	34878	48009	31877
tr|A0A0G2L9C0|A0A0G2L9C0_DANRE	Uncharacterized protein	#N/A	77470	41175	62622	64581	76398	62075	93454	66476			tr|A0A0R4IBA9|A0A0R4IBA9_DANRE;tr|A0A0R4IFW9|A0A0R4IFW9_DANRE;tr|A3KQB2|A3KQB2_DANRE	Eukaryotic translation initiation factor 4, gamma 2b	eif4g2b	16518	11839	16776	15369	17329	14498	19566	15017
tr|A0A0G2L9K3|A0A0G2L9K3_DANRE	Sorting nexin 2	snx2	11980	5695	9286.8	9098.8	11097	9129.3	11044	5979.3			tr|A0A0R4IBB9|A0A0R4IBB9_DANRE	Anaphase-promoting complex subunit 5	anapc5	12918	8115.4	9916.9	8857.8	9808	7591.9	10884	8600.6
tr|A0A0G2LAC3|A0A0G2LAC3_DANRE	Ninein-like	ninl	14904	8778.8	14334	13385	20067	12155	17873	16399			tr|A0A0R4IBD6|A0A0R4IBD6_DANRE	5'-(N(7)-methylguanosine 5'-triphospho)-[mRNA] hydrolase	dcp1a	23394	13255	19932	16079	18359	15575	18531	16923
tr|A0A0G2LAX4|A0A0G2LAX4_DANRE	Trafficking protein particle complex subunit 10 (Fragment)	trappc10	4785.8	2913.1	4234	3772.5	3489.2	2676.2	3574.3	2029.9			tr|A0A0R4IBG2|A0A0R4IBG2_DANRE	Low molecular weight phosphotyrosine protein phosphatase	acp1	63500	48598	57548	52376	52724	43374	65679	50128
tr|A0A0H2UKK7|A0A0H2UKK7_DANRE;tr|E7F5M0|E7F5M0_DANRE	Nucleoporin 214	nup214	85911	53140	85667	87703	122260	72482	88671	52896			tr|A0A0R4IBI3|A0A0R4IBI3_DANRE;tr|A0A2R8QU65|A0A2R8QU65_DANRE;tr|A0A286Y806|A0A286Y806_DANRE;sp|Q6P6Y1|RELCH_DANRE;tr|A0A0R4INR0|A0A0R4INR0_DANRE;tr|A0A0R4IK69|A0A0R4IK69_DANRE;tr|A0A2R8Q8E5|A0A2R8Q8E5_DANRE	RAB11-binding protein RELCH homolog (Fragment)	relch	26053	16609	30148	22639	24123	21454	25662	18663
tr|A0A0H2UKQ5|A0A0H2UKQ5_DANRE	Par-3 family cell polarity regulator beta a	pard3ba	17275	7960	13835	12146	16249	9888.5	15466	9530.1			tr|A0A0R4IBM5|A0A0R4IBM5_DANRE;tr|Q4V8W8|Q4V8W8_DANRE	Smad nuclear-interacting protein (Fragment)	snip1	3182.7	1648.9	4119.4	3003	5044.3	3318.8	4356.8	2999.5
tr|A0A0H2UKT2|A0A0H2UKT2_DANRE;tr|A0A0H2UKN4|A0A0H2UKN4_DANRE	Utrophin (Fragment)	utrn	1120.4	764.09	1623.3	1064.8	1530.3	979.4	1421.5	1065.2			tr|A0A0R4IBP3|A0A0R4IBP3_DANRE;tr|F1QCS2|F1QCS2_DANRE	OS9 endoplasmic reticulum lectin	os9	25137	16798	20480	19171	21413	18092	21610	16294
tr|A0A0J9YIG5|A0A0J9YIG5_DANRE;sp|Q90YL4|S61A2_DANRE	SEC61 translocon subunit alpha 1,-like	sec61a1l	500.57	514.89	528.08	414.81	537.42	331.38	447.07	388.96			tr|A0A0R4IBR3|A0A0R4IBR3_DANRE;tr|Q5SPP2|Q5SPP2_DANRE;tr|A0A286YA61|A0A286YA61_DANRE	Sorting nexin	snx9b	5529.5	2292.3	5599.2	6089.8	9260.6	3603.4	6612.5	5180.3
tr|A0A0J9YJE8|A0A0J9YJE8_DANRE;tr|A0A2R8RU53|A0A2R8RU53_DANRE;tr|A0A0R4IA23|A0A0R4IA23_DANRE	3-hydroxyisobutyrate dehydrogenase (Fragment)	hibadha	131070	83381	135420	111720	113730	99015	137010	111350			tr|A0A0R4IBR9|A0A0R4IBR9_DANRE;tr|F1Q7N2|F1Q7N2_DANRE	Calpain 5a (Fragment)	capn5a	2788.7	545.63	672.63	461.94	544.11	458.44	657.23	517.65
tr|A0A0J9YJF3|A0A0J9YJF3_DANRE;sp|F1QN54|KIF3B_DANRE	Kinesin-like protein (Fragment)	kif3b	17075	12898	17498	16922	18644	18858	22574	10877			tr|A0A0R4IBT7|A0A0R4IBT7_DANRE	Short chain dehydrogenase/reductase family 39U, member 1	sdr39u1	1004.7	252.65	728.11	543.11	373.75	159.34	578.87	476.15
tr|A0A0J9YJK4|A0A0J9YJK4_DANRE	DNA replication licensing factor MCM7 (Fragment)	MCM7 mcm7	26144	19045	27821	18747	21581	13919	21078	14509			tr|A0A0R4IC11|A0A0R4IC11_DANRE;tr|Q6DHE6|Q6DHE6_DANRE;tr|A0A0R4IKM7|A0A0R4IKM7_DANRE	Lysine--tRNA ligase	kars kars1	103340	59230	103660	110790	121130	102660	123180	89800
tr|A0A0N4STR4|A0A0N4STR4_DANRE	Zgc:66024	ppt2a.1	8346.8	4158.3	7771.3	6584.9	6398.2	5309.3	6938.9	5351.3			tr|A0A0R4IC35|A0A0R4IC35_DANRE	O-GlcNAcase-like	mgea5l ogal	35858	20808	32176	31972	34157	30362	37465	27060
tr|A0A0N4STS5|A0A0N4STS5_DANRE;tr|A0A2R8QKQ3|A0A2R8QKQ3_DANRE;tr|A0A0G2KXW0|A0A0G2KXW0_DANRE;tr|A0A0G2KGX1|A0A0G2KGX1_DANRE;tr|X1WEM7|X1WEM7_DANRE	Si:ch73-389k6.1	si:ch73-389k6.1	8267	3756.4	6909.5	6215.3	5280	4730.5	7545.9	6516.7			tr|A0A0R4IC95|A0A0R4IC95_DANRE;tr|A0A2R8QGD9|A0A2R8QGD9_DANRE	Ras-related GTP-binding protein (Fragment)	rraga	45731	29043	53388	59101	60096	51878	60892	38468
tr|A0A0N4SU43|A0A0N4SU43_DANRE	Si:ch211-271b14.1	si:ch211-271b14.1	1551.1	606.12	1595.2	1388.8	1646.5	1124.5	2077.7	1159.7			tr|A0A0R4ICC3|A0A0R4ICC3_DANRE	POP1 homolog, ribonuclease P/MRP subunit (Fragment)	pop1	17094	8903.6	13048	9517.6	10166	10499	11658	14457
tr|A0A0N4SU77|A0A0N4SU77_DANRE;tr|A0A0R4IQ29|A0A0R4IQ29_DANRE;tr|A0A0N4SU27|A0A0N4SU27_DANRE;tr|A9JSZ8|A9JSZ8_DANRE;tr|A0A0N4SUF6|A0A0N4SUF6_DANRE;tr|A0A0J9YJC0|A0A0J9YJC0_DANRE;tr|I3ISK5|I3ISK5_DANRE;tr|A0A0N4SU11|A0A0N4SU11_DANRE;tr|A0A0R4IHE0|A0A0R4IHE0_DANRE;tr|A0A0R4IBP6|A0A0R4IBP6_DANRE;tr|A0A0R4IEH8|A0A0R4IEH8_DANRE	Bloodthirsty-related gene family, member 25	btr25	38820	26220	35496	32040	37558	29108	37144	23782			tr|A0A0R4ICC6|A0A0R4ICC6_DANRE;tr|A0A0R4IS81|A0A0R4IS81_DANRE;sp|Q5U403|MVD1_DANRE	Diphosphomevalonate decarboxylase	mvda	8750.5	4620.2	10358	8994	9264.7	8698.6	12387	10356
tr|A0A0N4SU88|A0A0N4SU88_DANRE	PCNA-associated factor	kiaa0101 pclaf	109920	82799	131980	96254	107440	93922	124090	111140			tr|A0A0R4ICD2|A0A0R4ICD2_DANRE;tr|E7F9D9|E7F9D9_DANRE	Si:ch73-308l14.2	tcof1	2599.6	1210.2	3341.8	3919.7	3948.8	3567	4883.7	3026.7
tr|A0A0N4SUE6|A0A0N4SUE6_DANRE;tr|F6NUF6|F6NUF6_DANRE;tr|Q6DFZ8|Q6DFZ8_DANRE	Calpain-2 catalytic subunit	capn2l	53258	30012	44080	43137	52339	34796	48277	32837			tr|A0A0R4ICH5|A0A0R4ICH5_DANRE	Si:dkeyp-46h3.8	si:dkeyp-46h3.8	3583.3	2032.5	5120.6	4506.7	4631.5	3565.1	3381.6	2277.6
tr|A0A0N5E896|A0A0N5E896_DANRE;tr|F1Q676|F1Q676_DANRE	Abhydrolase domain-containing 18	abhd18	6515.8	1432.4	6871.2	4294.3	4814.2	3193.7	4099.6	4688			tr|A0A0R4ICI1|A0A0R4ICI1_DANRE;tr|A0A0R4ITK2|A0A0R4ITK2_DANRE	Mitogen-activated protein kinase kinase kinase kinase 4	si:zfos-433a6.1 map4k4	98365	58307	101700	79858	92736	72851	101860	72693
tr|A0A0R4I9A0|A0A0R4I9A0_DANRE;sp|Q803F5|APMAP_DANRE	Adipocyte plasma membrane-associated protein	apmap	83532	57375	80617	70386	78058	57387	84624	55001			tr|A0A0R4ICL5|A0A0R4ICL5_DANRE	SEC24 homolog A, COPII coat complex component	sec24a	11436	9747.4	16100	10013	10583	8312.9	12887	9901.4
tr|A0A0R4I9A3|A0A0R4I9A3_DANRE	Protein BUD31 homolog	bud31	3019.7	984.04	3768	3082.8	3807.3	2676.7	3892	2594.4			tr|A0A0R4ID45|A0A0R4ID45_DANRE;tr|A0A140LGA3|A0A140LGA3_DANRE;tr|A0A0R4ICB9|A0A0R4ICB9_DANRE;tr|A0A0R4INQ3|A0A0R4INQ3_DANRE;tr|A0A0R4IZ99|A0A0R4IZ99_DANRE;sp|Q566U4|KFA_DANRE;tr|A0A140LH06|A0A140LH06_DANRE	Kynurenine formamidase (Fragment)	afmid	41183	24087	44432	51316	57576	42201	53347	32596
tr|A0A0R4I9A5|A0A0R4I9A5_DANRE;tr|A0A0R4I9G0|A0A0R4I9G0_DANRE;sp|Q9DFG8|MKRN2_DANRE	E3 ubiquitin-protein ligase makorin-2	mkrn2	29425	13913	24738	19821	24525	18678	24689	18457			tr|A0A0R4ID68|A0A0R4ID68_DANRE	ATP-dependent 6-phosphofructokinase	pfklb	94423	58673	107110	92198	92609	83183	110420	92213
tr|A0A0R4I9B2|A0A0R4I9B2_DANRE;sp|Q803D2|LIS1B_DANRE	Lissencephaly-1 homolog	LIS1 PAFAH1B1 pafah1b1b	152280	102110	133770	141910	166990	119720	163840	110070			tr|A0A0R4ID77|A0A0R4ID77_DANRE	Zgc:111868	zgc:111868	31254	21682	25385	27754	24123	16108	24760	23292
tr|A0A0R4I9B8|A0A0R4I9B8_DANRE;tr|A0A286Y9X1|A0A286Y9X1_DANRE	Golgi brefeldin A-resistant guanine nucleotide exchange factor 1	gbf1	41104	24587	37173	33687	41234	34104	41475	23869			tr|A0A0R4ID97|A0A0R4ID97_DANRE;tr|A0A0R4IJV1|A0A0R4IJV1_DANRE	Transmembrane serine protease 4a	tmprss4a	552.15	191.67	578.31	587.37	619.94	311.47	535.17	531.6
tr|A0A0R4I9C1|A0A0R4I9C1_DANRE;sp|Q6TGS6|SYYC_DANRE;tr|Q1LWM2|Q1LWM2_DANRE;tr|Q1LWM3|Q1LWM3_DANRE	Tyrosine--tRNA ligase	yars yars1	539130	354000	495830	446740	530580	443350	536400	393840			tr|A0A0R4IDB2|A0A0R4IDB2_DANRE;tr|F1QJE5|F1QJE5_DANRE	Protein phosphatase, Mg2+/Mn2+-dependent, 1G	ppm1g	32233	19799	31064	28978	40210	29646	43992	30269
tr|A0A0R4I9C6|A0A0R4I9C6_DANRE;sp|Q803Y4|UFM1_DANRE	Ubiquitin-fold modifier 1	ufm1	18558	10365	15832	17261	13323	12718	23070	22112			tr|A0A0R4IDC5|A0A0R4IDC5_DANRE	SH3 domain-containing 21 (Fragment)	sh3d21	10419	7179.8	11568	9857.7	11511	8616	11954	7745.5
tr|A0A0R4I9C7|A0A0R4I9C7_DANRE;sp|Q90270|PO5F1_DANRE	POU domain protein	pou5f3	16032	13961	15096	14066	20846	14312	21577	12915			tr|A0A0R4IDI3|A0A0R4IDI3_DANRE;tr|A2CEW3|A2CEW3_DANRE	Fibronectin (Fragment)	fn1b	1334.2	790.59	1407.9	662.26	984.93	547.01	806.74	539.88
tr|A0A0R4I9D1|A0A0R4I9D1_DANRE;sp|Q6P298|NUBP1_DANRE	Cytosolic Fe-S cluster assembly factor nubp1	NUBP1 nubp1	16995	9306.3	16142	13432	14097	10285	15898	11728			tr|A0A0R4IDN1|A0A0R4IDN1_DANRE;tr|A0A0R4IY30|A0A0R4IY30_DANRE	Laminin, beta 1a	lamb1a	14444	7708.6	11878	12587	13409	10049	14662	8913.5
tr|A0A0R4I9F5|A0A0R4I9F5_DANRE;sp|Q6NYS8|OST48_DANRE	Dolichyl-diphosphooligosaccharide--protein glycosyltransferase 48 kDa subunit	ddost	176490	107380	155880	147380	165830	134220	177480	141490			tr|A0A0R4IDU8|A0A0R4IDU8_DANRE;tr|A0A0R4IT42|A0A0R4IT42_DANRE	Ig-like domain-containing protein	#N/A	14106	7392.2	17148	10897	10540	10388	14131	15322
tr|A0A0R4I9G5|A0A0R4I9G5_DANRE;sp|Q5RGU1|COQ8A_DANRE	Atypical kinase COQ8A, mitochondrial	adck3 coq8a coq8aa	80567	45020	74647	67532	83890	61154	83885	57115			tr|A0A0R4IDY9|A0A0R4IDY9_DANRE;tr|F1R653|F1R653_DANRE;tr|A0A2R8QIW0|A0A2R8QIW0_DANRE	Histone deacetylase 1	hdac1	20772	9712.9	18076	17301	19937	17891	23886	16706
tr|A0A0R4I9Q1|A0A0R4I9Q1_DANRE	Prenylcysteine oxidase 1	pcyox1	86745	62040	88222	70254	81118	68711	82998	53229			tr|A0A0R4IE20|A0A0R4IE20_DANRE	AHA1, activator of heat shock protein ATPase homolog 1b	ahsa1b	16591	10561	13730	14012	14931	10137	13496	9803.8
tr|A0A0R4I9S5|A0A0R4I9S5_DANRE;tr|F1QVJ2|F1QVJ2_DANRE;tr|B8A5C4|B8A5C4_DANRE	N-alpha-acetyltransferase 15, NatA auxiliary subunit b	naa15b	348290	249120	339940	344360	368000	314020	381190	279490			tr|A0A0R4IE47|A0A0R4IE47_DANRE;sp|Q6DGR4|HGH1_DANRE	Protein HGH1 homolog	hgh1	6383.3	3406.2	4899.9	5219	5118	4621.6	6308.1	5284
tr|A0A0R4IA10|A0A0R4IA10_DANRE;tr|E7F0E8|E7F0E8_DANRE	Exportin 1 (CRM1 homolog, yeast) a (Fragment)	xpo1a	3042.3	763.59	3677.9	2087.9	2064.9	1726.1	2807.9	2591.3			tr|A0A0R4IEI5|A0A0R4IEI5_DANRE;tr|A0A2R8Q037|A0A2R8Q037_DANRE	Ribosome biogenesis protein NOP53	gltscr2 nop53	6797.7	5271.9	6666.7	5441.9	5658.5	5449.9	5355.2	4033.9
tr|A0A0R4IA20|A0A0R4IA20_DANRE	Nuclear protein 1a	si:ch211-160e1.5 nupr1a	155710	126980	151030	142430	147570	122380	148130	97065			tr|A0A0R4IEK9|A0A0R4IEK9_DANRE;tr|F1QH82|F1QH82_DANRE;sp|Q6DRF9|WDR55_DANRE	WD repeat-containing protein 55	wdr55	58.315	0	42.302	93.534	0	0	74.801	0
tr|A0A0R4IA30|A0A0R4IA30_DANRE;tr|A0A0R4IGB6|A0A0R4IGB6_DANRE;tr|A0A0R4IK64|A0A0R4IK64_DANRE;tr|A0A0R4IS28|A0A0R4IS28_DANRE;tr|A0A2R8PVC9|A0A2R8PVC9_DANRE;tr|A0A0R4IA64|A0A0R4IA64_DANRE	Eukaryotic translation elongation factor 1 delta a (guanine nucleotide exchange protein)	eef1da	434460	281110	407100	374050	397690	335960	501430	368900			tr|A0A0R4IER2|A0A0R4IER2_DANRE;tr|A0A0R4ICH2|A0A0R4ICH2_DANRE	Lys-63-specific deubiquitinase	brcc3	31546	18421	31706	26989	31469	21774	30967	19717
tr|A0A0R4IA33|A0A0R4IA33_DANRE;tr|A0A0R4INF8|A0A0R4INF8_DANRE	Nothepsin	nots	242600	170980	224920	202820	187580	156550	265200	232160			tr|A0A0R4IET1|A0A0R4IET1_DANRE	Golgi-associated, gamma adaptin ear-containing, ARF-binding protein 3a (Fragment)	gga3 gga3a	524.09	299.05	533.55	239.3	580.33	302.19	554.18	471.98
tr|A0A0R4IA57|A0A0R4IA57_DANRE	Calpain 7	capn7	40188	24617	37748	32179	34945	33210	41364	28183			tr|A0A0R4IEV5|A0A0R4IEV5_DANRE	Golgi apparatus protein 1	glg1b	69722	46793	68054	54245	60588	49492	63078	44327
tr|A0A0R4IA80|A0A0R4IA80_DANRE;tr|F1QI59|F1QI59_DANRE	Serine/threonine-protein phosphatase	ppp1cbl	14826	9118.5	14413	12011	12765	9074.9	13708	9298.4			tr|A0A0R4IF25|A0A0R4IF25_DANRE;sp|Q7ZVM1|WASC5_DANRE	WASH complex subunit 5 (Fragment)	strumpellin washc5	13075	7176.8	12982	13022	19207	17514	16259	10448
tr|A0A0R4IA93|A0A0R4IA93_DANRE;tr|A0A0R4IQI9|A0A0R4IQI9_DANRE	Cytoskeleton-associated protein 5	ckap5	211380	141310	197580	188130	221170	182170	225240	146420			tr|A0A0R4IF39|A0A0R4IF39_DANRE	DNA replication licensing factor MCM7	MCM7 mcm7	166790	87166	150060	137700	142940	120520	160040	142880
tr|A0A0R4IAB6|A0A0R4IAB6_DANRE;tr|F1R6P0|F1R6P0_DANRE	Mitochondrial ribosomal protein S5	mrps5	141980	86481	128890	118960	142810	112890	146870	94588			tr|A0A0R4IF65|A0A0R4IF65_DANRE	DNA replication licensing factor MCM2	mcm2	242750	133830	285600	280670	275650	262470	335160	250720
tr|A0A0R4IAE0|A0A0R4IAE0_DANRE	DNA mismatch repair protein	msh6	452940	318840	459060	400380	459060	372930	421270	275940			tr|A0A0R4IFG3|A0A0R4IFG3_DANRE;tr|A0A0R4IT52|A0A0R4IT52_DANRE	Transcription termination factor, RNA polymerase II	ttf2	30991	12030	16723	14963	17889	13601	17725	13337
tr|A0A0R4IAG9|A0A0R4IAG9_DANRE	Complement factor H-like 5 (Fragment)	cfhl5	9505.3	7646.7	9737.2	8890.8	9552.3	9647.6	11121	6616.9			tr|A0A0R4IFJ4|A0A0R4IFJ4_DANRE	Pyruvate carboxylase	pcxa	432600	278360	437090	421570	462960	389880	514200	384490
tr|A0A0R4IAH3|A0A0R4IAH3_DANRE;tr|A0A0R4IG25|A0A0R4IG25_DANRE	Enoyl-CoA delta isomerase 2	eci2	15593	9242.3	14768	12258	13356	9622.6	15321	14391			tr|A0A0R4IFK0|A0A0R4IFK0_DANRE	Calpain 2, (m/II) large subunit a	capn2a	398.66	40.951	322.78	352.93	448.92	246.34	336.27	390.96
tr|A0A0R4IAL5|A0A0R4IAL5_DANRE;tr|A0A0R4IMN8|A0A0R4IMN8_DANRE	Tropomyosin 2 (beta)	tpm2	31122	20339	28717	26117	31548	26219	37090	24471			tr|A0A0R4IFK5|A0A0R4IFK5_DANRE	Mitochondrial ribosomal protein S30	mrps30	16892	9893.2	15575	14008	15212	11775	17696	15078
tr|A0A0R4IAQ1|A0A0R4IAQ1_DANRE;sp|Q6DRI1|EI3EA_DANRE	Eukaryotic translation initiation factor 3 subunit E	EIF3S6 EIF3E eif3eb	186200	115070	153060	148740	175130	134400	177960	120890			tr|A0A0R4IFK9|A0A0R4IFK9_DANRE	Mitochondrial-processing peptidase subunit alpha	pmpca	37281	22292	31544	36773	40970	28236	37099	27072
tr|A0A0R4IAU3|A0A0R4IAU3_DANRE;tr|F1QPR2|F1QPR2_DANRE;tr|A0A140LGX0|A0A140LGX0_DANRE;tr|A0A140LH54|A0A140LH54_DANRE	Replication factor C (activator 1) 4	rfc4	60472	31962	54105	56213	50279	42550	72375	54735			tr|A0A0R4IFL5|A0A0R4IFL5_DANRE	26S proteasome non-ATPase regulatory subunit 2	psmd2	86386	47216	87285	69872	71440	61834	87510	73252
tr|A0A0R4IAU6|A0A0R4IAU6_DANRE;tr|Q499B0|Q499B0_DANRE	DDB1- and CUL4-associated factor 11	dcaf11	5233.8	2307.4	5375.6	3856.4	3784.2	3673	6016.2	6443			tr|A0A0R4IFR5|A0A0R4IFR5_DANRE;tr|A0A0R4IYL0|A0A0R4IYL0_DANRE;tr|A0A0R4ISA8|A0A0R4ISA8_DANRE	Phosphatidylinositol-3-phosphate phosphatase	mtmr3	9982.9	5752.2	10911	10920	10740	10951	13460	10476
tr|A0A0R4IAU8|A0A0R4IAU8_DANRE;sp|Q7SY48|HEAT1_DANRE;tr|A0A2R8QET8|A0A2R8QET8_DANRE;tr|A0A2R8QQD1|A0A2R8QQD1_DANRE;tr|A0A2R8QF62|A0A2R8QF62_DANRE	HEAT repeat-containing protein 1	heatr1	14009	10157	12630	12088	15979	13570	15519	8263.8			tr|A0A0R4IFR6|A0A0R4IFR6_DANRE;sp|Q6DGM3|RM15_DANRE	39S ribosomal protein L15, mitochondrial	mrpl15	37991	23922	41302	38021	41857	29990	42424	29773
tr|A0A0R4IAV0|A0A0R4IAV0_DANRE	Linker histone H1M	h1m	364460	282890	350910	383560	445150	461840	433330	309510			tr|A0A0R4IFS2|A0A0R4IFS2_DANRE;tr|B0S578|B0S578_DANRE	AP2-associated kinase 1a	aak1a	19680	11036	19732	20007	23795	18474	26457	15073
tr|A0A0R4IAX5|A0A0R4IAX5_DANRE	Malate synthase	zmp:0000000758 mlsl	15887	11187	17606	10334	13543	8899	12117	8310.9			tr|A0A0R4IFT8|A0A0R4IFT8_DANRE	Ubiquitin carboxyl-terminal hydrolase 47	usp47	11655	6182.5	13811	11215	13181	9657.9	12955	8876.8
tr|A0A0R4IB13|A0A0R4IB13_DANRE	X-ray repair cross-complementing protein 5	xrcc5	100150	60393	81844	83301	94332	67532	92349	65275			tr|A0A0R4IG09|A0A0R4IG09_DANRE;tr|A0A0R4ICV9|A0A0R4ICV9_DANRE	Eukaryotic translation initiation factor 4H	eif4h	2548.1	1582.6	2210.4	1624.4	2499.8	1582.7	2185.6	1554.3
tr|A0A0R4IB19|A0A0R4IB19_DANRE;sp|Q5U3S1|KATL1_DANRE	Multifunctional fusion protein	KATNA1 KATNAL1 katnal1	37472	22468	33053	27711	31538	26422	33658	24368			tr|A0A0R4IG59|A0A0R4IG59_DANRE	BCL2-interacting protein 1b	bnip1b	3600.9	1428.6	4080.3	3308.9	4396.4	2860.2	3971.1	3682.8
tr|A0A0R4IB53|A0A0R4IB53_DANRE;tr|Q5TZC8|Q5TZC8_DANRE	ENAH actin regulator	enah	122420	78910	112060	96540	106800	83195	109030	78307			tr|A0A0R4IG60|A0A0R4IG60_DANRE;tr|A0A0R4IUL0|A0A0R4IUL0_DANRE	Si:ch73-199g24.2 (Fragment)	fkbp15b	4545.9	2423.8	2628.2	2052.6	2131.9	1145.2	2127.7	2085.4
tr|A0A0R4IB93|A0A0R4IB93_DANRE;tr|E7EY58|E7EY58_DANRE	Ubiquitinyl hydrolase 1	usp48	1370.3	821.53	1301.1	1029.3	1201.7	1100.5	1465.8	910.15			tr|A0A0R4IG66|A0A0R4IG66_DANRE	Uncharacterized protein	#N/A	16888	9895.3	16105	18874	18795	16167	21623	16596
tr|A0A0R4IB98|A0A0R4IB98_DANRE;tr|F1QIA4|F1QIA4_DANRE;sp|Q502I6|NB5R4_DANRE	Cytochrome b5 reductase 4	cyb5r4	10841	9594.5	11976	10895	9194.7	10074	13335	8862			tr|A0A0R4IGB7|A0A0R4IGB7_DANRE;tr|B0S8I3|B0S8I3_DANRE;sp|Q802D3|XPO4_DANRE	Exportin-4	xpo4	10356	6603.8	10307	9580	11418	9198	12169	9684
tr|A0A0R4IBA4|A0A0R4IBA4_DANRE;tr|A0A0R4IBW8|A0A0R4IBW8_DANRE;tr|A0A0R4IW79|A0A0R4IW79_DANRE;tr|A0A0R4IBA7|A0A0R4IBA7_DANRE;sp|Q7T3E5|KAT3_DANRE;tr|A0A0R4IJ00|A0A0R4IJ00_DANRE	Kynurenine--oxoglutarate transaminase 3	kyat3.1	23601	14375	21630	19287	26885	18769	25434	21377			tr|A0A0R4IGG3|A0A0R4IGG3_DANRE;tr|A0A2R8QNR8|A0A2R8QNR8_DANRE;sp|Q90XG0|TPISB_DANRE;tr|E9QBF0|E9QBF0_DANRE	Triosephosphate isomerase	tpi1b	93837	57411	92526	83789	87013	70154	108930	125400
tr|A0A0R4IBA9|A0A0R4IBA9_DANRE;tr|A0A0R4IFW9|A0A0R4IFW9_DANRE;tr|A3KQB2|A3KQB2_DANRE	Eukaryotic translation initiation factor 4, gamma 2b	eif4g2b	25877	16330	21481	20695	24416	18308	27987	19069			tr|A0A0R4IGL6|A0A0R4IGL6_DANRE;tr|A0A2R8PW57|A0A2R8PW57_DANRE;tr|Q8JFV5|Q8JFV5_DANRE	E3 ubiquitin-protein ligase	hectd1	21465	14789	24243	21788	23333	17529	23044	19125
tr|A0A0R4IBB9|A0A0R4IBB9_DANRE	Anaphase-promoting complex subunit 5	anapc5	8996.5	4576.2	6945.5	7084.4	9406.2	6004.2	7737.9	4969.2			tr|A0A0R4IGM8|A0A0R4IGM8_DANRE;tr|F1R5N2|F1R5N2_DANRE;tr|Q5SP05|Q5SP05_DANRE	MIA SH3 domain ER export factor 3	mia3	23505	16777	21529	21930	27119	20052	26508	17543
tr|A0A0R4IBD6|A0A0R4IBD6_DANRE	5'-(N(7)-methylguanosine 5'-triphospho)-[mRNA] hydrolase	dcp1a	56145	36053	54093	48942	52612	48347	53384	37104			tr|A0A0R4IGN3|A0A0R4IGN3_DANRE	Protein disulfide-isomerase (Fragment)	pdia3	564440	355100	598660	597060	586220	544520	714910	571770
tr|A0A0R4IBD8|A0A0R4IBD8_DANRE;tr|A2VCZ7|A2VCZ7_DANRE;tr|F6P346|F6P346_DANRE	E3 ubiquitin-protein ligase	itchb	1505.1	530.72	906.03	1026	975.28	872.5	1221.3	1027.7			tr|A0A0R4IGQ7|A0A0R4IGQ7_DANRE	Peptidylprolyl isomerase	fkbp3	29277	16293	32469	27475	33840	24908	30570	20645
tr|A0A0R4IBG2|A0A0R4IBG2_DANRE	Low molecular weight phosphotyrosine protein phosphatase	acp1	57076	33318	43523	41152	48341	34018	47395	32975			tr|A0A0R4IGS4|A0A0R4IGS4_DANRE;tr|F1QGG3|F1QGG3_DANRE	Vesicle-fusing ATPase	nsfb	120460	66112	117630	115280	140910	114220	146330	105420
tr|A0A0R4IBI3|A0A0R4IBI3_DANRE;tr|A0A2R8QU65|A0A2R8QU65_DANRE;tr|A0A286Y806|A0A286Y806_DANRE;sp|Q6P6Y1|RELCH_DANRE;tr|A0A0R4INR0|A0A0R4INR0_DANRE;tr|A0A0R4IK69|A0A0R4IK69_DANRE	RAB11-binding protein RELCH homolog (Fragment)	relch	7707	2459.4	7232.7	5787.4	5891.1	5602.1	8403.7	8257.3			tr|A0A0R4IGW7|A0A0R4IGW7_DANRE;tr|Q1LXR3|Q1LXR3_DANRE;tr|A0A286YB68|A0A286YB68_DANRE;tr|A0A2R8QSB0|A0A2R8QSB0_DANRE;tr|A0A2R8QNM4|A0A2R8QNM4_DANRE	Ribosome-binding protein 1b	rrbp1b	225400	162490	231200	234760	257880	198780	262890	173430
tr|A0A0R4IBJ2|A0A0R4IBJ2_DANRE	Ribosome biogenesis protein BRX1 homolog	bxdc2	9172.9	6336.4	8399.8	7655	8766.5	10102	11806	7258.2			tr|A0A0R4IGX3|A0A0R4IGX3_DANRE;tr|F6NTY9|F6NTY9_DANRE	Intelectin 3	itln3	16586	7539.3	12745	11012	13822	9652.2	13224	8963
tr|A0A0R4IBL4|A0A0R4IBL4_DANRE	DCN1-like protein	dcun1d1	3877.2	2338.5	3653.5	3297.2	4016.5	2268.6	3184.9	1826.5			tr|A0A0R4IH73|A0A0R4IH73_DANRE;tr|A0A0R4IC19|A0A0R4IC19_DANRE	Non-specific serine/threonine protein kinase	pak1	16018	9323.7	17781	16668	17308	15136	22060	15667
tr|A0A0R4IBP3|A0A0R4IBP3_DANRE	OS9 endoplasmic reticulum lectin	os9	8280.5	4794.4	6064.4	7430.2	8820.8	7395.4	8103	5054.6			tr|A0A0R4IH79|A0A0R4IH79_DANRE	Lon protease homolog, mitochondrial	LONP1 lonp1	94208	53844	95357	90042	99215	80639	111110	106580
tr|A0A0R4IBU5|A0A0R4IBU5_DANRE;tr|A0A0R4IGB8|A0A0R4IGB8_DANRE	E1A-binding protein p400 (Fragment)	ep400	12363	11287	13301	10454	12474	9516	11019	7205.8			tr|A0A0R4IHD6|A0A0R4IHD6_DANRE	FAD-dependent oxidoreductase domain-containing 1	foxred1	0	0	0	0	0	0	0	0
tr|A0A0R4IC01|A0A0R4IC01_DANRE;tr|A0A2R8QM22|A0A2R8QM22_DANRE;tr|A0A2R8QFY2|A0A2R8QFY2_DANRE;tr|A0A2R8RML2|A0A2R8RML2_DANRE;tr|A0A2R8QCZ0|A0A2R8QCZ0_DANRE	Phospholipid-transporting ATPase	si:dkey-211e20.10	3300.6	1396.5	2326.1	2457.5	3165.4	2373.4	3048.5	2080.6			tr|A0A0R4IHQ0|A0A0R4IHQ0_DANRE;tr|B8JL43|B8JL43_DANRE;tr|A0A2R8RRA6|A0A2R8RRA6_DANRE;tr|Q6P3G0|Q6P3G0_DANRE	Serotransferrin	tfa	304690	197270	335170	317540	356870	283210	419940	271490
tr|A0A0R4IC05|A0A0R4IC05_DANRE;tr|Q1LVN0|Q1LVN0_DANRE;tr|A0A0R4IAE4|A0A0R4IAE4_DANRE;tr|A0A0R4IR86|A0A0R4IR86_DANRE	DNA helicase	chd1	7185.4	3529	5729.3	5617.4	5031.4	4961.8	6035.9	4418.9			tr|A0A0R4IHU9|A0A0R4IHU9_DANRE;sp|Q5XJ54|GLRX3_DANRE	Glutaredoxin 3	glrx3	13522	8697.3	13090	12587	12121	11007	14754	11950
tr|A0A0R4IC11|A0A0R4IC11_DANRE;tr|Q6DHE6|Q6DHE6_DANRE;tr|A0A0R4IKM7|A0A0R4IKM7_DANRE	Lysine--tRNA ligase	kars kars1	368470	222720	319900	307490	350700	290150	359440	274450			tr|A0A0R4IHW6|A0A0R4IHW6_DANRE	Kinetochore-associated 1	kntc1	38310	23890	36078	36359	41028	31781	40396	26870
tr|A0A0R4IC35|A0A0R4IC35_DANRE	O-GlcNAcase-like	mgea5l ogal	134220	101940	139230	108430	122940	117700	126710	98380			tr|A0A0R4II13|A0A0R4II13_DANRE;tr|A0A0R4IC72|A0A0R4IC72_DANRE	NADH dehydrogenase [ubiquinone] 1 alpha subcomplex subunit 13	ndufa13	55552	33155	50605	50857	68188	42822	55260	37202
tr|A0A0R4IC42|A0A0R4IC42_DANRE	Sphingosine kinase 2	sphk2	2061.6	1261.8	2914.2	1769.1	1311	1341.9	2149.7	2576.6			tr|A0A0R4II16|A0A0R4II16_DANRE	Proteasome inhibitor PI31 subunit	psmf1	60681	31668	59003	52245	58514	45030	67640	45524
tr|A0A0R4IC50|A0A0R4IC50_DANRE;tr|Q6DI02|Q6DI02_DANRE	Protein regulator of cytokinesis 1a	prc1a	13012	7004.3	11295	10570	21531	16673	24349	13242			tr|A0A0R4II73|A0A0R4II73_DANRE;tr|A0A0R4IHT0|A0A0R4IHT0_DANRE	Solute carrier family 25 member 12 (Fragment)	slc25a12	47859	29323	50385	42877	48256	41685	50809	39121
tr|A0A0R4IC81|A0A0R4IC81_DANRE;tr|A0A2R8RY78|A0A2R8RY78_DANRE;tr|A0A2R8QUE8|A0A2R8QUE8_DANRE	ABC-type glutathione-S-conjugate transporter	abcc1	58252	39870	59010	56979	77126	48857	59285	38306			tr|A0A0R4II89|A0A0R4II89_DANRE;tr|A0A0R4IGK9|A0A0R4IGK9_DANRE;sp|Q9PT92|CATA_DANRE	Catalase	cat	302160	189330	307240	274480	317340	255380	344660	248900
tr|A0A0R4IC92|A0A0R4IC92_DANRE;tr|A0A0R4IZC4|A0A0R4IZC4_DANRE;sp|Q6PHF0|CHM1A_DANRE	Charged multivesicular body protein 1a	chmp1a	6005.2	5029.4	6889.8	7127.2	8027.8	7265.8	6384.1	3688.5			tr|A0A0R4IIC4|A0A0R4IIC4_DANRE	DENN/MADD domain-containing 4C	dennd4c	11613	4722.6	10439	8571.7	12737	7449	12488	8935.8
tr|A0A0R4IC95|A0A0R4IC95_DANRE;tr|A0A2R8QGD9|A0A2R8QGD9_DANRE	Ras-related GTP-binding protein (Fragment)	rraga	35215	24457	32438	27073	24894	22371	35987	31714			tr|A0A0R4IID7|A0A0R4IID7_DANRE;tr|A0A2R8QEM1|A0A2R8QEM1_DANRE	Talin 2b (Fragment)	tln2b	2199.6	1482.7	1662.8	1918.6	2035.1	1597.5	2462.2	1578.4
tr|A0A0R4ICC3|A0A0R4ICC3_DANRE	POP1 homolog, ribonuclease P/MRP subunit (Fragment)	pop1	40231	24036	37887	33693	30883	28635	35614	27942			tr|A0A0R4IIE9|A0A0R4IIE9_DANRE	Cadherin-related family member 5b	cdhr5b	5833	3100.1	5920.6	5072	5564.9	4636.3	8606.4	6445.3
tr|A0A0R4ICC6|A0A0R4ICC6_DANRE;tr|A0A0R4IS81|A0A0R4IS81_DANRE;sp|Q5U403|MVD1_DANRE	Diphosphomevalonate decarboxylase	mvda	57703	48846	59676	53523	59612	68568	55735	37834			tr|A0A0R4IIH9|A0A0R4IIH9_DANRE;tr|F8W3J8|F8W3J8_DANRE	Adenosine kinase	adkb	33318	21403	33741	31311	30664	30257	42060	37362
tr|A0A0R4ICH5|A0A0R4ICH5_DANRE	Si:dkeyp-46h3.8	si:dkeyp-46h3.8	0	0	0	0	0	0	0	0			tr|A0A0R4IIK5|A0A0R4IIK5_DANRE	Extracellular matrix protein 1b	ecm1b	5005.6	2185.2	5660.8	4096.3	5022.1	3368	5247.5	3345.6
tr|A0A0R4ICI1|A0A0R4ICI1_DANRE	Mitogen-activated protein kinase kinase kinase kinase 4	si:zfos-433a6.1 map4k4	84128	58217	82509	68612	85625	62391	76099	52641			tr|A0A0R4IIP1|A0A0R4IIP1_DANRE	tRNA-dihydrouridine(47) synthase [NAD(P)(+)]	dus3l	9436.8	5794.8	9624.2	15205	12373	26950	12787	7231
tr|A0A0R4ICL5|A0A0R4ICL5_DANRE	SEC24 homolog A, COPII coat complex component	sec24a	72374	52398	91380	59031	68939	55795	70753	59011			tr|A0A0R4IIR5|A0A0R4IIR5_DANRE	Mitogen-activated protein kinase	mapk15	2284.1	1815.9	2756.8	2641.4	2187.2	2886.5	4942.8	2160.8
tr|A0A0R4ICN1|A0A0R4ICN1_DANRE	Si:dkey-68o6.5	si:dkey-68o6.5	12342	7976.8	12624	9104.6	12554	8645.1	12312	6935.9			tr|A0A0R4IIR9|A0A0R4IIR9_DANRE;sp|Q6NY89|LSG1_DANRE	Large subunit GTPase 1 homolog	lsg1	19723	9442	15855	13535	15396	15074	16708	11886
tr|A0A0R4ICN6|A0A0R4ICN6_DANRE	Family with sequence similarity 193 member B	fam193b	23171	13958	22450	18247	24618	18165	21887	13297			tr|A0A0R4IIY5|A0A0R4IIY5_DANRE;tr|A0A0R4IBS8|A0A0R4IBS8_DANRE;tr|A0A0R4ID61|A0A0R4ID61_DANRE	Sorting nexin 7	snx7	7584.6	5327.6	7323.2	8315.2	8096.5	6404.2	8914.1	7068.2
tr|A0A0R4ICQ3|A0A0R4ICQ3_DANRE;tr|Q6DBU2|Q6DBU2_DANRE	GPALPP motifs-containing protein 1	gpalpp1	7856	4570.9	5836.8	6022	6166.9	5528	8220.3	5161.8			tr|A0A0R4IJ12|A0A0R4IJ12_DANRE	Methylosome subunit pICln	clns1a	109840	61569	119110	103100	118440	89359	114770	78193
tr|A0A0R4ICY2|A0A0R4ICY2_DANRE;tr|Q29RC2|Q29RC2_DANRE;tr|F1Q8E8|F1Q8E8_DANRE;tr|E9QB16|E9QB16_DANRE;sp|Q76LC6|RBM24_DANRE;tr|B7ZVC7|B7ZVC7_DANRE;tr|E9QCG4|E9QCG4_DANRE	RNA-binding motif protein 24a	rbm24a	27693	19501	26758	24831	31732	20824	27569	17798			tr|A0A0R4IJ18|A0A0R4IJ18_DANRE;tr|A0A0R4IB33|A0A0R4IB33_DANRE;tr|A0A0R4IUU4|A0A0R4IUU4_DANRE;tr|A0A0R4IUW9|A0A0R4IUW9_DANRE;tr|A0A0R4ICP0|A0A0R4ICP0_DANRE;tr|A0A0R4IGH4|A0A0R4IGH4_DANRE	Si:ch1073-205c8.3	si:ch1073-205c8.3	24012	15266	25155	22301	24681	20976	27222	21650
tr|A0A0R4ID68|A0A0R4ID68_DANRE	ATP-dependent 6-phosphofructokinase	pfklb	279900	171810	285560	241180	218230	211230	312510	258590			tr|A0A0R4IJ75|A0A0R4IJ75_DANRE	Integrator complex subunit 1	ints1	1591.7	513	1724.4	1060.3	1560.8	862.88	1385.7	1135.2
tr|A0A0R4ID77|A0A0R4ID77_DANRE	Zgc:111868	zgc:111868	129180	95709	99038	98069	64260	51586	67804	53961			tr|A0A0R4IJ92|A0A0R4IJ92_DANRE;tr|A0A2R8RJW1|A0A2R8RJW1_DANRE;tr|E7F8U3|E7F8U3_DANRE	Poly [ADP-ribose] polymerase	cpsf1 si:ch1073-296d18.1 parp10	2804.8	1431.8	2408.4	1945	2265.1	1426.7	2268.8	1861.6
tr|A0A0R4ID82|A0A0R4ID82_DANRE	VPS33A core subunit of CORVET and HOPS complexes	vps33a	39616	26095	34014	33804	38061	27942	41157	36484			tr|A0A0R4IJB0|A0A0R4IJB0_DANRE;tr|E7F290|E7F290_DANRE;tr|A0A0R4IRN5|A0A0R4IRN5_DANRE	Si:ch211-222l21.1	si:ch211-222l21.1	1635.2	1197.5	1255.9	1123.6	849.57	781.11	1472.8	1468.5
tr|A0A0R4ID97|A0A0R4ID97_DANRE;tr|A0A0R4IB12|A0A0R4IB12_DANRE;tr|A0A0R4IJV1|A0A0R4IJV1_DANRE	Transmembrane serine protease 4a	tmprss4a	28170	6980.7	12152	11167	11862	9590.8	13273	14410			tr|A0A0R4IJD9|A0A0R4IJD9_DANRE;tr|F1QX51|F1QX51_DANRE	KIAA0947-like (H. sapiens)	ice1	1979	1751.5	2022.2	1974.9	2080.6	1739.6	2310.8	4726.9
tr|A0A0R4IDB2|A0A0R4IDB2_DANRE;tr|F1QJE5|F1QJE5_DANRE	Protein phosphatase, Mg2+/Mn2+-dependent, 1G	ppm1g	143760	94827	138580	120800	157170	121040	172420	110710			tr|A0A0R4IJF0|A0A0R4IJF0_DANRE;tr|Q7ZVG7|Q7ZVG7_DANRE	Fibrinogen gamma chain	fgg	47317	35606	53635	51624	58733	57378	60022	37218
tr|A0A0R4IDC5|A0A0R4IDC5_DANRE;tr|A0A0R4IWR9|A0A0R4IWR9_DANRE	SH3 domain-containing 21 (Fragment)	sh3d21	12873	7503.2	8999.7	10674	13028	9422	13683	7994.8			tr|A0A0R4IJF5|A0A0R4IJF5_DANRE;sp|Q6PBL0|TIM16_DANRE	Mitochondrial import inner membrane translocase subunit tim16	pam16	46054	30622	48740	47075	47878	47564	53648	43878
tr|A0A0R4IDU8|A0A0R4IDU8_DANRE	Ig-like domain-containing protein	#N/A	22368	11026	23532	16952	19990	15110	23011	20941			tr|A0A0R4IJG9|A0A0R4IJG9_DANRE;tr|A0A2R8QCT5|A0A2R8QCT5_DANRE;tr|Q08C49|Q08C49_DANRE	Protein kinase, cAMP-dependent, regulatory, type I, beta (Fragment)	prkar1b	2483.7	1056.5	2205.4	2462.1	2284.9	2048.6	2558.1	1951.4
tr|A0A0R4IDY9|A0A0R4IDY9_DANRE;tr|F1R653|F1R653_DANRE;tr|A0A2R8QIW0|A0A2R8QIW0_DANRE	Histone deacetylase 1	hdac1	171750	114860	160960	155710	176770	157170	214980	138630			tr|A0A0R4IJK0|A0A0R4IJK0_DANRE;tr|A0A0R4IDG3|A0A0R4IDG3_DANRE;tr|Q6IQ66|Q6IQ66_DANRE;tr|A0A0R4IW87|A0A0R4IW87_DANRE	Nudix (nucleoside diphosphate-linked moiety X)-type motif 5	nudt5	14808	8262.5	16156	14418	16430	10476	15310	11815
tr|A0A0R4IE20|A0A0R4IE20_DANRE	AHA1, activator of heat shock protein ATPase homolog 1b	ahsa1b	34268	25697	43819	32317	31516	30869	39563	33302			tr|A0A0R4IJL5|A0A0R4IJL5_DANRE	Membrane-bound O-acyltransferase domain-containing 2b	mboat2b	5172.1	3631.6	5929.5	5848.1	5890.5	4196.9	6992.8	8496.2
tr|A0A0R4IE66|A0A0R4IE66_DANRE;tr|A0A0R4IAM7|A0A0R4IAM7_DANRE;tr|A0A0R4IXE4|A0A0R4IXE4_DANRE;sp|Q9W735|PRM1A_DANRE;tr|F1R6K9|F1R6K9_DANRE;tr|H7BWW9|H7BWW9_DANRE;tr|A0A0R4IHU7|A0A0R4IHU7_DANRE	Prominin-1-A	prom1a	1479.3	606.2	1379.4	957.43	1669.7	693.56	1537.8	1059.8			tr|A0A0R4IJQ7|A0A0R4IJQ7_DANRE;tr|F1QCH7|F1QCH7_DANRE	Zgc:162816	zgc:162816	26868	16177	26013	25420	28160	21914	31742	21307
tr|A0A0R4IEE5|A0A0R4IEE5_DANRE	Si:ch211-261d7.6	si:ch211-261d7.6	23577	13409	17581	21356	27034	17453	25361	15661			tr|A0A0R4IJR6|A0A0R4IJR6_DANRE;tr|A0A0R4IL00|A0A0R4IL00_DANRE;tr|A0A0R4IFF8|A0A0R4IFF8_DANRE;tr|A0A0R4IQ86|A0A0R4IQ86_DANRE	Cadherin-1	cdh1	97107	71176	92366	79495	87889	72970	96593	67673
tr|A0A0R4IEK9|A0A0R4IEK9_DANRE;tr|F1QH82|F1QH82_DANRE;sp|Q6DRF9|WDR55_DANRE	WD repeat-containing protein 55	wdr55	268.47	0	460.38	242.68	407.58	345.4	360.03	167.57			tr|A0A0R4IJS1|A0A0R4IJS1_DANRE;tr|A0A0R4IR38|A0A0R4IR38_DANRE	Ceramide transporter 1b	col4a3bpb cert1b	11842	7075.5	15848	11433	12519	10224	12356	10065
tr|A0A0R4IEV5|A0A0R4IEV5_DANRE	Golgi apparatus protein 1	glg1b	165460	100430	142160	134790	165720	125080	159300	96318			tr|A0A0R4IJT8|A0A0R4IJT8_DANRE;tr|Q7ZU96|Q7ZU96_DANRE	T-complex protein 1 subunit theta	cct8	491640	288480	495790	482800	560080	458510	582210	410660
tr|A0A0R4IF25|A0A0R4IF25_DANRE;sp|Q7ZVM1|WASC5_DANRE	WASH complex subunit 5 (Fragment)	strumpellin washc5	14014	7879.5	11768	12453	16292	9617.3	12279	8204.3			tr|A0A0R4IK14|A0A0R4IK14_DANRE	SH3 domain-containing 21	sh3d21	43773	24071	42720	43666	44731	37714	49621	37804
tr|A0A0R4IF39|A0A0R4IF39_DANRE	DNA replication licensing factor MCM7	MCM7 mcm7	416550	249350	393470	368620	402360	321400	407790	269760			tr|A0A0R4IK35|A0A0R4IK35_DANRE	Epoxide hydrolase 5	ephx5	4160.7	1975.4	3280	2468	1873.6	2004.4	3094.1	2667.5
tr|A0A0R4IF65|A0A0R4IF65_DANRE	DNA replication licensing factor MCM2	mcm2	696450	427860	633070	592940	625930	535500	759290	586220			tr|A0A0R4IKB1|A0A0R4IKB1_DANRE	Si:ch73-359m17.2 (Fragment)	si:ch73-359m17.2	5696.6	2939	5653.3	4796.2	4463.8	3771.9	5871.6	3550.6
tr|A0A0R4IFA2|A0A0R4IFA2_DANRE	NudE neurodevelopment protein 1	nde1	11387	6995.3	10935	8938.6	9865.4	7871.9	11391	10632			tr|A0A0R4IKD0|A0A0R4IKD0_DANRE	Ras suppressor protein 1	rsu1	10068	7560.2	13663	9776.3	11896	8661.3	11308	9554.3
tr|A0A0R4IFG3|A0A0R4IFG3_DANRE;tr|A0A0R4IT52|A0A0R4IT52_DANRE	Transcription termination factor, RNA polymerase II	ttf2	53314	37851	51674	49937	56885	51092	51312	35341			tr|A0A0R4IKE2|A0A0R4IKE2_DANRE	Si:ch211-93e11.8 (Fragment)	si:ch211-93e11.8	23173	14852	23396	20799	21186	18980	20409	15976
tr|A0A0R4IFJ4|A0A0R4IFJ4_DANRE	Pyruvate carboxylase	pcxa	890890	604320	832110	819570	892090	832200	1007400	713140			tr|A0A0R4IKG8|A0A0R4IKG8_DANRE;sp|Q6NYL5|ALAT2_DANRE;tr|A2BII1|A2BII1_DANRE	Alanine transaminase	si:ch211-217a12.1	7842.9	4477.4	7170.4	5936.6	7313.3	5074.8	6906.2	4532.2
tr|A0A0R4IFK0|A0A0R4IFK0_DANRE	Calpain 2, (m/II) large subunit a	capn2a	2542.8	1222.5	2818.8	1835.8	2572.3	1991.1	3315.8	2279.2			tr|A0A0R4IKN8|A0A0R4IKN8_DANRE;sp|Q32LU7|PTCD3_DANRE	Pentatricopeptide repeat domain-containing protein 3, mitochondrial	ptcd3	33060	21977	37570	35784	36066	33118	38892	26607
tr|A0A0R4IFK5|A0A0R4IFK5_DANRE	Mitochondrial ribosomal protein S30	mrps30	32058	18154	29897	26032	27791	21826	32144	29707			tr|A0A0R4IKV1|A0A0R4IKV1_DANRE;tr|A0A2R8QCY3|A0A2R8QCY3_DANRE	Tubulin tyrosine ligase-like family, member 12	ttll12	128420	85610	131780	127630	140730	109960	157790	125500
tr|A0A0R4IFK9|A0A0R4IFK9_DANRE	Mitochondrial-processing peptidase subunit alpha	pmpca	150090	94488	126260	122770	164300	109120	151950	87479			tr|A0A0R4IKW3|A0A0R4IKW3_DANRE;sp|Q7ZVA6|IF4A3_DANRE	RNA helicase	eif4a3	36526	25009	35491	34699	42994	29664	35771	25379
tr|A0A0R4IFL5|A0A0R4IFL5_DANRE	26S proteasome non-ATPase regulatory subunit 2	psmd2	215930	135190	209200	179630	171480	166290	224810	195710			tr|A0A0R4IKX4|A0A0R4IKX4_DANRE;tr|E7FCX4|E7FCX4_DANRE	TSR1 ribosome maturation factor	tsr1	6890.5	4161.7	7196.4	6354.6	6232.5	5284.6	7488.6	5923
tr|A0A0R4IFP3|A0A0R4IFP3_DANRE;tr|A0A2R8Q4B1|A0A2R8Q4B1_DANRE;tr|B8A5L1|B8A5L1_DANRE	Ecm29 proteasome adaptor and scaffold	si:dkey-245p14.7 ecpas	103650	50346	82814	72897	78383	63412	93328	70285			tr|A0A0R4IL10|A0A0R4IL10_DANRE;sp|Q4TVV3|DDX46_DANRE	RNA helicase	ddx46	36322	22501	43808	36099	39979	38985	48218	38838
tr|A0A0R4IFR6|A0A0R4IFR6_DANRE;sp|Q6DGM3|RM15_DANRE	39S ribosomal protein L15, mitochondrial	mrpl15	55552	37276	57165	49946	54973	39457	61867	53776			tr|A0A0R4IL29|A0A0R4IL29_DANRE	Calreticulin	calr3b	330470	203950	368080	376280	399100	390160	415860	302700
tr|A0A0R4IFS2|A0A0R4IFS2_DANRE;tr|B0S578|B0S578_DANRE	AP2-associated kinase 1a	aak1a	14898	9631.6	15637	11983	13108	9570.2	16277	13435			tr|A0A0R4IL71|A0A0R4IL71_DANRE	Novel protein similar to H.sapiens IDE, insulin-degrading enzyme (IDE, zgc:162603)	zgc:162603 CH211-129M12.3 ide CH211-129M12.3-001	10716	6973.9	8492.7	9793.2	11284	7417.8	10453	10472
tr|A0A0R4IFT8|A0A0R4IFT8_DANRE;tr|A0A0R4IKT6|A0A0R4IKT6_DANRE	Ubiquitin carboxyl-terminal hydrolase 47	usp47	64939	52920	59243	62598	59660	53192	59831	41268			tr|A0A0R4ILA8|A0A0R4ILA8_DANRE;tr|F1QUQ7|F1QUQ7_DANRE	Proteasome 26S subunit, ATPase 3	psmc3	179550	103480	184260	167040	198620	152930	194580	129270
tr|A0A0R4IG09|A0A0R4IG09_DANRE;tr|A0A0R4ICV9|A0A0R4ICV9_DANRE	Eukaryotic translation initiation factor 4H	eif4h	13562	9126.1	9461.6	10791	12117	8152.8	11004	7989.3			tr|A0A0R4ILG8|A0A0R4ILG8_DANRE	DnaJ (Hsp40) homolog, subfamily C, member 17	dnajc17	10845	5705.3	9703.2	10288	13040	11852	12666	7755.3
tr|A0A0R4IG59|A0A0R4IG59_DANRE	BCL2-interacting protein 1b	bnip1b	10358	7859.8	9027	10004	10930	8044.7	10882	5737.7			tr|A0A0R4ILH1|A0A0R4ILH1_DANRE;tr|A0A0R4IM96|A0A0R4IM96_DANRE	Kinesin family member 16Ba (Fragment)	kif16ba	15919	8112.9	12158	10180	11703	8197.6	12092	8754.8
tr|A0A0R4IG66|A0A0R4IG66_DANRE	Uncharacterized protein	#N/A	51403	40497	47011	51951	53482	43164	57507	43876			tr|A0A0R4ILH7|A0A0R4ILH7_DANRE;tr|A0A0R4IZ70|A0A0R4IZ70_DANRE	Splicing factor 3a, subunit 3	sf3a3	32034	20125	30163	25215	30607	26282	36822	31161
tr|A0A0R4IGB7|A0A0R4IGB7_DANRE;tr|B0S8I3|B0S8I3_DANRE;sp|Q802D3|XPO4_DANRE	Exportin-4	xpo4	56936	33507	55926	54452	61127	85992	87523	61199			tr|A0A0R4ILL8|A0A0R4ILL8_DANRE;tr|A0A0R4IHX2|A0A0R4IHX2_DANRE	Kelch domain-containing 4	klhdc4	27079	13093	22398	20117	27348	16367	23327	18078
tr|A0A0R4IGG3|A0A0R4IGG3_DANRE;sp|Q90XG0|TPISB_DANRE;tr|A0A2R8QNR8|A0A2R8QNR8_DANRE;tr|E9QBF0|E9QBF0_DANRE	Triosephosphate isomerase	tpi1b	398020	232080	389180	347640	316810	305420	461990	452670			tr|A0A0R4ILM6|A0A0R4ILM6_DANRE;tr|A0A0R4IEA2|A0A0R4IEA2_DANRE;tr|A0A0R4IU84|A0A0R4IU84_DANRE;tr|A0A2R8QKU6|A0A2R8QKU6_DANRE	Exocyst complex component	exoc6b	2461.3	1717.1	2122.9	1890.3	2420.8	1348.3	2394.3	1284.2
tr|A0A0R4IGL6|A0A0R4IGL6_DANRE;tr|A0A2R8PW57|A0A2R8PW57_DANRE;tr|Q8JFV5|Q8JFV5_DANRE	E3 ubiquitin-protein ligase	hectd1	70791	43044	57519	53829	58119	51137	59251	40891			tr|A0A0R4ILN1|A0A0R4ILN1_DANRE	Coiled-coil and C2 domain-containing 1B	cc2d1b	6489.9	3730.4	7623.5	6660.7	8308.1	7104.3	8783.5	5267.2
tr|A0A0R4IGM8|A0A0R4IGM8_DANRE;tr|F1R5N2|F1R5N2_DANRE;tr|Q5SP05|Q5SP05_DANRE	MIA SH3 domain ER export factor 3	mia3	111170	89149	111860	99661	123330	90154	131440	81424			tr|A0A0R4ILN2|A0A0R4ILN2_DANRE	Glutaryl-CoA dehydrogenase b (Fragment)	gcdhb	1090.5	651.64	922.96	882.6	935.47	451.56	1301	722.33
tr|A0A0R4IGN3|A0A0R4IGN3_DANRE	Protein disulfide-isomerase (Fragment)	pdia3	1774800	1122100	1634900	1513300	1648800	1348500	1858600	1440400			tr|A0A0R4ILN3|A0A0R4ILN3_DANRE	Neurochondrin	ncdn	18487	10279	14837	14892	19113	12170	22282	11965
tr|A0A0R4IGP1|A0A0R4IGP1_DANRE;tr|G8JL25|G8JL25_DANRE;sp|Q5XXA7|HDGR2_DANRE;tr|F1QIV9|F1QIV9_DANRE;tr|A0A2R8Q113|A0A2R8Q113_DANRE	Hepatoma-derived growth factor-related protein 2	hdgfrp2 hdgfl2	38008	26153	30135	30478	31645	27884	36366	25031			tr|A0A0R4ILN6|A0A0R4ILN6_DANRE	Fibulin-1	fbln1	10127	6347.5	12243	14245	10552	8537.3	11810	7250.3
tr|A0A0R4IGP6|A0A0R4IGP6_DANRE	Pyruvate kinase	pkma	6684.3	4476.1	6404.7	4902	5418.7	4392.1	5939.5	4887.7			tr|A0A0R4ILS8|A0A0R4ILS8_DANRE	HSPA (heat shock 70kDa)-binding protein, cytoplasmic cochaperone 1	hspbp1	7587.4	4491	10957	7806.2	12785	7875.1	8192.8	4473.1
tr|A0A0R4IGQ0|A0A0R4IGQ0_DANRE;sp|Q1LY46|LETM1_DANRE;tr|A0A0R4IDC7|A0A0R4IDC7_DANRE	Mitochondrial proton/calcium exchanger protein	letm1	9161.4	7324.1	7408.2	8753.4	10526	7974	8635.4	5054.2			tr|A0A0R4ILV6|A0A0R4ILV6_DANRE	DNA-directed RNA polymerase	polrmt	1056.2	354.68	934.31	687.36	676.94	724.61	1018.3	790.21
tr|A0A0R4IGQ7|A0A0R4IGQ7_DANRE	Peptidylprolyl isomerase	fkbp3	7550.9	7749.8	12872	9702.3	9042.1	9328.1	8507.8	6246.3			tr|A0A0R4ILX2|A0A0R4ILX2_DANRE;tr|A3KPZ2|A3KPZ2_DANRE	Carnitine O-acetyltransferase b	cratb	20534	9888.5	21819	14735	14832	10826	19920	19477
tr|A0A0R4IGX3|A0A0R4IGX3_DANRE;tr|F6NTY9|F6NTY9_DANRE	Intelectin 3	itln3	16789	10152	14579	13684	12884	12796	16864	15995			tr|A0A0R4ILY1|A0A0R4ILY1_DANRE	Carboxypeptidase	ctsa	3853.2	2385.7	4109.1	4677.3	4224.3	3723.3	5492.5	5623.6
tr|A0A0R4IH06|A0A0R4IH06_DANRE;tr|F1R1C9|F1R1C9_DANRE	Tetratricopeptide repeat domain 7B	ttc7b	4924.3	3884.3	5686.2	4334.6	3640.8	2549.1	5197	3917.1			tr|A0A0R4IM03|A0A0R4IM03_DANRE;tr|E7F9M7|E7F9M7_DANRE	Si:ch73-18b11.1	si:ch73-18b11.1	9545.3	5683.1	11930	8315.5	12076	8648	11910	7688.7
tr|A0A0R4IH57|A0A0R4IH57_DANRE	DEAD (Asp-Glu-Ala-Asp) box polypeptide 47 (Fragment)	ddx47	3218.5	2538.9	3499.7	3243.6	2879.7	2869	3501.7	2195.3			tr|A0A0R4IM18|A0A0R4IM18_DANRE;tr|F1R6P1|F1R6P1_DANRE	Mesoderm induction early response 1a, transcriptional regulator	mier1a	18204	11362	27530	20047	27528	27405	32296	20181
tr|A0A0R4IH73|A0A0R4IH73_DANRE;tr|A0A0R4IC19|A0A0R4IC19_DANRE	Non-specific serine/threonine protein kinase	pak1	90137	53114	80978	68093	82384	69357	93316	60507			tr|A0A0R4IM46|A0A0R4IM46_DANRE;tr|A0A0G2KK98|A0A0G2KK98_DANRE	UDP-N-acetyl-alpha-D-galactosamine:polypeptide N-acetylgalactosaminyltransferase 10 (GalNAc-T10) (Fragment)	galnt10	4266.2	2849.6	4796.3	3954.5	4226.4	3210.8	4806.3	2927.5
tr|A0A0R4IH79|A0A0R4IH79_DANRE	Lon protease homolog, mitochondrial	LONP1 lonp1	327380	218570	320870	301790	312680	262740	402710	331630			tr|A0A0R4IMB2|A0A0R4IMB2_DANRE	Complement C3a, tandem duplicate 6	c3a.6	8247.7	4342.1	7582.9	6473.8	7246.6	5614.3	10521	7815.8
tr|A0A0R4IHA8|A0A0R4IHA8_DANRE;tr|F6NIX9|F6NIX9_DANRE	Chromatin accessibility complex subunit 1	chrac1	70338	48123	60499	59437	72738	59810	73891	42233			tr|A0A0R4IMG2|A0A0R4IMG2_DANRE	N-acetylglucosamine-6-sulfatase	gnsb	11566	8606.4	14657	11731	11459	10409	14744	11650
tr|A0A0R4IHD6|A0A0R4IHD6_DANRE	FAD-dependent oxidoreductase domain-containing 1	foxred1	1130.2	403.81	1219.9	1086.5	1347.4	683.46	1298.8	572.42			tr|A0A0R4IMG3|A0A0R4IMG3_DANRE;tr|A0A0R4IQ61|A0A0R4IQ61_DANRE;sp|B0JZP3|THEM6_DANRE;tr|A0A2R8QAZ5|A0A2R8QAZ5_DANRE	Protein THEM6	si:ch73-52e5.1 them6	14211	7510.8	13253	12616	14058	10863	15497	10526
tr|A0A0R4IHQ0|A0A0R4IHQ0_DANRE;tr|B8JL43|B8JL43_DANRE;tr|A0A2R8RRA6|A0A2R8RRA6_DANRE;tr|Q6P3G0|Q6P3G0_DANRE	Serotransferrin	tfa	901410	589850	861370	774880	912360	733900	1045000	632440			tr|A0A0R4IMK9|A0A0R4IMK9_DANRE;tr|A0A2R8QQF9|A0A2R8QQF9_DANRE;tr|F1QKG2|F1QKG2_DANRE;tr|Q503D3|Q503D3_DANRE	Polypyrimidine tract-binding protein 1b (Fragment)	ptbp1b	9488.1	5127.1	8835	7130.1	9098.4	7646.3	7992	6092.3
tr|A0A0R4IHU9|A0A0R4IHU9_DANRE;sp|Q5XJ54|GLRX3_DANRE	Glutaredoxin 3	glrx3	61184	38090	51132	48931	49358	43833	65367	72163			tr|A0A0R4IML0|A0A0R4IML0_DANRE;tr|A0A2R8Q5S0|A0A2R8Q5S0_DANRE;tr|A0A0R4IZL5|A0A0R4IZL5_DANRE	Macrophage-capping protein	capgb	22123	12113	28429	19398	24258	18991	24958	16886
tr|A0A0R4IHW6|A0A0R4IHW6_DANRE	Kinetochore-associated 1	kntc1	56007	35234	50812	45965	56870	41582	55626	35645			tr|A0A0R4IMM2|A0A0R4IMM2_DANRE;sp|Q498Z6|RT07_DANRE	28S ribosomal protein S7, mitochondrial	mrps7	15427	8697.6	19101	18703	20445	16554	22203	14715
tr|A0A0R4II13|A0A0R4II13_DANRE;tr|A0A0R4IC72|A0A0R4IC72_DANRE	NADH dehydrogenase [ubiquinone] 1 alpha subcomplex subunit 13	ndufa13	118960	67438	104650	93674	112210	83541	109590	84081			tr|A0A0R4IMP8|A0A0R4IMP8_DANRE	Protein phosphatase 4, regulatory subunit 1-like (Fragment)	ppp4r1l	1492.6	758.59	887.28	1323.2	1690	856.22	1324.7	1179.9
tr|A0A0R4II16|A0A0R4II16_DANRE	Proteasome inhibitor PI31 subunit	psmf1	153070	90345	145780	141370	144460	118900	177910	140150			tr|A0A0R4IMS3|A0A0R4IMS3_DANRE;sp|Q8JGR4|RL24_DANRE	60S ribosomal protein L24	rpl24	63863	47368	73170	77236	69845	114370	93071	103010
tr|A0A0R4II34|A0A0R4II34_DANRE;tr|Q1LXP8|Q1LXP8_DANRE	Guanine nucleotide-binding protein-like 1	gnl1	17646	12059	20642	14100	16981	13816	19146	14832			tr|A0A0R4IMS6|A0A0R4IMS6_DANRE;tr|F1QK02|F1QK02_DANRE;tr|A0A286YA24|A0A286YA24_DANRE	Mitochondrial ribosomal protein S22	mrps22	37046	18139	35930	35506	37031	32293	42538	29447
tr|A0A0R4II73|A0A0R4II73_DANRE;tr|A0A0R4IHT0|A0A0R4IHT0_DANRE	Solute carrier family 25 member 12 (Fragment)	slc25a12	110620	76924	102090	87986	94530	77714	106760	95621			tr|A0A0R4IMS9|A0A0R4IMS9_DANRE	DNA-directed RNA polymerase subunit	polr2a	40291	22524	35267	32145	40853	31754	41794	24700
tr|A0A0R4II89|A0A0R4II89_DANRE;tr|A0A0R4IGK9|A0A0R4IGK9_DANRE;sp|Q9PT92|CATA_DANRE	Catalase	cat	795540	541360	760530	674140	744960	626060	877090	617020			tr|A0A0R4IMX2|A0A0R4IMX2_DANRE;tr|A0A0R4IAZ9|A0A0R4IAZ9_DANRE	SEC24 homolog C, COPII coat complex component	sec24c	66544	40305	67731	59145	69916	57215	78182	64025
tr|A0A0R4IIC4|A0A0R4IIC4_DANRE	DENN/MADD domain-containing 4C	dennd4c	48047	28702	43049	39411	44580	33778	42957	28159			tr|A0A0R4IMX3|A0A0R4IMX3_DANRE;sp|Q803N9|BZW1B_DANRE	eIF5-mimic protein 2-B	bzw1b	15381	10409	15881	14590	18009	13036	19967	13513
tr|A0A0R4IID7|A0A0R4IID7_DANRE;tr|A0A2R8QEM1|A0A2R8QEM1_DANRE	Talin 2b (Fragment)	tln2b	19603	10673	16404	13683	15362	13148	19160	29495			tr|A0A0R4IMZ6|A0A0R4IMZ6_DANRE	Extracellular matrix protein 1a	ecm1a	18789	10710	26426	14440	17437	15792	18272	16301
tr|A0A0R4IIH9|A0A0R4IIH9_DANRE;tr|F8W3J8|F8W3J8_DANRE	Adenosine kinase	adkb	110180	60342	94457	96435	109780	95627	126100	89595			tr|A0A0R4IMZ8|A0A0R4IMZ8_DANRE	Karyopherin (importin) beta 1	kpnb1	74815	41592	71188	63396	54269	58666	91026	86349
tr|A0A0R4IIJ5|A0A0R4IIJ5_DANRE;tr|A0A0R4IRJ0|A0A0R4IRJ0_DANRE;tr|A0A0R4IUH5|A0A0R4IUH5_DANRE	Synaptogyrin 2b	syngr2b	24838	8970.9	23405	16951	16284	13123	21252	21510			tr|A0A0R4IN26|A0A0R4IN26_DANRE;tr|A0JMF4|A0JMF4_DANRE	Septin	sept15 septin15	25899	13792	23912	21089	29775	26751	28934	17024
tr|A0A0R4IIL8|A0A0R4IIL8_DANRE;tr|A0A0R4IA59|A0A0R4IA59_DANRE;tr|A0A0R4IQF8|A0A0R4IQF8_DANRE	Vacuolar protein sorting-associated protein 54 (Fragment)	vps54	0	0	0	0	0	0	0	0			tr|A0A0R4IN76|A0A0R4IN76_DANRE;tr|A0A140LH76|A0A140LH76_DANRE	1,4-alpha-glucan branching enzyme (Fragment)	gbe1b	120110	85022	144980	137230	158870	126100	149790	99203
tr|A0A0R4IIP1|A0A0R4IIP1_DANRE	tRNA-dihydrouridine(47) synthase [NAD(P)(+)]	dus3l	162890	106200	155850	131580	158060	118110	166150	110320			tr|A0A0R4IN88|A0A0R4IN88_DANRE	Si:dkeyp-115e12.6	si:dkeyp-115e12.6	3933.2	3290.9	6948.3	3641.5	4086.1	2199.5	3480.9	2670.2
tr|A0A0R4IIR9|A0A0R4IIR9_DANRE;sp|Q6NY89|LSG1_DANRE	Large subunit GTPase 1 homolog	lsg1	43274	25921	44815	42077	45180	42426	45520	28643			tr|A0A0R4INC3|A0A0R4INC3_DANRE	Transmembrane serine protease 4b	tmprss4b	13848	10319	12806	9971.9	12915	8951.7	16042	9889
tr|A0A0R4IIT0|A0A0R4IIT0_DANRE;tr|A0A0N4SU34|A0A0N4SU34_DANRE;tr|F1R7X4|F1R7X4_DANRE;tr|X1WGP2|X1WGP2_DANRE	Major histocompatibility complex class I ZAA	mhc1zaa	20373	12470	19384	16757	24918	15701	21147	10033			tr|A0A0R4INC9|A0A0R4INC9_DANRE;tr|E7F5N7|E7F5N7_DANRE;tr|F8W5U4|F8W5U4_DANRE;tr|A0A0R4IN23|A0A0R4IN23_DANRE	Pericentriolar material 1	pcm1	36813	23441	39179	36895	40799	35781	50568	29392
tr|A0A0R4IIY5|A0A0R4IIY5_DANRE;tr|A0A0R4IBS8|A0A0R4IBS8_DANRE	Sorting nexin 7	snx7	17564	15668	15876	15805	16341	13092	15693	13683			tr|A0A0R4IND4|A0A0R4IND4_DANRE;tr|Q7ZUX8|Q7ZUX8_DANRE	Dynein, light chain, roadblock-type 1	dynlrb1	3321.4	2225.3	3680.4	3578.7	3395.8	2815.3	5442.3	5427.5
tr|A0A0R4IJ12|A0A0R4IJ12_DANRE	Methylosome subunit pICln	clns1a	332890	224090	305350	294380	337230	269110	334430	212560			tr|A0A0R4INK8|A0A0R4INK8_DANRE;tr|A0A0R4IL48|A0A0R4IL48_DANRE;tr|A0A0R4ISY7|A0A0R4ISY7_DANRE;tr|A0A0R4ICW0|A0A0R4ICW0_DANRE	Reticulon	rtn4b	8988.8	6106	7982.6	6751.5	7867.6	5567.4	7243.7	4535.1
tr|A0A0R4IJ18|A0A0R4IJ18_DANRE;tr|A0A0R4IB33|A0A0R4IB33_DANRE;tr|A0A0R4IUU4|A0A0R4IUU4_DANRE;tr|A0A0R4IUW9|A0A0R4IUW9_DANRE	Si:ch1073-205c8.3	si:ch1073-205c8.3	88930	58419	85389	74699	83850	65913	85175	56350			tr|A0A0R4INL3|A0A0R4INL3_DANRE	Polycomb group RING finger protein 1	pcgf1	764.98	450.25	1399.9	1592.2	1099.6	1457	1674.7	1388.7
tr|A0A0R4IJ75|A0A0R4IJ75_DANRE	Integrator complex subunit 1	ints1	31278	20893	32575	25270	30420	24319	33437	23177			tr|A0A0R4INN0|A0A0R4INN0_DANRE;tr|A0A0R4IPQ8|A0A0R4IPQ8_DANRE;tr|A0A0R4IIB1|A0A0R4IIB1_DANRE;tr|A0A0R4ITL4|A0A0R4ITL4_DANRE	Complement factor H	cfh	58858	39553	58577	50562	65063	44701	64726	38569
tr|A0A0R4IJC7|A0A0R4IJC7_DANRE	YME1-like 1b	yme1l1b	72491	46720	55952	60106	65294	53543	73031	54139			tr|A0A0R4INS7|A0A0R4INS7_DANRE;tr|A0A2R8QJ98|A0A2R8QJ98_DANRE;tr|F1R118|F1R118_DANRE	Beta-N-acetylhexosaminidase	hexdc	14507	5990.9	11583	11295	13907	8774.1	12775	7705.7
tr|A0A0R4IJF5|A0A0R4IJF5_DANRE;sp|Q6PBL0|TIM16_DANRE	Mitochondrial import inner membrane translocase subunit tim16	pam16	23479	11410	18041	16970	18507	14328	21726	18011			tr|A0A0R4INW5|A0A0R4INW5_DANRE;tr|A0A2R8QG51|A0A2R8QG51_DANRE;tr|A0A2R8QBV3|A0A2R8QBV3_DANRE;tr|A0A2R8Q631|A0A2R8Q631_DANRE;tr|A0A2R8S0F8|A0A2R8S0F8_DANRE;tr|A0A2R8QCM1|A0A2R8QCM1_DANRE;tr|A0A2R8Q3Q4|A0A2R8Q3Q4_DANRE;tr|A0A2R8QFX2|A0A2R8QFX2_DANRE;tr|A0A2R8QKB0|A0A2R8QKB0_DANRE;tr|F1R3X6|F1R3X6_DANRE;tr|F1QQK6|F1QQK6_DANRE	Zgc:152652	zgc:152652	5238	4887.2	1886.7	2640	2128.6	1583.6	2656.4	1819.8
tr|A0A0R4IJG9|A0A0R4IJG9_DANRE;tr|A0A2R8QCT5|A0A2R8QCT5_DANRE;tr|Q08C49|Q08C49_DANRE	Protein kinase, cAMP-dependent, regulatory, type I, beta (Fragment)	prkar1b	12407	6198.4	10803	9833.4	11363	7223.8	12047	6979.6			tr|A0A0R4INZ6|A0A0R4INZ6_DANRE	Betacellulin, epidermal growth factor family member	btc	4835.7	3757.1	6726.3	4121.7	5768.3	4371.6	5540	7131.6
tr|A0A0R4IJL5|A0A0R4IJL5_DANRE;tr|Q5TZ95|Q5TZ95_DANRE	Membrane-bound O-acyltransferase domain-containing 2b	mboat2b	16132	14312	21031	17143	15898	16051	18971	14300			tr|A0A0R4INZ8|A0A0R4INZ8_DANRE;tr|A0A2R8Q4A3|A0A2R8Q4A3_DANRE	Dihydrolipoamide acetyltransferase component of pyruvate dehydrogenase complex (Fragment)	dbt	21398	12536	26834	20581	17729	15155	27697	34195
tr|A0A0R4IJQ7|A0A0R4IJQ7_DANRE;tr|F1QCH7|F1QCH7_DANRE	Zgc:162816	zgc:162816	106920	58260	92695	77033	98874	77259	98189	66504			tr|A0A0R4IPA3|A0A0R4IPA3_DANRE;sp|Q08BR4|STB1B_DANRE;tr|A0A0R4IUW4|A0A0R4IUW4_DANRE;tr|A0A0R4IT84|A0A0R4IT84_DANRE	Histone-lysine N-methyltransferase SETDB1-B	setdb1b	3852.2	1829.8	2986.8	3216.3	5007	2991.2	4828.4	2296
tr|A0A0R4IJR6|A0A0R4IJR6_DANRE;tr|A0A0R4IL00|A0A0R4IL00_DANRE;tr|A0A0R4IFF8|A0A0R4IFF8_DANRE;tr|A0A0R4IQ86|A0A0R4IQ86_DANRE	Cadherin-1	cdh1	146560	96645	142760	129200	152770	116990	160740	102900			tr|A0A0R4IPD5|A0A0R4IPD5_DANRE	Cyclin-dependent kinase 11B	cdk11b	40767	21630	39875	33620	37745	29756	44659	36058
tr|A0A0R4IJR7|A0A0R4IJR7_DANRE	Si:ch1073-392o20.2	si:ch1073-392o20.2	14955	11536	11412	13106	16411	10682	13519	6437.3			tr|A0A0R4IPF8|A0A0R4IPF8_DANRE;tr|Q802V1|Q802V1_DANRE	SS18 subunit of BAF chromatin-remodeling complex	ss18	1237.7	559.45	1250.7	998.66	840.99	799.79	1874.1	1715.9
tr|A0A0R4IK14|A0A0R4IK14_DANRE	SH3 domain-containing 21	sh3d21	56770	30981	49980	48265	52786	39156	55010	36403			tr|A0A0R4IPG4|A0A0R4IPG4_DANRE;tr|A0A0R4I9V4|A0A0R4I9V4_DANRE	DNA-directed RNA polymerase subunit	polr1a	1750.6	1513.3	3360.1	3025.4	1933.2	898.55	2466.2	1690.4
tr|A0A0R4IK18|A0A0R4IK18_DANRE	Dipeptidyl peptidase 1	ctsc	3223.6	1488.2	2818.8	2582.1	2963.2	1969.8	3304.4	2966			tr|A0A0R4IPH2|A0A0R4IPH2_DANRE	Tubulin beta chain	tubb4b tubb2b	35107	19276	31201	33309	38817	27989	43856	33631
tr|A0A0R4IK35|A0A0R4IK35_DANRE	Epoxide hydrolase 5	ephx5	3647.3	2096.3	2376.6	1922	2070.5	2225.5	2427.3	2425.8			tr|A0A0R4IPP1|A0A0R4IPP1_DANRE;tr|A0A0R4II12|A0A0R4II12_DANRE	Glucosamine (UDP-N-acetyl)-2-epimerase/N-acetylmannosamine kinase	gne	13014	7060.6	9972.5	8195.6	10958	7364.8	8943.1	5593.6
tr|A0A0R4IK63|A0A0R4IK63_DANRE	Mitogen-activated protein kinase kinase kinase 4	map3k4	20191	10106	20695	15574	18522	15290	23208	17123			tr|A0A0R4IPT9|A0A0R4IPT9_DANRE;sp|A0JMF7|HAUS6_DANRE;tr|A0A0R4IYC2|A0A0R4IYC2_DANRE	HAUS augmin-like complex subunit 6	haus6	4180.7	1384.2	3869.9	3808.4	4332	3124.3	4061.3	3468.2
tr|A0A0R4IK71|A0A0R4IK71_DANRE;tr|A0A0R4IA18|A0A0R4IA18_DANRE;tr|A0A0R4IWP0|A0A0R4IWP0_DANRE;tr|A0A0R4IJY0|A0A0R4IJY0_DANRE	Methyltransferase-like 17 (Fragment)	mettl17	8239.6	4657.8	6825.7	5855.4	7292.6	6098.4	7217.9	4709.8			tr|A0A0R4IPV1|A0A0R4IPV1_DANRE	Delta-aminolevulinic acid dehydratase	alad	72505	42227	89711	70052	74391	60200	89980	71846
tr|A0A0R4IK82|A0A0R4IK82_DANRE	Si:ch211-233m11.2	si:ch211-233m11.2 xpo5	3725.1	807.77	1159.3	1606.3	1500.7	1059	1353.4	1064			tr|A0A0R4IPV5|A0A0R4IPV5_DANRE	Protein disulfide-isomerase	p4hb	855010	488860	855520	860060	985020	778240	1019800	747710
tr|A0A0R4IKB1|A0A0R4IKB1_DANRE;tr|A0A0R4ITH0|A0A0R4ITH0_DANRE;tr|A0A0R4IY57|A0A0R4IY57_DANRE	Si:ch73-359m17.2 (Fragment)	si:ch73-359m17.2	21464	16782	20395	19600	15706	12389	21057	14096			tr|A0A0R4IQ37|A0A0R4IQ37_DANRE;tr|F1QA42|F1QA42_DANRE	Ataxin 2-like	atxn2l	66303	34770	68918	59319	74341	55999	75138	52892
tr|A0A0R4IKF9|A0A0R4IKF9_DANRE;tr|A0A2R8S024|A0A2R8S024_DANRE	Transmembrane protein 63Ba	tmem63ba	16992	14594	19412	14231	17074	14085	18644	18792			tr|A0A0R4IQ83|A0A0R4IQ83_DANRE	Si:ch211-156b7.4	si:ch211-156b7.4	98008	70231	90339	88394	91546	76262	107750	87554
tr|A0A0R4IKI0|A0A0R4IKI0_DANRE;sp|O42182|FBLN1_DANRE	Fibulin-1	fbln1	2277.3	1797	2517.5	1887.6	1878.4	1728.7	2215.5	1196			tr|A0A0R4IQ97|A0A0R4IQ97_DANRE	Proliferation-associated 2G4, b	pa2g4b	13918	11466	15807	13186	11909	10414	14867	13477
tr|A0A0R4IKN8|A0A0R4IKN8_DANRE;sp|Q32LU7|PTCD3_DANRE	Pentatricopeptide repeat domain-containing protein 3, mitochondrial	ptcd3	105350	74688	92500	82004	102740	78594	99430	64602			tr|A0A0R4IQB4|A0A0R4IQB4_DANRE;sp|Q1L8T5|CING_DANRE;tr|G1K2Q8|G1K2Q8_DANRE;tr|F1QXP4|F1QXP4_DANRE	Cingulin b	cgnb	7888.4	5262.9	7267.1	7077.9	9113.1	6565.4	9362.5	7202.1
tr|A0A0R4IKR3|A0A0R4IKR3_DANRE;tr|F1QKF2|F1QKF2_DANRE;tr|F1R790|F1R790_DANRE;tr|A0A2R8QLX3|A0A2R8QLX3_DANRE	Calcium-transporting ATPase	atp2b4	72529	41617	62084	54262	70764	49408	67933	40647			tr|A0A0R4IQE1|A0A0R4IQE1_DANRE	Thioredoxin domain-containing 11	txndc11	360.8	45.369	153.71	285.02	265.72	82.358	108.35	231.8
tr|A0A0R4IKV1|A0A0R4IKV1_DANRE;tr|A0A2R8QCY3|A0A2R8QCY3_DANRE	Tubulin tyrosine ligase-like family, member 12	ttll12	241790	125870	201820	189900	283150	176130	254290	169530			tr|A0A0R4IQE8|A0A0R4IQE8_DANRE;tr|A0A0R4INR7|A0A0R4INR7_DANRE	SHC SH2-domain-binding protein 1	shcbp1	7715.1	6248.8	6046	6241.7	7047.5	5755	6872.1	5226.2
tr|A0A0R4IKW3|A0A0R4IKW3_DANRE;sp|Q7ZVA6|IF4A3_DANRE	RNA helicase	eif4a3	34634	19324	34921	30100	30753	27979	42385	30634			tr|A0A0R4IQE9|A0A0R4IQE9_DANRE;tr|F1QKH2|F1QKH2_DANRE	Dimethylglycine dehydrogenase	dmgdh	8283.8	4915.9	10747	6950.9	7369.8	9174.3	9542.2	5742.6
tr|A0A0R4IKW4|A0A0R4IKW4_DANRE;tr|A0A0R4IB66|A0A0R4IB66_DANRE;sp|Q7SYC9|CTL2_DANRE	Choline transporter-like protein	zgc:63569	80266	55120	72302	69893	76888	59711	79158	49026			tr|A0A0R4IQI6|A0A0R4IQI6_DANRE	Si:ch211-11n16.2	si:ch211-11n16.2	11279	3843.1	6149.7	5509.8	5406.3	4030.8	6341.1	5442.2
tr|A0A0R4IKX4|A0A0R4IKX4_DANRE;tr|E7FCX4|E7FCX4_DANRE	TSR1 ribosome maturation factor	tsr1	33203	19513	25047	24390	30866	24690	26293	15523			tr|A0A0R4IQI9|A0A0R4IQI9_DANRE;tr|A0A0R4IA93|A0A0R4IA93_DANRE	Cytoskeleton-associated protein 5	ckap5	64615	43046	61433	64777	67506	58110	74081	49751
tr|A0A0R4IL10|A0A0R4IL10_DANRE;sp|Q4TVV3|DDX46_DANRE	RNA helicase	ddx46	57352	29289	48625	42377	57549	48369	62895	41428			tr|A0A0R4IQW7|A0A0R4IQW7_DANRE	UTP20 small subunit processome component	utp20	4028.2	2544	3810.9	3390	3043.2	2290.4	3641.8	2799.7
tr|A0A0R4IL24|A0A0R4IL24_DANRE;tr|A5WV18|A5WV18_DANRE;tr|F1QN68|F1QN68_DANRE	Coiled-coil alpha-helical rod protein 1	si:dkeyp-20g2.1	9397.4	4680.2	12660	7128	9811.4	6481	9508.5	7559.7			tr|A0A0R4IR17|A0A0R4IR17_DANRE;tr|A0A2R8QFG7|A0A2R8QFG7_DANRE	AT-rich interactive domain 1Ab (SWI-like) (Fragment)	arid1ab	6003.7	2769.6	5639.4	3700.1	4372.7	3436.2	5190.6	4528.8
tr|A0A0R4IL29|A0A0R4IL29_DANRE	Calreticulin	calr3b	842420	537310	750840	786440	870030	761090	897880	645680			tr|A0A0R4IR18|A0A0R4IR18_DANRE	Thyroid hormone receptor interactor 4	trip4	24446	17012	26723	22754	28808	19758	27188	18937
tr|A0A0R4IL44|A0A0R4IL44_DANRE;tr|Q6DRF8|Q6DRF8_DANRE	U4/U6 small nuclear ribonucleoprotein Prp3	prpf3	16728	11711	15998	13570	20149	12603	24458	21469			tr|A0A0R4IR24|A0A0R4IR24_DANRE;tr|A0A0R4ITC8|A0A0R4ITC8_DANRE	Spartin b	spg20b spartb	2410.9	1767.5	2026.1	1513.5	1584.2	1267.3	2052.3	1729.7
tr|A0A0R4IL71|A0A0R4IL71_DANRE	Novel protein similar to H.sapiens IDE, insulin-degrading enzyme (IDE, zgc:162603)	zgc:162603 CH211-129M12.3 ide CH211-129M12.3-001	50048	25907	47684	38998	42339	40612	59390	50730			tr|A0A0R4IR57|A0A0R4IR57_DANRE	Integrin beta	itgb1b	1620.2	734.76	1291.4	1582	2022.5	1209.3	2054.1	1452.8
tr|A0A0R4ILA8|A0A0R4ILA8_DANRE;tr|F1QUQ7|F1QUQ7_DANRE	Proteasome 26S subunit, ATPase 3	psmc3	488320	272990	435810	400770	452070	360010	488370	356850			tr|A0A0R4IR75|A0A0R4IR75_DANRE;tr|A0A0R4IRD0|A0A0R4IRD0_DANRE	Dolichyl-diphosphooligosaccharide--protein glycotransferase	stt3a	62846	45061	73462	66155	68567	60803	80400	59968
tr|A0A0R4ILG8|A0A0R4ILG8_DANRE	DnaJ (Hsp40) homolog, subfamily C, member 17	dnajc17	31830	21577	26288	23001	35327	22159	31362	21005			tr|A0A0R4IR82|A0A0R4IR82_DANRE	Geranylgeranyl transferase type-1 subunit beta (Fragment)	pggt1b	21778	5065.2	10009	6756.2	9421.5	4833.9	6099	3743.9
tr|A0A0R4ILH7|A0A0R4ILH7_DANRE;tr|A0A0R4IZ70|A0A0R4IZ70_DANRE	Splicing factor 3a, subunit 3	sf3a3	33027	23915	30408	30920	39425	30491	36168	21588			tr|A0A0R4IR99|A0A0R4IR99_DANRE;tr|A0A0R4ICR5|A0A0R4ICR5_DANRE	Si:dkey-218f9.10 (Fragment)	si:dkey-218f9.10	18050	11990	14298	13262	13329	11649	17199	20101
tr|A0A0R4ILL2|A0A0R4ILL2_DANRE;sp|Q503X2|RM04_DANRE	39S ribosomal protein L4, mitochondrial	mrpl4	10673	4628.3	9429.6	8217.7	9859.8	6827.1	11054	10690			tr|A0A0R4IRB0|A0A0R4IRB0_DANRE	Wu:fa19b12	wu:fa19b12	18890	10932	17149	14329	16478	12422	14832	10741
tr|A0A0R4ILL8|A0A0R4ILL8_DANRE;tr|A0A0R4IHX2|A0A0R4IHX2_DANRE	Kelch domain-containing 4	klhdc4	61192	41106	61246	52801	63935	50661	62706	37139			tr|A0A0R4IRB5|A0A0R4IRB5_DANRE	Transcription initiation factor IIB	gtf2b	19687	7410.7	15497	12601	15761	11215	17644	10868
tr|A0A0R4ILN1|A0A0R4ILN1_DANRE	Coiled-coil and C2 domain-containing 1B	cc2d1b	61141	37616	69028	52153	64909	50014	59772	38971			tr|A0A0R4IRJ2|A0A0R4IRJ2_DANRE	Inorganic diphosphatase	ppa2	13302	7259.9	11557	10950	12840	9882.3	13036	8930.7
tr|A0A0R4ILN2|A0A0R4ILN2_DANRE	Glutaryl-CoA dehydrogenase b (Fragment)	gcdhb	7815	3614.7	7734.3	5687.1	4983	4762.1	7980.1	5978.3			tr|A0A0R4IRL8|A0A0R4IRL8_DANRE;tr|A0A0R4IDW0|A0A0R4IDW0_DANRE;tr|A0A0R4IQE0|A0A0R4IQE0_DANRE;tr|A0A2R8QFD1|A0A2R8QFD1_DANRE	Scavenger receptor class B, member 1	scarb1	51159	29144	45718	42762	53129	38229	54296	33444
tr|A0A0R4ILN3|A0A0R4ILN3_DANRE	Neurochondrin	ncdn	23284	18784	19708	19874	18843	26756	25291	17726			tr|A0A0R4IRN7|A0A0R4IRN7_DANRE;tr|A0A0R4IGB5|A0A0R4IGB5_DANRE;tr|E7F5B6|E7F5B6_DANRE	Si:ch211-235e9.8	mgarpa	23592	22932	20495	21172	16820	20784	22721	18821
tr|A0A0R4ILN6|A0A0R4ILN6_DANRE	Fibulin-1	fbln1	81941	52048	75287	68784	75668	56624	75927	49717			tr|A0A0R4IRS1|A0A0R4IRS1_DANRE	AP-1 complex subunit mu-1	ap1m1	5442.6	3254.3	6463.6	6544.9	6768	6023	7683.5	7498.8
tr|A0A0R4ILP9|A0A0R4ILP9_DANRE	Zgc:112146	zgc:112146	23129	8392.3	11086	9160.8	16913	9629.9	13025	6333.8			tr|A0A0R4IRS4|A0A0R4IRS4_DANRE;tr|A0A2R8QSN3|A0A2R8QSN3_DANRE;tr|A0A0R4IZK3|A0A0R4IZK3_DANRE	Polynucleotide kinase 3'-phosphatase	pnkp	5303.1	2881.3	6022.9	5146.7	6567.1	4831.7	6774.6	3686.7
tr|A0A0R4ILS8|A0A0R4ILS8_DANRE	HSPA (heat shock 70kDa)-binding protein, cytoplasmic cochaperone 1	hspbp1	111000	72529	94663	87328	101810	78827	98167	71617			tr|A0A0R4ISD4|A0A0R4ISD4_DANRE	NAD-capped RNA hydrolase NUDT12	nudt12	1769.2	869.55	1834.1	1546.1	2095.5	1185.8	2282.5	1691.7
tr|A0A0R4ILV7|A0A0R4ILV7_DANRE;tr|A0A0R4IE40|A0A0R4IE40_DANRE	Myosin phosphatase Rho-interacting protein	mprip	21684	17602	23711	23381	31625	22035	26392	16149			tr|A0A0R4ISH4|A0A0R4ISH4_DANRE;tr|A0A0R4ILH4|A0A0R4ILH4_DANRE	Sorting nexin 1b	snx1b	2535.9	1709.4	2643.9	2465.1	2175	1815.3	2199.7	1564.6
tr|A0A0R4ILX2|A0A0R4ILX2_DANRE;tr|A3KPZ2|A3KPZ2_DANRE	Carnitine O-acetyltransferase b	cratb	180280	105520	163750	146580	167820	145580	175760	127200			tr|A0A0R4ISN6|A0A0R4ISN6_DANRE	Glutaryl-CoA dehydrogenase b (Fragment)	gcdhb	44999	26755	57672	42222	37178	36281	62778	58191
tr|A0A0R4ILY1|A0A0R4ILY1_DANRE	Carboxypeptidase	ctsa	0	0	0	0	0	0	0	0			tr|A0A0R4ISR8|A0A0R4ISR8_DANRE	Zgc:162297	zgc:162297	10991	5521	6193	4994.3	5317.1	4217.1	5981.1	3614.2
tr|A0A0R4IM03|A0A0R4IM03_DANRE;tr|E7F9M7|E7F9M7_DANRE	Si:ch73-18b11.1	si:ch73-18b11.1	74429	46435	81617	52608	69265	51057	70400	40952			tr|A0A0R4IST0|A0A0R4IST0_DANRE;tr|F1RD28|F1RD28_DANRE	Alpha-amylase	amy2al1	204370	100980	207120	200970	231250	171220	236270	140920
tr|A0A0R4IM18|A0A0R4IM18_DANRE;tr|F1R6P1|F1R6P1_DANRE	Mesoderm induction early response 1a, transcriptional regulator	mier1a	6112.1	2909.6	5068.1	4954	7153.3	5234.3	6848.4	4379.7			tr|A0A0R4IT04|A0A0R4IT04_DANRE;tr|F1QHS0|F1QHS0_DANRE	Sodium/hydrogen exchanger	slc9a8	9360.9	5317.2	9209.6	8334	11104	7774.3	9474.6	6200.9
tr|A0A0R4IM96|A0A0R4IM96_DANRE;tr|A0A0R4ILH1|A0A0R4ILH1_DANRE	Kinesin family member 16Ba	kif16ba	37758	18404	35118	26830	29448	21774	33156	21995			tr|A0A0R4IT72|A0A0R4IT72_DANRE;tr|A0A140LH97|A0A140LH97_DANRE	Zgc:112265	itih3b.2	107600	70072	108330	117250	110690	94786	152960	170000
tr|A0A0R4IMB2|A0A0R4IMB2_DANRE	Complement C3a, tandem duplicate 6	c3a.6	58611	28844	42379	47742	45899	36645	48068	29993			tr|A0A0R4ITA1|A0A0R4ITA1_DANRE;tr|A0A0R4IW89|A0A0R4IW89_DANRE;tr|Q6NSN6|Q6NSN6_DANRE	Serine/threonine-protein phosphatase	ppp1caa	30919	17332	35207	31663	32163	30064	38082	28274
tr|A0A0R4IMD1|A0A0R4IMD1_DANRE;tr|A0A0R4IBY4|A0A0R4IBY4_DANRE;tr|A0A0R4IVJ0|A0A0R4IVJ0_DANRE	UDP-N-acetylglucosamine--peptide N-acetylglucosaminyltransferase 110 kDa subunit	ogt.1	21866	14239	18525	18109	22981	19754	23183	13583			tr|A0A0R4ITC3|A0A0R4ITC3_DANRE	Limb and neural patterns a	lnpa	15462	8276.4	14546	12693	13285	10478	12855	9106.1
tr|A0A0R4IMG2|A0A0R4IMG2_DANRE	N-acetylglucosamine-6-sulfatase	gnsb	34029	21245	32100	28593	28874	28536	42602	34002			tr|A0A0R4ITN4|A0A0R4ITN4_DANRE	Elongation factor-like GTPase 1	eftud1 efl1	2984.5	1256.4	4071	2802.8	2640.1	2689.8	3713.7	2475.2
tr|A0A0R4IMK9|A0A0R4IMK9_DANRE;tr|A0A2R8QQF9|A0A2R8QQF9_DANRE;tr|F1QKG2|F1QKG2_DANRE;tr|Q503D3|Q503D3_DANRE	Polypyrimidine tract-binding protein 1b (Fragment)	ptbp1b	3026	2265.5	2762.1	3142.6	3142.6	3886.1	3371.8	1835.3			tr|A0A0R4ITP2|A0A0R4ITP2_DANRE	Ubiquitinyl hydrolase 1	atxn3	9627.3	5194	7693.5	7599.8	7929.9	7246.6	8130	7369.2
tr|A0A0R4IML0|A0A0R4IML0_DANRE;tr|A0A2R8Q5S0|A0A2R8Q5S0_DANRE;tr|A0A0R4IZL5|A0A0R4IZL5_DANRE	Macrophage-capping protein	capgb	128650	82043	107400	101230	128760	101650	126810	72718			tr|A0A0R4ITR2|A0A0R4ITR2_DANRE;tr|A0A0R4ITI5|A0A0R4ITI5_DANRE;tr|A0A0R4IHZ5|A0A0R4IHZ5_DANRE;tr|F6PBZ5|F6PBZ5_DANRE	Heterogeneous nuclear ribonucleoprotein R (Fragment)	hnrnpr	17595	10851	20135	16841	18807	14981	21411	20856
tr|A0A0R4IML8|A0A0R4IML8_DANRE;tr|A0A0R4IIV9|A0A0R4IIV9_DANRE	THUMP domain-containing 1	thumpd1	3350.8	2655.2	2779.2	2780.8	3195.2	2727.8	2993.9	1857.5			tr|A0A0R4ITV5|A0A0R4ITV5_DANRE;tr|A0A0R4IMM7|A0A0R4IMM7_DANRE	Double-strand break repair protein	mre11a	18620	10892	19172	16469	17530	16781	22742	14224
tr|A0A0R4IMM1|A0A0R4IMM1_DANRE	Zgc:175136	zgc:175136	12128	3859.7	9045.1	4818	3501.8	7863.6	7251.4	8769.4			tr|A0A0R4ITX1|A0A0R4ITX1_DANRE;tr|E7FBZ7|E7FBZ7_DANRE;tr|A0A286YBU1|A0A286YBU1_DANRE	ArfGAP with GTPase domain, ankyrin repeat and PH domain 1	agap1	563.21	276.57	749.55	379.69	528.91	329.35	523.99	849.27
tr|A0A0R4IMM2|A0A0R4IMM2_DANRE;sp|Q498Z6|RT07_DANRE	28S ribosomal protein S7, mitochondrial	mrps7	27595	18576	25419	23181	24419	19155	28406	24191			tr|A0A0R4ITZ7|A0A0R4ITZ7_DANRE	Exosome component 7	exosc7	15000	7110.5	12202	11636	12401	11095	13773	11110
tr|A0A0R4IMM7|A0A0R4IMM7_DANRE;tr|A0A0R4ITV5|A0A0R4ITV5_DANRE	Double-strand break repair protein	mre11a	40292	27481	37123	33520	38246	29672	40302	26402			tr|A0A0R4IU05|A0A0R4IU05_DANRE	AP-1 complex subunit gamma	ap1g1	7183.4	4441.7	6213.7	7167.9	8164.6	7400.1	9693	6722.8
tr|A0A0R4IMP8|A0A0R4IMP8_DANRE	Protein phosphatase 4, regulatory subunit 1-like (Fragment)	ppp4r1l	2806.9	1894.8	4346.1	2475.4	2383.8	1381.9	4036.2	3304.9			tr|A0A0R4IU19|A0A0R4IU19_DANRE;tr|A0A2R8QP48|A0A2R8QP48_DANRE	Carboxylesterase 2b (Fragment)	si:ch211-93f2.1 ces2b	3351.7	2177.3	3190.4	3597.3	4119.1	1766.2	4406.7	2228.1
tr|A0A0R4IMS3|A0A0R4IMS3_DANRE;sp|Q8JGR4|RL24_DANRE	60S ribosomal protein L24	rpl24	298880	213430	329830	285480	291060	362200	362410	397700			tr|A0A0R4IU39|A0A0R4IU39_DANRE	Cell division cycle 20 homolog	cdc20	2195.4	1431.7	2007.4	1855.3	2162.5	1949.4	2924.9	1913.6
tr|A0A0R4IMS4|A0A0R4IMS4_DANRE;tr|F8W449|F8W449_DANRE;tr|Q6PGV0|Q6PGV0_DANRE	Leucine-rich repeat (in FLII)-interacting protein 2	lrrfip2	54244	53999	52384	45653	51108	43987	53951	40142			tr|A0A0R4IU44|A0A0R4IU44_DANRE	Inter-alpha-trypsin inhibitor heavy chain 3b	itih3b itih3b.1	128820	81654	120910	126980	129160	115540	163180	138460
tr|A0A0R4IMS9|A0A0R4IMS9_DANRE	DNA-directed RNA polymerase subunit	polr2a	167850	101220	144640	139520	207800	126290	165750	105770			tr|A0A0R4IU56|A0A0R4IU56_DANRE	Diphthine methyl ester synthase	dph5	34471	23032	38041	31813	37616	29733	40391	29161
tr|A0A0R4IMX2|A0A0R4IMX2_DANRE;tr|A0A0R4IAZ9|A0A0R4IAZ9_DANRE	SEC24 homolog C, COPII coat complex component	sec24c	102480	69094	105190	86112	100640	71651	100340	79411			tr|A0A0R4IUB2|A0A0R4IUB2_DANRE;tr|E9QEX9|E9QEX9_DANRE	Ankyrin repeat and KH domain-containing 1	ankhd1	14412	8987.5	16497	11811	17394	10783	15483	10262
tr|A0A0R4IMX7|A0A0R4IMX7_DANRE;tr|A0A0R4IRP5|A0A0R4IRP5_DANRE	SH3 and PX domains 2B	sh3pxd2b	17969	15587	20301	20025	20160	19290	21532	17530			tr|A0A0R4IUB5|A0A0R4IUB5_DANRE;tr|A0A0R4IHS9|A0A0R4IHS9_DANRE;tr|A0A0R4IX38|A0A0R4IX38_DANRE	Serine and arginine-rich-splicing factor 11	srsf11	22180	12681	24606	21572	21012	18210	29364	26735
tr|A0A0R4IMY8|A0A0R4IMY8_DANRE;sp|Q503V0|CHMP6_DANRE	Charged multivesicular body protein 6b (Fragment)	chmp6b	24569	19897	27289	22341	22791	18915	25377	16001			tr|A0A0R4IUB7|A0A0R4IUB7_DANRE	Methionine aminopeptidase 2	METAP2 metap2b	72620	41303	73100	69362	82611	64573	91255	63905
tr|A0A0R4IMZ8|A0A0R4IMZ8_DANRE	Karyopherin (importin) beta 1	kpnb1	374490	229260	331620	302870	304510	270800	385910	339490			tr|A0A0R4IUE2|A0A0R4IUE2_DANRE	NADH dehydrogenase [ubiquinone] flavoprotein 3, mitochondrial	ndufv3	94189	63153	105390	109860	116770	92722	122120	86365
tr|A0A0R4IN59|A0A0R4IN59_DANRE	Si:ch73-281k2.5	si:ch73-281k2.5	5045.8	3787.4	4656.8	4215.3	4991.4	3548.6	4319.7	2203.2			tr|A0A0R4IUF0|A0A0R4IUF0_DANRE;tr|A8E7K3|A8E7K3_DANRE	DNA topoisomerase 2	top2a	26034	17126	29363	25083	26231	22699	29497	19840
tr|A0A0R4IN76|A0A0R4IN76_DANRE;tr|A0A140LH76|A0A140LH76_DANRE	1,4-alpha-glucan branching enzyme (Fragment)	gbe1b	239250	170780	225310	208730	254080	197820	249970	170970			tr|A0A0R4IUJ5|A0A0R4IUJ5_DANRE;tr|A0A0R4ICF8|A0A0R4ICF8_DANRE	N-acetyl-D-glucosamine kinase	nagk	24858	15574	21653	18493	23236	16737	23505	14403
tr|A0A0R4INC3|A0A0R4INC3_DANRE	Transmembrane serine protease 4b	tmprss4b	16398	14217	15340	15456	17129	12109	14158	7476.3			tr|A0A0R4IUL1|A0A0R4IUL1_DANRE;tr|Q5RH04|Q5RH04_DANRE	Coiled-coil-helix-coiled-coil-helix domain-containing 3a	chchd3a	67837	36646	60790	56992	71609	51562	66909	39951
tr|A0A0R4INC9|A0A0R4INC9_DANRE;tr|E7F5N7|E7F5N7_DANRE;tr|F8W5U4|F8W5U4_DANRE;tr|A0A0R4IN23|A0A0R4IN23_DANRE	Pericentriolar material 1	pcm1	32826	21982	37355	30155	35755	27090	35514	20708			tr|A0A0R4IUM5|A0A0R4IUM5_DANRE;tr|A0A0R4ISK5|A0A0R4ISK5_DANRE;tr|A0A2R8Q955|A0A2R8Q955_DANRE	ATP-binding cassette, sub-family A (ABC1), member 3b (Fragment)	abca3b	320.13	81.818	513.04	294.4	529.44	208.91	652.18	406.52
tr|A0A0R4INE0|A0A0R4INE0_DANRE;tr|A0A2R8PXU7|A0A2R8PXU7_DANRE;tr|F1QUA6|F1QUA6_DANRE	Si:dkeyp-87d1.1 (Fragment)	si:dkeyp-87d1.1	1218.5	585.25	921.97	790.49	1464.7	936.04	1745.3	1110.2			tr|A0A0R4IUQ9|A0A0R4IUQ9_DANRE;sp|Q6NXA4|ILF3_DANRE	Interleukin enhancer-binding factor 3b	ilf3b	61842	37685	64601	56575	66819	61190	73907	57267
tr|A0A0R4ING6|A0A0R4ING6_DANRE	Guided entry of tail-anchored proteins factor	camlg	10669	7460.3	8968.2	8622.4	11479	7547.1	9863.6	4993			tr|A0A0R4IUV0|A0A0R4IUV0_DANRE	DNA topoisomerase I mitochondrial	top1mt	4169.8	1720.5	4536.5	3808.3	2822.4	3414.9	5724.9	5913.2
tr|A0A0R4INK8|A0A0R4INK8_DANRE;tr|A0A0R4IL48|A0A0R4IL48_DANRE;tr|A0A0R4ISY7|A0A0R4ISY7_DANRE;tr|A0A0R4ICW0|A0A0R4ICW0_DANRE	Reticulon	rtn4b	42109	25628	38497	32983	39121	27222	37285	21723			tr|A0A0R4IUV4|A0A0R4IUV4_DANRE;tr|A0A0R4IS45|A0A0R4IS45_DANRE	Conserved oligomeric Golgi complex subunit 6 (Fragment)	cog6	4242.3	2463.3	4185.9	3993.3	4252.8	2987.4	4838.6	2846.7
tr|A0A0R4INL3|A0A0R4INL3_DANRE	Polycomb group RING finger protein 1	pcgf1	5757.9	5048.2	5976.9	6393.6	8381.8	5325.3	7457.2	3721.4			tr|A0A0R4IV41|A0A0R4IV41_DANRE	DNA-directed RNA polymerase subunit	polr3a	31941	20974	39682	29371	34599	21776	32571	28207
tr|A0A0R4INN0|A0A0R4INN0_DANRE;tr|A0A0R4IPQ8|A0A0R4IPQ8_DANRE	Complement factor H	cfh	94977	75419	101800	85647	97482	68844	105480	60344			tr|A0A0R4IV62|A0A0R4IV62_DANRE	Folate gamma-glutamyl hydrolase	zgc:171566	11274	6761.3	9718.5	9345.9	9976.8	9358.7	11203	8644.1
tr|A0A0R4INZ6|A0A0R4INZ6_DANRE	Betacellulin, epidermal growth factor family member	btc	10754	8068.6	9353.2	8941.3	10769	10348	10249	6182			tr|A0A0R4IV67|A0A0R4IV67_DANRE	Glycogen debranching enzyme	agla	26864	18733	32309	26501	33449	26154	32520	24184
tr|A0A0R4INZ8|A0A0R4INZ8_DANRE;tr|A0A2R8Q4A3|A0A2R8Q4A3_DANRE	Dihydrolipoamide acetyltransferase component of pyruvate dehydrogenase complex (Fragment)	dbt	83306	46226	86191	68702	68448	59191	89730	70742			tr|A0A0R4IV90|A0A0R4IV90_DANRE	Exosome component 4 (Fragment)	exosc4	7282.1	2625.7	7815.1	6948.3	5000.3	4285.9	6362.2	11951
tr|A0A0R4IP12|A0A0R4IP12_DANRE	PDS5 cohesin-associated factor B	pds5b	25229	17387	22941	20273	22301	21224	22866	14772			tr|A0A0R4IVC5|A0A0R4IVC5_DANRE;tr|A0A2R8QG65|A0A2R8QG65_DANRE;tr|E7F558|E7F558_DANRE	PMS1 homolog 2, mismatch repair system component	pms2	1450	1045.3	1073.3	706.81	1115.2	773.01	1155.4	1137.8
tr|A0A0R4IP34|A0A0R4IP34_DANRE;tr|A0A2R8QCB9|A0A2R8QCB9_DANRE;tr|E7F715|E7F715_DANRE	SEC24 homolog B, COPII coat complex component (Fragment)	sec24b	53724	102090	54555	37991	46608	37480	57543	30776			tr|A0A0R4IVC8|A0A0R4IVC8_DANRE	Cytochrome c oxidase subunit 5A, mitochondrial	cox5ab	25051	24243	28122	24393	24831	29078	33969	27203
tr|A0A0R4IPD5|A0A0R4IPD5_DANRE	Cyclin-dependent kinase 11B	cdk11b	31820	19012	28558	26262	31999	26885	36275	28972			tr|A0A0R4IVD0|A0A0R4IVD0_DANRE;tr|A0A0R4IKJ3|A0A0R4IKJ3_DANRE	AT-rich interactive domain 1Aa (SWI-like)	arid1aa	4620.9	1683.9	5048.2	3026	3460	3390	4718.1	3680.3
tr|A0A0R4IPH2|A0A0R4IPH2_DANRE	Tubulin beta chain	tubb4b tubb2b	104830	59652	95582	84371	98689	77743	110520	81517			tr|A0A0R4IVE2|A0A0R4IVE2_DANRE;tr|A0A2R8PWQ0|A0A2R8PWQ0_DANRE;tr|A0A2R8Q9M8|A0A2R8Q9M8_DANRE	Ubiquitin carboxyl-terminal hydrolase	usp10	54953	32889	60594	53505	55862	49502	72410	58113
tr|A0A0R4IPP1|A0A0R4IPP1_DANRE;tr|A0A0R4II12|A0A0R4II12_DANRE	Glucosamine (UDP-N-acetyl)-2-epimerase/N-acetylmannosamine kinase	gne	62208	40437	57810	51535	54463	47534	63779	50027			tr|A0A0R4IVF6|A0A0R4IVF6_DANRE	NADH dehydrogenase [ubiquinone] 1 subunit C2	ndufc2	68212	40406	72643	66014	76425	64560	76978	61325
tr|A0A0R4IPV1|A0A0R4IPV1_DANRE	Delta-aminolevulinic acid dehydratase	alad	291670	201110	260790	236700	237320	221580	303030	261310			tr|A0A0R4IVG9|A0A0R4IVG9_DANRE;tr|Q6ZM60|Q6ZM60_DANRE;tr|A0A0R4IQS8|A0A0R4IQS8_DANRE	Calcium-transporting ATPase	atp2a2b	19930	12458	17584	19458	23223	16276	25836	18491
tr|A0A0R4IPV5|A0A0R4IPV5_DANRE	Protein disulfide-isomerase	p4hb	2019700	1191800	1764100	1790400	2015100	1552900	2147000	1633400			tr|A0A0R4IVN8|A0A0R4IVN8_DANRE	Bromodomain adjacent to zinc finger domain, 2A	baz2a	18196	10648	16594	16023	17054	18428	24435	13768
tr|A0A0R4IPY1|A0A0R4IPY1_DANRE;tr|A0A0R4IQ05|A0A0R4IQ05_DANRE;sp|Q5TYV4|SPE39_DANRE;tr|A0A0R4IF88|A0A0R4IF88_DANRE	Spermatogenesis-defective protein 39 homolog (Fragment)	vipas39	15744	10670	13713	14685	17171	11236	14411	8637.1			tr|A0A0R4IVR7|A0A0R4IVR7_DANRE;tr|A0A0R4IZV7|A0A0R4IZV7_DANRE	Stem-loop-binding protein	slbp	61061	30776	55039	46186	60217	44338	55103	39210
tr|A0A0R4IQ37|A0A0R4IQ37_DANRE;tr|F1QA42|F1QA42_DANRE	Ataxin 2-like	atxn2l	103810	69277	101900	91498	106560	89232	105880	69430			tr|A0A0R4IVY5|A0A0R4IVY5_DANRE	Rho-associated protein kinase	rock1	4711.8	2667.3	4273.3	5461	6312.1	5686.5	6510.7	4577.4
tr|A0A0R4IQ61|A0A0R4IQ61_DANRE;sp|B0JZP3|THEM6_DANRE;tr|A0A0R4IMG3|A0A0R4IMG3_DANRE;tr|A0A2R8QAZ5|A0A2R8QAZ5_DANRE	Si:ch73-52e5.2	si:ch73-52e5.2	14945	9239.5	11727	13064	13603	10244	16139	9508.8			tr|A0A0R4IVZ0|A0A0R4IVZ0_DANRE	Nucleoporin 153	nup153	19505	12071	21189	19553	23170	20404	26730	20022
tr|A0A0R4IQ73|A0A0R4IQ73_DANRE;tr|A0A0R4IL08|A0A0R4IL08_DANRE	Si:ch73-173h19.3	si:ch73-173h19.3	23300	13436	20166	15375	15483	10405	17626	17799			tr|A0A0R4IVZ6|A0A0R4IVZ6_DANRE;tr|A0A0R4INR9|A0A0R4INR9_DANRE;tr|A5PKT0|A5PKT0_DANRE;tr|A0A2R8QP28|A0A2R8QP28_DANRE;tr|A0A2R8S051|A0A2R8S051_DANRE;tr|F1QS98|F1QS98_DANRE	Discs, large homolog 3 (Drosophila) (Fragment)	dlg3	1885	696.25	1392.7	1703.5	1618	1109.8	1666.7	1343.1
tr|A0A0R4IQ83|A0A0R4IQ83_DANRE	Si:ch211-156b7.4	si:ch211-156b7.4	208450	123900	167130	159820	182930	147500	200560	145060			tr|A0A0R4IW23|A0A0R4IW23_DANRE;tr|Q08CA5|Q08CA5_DANRE;tr|Q6NYR9|Q6NYR9_DANRE;tr|A3KQE8|A3KQE8_DANRE;tr|Q7ZW39|Q7ZW39_DANRE;tr|Q4KME9|Q4KME9_DANRE	Ribose-phosphate diphosphokinase	prps1b	61506	38134	62839	49436	48490	44402	68463	65386
tr|A0A0R4IQ97|A0A0R4IQ97_DANRE	Proliferation-associated 2G4, b	pa2g4b	48450	39987	43038	48064	50426	34765	50593	37380			tr|A0A0R4IW43|A0A0R4IW43_DANRE	Conserved oligomeric Golgi complex subunit 3	cog3	4474.1	2331.6	5177.5	4154.1	4122.3	3439.6	5300.8	3576.8
tr|A0A0R4IQB4|A0A0R4IQB4_DANRE;sp|Q1L8T5|CING_DANRE;tr|G1K2Q8|G1K2Q8_DANRE;tr|F1QXP4|F1QXP4_DANRE	Cingulin b	cgnb	8117.1	4153.8	4767.5	4349	5907.8	4510.6	5528.3	3617.2			tr|A0A0R4IW45|A0A0R4IW45_DANRE;tr|F1RC33|F1RC33_DANRE;tr|A0A0R4IVC0|A0A0R4IVC0_DANRE;tr|F1Q577|F1Q577_DANRE;tr|A8KC22|A8KC22_DANRE;tr|A0A0R4IB42|A0A0R4IB42_DANRE	Heterogeneous nuclear ribonucleoprotein L2	hnrnpl2	82822	43907	80314	69893	88646	70345	93645	56709
tr|A0A0R4IQE8|A0A0R4IQE8_DANRE;tr|A0A0R4INR7|A0A0R4INR7_DANRE	SHC SH2-domain-binding protein 1	shcbp1	71460	50049	65582	64562	68306	51801	76220	50396			tr|A0A0R4IW61|A0A0R4IW61_DANRE;tr|A0A0R4IHL6|A0A0R4IHL6_DANRE	Poly(A)-specific ribonuclease PARN	parn	2798.9	1635.6	1898.1	1796.6	2304.9	1299.3	2584.6	1543.2
tr|A0A0R4IQE9|A0A0R4IQE9_DANRE;tr|F1QKH2|F1QKH2_DANRE	Dimethylglycine dehydrogenase	dmgdh	10618	6450	8348	8070.1	8826.1	5673.2	11048	14768			tr|A0A0R4IW94|A0A0R4IW94_DANRE;tr|A7MCM0|A7MCM0_DANRE;sp|Q7ZVZ7|AB17C_DANRE	Alpha/beta hydrolase domain-containing protein 17C (Fragment)	abhd17c	21746	11214	25077	22320	28296	20374	26561	15671
tr|A0A0R4IR17|A0A0R4IR17_DANRE;tr|A0A2R8QFG7|A0A2R8QFG7_DANRE	AT-rich interactive domain 1Ab (SWI-like) (Fragment)	arid1ab	13888	10174	14350	12099	12896	18260	14008	8569.3			tr|A0A0R4IW96|A0A0R4IW96_DANRE	Peptidylprolyl isomerase	aip	1717.6	1142.6	1330.7	1471.7	2197.6	1008.1	2045.2	1009.5
tr|A0A0R4IR18|A0A0R4IR18_DANRE	Thyroid hormone receptor interactor 4	trip4	35703	18855	29901	26324	34577	21665	29118	22785			tr|A0A0R4IWA5|A0A0R4IWA5_DANRE	Elongator complex protein 5	elp5	11712	6007.9	10508	8552.2	10198	8952	10031	8264.8
tr|A0A0R4IR75|A0A0R4IR75_DANRE;tr|A0A0R4IRD0|A0A0R4IRD0_DANRE	Dolichyl-diphosphooligosaccharide--protein glycotransferase	stt3a	242230	172280	228850	213390	217380	207530	275370	226230			tr|A0A0R4IWJ1|A0A0R4IWJ1_DANRE;tr|A8E7E7|A8E7E7_DANRE	Intersectin 1 (SH3 domain protein)	itsn1	422.27	221.07	611.12	466.1	402.04	379.45	619.72	390.7
tr|A0A0R4IR76|A0A0R4IR76_DANRE;tr|F1Q584|F1Q584_DANRE;tr|Q8JIG1|Q8JIG1_DANRE;tr|Q9I879|Q9I879_DANRE;tr|A0A2R8RSG0|A0A2R8RSG0_DANRE;tr|A0A0R4IH97|A0A0R4IH97_DANRE;tr|E7F4H0|E7F4H0_DANRE;tr|A4IG25|A4IG25_DANRE	Aryl hydrocarbon receptor nuclear translocator-like 2	arntl2	37745	20195	32711	31303	41391	31261	38673	25289			tr|A0A0R4IWM3|A0A0R4IWM3_DANRE;tr|F1QH49|F1QH49_DANRE	Cyclin G-associated kinase	gak	22921	12218	26472	27991	32361	25687	31087	18867
tr|A0A0R4IR82|A0A0R4IR82_DANRE	Geranylgeranyl transferase type-1 subunit beta (Fragment)	pggt1b	9378.4	3980	8295.3	6915.1	9055.1	5947.7	9072.1	5433.2			tr|A0A0R4IWM4|A0A0R4IWM4_DANRE	Zinc finger CCCH-type-containing 7A	zc3h7a	37406	25302	38977	35663	44602	34930	45364	30054
tr|A0A0R4IR99|A0A0R4IR99_DANRE;tr|A0A0R4ICR5|A0A0R4ICR5_DANRE	Si:dkey-218f9.10 (Fragment)	si:dkey-218f9.10	25783	16562	23132	21339	26202	17481	26880	18855			tr|A0A0R4IWN8|A0A0R4IWN8_DANRE	Si:ch73-281n10.2	si:ch73-281n10.2	5495.1	3282.6	6297.3	5919.5	7177.7	9906.4	6746.1	5121.9
tr|A0A0R4IRB0|A0A0R4IRB0_DANRE	Wu:fa19b12	wu:fa19b12	22031	13114	16849	14472	19373	13206	14960	9370.6			tr|A0A0R4IWP2|A0A0R4IWP2_DANRE;tr|F1QWA4|F1QWA4_DANRE;sp|Q7ZVQ8|NS1BB_DANRE	Influenza virus NS1A-binding protein homolog B	ivns1abpb	68631	43650	50203	45360	53712	42389	63063	53549
tr|A0A0R4IRC0|A0A0R4IRC0_DANRE;tr|A0A0R4IWT6|A0A0R4IWT6_DANRE;tr|A0A0R4IP97|A0A0R4IP97_DANRE;tr|A0A0R4IBY0|A0A0R4IBY0_DANRE	ATG16 autophagy-related 16-like 1 (S. cerevisiae)	atg16l1	54706	35090	48986	53070	74140	39877	59683	32944			tr|A0A0R4IWP3|A0A0R4IWP3_DANRE;tr|Q6DHI9|Q6DHI9_DANRE	Proteasome subunit beta	psmb2	40822	19831	31893	32294	35287	33811	42864	30109
tr|A0A0R4IRJ2|A0A0R4IRJ2_DANRE	Inorganic diphosphatase	ppa2	78840	42662	69574	59494	67653	52341	80172	49054			tr|A0A0R4IWT6|A0A0R4IWT6_DANRE;tr|A0A0R4IP97|A0A0R4IP97_DANRE;tr|A0A0R4IBY0|A0A0R4IBY0_DANRE;tr|A0A0R4IRC0|A0A0R4IRC0_DANRE	ATG16 autophagy-related 16-like 1 (S. cerevisiae)	atg16l1	1178.4	990.23	1422.2	837.61	872.49	460.48	627.55	427.04
tr|A0A0R4IRL8|A0A0R4IRL8_DANRE	Scavenger receptor class B, member 1	scarb1	313640	213010	272400	251070	303410	227050	311070	190930			tr|A0A0R4IX64|A0A0R4IX64_DANRE	Si:ch73-132f6.5	si:ch73-132f6.5	25489	14920	18487	18648	32811	15826	21117	16757
tr|A0A0R4IRN7|A0A0R4IRN7_DANRE;tr|A0A0R4IGB5|A0A0R4IGB5_DANRE;tr|E7F5B6|E7F5B6_DANRE	Si:ch211-235e9.8	mgarpa	37065	26056	40716	34551	36253	32075	41804	27735			tr|A0A0R4IXC4|A0A0R4IXC4_DANRE	Si:ch211-167b20.8	si:ch211-167b20.8	207760	126420	229920	227890	249290	216640	254040	183940
tr|A0A0R4IRQ4|A0A0R4IRQ4_DANRE;tr|A0A2R8QGU6|A0A2R8QGU6_DANRE	Striatin, calmodulin-binding protein 4	strn4	10728	10102	12034	9847.1	12756	10213	13755	9676			tr|A0A0R4IXC7|A0A0R4IXC7_DANRE;tr|F1Q4S2|F1Q4S2_DANRE;tr|A0A0R4IDT0|A0A0R4IDT0_DANRE;tr|A2BGH2|A2BGH2_DANRE	Peptidylprolyl isomerase (cyclophilin)-like 2	ppil2	0	0	0	0	0	0	0	0
tr|A0A0R4IRS1|A0A0R4IRS1_DANRE	AP-1 complex subunit mu-1	ap1m1	18012	8329.9	17276	13519	13527	12399	19500	19579			tr|A0A0R4IXD9|A0A0R4IXD9_DANRE	Tubulin-specific chaperone D	tbcd	40216	26130	55273	40792	45179	37617	45346	33875
tr|A0A0R4IRS4|A0A0R4IRS4_DANRE;tr|A0A2R8QSN3|A0A2R8QSN3_DANRE;tr|A0A0R4IZK3|A0A0R4IZK3_DANRE	Polynucleotide kinase 3'-phosphatase	pnkp	29217	18034	25666	23038	27994	21249	29393	19845			tr|A0A0R4IXE6|A0A0R4IXE6_DANRE;tr|Q7ZUH8|Q7ZUH8_DANRE	Microsomal glutathione S-transferase 3a (Fragment)	mgst3 mgst3a	1669.2	1160.9	2308.5	1592.1	1448.3	695.82	1752.2	1069.5
tr|A0A0R4IRZ2|A0A0R4IRZ2_DANRE;sp|Q6NYJ3|TE2IP_DANRE;tr|A0A2R8PYB1|A0A2R8PYB1_DANRE	Telomeric repeat-binding factor 2-interacting protein 1	terf2ip	7937.5	3678.8	6673.9	6745.3	7386.8	5409.6	8324.7	5447			tr|A0A0R4IXL0|A0A0R4IXL0_DANRE	DNA-directed RNA polymerase subunit beta	polr2b	42919	28511	40006	41918	50286	38082	52813	31900
tr|A0A0R4IS12|A0A0R4IS12_DANRE	DEAH (Asp-Glu-Ala-His) box polypeptide 36	dhx36	16725	10592	15961	13328	15314	11293	14410	10586			tr|A0A0R4IXL2|A0A0R4IXL2_DANRE	4'-phosphopantetheine phosphatase (Fragment)	pank4	7667.7	5122.7	7468.9	5299.1	6680.7	4310.5	6792.5	6272.1
tr|A0A0R4IS45|A0A0R4IS45_DANRE;tr|A0A0R4IUV4|A0A0R4IUV4_DANRE	Conserved oligomeric Golgi complex subunit 6	cog6	14998	8127.5	13713	11600	13780	11089	15366	9930.3			tr|A0A0R4IXN4|A0A0R4IXN4_DANRE;tr|A0A0R4ISB5|A0A0R4ISB5_DANRE;tr|A0A0R4IUZ0|A0A0R4IUZ0_DANRE	Leucine zipper transcription factor-like protein 1 (Fragment)	lztfl1	10933	8464.8	13921	9268.2	8010.7	6949.3	11067	9164.1
tr|A0A0R4IS56|A0A0R4IS56_DANRE;tr|Q1LUU7|Q1LUU7_DANRE	Kinesin family member C1 (Fragment)	kifc1	35966	24895	32559	29049	38616	27864	37289	28194			tr|A0A0R4IXX7|A0A0R4IXX7_DANRE;tr|A0A0R4IKT5|A0A0R4IKT5_DANRE	Si:ch73-45o6.2	atg2a	1544.3	893.6	1276.8	1699.6	1444.8	949.5	2028.4	1951.9
tr|A0A0R4ISD4|A0A0R4ISD4_DANRE	NAD-capped RNA hydrolase NUDT12	nudt12	0	0	0	0	0	0	0	0			tr|A0A0R4IY00|A0A0R4IY00_DANRE	Mitochondrial ribosomal protein L3	mrpl3	28810	18601	27716	28418	36583	27887	34623	22504
tr|A0A0R4ISE4|A0A0R4ISE4_DANRE;sp|Q5PQY6|LONP2_DANRE	Lon protease homolog 2, peroxisomal	LONP2 lonp2	3026.2	2553.7	3511.8	3004.3	3016.6	2398.9	3510.2	2161.4			tr|A0A0R4IY09|A0A0R4IY09_DANRE	Non-specific serine/threonine protein kinase	akt2l	8192.6	6777.2	9989.8	7293.8	8003.5	7121.4	7868.5	5299.3
tr|A0A0R4ISE8|A0A0R4ISE8_DANRE	Im:6912630	im:6912630	15523	8433.8	13453	11487	12791	10140	17306	16684			tr|A0A0R4IY13|A0A0R4IY13_DANRE;tr|A0A0R4IZ50|A0A0R4IZ50_DANRE	Si:ch1073-416d2.3	si:ch1073-416d2.3 serpina10b	6400.9	3292	5823.1	4056.9	8347	3211.8	4746.8	3068.1
tr|A0A0R4ISH4|A0A0R4ISH4_DANRE;tr|A0A0R4ILH4|A0A0R4ILH4_DANRE	Sorting nexin 1b	snx1b	40021	23721	37423	26925	31490	23183	28820	20853			tr|A0A0R4IY14|A0A0R4IY14_DANRE;tr|E9QE15|E9QE15_DANRE;tr|F1R698|F1R698_DANRE	Si:dkey-182g1.2	si:dkey-182g1.2	1573.2	1063	2364.4	1151.8	1289.6	707.59	1475.3	718.49
tr|A0A0R4ISJ3|A0A0R4ISJ3_DANRE;tr|Q802V7|Q802V7_DANRE	5'-3' exoribonuclease	xrn2	21447	15496	28548	21102	23753	18916	29967	19192			tr|A0A0R4IY34|A0A0R4IY34_DANRE	NudC domain-containing 3	nudcd3	59780	29665	51784	43353	49485	39815	52545	37424
tr|A0A0R4ISM0|A0A0R4ISM0_DANRE;tr|A0A2R8QB28|A0A2R8QB28_DANRE;tr|E7F444|E7F444_DANRE	Reticulophagy regulator 1	fam134b retreg1	4461	3241.1	4188.7	3070.2	4516.6	2748.6	4067.7	1829.3			tr|A0A0R4IY38|A0A0R4IY38_DANRE;tr|A0A0R4IJ20|A0A0R4IJ20_DANRE;tr|A0A0R4I9U7|A0A0R4I9U7_DANRE;tr|Q6P0T6|Q6P0T6_DANRE	Zinc finger protein 207, b	znf207b	4011.9	2587	3158.4	3850.2	3386.9	3003.5	4912.3	3253
tr|A0A0R4ISN6|A0A0R4ISN6_DANRE	Glutaryl-CoA dehydrogenase b (Fragment)	gcdhb	30691	23253	73468	24683	25675	15321	24134	17927			tr|A0A0R4IY57|A0A0R4IY57_DANRE;tr|A0A0R4ITH0|A0A0R4ITH0_DANRE	Si:ch73-359m17.2	si:ch73-359m17.2	800.22	351.88	736.3	511.57	392.46	501.09	870.76	795.88
tr|A0A0R4ISQ4|A0A0R4ISQ4_DANRE;tr|X1WCY1|X1WCY1_DANRE;tr|X1WE12|X1WE12_DANRE	FXYD domain-containing ion transport regulator	fxyd6l	12170	8661.4	19412	12060	15944	9883.2	14530	7566.6			tr|A0A0R4IYD0|A0A0R4IYD0_DANRE	40S ribosomal protein S27	rps27l	9035.3	3911.7	11489	7567.3	9038.8	6898.2	9123.7	5932.4
tr|A0A0R4IST0|A0A0R4IST0_DANRE;tr|F1RD28|F1RD28_DANRE;tr|A0A1B0GWZ8|A0A1B0GWZ8_DANRE;tr|E9QG77|E9QG77_DANRE;tr|E9QG63|E9QG63_DANRE	Alpha-amylase	amy2al1	444540	236030	365890	374080	454340	306820	444600	274030			tr|A0A0R4IYD3|A0A0R4IYD3_DANRE;tr|A0A2R8QD67|A0A2R8QD67_DANRE;tr|E7F4B9|E7F4B9_DANRE	WD repeat domain 47b	wdr47b	16399	9780.5	13456	10097	12268	12332	13474	9098
tr|A0A0R4IT04|A0A0R4IT04_DANRE;tr|F1QHS0|F1QHS0_DANRE	Sodium/hydrogen exchanger	slc9a8	4040.5	2798.6	3068.6	3133.6	4472.6	3078.9	3456.5	2264.5			tr|A0A0R4IYD9|A0A0R4IYD9_DANRE;sp|B2ZFP3|SMAL1_DANRE	SWI/SNF-related matrix-associated actin-dependent regulator of chromatin subfamily A-like protein 1	smarcal1	5948.3	3941.1	6283.8	7275.1	6256.2	5630.5	6124.4	5168.2
tr|A0A0R4IT10|A0A0R4IT10_DANRE;tr|A1A5X4|A1A5X4_DANRE	Adducin 1 (alpha) (Fragment)	add1	0	0	0	0	0	0	0	0			tr|A0A0R4IYL8|A0A0R4IYL8_DANRE	Nucleoprotein TPR	tpra	112380	62692	114170	104600	132370	106500	136120	81350
tr|A0A0R4IT72|A0A0R4IT72_DANRE;tr|A0A140LH97|A0A140LH97_DANRE	Zgc:112265	itih3b.2	499110	309440	429910	412540	441760	333800	515080	408070			tr|A0A0R4IYM5|A0A0R4IYM5_DANRE;tr|A0A0R4IBK2|A0A0R4IBK2_DANRE	Peptidyl-prolyl cis-trans isomerase E	ppie	24904	14762	26087	22041	25356	18700	25984	18772
tr|A0A0R4ITA1|A0A0R4ITA1_DANRE;tr|A0A0R4IW89|A0A0R4IW89_DANRE;tr|Q6NSN6|Q6NSN6_DANRE	Serine/threonine-protein phosphatase	ppp1caa	52057	33245	51360	39208	39418	43349	55525	50044			tr|A0A0R4IYQ8|A0A0R4IYQ8_DANRE;tr|B3DKP3|B3DKP3_DANRE;tr|A0A0R4IP04|A0A0R4IP04_DANRE;tr|A0A0R4ISG3|A0A0R4ISG3_DANRE;tr|A0A2R8QNQ9|A0A2R8QNQ9_DANRE;tr|A0A2R8PZ91|A0A2R8PZ91_DANRE	UDP-N-acetylglucosamine--peptide N-acetylglucosaminyltransferase 110 kDa subunit	ogt.1	49143	33489	45873	41432	51201	39197	50876	35108
tr|A0A0R4ITB8|A0A0R4ITB8_DANRE	Si:dkey-109j17.5	si:dkey-109j17.5	4875.2	2858.9	5786.7	3288	4443.4	4018.6	4305	3422.1			tr|A0A0R4IYR2|A0A0R4IYR2_DANRE;tr|A0A0J9YJF2|A0A0J9YJF2_DANRE;tr|A0A0J9YJ53|A0A0J9YJ53_DANRE	NAD(P)-dependent steroid dehydrogenase-like	nsdhl	43363	26355	52145	51005	66960	46546	56290	36461
tr|A0A0R4ITC8|A0A0R4ITC8_DANRE	Spartin b	spg20b spartb	23029	15479	20117	16310	19276	13002	21819	18739			tr|A0A0R4IYU4|A0A0R4IYU4_DANRE	Stomatin (EPB72)-like 2	stoml2	171820	118410	158650	153270	179150	150650	184630	118300
tr|A0A0R4ITH7|A0A0R4ITH7_DANRE;tr|A0A0R4IK05|A0A0R4IK05_DANRE	Poly(ADP-ribose) glycohydrolase	pargl	17613	11211	16007	13468	12809	10583	17175	15065			tr|A0A0R4IZ33|A0A0R4IZ33_DANRE;sp|Q7ZV43|TOLIP_DANRE;tr|A0A0R4IVK4|A0A0R4IVK4_DANRE	Toll-interacting protein	tollip	10478	4335.9	9674	9276.7	9253.8	6944.3	10115	7704.8
tr|A0A0R4ITI5|A0A0R4ITI5_DANRE;tr|A0A0R4IHZ5|A0A0R4IHZ5_DANRE;tr|A0A0R4ITR2|A0A0R4ITR2_DANRE;tr|F6PBZ5|F6PBZ5_DANRE	Heterogeneous nuclear ribonucleoprotein R	hnrnpr	19043	15029	22018	18034	20337	16490	22786	18451			tr|A0A0R4IZ61|A0A0R4IZ61_DANRE;tr|Q6P0H4|Q6P0H4_DANRE	RING-type E3 ubiquitin transferase	rnf13	4118.8	2251.2	5679.4	3019.5	3280	2546	3532.7	2549
tr|A0A0R4ITN4|A0A0R4ITN4_DANRE	Elongation factor-like GTPase 1	eftud1 efl1	29619	17710	26635	25650	24885	23551	29731	23705			tr|A0A0R4IZ68|A0A0R4IZ68_DANRE;sp|Q5EAR5|TRPT1_DANRE	2'-phosphotransferase (Fragment)	trpt1	8705.1	6076	10368	6500.5	7978.5	5299.5	7170	4242.4
tr|A0A0R4ITP2|A0A0R4ITP2_DANRE	Ubiquitinyl hydrolase 1	atxn3	40934	28107	35902	35144	39678	30506	35403	25779			tr|A0A0R4IZE3|A0A0R4IZE3_DANRE;tr|Q6P0V0|Q6P0V0_DANRE	Heterogeneous nuclear ribonucleoprotein H1	hnrnph1	9204	6077.2	10269	9269	10686	7527.9	9849.8	6962.1
tr|A0A0R4ITZ7|A0A0R4ITZ7_DANRE	Exosome component 7	exosc7	27523	13784	25725	14174	13659	12008	17234	16445			tr|A0A0R4IZI6|A0A0R4IZI6_DANRE;sp|Q5TZ80|HOOK1_DANRE	Protein Hook homolog 1	hook1	27646	15266	22687	20201	24043	18461	24839	12969
tr|A0A0R4IU05|A0A0R4IU05_DANRE	AP-1 complex subunit gamma	ap1g1	17631	10105	14663	15615	14117	15183	21927	21712			tr|A0A0R4IZL7|A0A0R4IZL7_DANRE;tr|F1QNE7|F1QNE7_DANRE	Trafficking protein particle complex subunit	trappc4	5769.5	3830.8	7418.9	4568	5938.5	3746.9	5532.5	4234.6
tr|A0A0R4IU10|A0A0R4IU10_DANRE;tr|F8W2J7|F8W2J7_DANRE;tr|F1QQ24|F1QQ24_DANRE	rRNA adenine N(6)-methyltransferase	tfb1m	1674	621.68	1165.7	733.37	932.55	825.54	1284	1715.6			tr|A0A0R4IZV0|A0A0R4IZV0_DANRE;tr|F1QNG7|F1QNG7_DANRE;tr|A0A2R8Q2J0|A0A2R8Q2J0_DANRE	Niemann-Pick disease, type C1	npc1	29651	17659	32005	30466	28754	26134	38501	30998
tr|A0A0R4IU44|A0A0R4IU44_DANRE	Inter-alpha-trypsin inhibitor heavy chain 3b	itih3b itih3b.1	314940	219430	281530	271800	279280	246910	339170	261740			tr|A0A140LFS0|A0A140LFS0_DANRE;tr|Q5RG16|Q5RG16_DANRE;tr|Q5RG15|Q5RG15_DANRE	Si:dkey-241l7.2	si:dkey-241l7.2	390260	265230	429680	382670	334640	302270	314520	206990
tr|A0A0R4IU56|A0A0R4IU56_DANRE	Diphthine methyl ester synthase	dph5	58110	32360	52685	51175	52064	44922	63348	45580			tr|A0A140LFY3|A0A140LFY3_DANRE;tr|F1QSW9|F1QSW9_DANRE;sp|Q6NV24|PXL2B_DANRE;tr|A0A140LG67|A0A140LG67_DANRE	Prostamide/prostaglandin F synthase (Fragment)	fam213b prxl2b	11182	7557.5	11330	9730.1	8572.1	7340.9	12390	16777
tr|A0A0R4IUB2|A0A0R4IUB2_DANRE;tr|E9QEX9|E9QEX9_DANRE	Ankyrin repeat and KH domain-containing 1	ankhd1	38085	25545	34064	30707	36801	28824	33355	21463			tr|A0A140LFZ7|A0A140LFZ7_DANRE;tr|A0A140LG21|A0A140LG21_DANRE;sp|Q7ZUG0|RUXE_DANRE	Small nuclear ribonucleoprotein E	snrpe	11184	5680.4	10873	8688.8	9326.7	9106.7	12824	10430
tr|A0A0R4IUB5|A0A0R4IUB5_DANRE;tr|A0A0R4IHS9|A0A0R4IHS9_DANRE;tr|A0A0R4IX38|A0A0R4IX38_DANRE	Serine and arginine-rich-splicing factor 11	srsf11	39855	13838	36117	28587	30953	28312	43516	33707			tr|A0A140LG01|A0A140LG01_DANRE;tr|A0A140UHW3|A0A140UHW3_DANRE;tr|A0A140LGZ6|A0A140LGZ6_DANRE	Myg1 exonuclease	myg1	58522	36021	65130	57016	63456	48382	65549	52057
tr|A0A0R4IUB7|A0A0R4IUB7_DANRE	Methionine aminopeptidase 2	METAP2 metap2b	223990	139000	218840	184780	223010	166400	233970	155560			tr|A0A140LG76|A0A140LG76_DANRE;sp|Q7SY23|AL4A1_DANRE	Multifunctional fusion protein	aldh4a1	7100.1	3747.9	4765.3	5890.5	5777.6	3975.4	6345.5	4597.6
tr|A0A0R4IUE2|A0A0R4IUE2_DANRE	NADH dehydrogenase [ubiquinone] flavoprotein 3, mitochondrial	ndufv3	486660	342110	420120	401480	478420	452520	506500	461550			tr|A0A140LG92|A0A140LG92_DANRE;tr|A0A0R4IWE1|A0A0R4IWE1_DANRE	Fumarylacetoacetate hydrolase domain-containing 2A (Fragment)	fahd2a	4492.8	2593	5263.5	4718.9	6094.9	4609.6	6385.5	4183.8
tr|A0A0R4IUF0|A0A0R4IUF0_DANRE;tr|A8E7K3|A8E7K3_DANRE	DNA topoisomerase 2	top2a	170370	112280	156590	142360	148510	138980	178610	127020			tr|A0A140LGC3|A0A140LGC3_DANRE	Si:ch211-276i12.11	si:ch211-276i12.11	22554	14048	25869	26936	56349	23100	29057	19230
tr|A0A0R4IUJ5|A0A0R4IUJ5_DANRE	N-acetyl-D-glucosamine kinase	nagk	49774	34546	46997	43033	49154	48045	49123	35919			tr|A0A140LGE1|A0A140LGE1_DANRE	alpha-1,2-Mannosidase	si:ch73-373m9.1	33566	21818	36012	30538	36142	25638	36019	27075
tr|A0A0R4IUL0|A0A0R4IUL0_DANRE;tr|A0A0R4IG60|A0A0R4IG60_DANRE	Peptidylprolyl isomerase	fkbp15b	16221	9759.4	14027	12843	15917	10368	14858	10360			tr|A0A140LGF8|A0A140LGF8_DANRE;tr|E7F8A3|E7F8A3_DANRE;tr|A0A2R8QQX2|A0A2R8QQX2_DANRE;tr|A0A0R4IXR0|A0A0R4IXR0_DANRE	Mitofusin 1b (Fragment)	mfn1b	2330	1467.4	2035.8	2010.2	1663.5	1717.7	2211	1402.4
tr|A0A0R4IUL1|A0A0R4IUL1_DANRE;tr|Q5RH04|Q5RH04_DANRE	Coiled-coil-helix-coiled-coil-helix domain-containing 3a	chchd3a	195290	138740	189290	181140	217860	189690	209620	126480			tr|A0A140LGH8|A0A140LGH8_DANRE	ASPSCR1 tether for SLC2A4, UBX domain-containing	aspscr1	11930	7751.4	13151	11542	10832	9053.2	14332	14905
tr|A0A0R4IUQ9|A0A0R4IUQ9_DANRE;sp|Q6NXA4|ILF3_DANRE	Interleukin enhancer-binding factor 3b	ilf3b	76315	52112	69274	64249	81041	61749	87098	54061			tr|A0A140LGJ3|A0A140LGJ3_DANRE;tr|A0A0R4IFH4|A0A0R4IFH4_DANRE;tr|Q803M4|Q803M4_DANRE;tr|Q789K9|Q789K9_DANRE	Ubiquitin-conjugating enzyme E2A (RAD6 homolog)	ube2a	4181.9	2592	3197.8	2834.4	3891.6	2578.2	3701.5	3277.3
tr|A0A0R4IUV0|A0A0R4IUV0_DANRE	DNA topoisomerase I mitochondrial	top1mt	24683	12293	27472	19581	18760	16524	25917	25279			tr|A0A140LGM4|A0A140LGM4_DANRE	Mono-ADP ribosylhydrolase 2	macrod2	40141	26399	38871	37231	42130	34578	46564	29701
tr|A0A0R4IV41|A0A0R4IV41_DANRE	DNA-directed RNA polymerase subunit	polr3a	4965.9	3395.1	4857.8	4493.4	5281.6	4308.7	4684.7	2999.4			tr|A0A140LGQ4|A0A140LGQ4_DANRE;sp|Q6TLE4|EMC5_DANRE	Membrane magnesium transporter	mmgt1	1021.5	947.98	839.7	733.33	848.32	673.2	1168	792.22
tr|A0A0R4IV62|A0A0R4IV62_DANRE	Folate gamma-glutamyl hydrolase	zgc:171566	13028	9628	13087	12508	12554	11492	18206	10879			tr|A0A140LGS5|A0A140LGS5_DANRE;tr|A0A0G2L1F5|A0A0G2L1F5_DANRE	Spectrin beta chain	sptbn1	15280	9260.7	15288	12909	13763	11359	15553	16190
tr|A0A0R4IV67|A0A0R4IV67_DANRE	Glycogen debranching enzyme	agla	169360	83790	128640	109540	127050	101780	140910	96317			tr|A0A140LH34|A0A140LH34_DANRE;tr|R4GEY3|R4GEY3_DANRE;tr|E7FAK0|E7FAK0_DANRE;tr|E7F5A4|E7F5A4_DANRE;tr|X1WGK9|X1WGK9_DANRE;tr|F1R9N6|F1R9N6_DANRE;tr|A0A140LH63|A0A140LH63_DANRE;tr|A0A140LH11|A0A140LH11_DANRE;tr|A0A140LGZ1|A0A140LGZ1_DANRE;tr|E9QFU6|E9QFU6_DANRE;tr|E7FAU1|E7FAU1_DANRE;tr|A0A140LFZ1|A0A140LFZ1_DANRE;tr|E7F8J2|E7F8J2_DANRE;tr|A0A2R8Q0U0|A0A2R8Q0U0_DANRE;tr|A0A140LH24|A0A140LH24_DANR…	Si:ch1073-159d7.7	si:ch1073-159d7.7 h1l1	12730	10328	15512	11824	14180	14220	25712	22191
tr|A0A0R4IVC8|A0A0R4IVC8_DANRE	Cytochrome c oxidase subunit 5A, mitochondrial	cox5ab	101980	53159	97559	85710	94205	75563	112910	83065			tr|A0A140LH54|A0A140LH54_DANRE;tr|A0A0R4IAU3|A0A0R4IAU3_DANRE;tr|F1QPR2|F1QPR2_DANRE;tr|A0A140LGX0|A0A140LGX0_DANRE	Replication factor C (activator 1) 4 (Fragment)	rfc4	53915	29396	51924	45341	45457	37043	54843	43140
tr|A0A0R4IVD0|A0A0R4IVD0_DANRE;tr|A0A0R4IKJ3|A0A0R4IKJ3_DANRE	AT-rich interactive domain 1Aa (SWI-like)	arid1aa	33386	21628	31915	26154	36026	26431	31301	16827			tr|A0A140LH79|A0A140LH79_DANRE;tr|E7F0V5|E7F0V5_DANRE;tr|A0A2R8QIV6|A0A2R8QIV6_DANRE;tr|A0A140LH09|A0A140LH09_DANRE;tr|A0A140LFX2|A0A140LFX2_DANRE	MAP7 domain-containing 3	map7d3	93381	56007	87873	69140	86390	63743	74218	59213
tr|A0A0R4IVE2|A0A0R4IVE2_DANRE;tr|A0A2R8PWQ0|A0A2R8PWQ0_DANRE;tr|A0A2R8Q9M8|A0A2R8Q9M8_DANRE	Ubiquitin carboxyl-terminal hydrolase	usp10	236220	153750	217730	198230	227860	180540	273560	188090			tr|A0A1D5NS56|A0A1D5NS56_DANRE;tr|A0A1D5NSR9|A0A1D5NSR9_DANRE;tr|E7F576|E7F576_DANRE;tr|A0A1D5NSE1|A0A1D5NSE1_DANRE	Diacylglycerol kinase	dgkza	1080.4	525.36	1253.1	1258.2	2073.5	776.89	1457.1	978.51
tr|A0A0R4IVF6|A0A0R4IVF6_DANRE	NADH dehydrogenase [ubiquinone] 1 subunit C2	ndufc2	283210	145810	254000	202120	237240	190030	250090	176590			tr|A0A1D5NSC5|A0A1D5NSC5_DANRE	Si:dkey-10f23.2	nfx1	4618.7	2604.4	4085	4120.7	4987.8	3402.9	4570.7	2408.5
tr|A0A0R4IVG9|A0A0R4IVG9_DANRE;tr|Q6ZM60|Q6ZM60_DANRE;tr|A0A0R4IQS8|A0A0R4IQS8_DANRE	Calcium-transporting ATPase	atp2a2b	275320	184860	265470	203860	241800	196420	269270	198640			tr|A0A1D5NSF5|A0A1D5NSF5_DANRE;tr|A0A0R4IXT6|A0A0R4IXT6_DANRE	Conserved oligomeric Golgi complex subunit 1 (Fragment)	cog1	817.65	354.81	543.26	609.67	619.17	507.22	949.25	832.06
tr|A0A0R4IVJ2|A0A0R4IVJ2_DANRE;tr|F6NHQ1|F6NHQ1_DANRE;tr|Q08BE3|Q08BE3_DANRE;tr|A0A0R4IJ91|A0A0R4IJ91_DANRE;tr|A0A2R8QQ99|A0A2R8QQ99_DANRE;tr|F6NHV5|F6NHV5_DANRE;tr|A0A0R4IWW2|A0A0R4IWW2_DANRE	Sarcolemma-associated protein a (Fragment)	slmapa	13595	9829.2	13368	12804	12682	8714.9	13495	13168			tr|A0A1D5NSL0|A0A1D5NSL0_DANRE;tr|E7FBP9|E7FBP9_DANRE	Protein GOLM2	golm2	34792	22876	38868	31802	36217	31054	34970	22560
tr|A0A0R4IVN8|A0A0R4IVN8_DANRE	Bromodomain adjacent to zinc finger domain, 2A	baz2a	13864	7793	12294	11426	14552	9986.9	16650	9624.1			tr|A0A1D5NSM5|A0A1D5NSM5_DANRE;tr|A0A1D5NSG2|A0A1D5NSG2_DANRE;tr|A0A1D5NSU7|A0A1D5NSU7_DANRE;sp|Q6P116|RCOR2_DANRE	REST corepressor 2 (Fragment)	rcor2	687.26	357.52	592.49	543.08	308.02	447.54	939.15	532.34
tr|A0A0R4IVQ9|A0A0R4IVQ9_DANRE;tr|F6PD25|F6PD25_DANRE	Zinc finger RNA-binding protein 2	zfr2	12082	10006	11138	9119.5	11127	8971	10519	6080.8			tr|A0A1D5NT05|A0A1D5NT05_DANRE;tr|A0A1D5NS42|A0A1D5NS42_DANRE	Methyltransferase-like 15	mettl15	92378	45284	84368	74523	73123	63167	91612	69789
tr|A0A0R4IVR7|A0A0R4IVR7_DANRE;tr|A0A0R4IZV7|A0A0R4IZV7_DANRE	Stem-loop-binding protein	slbp	65620	49071	63116	56326	64092	51406	60982	38407			tr|A0A1D5NT07|A0A1D5NT07_DANRE	Acid phosphatase 2, lysosomal (Fragment)	acp2	9039.8	5047.5	5720.8	5126.3	5757.6	4142.9	6524.1	6347
tr|A0A0R4IVS8|A0A0R4IVS8_DANRE;sp|Q5PYH5|DLG1L_DANRE;tr|A0A0R4IEK3|A0A0R4IEK3_DANRE;tr|A0A0R4IU29|A0A0R4IU29_DANRE;sp|Q5PYH7|DLG2_DANRE	Discs, large (Drosophila) homolog 1, like	dlg1b	46561	30906	45951	35725	36682	31756	38462	26875			tr|A0A1I8S3I3|A0A1I8S3I3_DANRE;sp|Q98SV1|SELPA_DANRE;tr|A0A2R8RRJ5|A0A2R8RRJ5_DANRE	Selenoprotein P	sepp1a selenop	23307	15828	24721	25975	31977	26388	30398	17650
tr|A0A0R4IVV6|A0A0R4IVV6_DANRE;tr|B0JZJ6|B0JZJ6_DANRE;sp|Q7ZUL9|MGRN1_DANRE;tr|B7ZVH3|B7ZVH3_DANRE	RING-type E3 ubiquitin transferase (Fragment)	mgrn1a	9224.3	6980.9	8547.2	11947	14150	6997.8	10417	4944.8			tr|A0A1L1QZB6|A0A1L1QZB6_DANRE	Flocculation protein FLO11-like	LOC108179144	955.54	653.25	555.04	649.3	769.65	230.79	590.75	763.94
tr|A0A0R4IVY5|A0A0R4IVY5_DANRE	Rho-associated protein kinase	rock1	28582	13427	23372	20145	26609	18358	23531	15983			tr|A0A1L1QZE0|A0A1L1QZE0_DANRE	Uncharacterized protein	#N/A	61087	48039	52915	48061	41375	28240	34761	29927
tr|A0A0R4IVZ0|A0A0R4IVZ0_DANRE	Nucleoporin 153	nup153	144420	113470	150150	136210	173210	125830	162120	119400			tr|A0A1L1QZF2|A0A1L1QZF2_DANRE	Transaldolase	taldo1	98900	68258	105130	92179	87460	71739	117570	113770
tr|A0A0R4IVZ6|A0A0R4IVZ6_DANRE;tr|A0A0R4INR9|A0A0R4INR9_DANRE;tr|A5PKT0|A5PKT0_DANRE;tr|A0A2R8QP28|A0A2R8QP28_DANRE;tr|A0A2R8S051|A0A2R8S051_DANRE;tr|F1QS98|F1QS98_DANRE	Discs, large homolog 3 (Drosophila) (Fragment)	dlg3	0	0	0	0	0	0	0	0			tr|A0A1L1QZF5|A0A1L1QZF5_DANRE;tr|E7F7R3|E7F7R3_DANRE;tr|A0A2U3TW31|A0A2U3TW31_DANRE;sp|Q7ZUV2|KTNB1_DANRE	Katanin p80 WD40 repeat-containing subunit B1 (Fragment)	katnb1	5010	2240.6	7053.1	5051.2	4207.1	3543.7	6654.7	4958.3
tr|A0A0R4IVZ7|A0A0R4IVZ7_DANRE;tr|A0A0R4IY90|A0A0R4IY90_DANRE	Histone acetyltransferase	crebbpb	12512	8647.4	10950	9012.8	13023	10536	10699	7875.1			tr|A0A1L1QZG0|A0A1L1QZG0_DANRE	T-complex protein 1 subunit beta (Fragment)	cct2	84379	54740	90413	96302	105710	86224	105060	71723
tr|A0A0R4IW43|A0A0R4IW43_DANRE	Conserved oligomeric Golgi complex subunit 3	cog3	25979	13823	22202	21254	25294	17299	22562	16892			tr|A0A1L1QZN4|A0A1L1QZN4_DANRE;tr|A0A1L1QZG2|A0A1L1QZG2_DANRE	Mucin-2-like	LOC108179180	34508	28025	22712	23996	21877	11289	14644	8756.5
tr|A0A0R4IW45|A0A0R4IW45_DANRE;tr|F1RC33|F1RC33_DANRE;tr|A0A0R4IVC0|A0A0R4IVC0_DANRE;tr|A0A0R4IB42|A0A0R4IB42_DANRE;tr|F1Q577|F1Q577_DANRE;tr|A8KC22|A8KC22_DANRE	Heterogeneous nuclear ribonucleoprotein L2	hnrnpl2	103420	68929	108570	79114	95369	82431	94654	75635			tr|A0A1L1QZT9|A0A1L1QZT9_DANRE;sp|Q6NZW0|C102A_DANRE	Coiled-coil domain-containing protein 102A	ccdc102a	10108	6600	10061	10144	11218	7743.9	10127	6384.7
tr|A0A0R4IW61|A0A0R4IW61_DANRE;tr|A0A0R4IHL6|A0A0R4IHL6_DANRE	Poly(A)-specific ribonuclease PARN	parn	154590	90980	148850	126900	153020	116330	153790	102240			tr|A0A1L1QZV6|A0A1L1QZV6_DANRE	Si:dkey-172k15.19	si:dkey-172k15.19	7667.1	5357.5	7773.9	13283	8096.6	4920.9	6920.1	5677.7
tr|A0A0R4IW74|A0A0R4IW74_DANRE;tr|Q6IQF6|Q6IQF6_DANRE;tr|U3JA96|U3JA96_DANRE	FGFR1 oncogene partner	cep43	10136	5623	9217.7	10742	12013	9343.3	8948.6	7279.8			tr|A0A1L1QZW8|A0A1L1QZW8_DANRE	Zgc:173770	zgc:173770	314890	175080	195840	165190	153580	101100	126490	98099
tr|A0A0R4IW83|A0A0R4IW83_DANRE;sp|P46530|NOTC1_DANRE;tr|A0A0R4IT11|A0A0R4IT11_DANRE	Neurogenic locus notch homolog protein 1 (Fragment)	notch1a	4023	3001.5	4858.9	2939.4	3580.6	5063.2	4596.1	2600.2			tr|A0A1N8RFI4|A0A1N8RFI4_DANRE;tr|A0A2U3TVF3|A0A2U3TVF3_DANRE;sp|Q6IQE0|PU60B_DANRE;tr|A0A1N8PL29|A0A1N8PL29_DANRE;tr|A0A2R8RVR3|A0A2R8RVR3_DANRE;tr|A0A1D5NSV9|A0A1D5NSV9_DANRE	Poly(U)-binding-splicing factor PUF60-B	puf60b	39094	24831	35996	36814	43078	32744	42262	29911
tr|A0A0R4IW87|A0A0R4IW87_DANRE;tr|A0A0R4IJK0|A0A0R4IJK0_DANRE;tr|A0A0R4IDG3|A0A0R4IDG3_DANRE;tr|Q6IQ66|Q6IQ66_DANRE	Nudix (nucleoside diphosphate-linked moiety X)-type motif 5	nudt5	50028	35616	43277	43646	61400	43371	56692	27983			tr|A0A286Y855|A0A286Y855_DANRE;tr|F1R6K1|F1R6K1_DANRE;tr|E9QCT8|E9QCT8_DANRE	Phosphate-regulating endopeptidase homolog, X-linked	phex	231720	150090	237410	225690	229820	207310	280570	218930
tr|A0A0R4IW94|A0A0R4IW94_DANRE;tr|A7MCM0|A7MCM0_DANRE;sp|Q7ZVZ7|AB17C_DANRE	Alpha/beta hydrolase domain-containing protein 17C (Fragment)	abhd17c	7630.7	3326.2	6362.9	5912.7	7941.4	5593.2	7535.9	3572			tr|A0A286Y892|A0A286Y892_DANRE;tr|A0A0G2KHX4|A0A0G2KHX4_DANRE	TSC complex subunit 2	tsc2	0	0	0	0	0	0	0	0
tr|A0A0R4IW96|A0A0R4IW96_DANRE	Peptidylprolyl isomerase	aip	25206	15952	23424	21177	22874	16969	23377	15476			tr|A0A286Y893|A0A286Y893_DANRE;sp|Q05AM5|ELP2_DANRE;tr|Z4YI78|Z4YI78_DANRE	Elongator complex protein 2	elp2	13831	9202.1	15848	15855	16922	16589	19912	13783
tr|A0A0R4IWG5|A0A0R4IWG5_DANRE;tr|A0A0R4IN15|A0A0R4IN15_DANRE	R3H domain and coiled-coil-containing 1	r3hcc1	5366.2	2531.7	4894.4	5063.7	5737.6	3374.4	4913.7	2954.2			tr|A0A286Y8C1|A0A286Y8C1_DANRE;tr|F1R6C8|F1R6C8_DANRE	Catenin (cadherin-associated protein), delta 1	ctnnd1	73741	36582	63180	62288	69977	55967	89854	63351
tr|A0A0R4IWG9|A0A0R4IWG9_DANRE	Germ cell nuclear acidic protein	gcna acrc	5590.4	4104.7	5735.3	4927	4822.6	4351.8	4407.3	3203			tr|A0A286Y8H5|A0A286Y8H5_DANRE;tr|F1QXU0|F1QXU0_DANRE;tr|H0WE43|H0WE43_DANRE;tr|A0A2R8RYP7|A0A2R8RYP7_DANRE	Phospholipase A(2)	pla2g6	15356	9088.4	16308	11110	18758	9510.8	12522	8335.2
tr|A0A0R4IWJ1|A0A0R4IWJ1_DANRE;tr|A8E7E7|A8E7E7_DANRE	Intersectin 1 (SH3 domain protein)	itsn1	4660.2	2895.5	5594.6	2981.6	3757.9	3192.6	3901.8	2892.5			tr|A0A286Y8J9|A0A286Y8J9_DANRE	Si:dkeyp-98a7.9	si:dkeyp-98a7.9	135700	68318	149310	137690	149440	129490	166260	103800
tr|A0A0R4IWM3|A0A0R4IWM3_DANRE;tr|F1QH49|F1QH49_DANRE	Cyclin G-associated kinase	gak	68312	36501	54300	47472	56184	41634	53079	44754			tr|A0A286Y8N3|A0A286Y8N3_DANRE;tr|E7F1D4|E7F1D4_DANRE	Hormone-sensitive lipase	lipeb	1141.6	653.97	1112.3	998.43	804.82	935.45	1291.3	1087.7
tr|A0A0R4IWM4|A0A0R4IWM4_DANRE	Zinc finger CCCH-type-containing 7A	zc3h7a	59256	34356	49515	45648	59204	47542	61917	39502			tr|A0A286Y8T3|A0A286Y8T3_DANRE	SUEL-type lectin domain-containing protein	#N/A	29586	18894	28254	27874	27285	22637	32546	20921
tr|A0A0R4IWN8|A0A0R4IWN8_DANRE	Si:ch73-281n10.2	si:ch73-281n10.2	6587.6	8129.7	9346.9	9854.5	10481	19606	11053	7795.1			tr|A0A286Y8V9|A0A286Y8V9_DANRE;tr|F1R6G2|F1R6G2_DANRE	LPS-responsive vesicle-trafficking, beach and anchor-containing	lrba	88478	52589	91673	81543	99106	90671	109840	67187
tr|A0A0R4IWP2|A0A0R4IWP2_DANRE;tr|F1QWA4|F1QWA4_DANRE;sp|Q7ZVQ8|NS1BB_DANRE	Influenza virus NS1A-binding protein homolog B	ivns1abpb	136140	83416	114670	114850	148680	114830	154340	97574			tr|A0A286Y994|A0A286Y994_DANRE;tr|F1REF3|F1REF3_DANRE;tr|F1Q5U9|F1Q5U9_DANRE;tr|F1QH19|F1QH19_DANRE	Zgc:162698	zgc:162698	8032.5	3660.1	7137	9305.5	10091	7041.6	8990.6	4903.2
tr|A0A0R4IWP3|A0A0R4IWP3_DANRE;tr|Q6DHI9|Q6DHI9_DANRE	Proteasome subunit beta	psmb2	1611.4	760.6	2262.7	1438.5	1528.2	1087.1	1923.2	1943.9			tr|A0A286Y998|A0A286Y998_DANRE;tr|F1RCP2|F1RCP2_DANRE;tr|U3JB03|U3JB03_DANRE	Oxysterol-binding protein	osbpl7	6488.1	3864.7	7115.7	5370.8	5538	4529.2	6653.9	5623.2
tr|A0A0R4IWR3|A0A0R4IWR3_DANRE;sp|Q6PGY5|DJC21_DANRE	DnaJ homolog subfamily C member 21	dnajc21	28874	16796	22959	21420	24630	20036	25824	16103			tr|A0A286Y9D4|A0A286Y9D4_DANRE;tr|E7FGP9|E7FGP9_DANRE;tr|Q8AW60|Q8AW60_DANRE	Isovaleryl-CoA dehydrogenase, mitochondrial	ivd	42310	22443	42341	42124	40197	36623	54286	53706
tr|A0A0R4IX64|A0A0R4IX64_DANRE	Si:ch73-132f6.5	si:ch73-132f6.5	160850	111790	160630	140020	154110	130940	173570	143540			tr|A0A286Y9R5|A0A286Y9R5_DANRE;tr|E7F2U7|E7F2U7_DANRE;tr|F1QIH9|F1QIH9_DANRE	Zona pellucida sperm-binding protein 3	zgc:173556	50708	33423	49071	49666	54172	45737	54281	38577
tr|A0A0R4IXC4|A0A0R4IXC4_DANRE	Si:ch211-167b20.8	si:ch211-167b20.8	639570	416510	575980	551830	604070	504380	620770	474270			tr|A0A286Y9S7|A0A286Y9S7_DANRE;tr|E9QB46|E9QB46_DANRE;sp|Q6PHD9|SBP1_DANRE	Methanethiol oxidase	selenbp1	80488	43178	93192	82565	78064	77821	109790	87719
tr|A0A0R4IXD9|A0A0R4IXD9_DANRE	Tubulin-specific chaperone D	tbcd	123040	93013	113400	102150	120780	95716	129100	92559			tr|A0A286Y9T9|A0A286Y9T9_DANRE;tr|F8W289|F8W289_DANRE	Galactosylgalactosylxylosylprotein 3-beta-glucuronosyltransferase	b3gat3	1826	884.34	1516.1	1040.1	1236.2	1303.9	1533.1	1444.2
tr|A0A0R4IXI8|A0A0R4IXI8_DANRE	Cytosolic iron-sulfur assembly component 2A (Fragment)	fam96a ciao2a	5370	3964.2	4472.8	4688.9	6703.5	5438.4	6936	3628			tr|A0A286YA42|A0A286YA42_DANRE	Si:ch73-366l1.5	si:ch73-366l1.5	23903	12488	22283	18228	22374	14870	21752	14961
tr|A0A0R4IXL0|A0A0R4IXL0_DANRE	DNA-directed RNA polymerase subunit beta	polr2b	229700	155910	217530	203080	244330	191360	250390	188980			tr|A0A286YA53|A0A286YA53_DANRE;tr|A0A0R4IJI9|A0A0R4IJI9_DANRE	Protein MON2 homolog	mon2	2187.7	1078.9	2188	1539.4	1462.6	990.5	1697.5	1410.2
tr|A0A0R4IXL2|A0A0R4IXL2_DANRE	4'-phosphopantetheine phosphatase (Fragment)	pank4	17650	8465.7	13354	12694	15561	10090	16826	15088			tr|A0A286YA62|A0A286YA62_DANRE;tr|A0A140LFX8|A0A140LFX8_DANRE	Si:ch211-146l10.8	si:ch211-146l10.8	11541	8956.4	8521.2	8759.1	6310.8	4902.5	7172.5	6426.7
tr|A0A0R4IXN4|A0A0R4IXN4_DANRE;tr|A0A0R4ISB5|A0A0R4ISB5_DANRE;tr|A0A0R4IUZ0|A0A0R4IUZ0_DANRE	Leucine zipper transcription factor-like protein 1 (Fragment)	lztfl1	67810	43120	79011	52820	57096	45512	67383	55481			tr|A0A286YA64|A0A286YA64_DANRE;tr|F1REC2|F1REC2_DANRE	Septin	sept7a septin7a	34769	22164	42948	39606	45461	39468	41099	26531
tr|A0A0R4IXX7|A0A0R4IXX7_DANRE;tr|A0A0R4IKT5|A0A0R4IKT5_DANRE	Si:ch73-45o6.2	atg2a	19710	8876.2	13954	14076	15867	9507.7	19438	10423			tr|A0A286YA65|A0A286YA65_DANRE;tr|A0A0R4J8E6|A0A0R4J8E6_DANRE	Pre-mRNA-processing factor 8	prpf8	67017	33803	52034	49686	57908	48765	58934	43295
tr|A0A0R4IY00|A0A0R4IY00_DANRE	Mitochondrial ribosomal protein L3	mrpl3	78548	38445	75454	54803	57994	46155	62629	51072			tr|A0A286YAB4|A0A286YAB4_DANRE;tr|B0S5J7|B0S5J7_DANRE;tr|B0S5J6|B0S5J6_DANRE	Aspartate beta-hydroxylase	asph	31202	21043	30936	35132	30928	30567	41689	33550
tr|A0A0R4IY09|A0A0R4IY09_DANRE	Non-specific serine/threonine protein kinase	akt2l	13981	8841.5	14226	12048	13595	11158	12875	11221			tr|A0A286YAC7|A0A286YAC7_DANRE;tr|F1QIR8|F1QIR8_DANRE	Si:dkeyp-98a7.9	si:dkeyp-98a7.9	46665	28234	45559	37225	44421	36019	46800	35116
tr|A0A0R4IY13|A0A0R4IY13_DANRE	Si:ch1073-416d2.3	si:ch1073-416d2.3 serpina10b	14487	10293	14650	11623	12973	7981.8	14808	12180			tr|A0A286YAF6|A0A286YAF6_DANRE;tr|Q5TZ29|Q5TZ29_DANRE	Apolipoprotein Bb, tandem duplicate 1	apobb.1	6776.5	4761.2	5292.8	5087.4	5642.3	3962.3	6090.8	5093.9
tr|A0A0R4IY34|A0A0R4IY34_DANRE	NudC domain-containing 3	nudcd3	303070	213140	294070	258170	311450	248370	301320	212890			tr|A0A286YAG3|A0A286YAG3_DANRE;tr|E7EYD4|E7EYD4_DANRE	Carnitine palmitoyltransferase 1Cb	cpt1a2b	3130	3187.3	4210.7	3859.7	3016.5	3724.4	4254.4	2296.6
tr|A0A0R4IY38|A0A0R4IY38_DANRE;tr|A0A0R4IJ20|A0A0R4IJ20_DANRE;tr|A0A0R4I9U7|A0A0R4I9U7_DANRE;tr|Q6P0T6|Q6P0T6_DANRE;tr|Q6P0T3|Q6P0T3_DANRE	Zinc finger protein 207, b	znf207b	7696.7	4142.3	11852	9574.6	8836.8	4653.2	9367.8	8033.3			tr|A0A286YAG4|A0A286YAG4_DANRE;sp|E7F6H7|DCI2A_DANRE;tr|A0A0R4IHQ1|A0A0R4IHQ1_DANRE;tr|A0A0R4IU59|A0A0R4IU59_DANRE;tr|A0A0R4IPR1|A0A0R4IPR1_DANRE	Dynein, cytoplasmic 1, intermediate chain 2a	dync1i2a	74147	39505	70267	62602	75546	66558	78239	52770
tr|A0A0R4IY52|A0A0R4IY52_DANRE	Vacuolar protein sorting-associated protein 52 homolog	vps52	16165	9415.1	17772	12408	11417	10612	15510	13303			tr|A0A286YAR2|A0A286YAR2_DANRE;tr|Q6IQB1|Q6IQB1_DANRE	Ribosomal protein L5b	rpl5b	295600	182580	351210	340030	312990	307830	403520	333000
tr|A0A0R4IY76|A0A0R4IY76_DANRE;tr|A0A0R4ILJ5|A0A0R4ILJ5_DANRE;tr|A0A0R4IZK6|A0A0R4IZK6_DANRE	Pantothenate kinase 4 (inactive) (Fragment)	pank4	3765.5	1656.5	3063.3	2116.1	2670.3	2232.7	2877.7	2997.4			tr|A0A286YAT4|A0A286YAT4_DANRE;tr|F1R9K1|F1R9K1_DANRE	HIRA-interacting protein 3	hirip3	4416.8	3135.6	4412.6	4544.8	6030.3	3688.4	4980.9	3494.1
tr|A0A0R4IY96|A0A0R4IY96_DANRE	Integrator complex subunit 5	ints5	8303	3470.3	8476.5	6126.3	6761.3	5850.8	7818.1	5850.7			tr|A0A286YAW9|A0A286YAW9_DANRE;tr|F1RAV5|F1RAV5_DANRE;tr|A0A2R8QDF2|A0A2R8QDF2_DANRE;tr|F1QYQ1|F1QYQ1_DANRE;tr|Q08CV8|Q08CV8_DANRE	Ribosomal protein S6 kinase	rps6ka1	30416	20215	31323	25753	29780	26716	31168	25766
tr|A0A0R4IYC2|A0A0R4IYC2_DANRE;tr|A0A0R4IPT9|A0A0R4IPT9_DANRE;sp|A0JMF7|HAUS6_DANRE	HAUS augmin-like complex subunit 6 (Fragment)	haus6	11339	5188.1	8728.4	8185.9	9048.3	7348.6	10159	8020.1			tr|A0A286YBJ1|A0A286YBJ1_DANRE;tr|F1Q5X3|F1Q5X3_DANRE	Cell division cycle 27	cdc27	3220.9	2599.4	4118.2	3230.7	3348.7	3154.6	4678.1	3131.4
tr|A0A0R4IYL8|A0A0R4IYL8_DANRE	Nucleoprotein TPR	tpra	163860	107100	170450	126920	159970	126020	165970	98921			tr|A0A286YBN1|A0A286YBN1_DANRE;tr|F1R9E5|F1R9E5_DANRE	Proline-rich coiled-coil 2C	prrc2c	58129	37412	67689	63561	69251	51169	81441	85284
tr|A0A0R4IYM5|A0A0R4IYM5_DANRE;tr|A0A0R4IBK2|A0A0R4IBK2_DANRE	Peptidyl-prolyl cis-trans isomerase E	ppie	25393	11451	21251	18599	19857	15547	21141	14646			tr|A0A286YBQ6|A0A286YBQ6_DANRE;tr|B8JI33|B8JI33_DANRE;tr|F1R4J9|F1R4J9_DANRE	Family with sequence similarity 114 member A1	fam114a1	23314	18186	27447	25910	29677	25930	30624	24711
tr|A0A0R4IYQ8|A0A0R4IYQ8_DANRE;tr|B3DKP3|B3DKP3_DANRE;tr|A0A0R4IP04|A0A0R4IP04_DANRE;tr|A0A0R4ISG3|A0A0R4ISG3_DANRE;tr|A0A2R8QNQ9|A0A2R8QNQ9_DANRE;tr|A0A2R8PZ91|A0A2R8PZ91_DANRE	UDP-N-acetylglucosamine--peptide N-acetylglucosaminyltransferase 110 kDa subunit	ogt.1	107540	60519	89339	76369	88688	69074	93810	69609			tr|A0A2R8PV14|A0A2R8PV14_DANRE	Cyclin-dependent kinases regulatory subunit	zgc:86839	49019	28418	53855	42886	51082	44357	51286	38861
tr|A0A0R4IYR2|A0A0R4IYR2_DANRE;tr|A0A0J9YJF2|A0A0J9YJF2_DANRE;tr|A0A0J9YJ53|A0A0J9YJ53_DANRE	NAD(P)-dependent steroid dehydrogenase-like	nsdhl	235930	145240	215050	222200	282170	198140	237560	150560			tr|A0A2R8PV58|A0A2R8PV58_DANRE;tr|F1QPL7|F1QPL7_DANRE	Propionyl-CoA carboxylase alpha chain, mitochondrial	pcca	243970	155310	242750	229240	261000	210530	273730	201260
tr|A0A0R4IYR7|A0A0R4IYR7_DANRE	Mitochondrial ribosomal protein S2	mrps2	4114.9	2565.3	5509.8	3511.2	5176.4	2647.3	5107.3	4418.4			tr|A0A2R8PV91|A0A2R8PV91_DANRE	Si:ch211-250e5.16	si:ch211-250e5.16	21937	8238.5	16056	11937	12822	10570	14701	12554
tr|A0A0R4IYU4|A0A0R4IYU4_DANRE	Stomatin (EPB72)-like 2	stoml2	239490	166360	223030	205270	249510	185460	230810	150720			tr|A0A2R8PVA2|A0A2R8PVA2_DANRE;tr|F1R1M7|F1R1M7_DANRE;tr|A0A286Y9P8|A0A286Y9P8_DANRE	Solute carrier family 2 member 3b	slc2a3b	821.38	563.62	794.96	781.98	861.23	586.76	701.96	574.16
tr|A0A0R4IZ33|A0A0R4IZ33_DANRE;sp|Q7ZV43|TOLIP_DANRE;tr|A0A0R4IVK4|A0A0R4IVK4_DANRE	Toll-interacting protein	tollip	11393	4847.3	7592.9	7619.5	7970.3	5814.2	9576.6	6507.4			tr|A0A2R8PVF5|A0A2R8PVF5_DANRE;sp|Q5XIX8|BORC5_DANRE	BLOC-1-related complex subunit 5	borcs5	0	0	0	0	0	0	0	0
tr|A0A0R4IZ62|A0A0R4IZ62_DANRE	Purple acid phosphatase	papl acp7	55967	32708	50361	43298	68123	45262	56288	31613			tr|A0A2R8PVJ3|A0A2R8PVJ3_DANRE	WD repeat domain 1	wdr1	112770	66356	123840	107040	120920	90011	127410	87377
tr|A0A0R4IZF6|A0A0R4IZF6_DANRE	AT-rich interactive domain 3B (BRIGHT-like)	arid3b	2596.3	2361.8	2955	2277.9	2353.4	2234.3	2696.4	1845.1			tr|A0A2R8PVL6|A0A2R8PVL6_DANRE;tr|Q1LUQ3|Q1LUQ3_DANRE	Mitochondrial import inner membrane translocase subunit TIM44	timm44	55261	35086	52033	51562	42530	44898	61689	50195
tr|A0A0R4IZI6|A0A0R4IZI6_DANRE;sp|Q5TZ80|HOOK1_DANRE	Protein Hook homolog 1	hook1	8093.7	4021.6	4373.7	4793.2	6125.1	4767.4	6071.8	4231.4			tr|A0A2R8PVN0|A0A2R8PVN0_DANRE;tr|E7F2S4|E7F2S4_DANRE	SPG7 matrix AAA peptidase subunit, paraplegin	spg7	9897.4	4009.9	8458.4	8516.7	7099.5	8297.7	10626	7388.9
tr|A0A0R4IZL7|A0A0R4IZL7_DANRE;tr|F1QNE7|F1QNE7_DANRE	Trafficking protein particle complex subunit	trappc4	16386	11409	13999	13200	18304	11447	14178	8671.7			tr|A0A2R8PVR1|A0A2R8PVR1_DANRE;tr|E7F590|E7F590_DANRE;tr|E9QF68|E9QF68_DANRE;tr|F1QD69|F1QD69_DANRE	Vacuolar protein sorting-associated protein 41 homolog	vps41	5830.6	2975.9	6359.9	5879	6048.4	5782.8	6972.2	4595.9
tr|A0A0R4IZV0|A0A0R4IZV0_DANRE;tr|F1QNG7|F1QNG7_DANRE;tr|A0A2R8Q2J0|A0A2R8Q2J0_DANRE	Niemann-Pick disease, type C1	npc1	86594	56224	74767	70617	80891	61811	94327	63253			tr|A0A2R8PVZ6|A0A2R8PVZ6_DANRE;tr|F1QA55|F1QA55_DANRE	Serine/threonine-protein kinase VRK1-like	LOC794952	11056	7739.3	9041.6	9456.8	10378	15434	11907	9370.4
tr|A0A140LFS0|A0A140LFS0_DANRE;tr|Q5RG16|Q5RG16_DANRE;tr|Q5RG15|Q5RG15_DANRE	Si:dkey-241l7.2	si:dkey-241l7.2	653670	418050	627450	536340	472600	421040	472500	343940			tr|A0A2R8PW86|A0A2R8PW86_DANRE;tr|A0A2R8QAQ6|A0A2R8QAQ6_DANRE;tr|E7FAC4|E7FAC4_DANRE	PAT1 homolog 2	si:ch211-103b1.2 patl2	40911	24041	40334	37764	33936	23674	28086	21383
tr|A0A140LFS8|A0A140LFS8_DANRE;tr|A0A140LFV7|A0A140LFV7_DANRE;tr|A0A140LH39|A0A140LH39_DANRE;tr|A0A140LFN6|A0A140LFN6_DANRE;tr|A0A140LGD2|A0A140LGD2_DANRE;tr|A0A140LH78|A0A140LH78_DANRE;tr|A0A140LG41|A0A140LG41_DANRE	Zgc:92287 (Fragment)	lemd1	15650	9951.9	13353	15354	15217	12471	15142	9218.1			tr|A0A2R8PWG5|A0A2R8PWG5_DANRE;tr|Q6NYK7|Q6NYK7_DANRE	Pre-mRNA-processing factor 6	prpf6	13316	7675.6	12524	10569	12328	8759.5	14212	10702
tr|A0A140LFZ7|A0A140LFZ7_DANRE;tr|A0A140LG21|A0A140LG21_DANRE;sp|Q7ZUG0|RUXE_DANRE	Small nuclear ribonucleoprotein E	snrpe	47626	23712	50037	37750	44073	37014	49967	41692			tr|A0A2R8PWI2|A0A2R8PWI2_DANRE;tr|Q66HU5|Q66HU5_DANRE	Histone acetyltransferase type B catalytic subunit	hat1	87638	54732	88804	80371	88359	75400	97643	73962
tr|A0A140LG01|A0A140LG01_DANRE;tr|A0A140UHW3|A0A140UHW3_DANRE;tr|A0A140LGZ6|A0A140LGZ6_DANRE	Myg1 exonuclease	myg1	129410	79009	117110	108110	125070	97017	129350	90777			tr|A0A2R8PWV9|A0A2R8PWV9_DANRE;tr|A0A2R8QR97|A0A2R8QR97_DANRE;tr|A0A140LGT9|A0A140LGT9_DANRE	Si:ch211-132p1.4	lect2.3	4900.3	3363	5589.6	5229.5	6113.9	5542.7	5773.8	3447.5
tr|A0A140LG76|A0A140LG76_DANRE;sp|Q7SY23|AL4A1_DANRE	Multifunctional fusion protein	aldh4a1	45939	28879	38893	39378	45553	34553	48968	34667			tr|A0A2R8PWY6|A0A2R8PWY6_DANRE;tr|A0A2R8QIR1|A0A2R8QIR1_DANRE;tr|E9QDQ2|E9QDQ2_DANRE;tr|A0A286YAD2|A0A286YAD2_DANRE;tr|F1QW17|F1QW17_DANRE;tr|A2BGW3|A2BGW3_DANRE;tr|A0A0R4IQT3|A0A0R4IQT3_DANRE;tr|A0A0R4IVW3|A0A0R4IVW3_DANRE;tr|A0A2U3TVF6|A0A2U3TVF6_DANRE;sp|Q6DEH3|KC2D1_DANRE;tr|Q4V9P8|Q4V9P8_DANRE	Calcium/calmodulin-dependent protein kinase	camk2g2	32197	14080	21538	21987	24577	20309	27899	19854
tr|A0A140LG88|A0A140LG88_DANRE	Gem (nuclear organelle)-associated protein 6 (Fragment)	gemin6	2227.4	1882.4	2975.3	2169.5	2471.9	1683.5	2352.3	1302.3			tr|A0A2R8PX39|A0A2R8PX39_DANRE	Dynamin-type G domain-containing protein	mfn2	48033	29776	38920	37089	38605	31438	42155	25546
tr|A0A140LGA3|A0A140LGA3_DANRE;tr|A0A0R4ICB9|A0A0R4ICB9_DANRE;tr|A0A0R4INQ3|A0A0R4INQ3_DANRE;tr|A0A0R4IZ99|A0A0R4IZ99_DANRE;sp|Q566U4|KFA_DANRE;tr|A0A0R4ID45|A0A0R4ID45_DANRE	Kynurenine formamidase (Fragment)	afmid	50359	31067	44409	42667	49041	36678	52556	30575			tr|A0A2R8PX42|A0A2R8PX42_DANRE;tr|B0V351|B0V351_DANRE	DNA polymerase epsilon catalytic subunit	pole	37395	30129	43769	44186	50146	41718	45379	33929
tr|A0A140LGC3|A0A140LGC3_DANRE	Si:ch211-276i12.11	si:ch211-276i12.11	96372	64587	89541	89783	98101	80397	99196	61909			tr|A0A2R8PX85|A0A2R8PX85_DANRE;tr|F1QBC0|F1QBC0_DANRE;tr|Q5RHX7|Q5RHX7_DANRE;tr|B0S6W7|B0S6W7_DANRE;tr|Q5RH90|Q5RH90_DANRE	Plexin b2a	plxnb2a.1	1793.8	737.61	2636.8	1330.8	1696.2	1001.6	2177.3	1610.8
tr|A0A140LGE1|A0A140LGE1_DANRE	alpha-1,2-Mannosidase	si:ch73-373m9.1	24878	16012	22962	20710	24852	18485	23886	14164			tr|A0A2R8PXB7|A0A2R8PXB7_DANRE;tr|F1QNF2|F1QNF2_DANRE	Chromobox homolog 3a (HP1 gamma homolog, Drosophila)	cbx3a	43962	23928	47429	46680	60361	49632	64604	47064
tr|A0A140LGH8|A0A140LGH8_DANRE	ASPSCR1 tether for SLC2A4, UBX domain-containing	aspscr1	66750	47958	63979	59463	67146	62636	71315	58861			tr|A0A2R8PXE0|A0A2R8PXE0_DANRE;tr|A8E5C1|A8E5C1_DANRE;tr|F8W5C3|F8W5C3_DANRE	Serpin peptidase inhibitor, clade A (alpha-1 antiproteinase, antitrypsin), member 7	serpina7	16809	8509.3	16611	14854	14742	12354	21067	14789
tr|A0A140LGK1|A0A140LGK1_DANRE;sp|Q6P698|PLSL_DANRE	Plastin-2	lcp1	19252	10631	12267	12902	12808	9463.4	11343	7359.1			tr|A0A2R8PXH2|A0A2R8PXH2_DANRE;tr|A0A2R8QBL2|A0A2R8QBL2_DANRE;tr|A0A2R8QGP7|A0A2R8QGP7_DANRE	Talin 2b	tln2b	7013.8	4594.5	4667.8	5269.9	5224.7	2945.2	4567.8	2490
tr|A0A140LGM4|A0A140LGM4_DANRE	Mono-ADP ribosylhydrolase 2	macrod2	220230	131140	197140	203830	251340	179650	239550	147680			tr|A0A2R8PXN0|A0A2R8PXN0_DANRE;tr|A0A2R8QIG3|A0A2R8QIG3_DANRE;tr|B8JKC9|B8JKC9_DANRE	Hexokinase	hk2	121920	68397	111330	109300	131320	111960	133340	89302
tr|A0A140LGQ4|A0A140LGQ4_DANRE;sp|Q6TLE4|EMC5_DANRE	Membrane magnesium transporter	mmgt1	20004	14875	17851	16817	20950	15824	20950	12015			tr|A0A2R8PXV0|A0A2R8PXV0_DANRE;sp|Q4VBW0|MTX3_DANRE;tr|E7F6T5|E7F6T5_DANRE	Metaxin	mtx3	2146.2	1397.7	2185.5	1450.9	1697.3	1252.3	1685.8	1557.6
tr|A0A140LGS9|A0A140LGS9_DANRE	Selenoprotein J	selj selenoj	13088	9859.3	10342	11426	16153	14228	16635	9246			tr|A0A2R8PY37|A0A2R8PY37_DANRE;tr|E9QFJ2|E9QFJ2_DANRE	Quinoid dihydropteridine reductase b2	qdprb2	107590	79525	129340	120440	98224	83963	91228	61669
tr|A0A140LGX1|A0A140LGX1_DANRE;tr|F1Q9Z0|F1Q9Z0_DANRE;sp|Q6P011|EMC4_DANRE	ER membrane protein complex subunit 4 (Fragment)	emc4	1645	677.25	1127.3	1065.3	1574.3	704.36	1925.6	1748.7			tr|A0A2R8PYW1|A0A2R8PYW1_DANRE;tr|X1WFC4|X1WFC4_DANRE	SH3 domain-containing YSC84-like protein 1	sh3yl1	2464.8	1041.5	2405.2	2285.2	2213.6	1750.2	1908.7	1690.7
tr|A0A140LGY8|A0A140LGY8_DANRE;tr|E7FA74|E7FA74_DANRE	Mediator of DNA damage checkpoint 1	mdc1	33310	20063	27405	25598	34339	25154	28865	17250			tr|A0A2R8PZB6|A0A2R8PZB6_DANRE	SUEL-type lectin domain-containing protein	#N/A	46356	34393	49217	42483	47169	37168	52600	34516
tr|A0A140LGZ1|A0A140LGZ1_DANRE;tr|A0A140LH34|A0A140LH34_DANRE;tr|A0A140LH11|A0A140LH11_DANRE;tr|E9QFU6|E9QFU6_DANRE;tr|E7FAU1|E7FAU1_DANRE;tr|E7F8J2|E7F8J2_DANRE;tr|A0A140LH24|A0A140LH24_DANRE;tr|X1WCD4|X1WCD4_DANRE	Si:ch1073-153i20.4	si:ch1073-153i20.4 histh1l2	5541.7	5102.6	8141.9	7597.6	12599	21629	23227	6943.7			tr|A0A2R8PZC2|A0A2R8PZC2_DANRE;tr|E7FF11|E7FF11_DANRE;tr|F8W3S9|F8W3S9_DANRE	Serine protease inhibitor 2.1-like	LOC110439158	6292.4	3344.8	7528.5	6946.5	9328.7	6515.9	7976.4	4270.6
tr|A0A140LH09|A0A140LH09_DANRE;tr|E7F0V5|E7F0V5_DANRE;tr|A0A2R8QIV6|A0A2R8QIV6_DANRE;tr|A0A140LH79|A0A140LH79_DANRE;tr|A0A140LFX2|A0A140LFX2_DANRE	MAP7 domain-containing 3 (Fragment)	map7d3	131520	109010	152760	122060	144620	113320	139450	77577			tr|A0A2R8PZC8|A0A2R8PZC8_DANRE;sp|F1Q4S1|ATP9B_DANRE;tr|F6NZZ2|F6NZZ2_DANRE;tr|A0A2U3TVM1|A0A2U3TVM1_DANRE	Phospholipid-transporting ATPase	atp9b	6293	3315	5869	5775.9	6780.2	4304.7	6379.7	4307.6
tr|A0A140LH63|A0A140LH63_DANRE;tr|A0A140LFZ1|A0A140LFZ1_DANRE;tr|A0A2R8Q0U0|A0A2R8Q0U0_DANRE	Si:ch73-368j24.12	si:ch73-368j24.12	0	0	0	0	0	0	0	0			tr|A0A2R8PZD0|A0A2R8PZD0_DANRE;tr|E7F5H4|E7F5H4_DANRE	Protein tweety homolog	ttyh3a	3029.5	2109.8	2461.7	2730.1	2891.7	2057.9	3285.8	2305.5
tr|A0A1D5NS24|A0A1D5NS24_DANRE	WD repeat domain 60	wdr60 dync2i1	7641.4	4455.2	6790.8	5301.1	6764	4314.2	7543.7	3941.1			tr|A0A2R8PZH8|A0A2R8PZH8_DANRE;tr|A0A0R4IS87|A0A0R4IS87_DANRE	DNA helicase	chd1	18710	11137	16831	15732	17577	14735	19741	11832
tr|A0A1D5NSC5|A0A1D5NSC5_DANRE	Si:dkey-10f23.2	nfx1	18808	14117	14902	15996	19515	23281	17539	9602.2			tr|A0A2R8PZL7|A0A2R8PZL7_DANRE;tr|F1RC75|F1RC75_DANRE;tr|B7ZVL5|B7ZVL5_DANRE;tr|A5WWH4|A5WWH4_DANRE	Calcium homeostasis endoplasmic reticulum protein	cherp	11615	6137.9	12465	10944	13323	10304	13622	9418.4
tr|A0A1D5NSD7|A0A1D5NSD7_DANRE;tr|F1QEF4|F1QEF4_DANRE;sp|Q6TNR1|RHPN2_DANRE	Rhophilin-2 (Fragment)	rhpn2	5524.6	3940	4267.8	4206.3	4127.3	3543.4	4370.4	2076			tr|A0A2R8PZT6|A0A2R8PZT6_DANRE;tr|G1K2X0|G1K2X0_DANRE	Titin, tandem duplicate 1	ttn.1	10817	7159	12264	11366	10318	7749.7	15574	12150
tr|A0A1D5NSI5|A0A1D5NSI5_DANRE;tr|A0A0R4IKH3|A0A0R4IKH3_DANRE	Zgc:55733	zgc:55733	1690.1	1097.8	1962.3	1444.2	1526.7	1411.6	1804.3	1404.9			tr|A0A2R8PZV9|A0A2R8PZV9_DANRE;tr|A0A2R8PZN5|A0A2R8PZN5_DANRE;tr|E7F6G9|E7F6G9_DANRE	UDP-glucose glycoprotein glucosyltransferase 2	uggt2	43058	20474	42783	33895	38874	34460	46837	37120
tr|A0A1D5NSL0|A0A1D5NSL0_DANRE;tr|E7FBP9|E7FBP9_DANRE	Protein GOLM2	golm2	54329	37398	48064	42813	48826	38086	48131	28659			tr|A0A2R8PZX1|A0A2R8PZX1_DANRE;tr|F1QM44|F1QM44_DANRE;sp|Q05AM4|FAH2B_DANRE	Fatty-acid amide hydrolase 2-B	faah2b	69149	37544	61412	60445	69020	55132	69076	49077
tr|A0A1D5NSR1|A0A1D5NSR1_DANRE;tr|A0A2R8Q2R6|A0A2R8Q2R6_DANRE;sp|Q2L6K8|CNPY4_DANRE	Protein canopy 4 (Fragment)	cnpy4	9836.1	7994.6	11904	9805.6	11264	14498	15025	7717.1			tr|A0A2R8PZZ8|A0A2R8PZZ8_DANRE;tr|X1WFJ1|X1WFJ1_DANRE;tr|A0A2R8RX91|A0A2R8RX91_DANRE;tr|A2CE48|A2CE48_DANRE;tr|A0A2R8PXS2|A0A2R8PXS2_DANRE;tr|F1QWH6|F1QWH6_DANRE;tr|A8E7T0|A8E7T0_DANRE;tr|A0A1D5NSS2|A0A1D5NSS2_DANRE;tr|X1WDM3|X1WDM3_DANRE	Protein inhibitor of-activated STAT, 2	pias2	2554.2	1572.5	1797.4	1250.8	1801.3	1401.3	1850.6	1034.6
tr|A0A1D5NSR2|A0A1D5NSR2_DANRE;tr|A0A1D5NT17|A0A1D5NT17_DANRE;tr|E7FBE2|E7FBE2_DANRE	tRNA methyltransferase 10 homolog A (Fragment)	trmt10a	25835	16444	24164	21075	26146	21751	30587	20308			tr|A0A2R8Q025|A0A2R8Q025_DANRE;tr|A5WVT4|A5WVT4_DANRE	Phospholipid scramblase	si:ch211-71m22.1	9632.1	4053.3	9775.8	8485.1	9092.2	10497	11118	8827.5
tr|A0A1D5NT05|A0A1D5NT05_DANRE	Methyltransferase-like 15	mettl15	66266	34774	68051	56847	64156	55224	85588	56302			tr|A0A2R8Q0D6|A0A2R8Q0D6_DANRE;tr|A0A2R8Q3W8|A0A2R8Q3W8_DANRE;tr|F1Q6K8|F1Q6K8_DANRE	Supervillin a	svila	5237.9	2992.3	5974	7051.7	8523.3	6902.8	7124	4457.2
tr|A0A1D5NT07|A0A1D5NT07_DANRE	Acid phosphatase 2, lysosomal (Fragment)	acp2	5760.3	2447.7	4805.7	5820.1	3893.6	4051.3	7493.7	5294.2			tr|A0A2R8Q0N1|A0A2R8Q0N1_DANRE;tr|A0A0R4IYX1|A0A0R4IYX1_DANRE;tr|Q6P3J9|Q6P3J9_DANRE	Adenosine kinase	adka	2934.7	1377.6	2136.1	1731.3	2768	1951.7	2821.3	1959.4
tr|A0A1D5NT15|A0A1D5NT15_DANRE;tr|A0A0R4IHS1|A0A0R4IHS1_DANRE;tr|A0A0R4IFE9|A0A0R4IFE9_DANRE	Netrin 4 (Fragment)	ntn4	6625.7	5384.6	5965.4	6279.2	7222.5	5427.6	7201.3	3644.2			tr|A0A2R8Q124|A0A2R8Q124_DANRE;tr|Q6P0H8|Q6P0H8_DANRE	Glycerophosphodiester phosphodiesterase 1	gde1	3152.1	1580.5	2261.8	2356.2	3572.4	2376.2	2712.9	1947.3
tr|A0A1I8S3I3|A0A1I8S3I3_DANRE;sp|Q98SV1|SELPA_DANRE;tr|A0A2R8RRJ5|A0A2R8RRJ5_DANRE	Selenoprotein P	sepp1a selenop	181220	115690	139460	161920	166020	121070	170850	93490			tr|A0A2R8Q130|A0A2R8Q130_DANRE;tr|A2RUY5|A2RUY5_DANRE	Ubiquitin-associated protein 2b	ubap2b	74461	37519	63809	56100	65195	49301	62831	43921
tr|A0A1L1QZB6|A0A1L1QZB6_DANRE	Flocculation protein FLO11-like	LOC108179144	29609	23655	19394	20417	13503	6125.4	7108.5	5780			tr|A0A2R8Q139|A0A2R8Q139_DANRE;tr|F1QAZ9|F1QAZ9_DANRE;tr|F1QWB4|F1QWB4_DANRE;tr|E9QGT0|E9QGT0_DANRE	Heterogeneous nuclear ribonucleoprotein K	hnrnpk	24691	14093	27378	22980	32550	23851	29364	21618
tr|A0A1L1QZC2|A0A1L1QZC2_DANRE;tr|Q6ZM36|Q6ZM36_DANRE	Origin recognition complex, subunit 6	orc6	18514	10911	18112	14767	21423	12264	15961	10701			tr|A0A2R8Q159|A0A2R8Q159_DANRE;tr|Q7SZQ8|Q7SZQ8_DANRE	Prostaglandin E synthase 3a (cytosolic)	ptges3a	13609	8513.8	17148	11485	12810	13642	13510	9229.9
tr|A0A1L1QZE0|A0A1L1QZE0_DANRE	Uncharacterized protein	#N/A	250770	195800	217590	184390	176680	136130	169410	129820			tr|A0A2R8Q1G2|A0A2R8Q1G2_DANRE;tr|A8KC11|A8KC11_DANRE	Carbonic anhydrase	ca7	28062	18689	26950	28031	27667	23160	36461	30097
tr|A0A1L1QZF2|A0A1L1QZF2_DANRE	Transaldolase	taldo1	240820	143770	210270	203200	197270	164280	257400	196370			tr|A0A2R8Q1W8|A0A2R8Q1W8_DANRE;tr|F1QS99|F1QS99_DANRE;tr|A0A2R8RSR5|A0A2R8RSR5_DANRE;tr|E7FGA5|E7FGA5_DANRE;tr|A0A2R8RQT4|A0A2R8RQT4_DANRE;tr|F8W316|F8W316_DANRE;tr|A0A140LGJ0|A0A140LGJ0_DANRE;tr|E9QJ27|E9QJ27_DANRE	Glutathione-disulfide reductase	gsr	15175	9245.7	15881	11029	12960	10300	14751	11197
tr|A0A1L1QZG0|A0A1L1QZG0_DANRE	T-complex protein 1 subunit beta (Fragment)	cct2	298720	201070	254940	263960	313030	234710	309770	208920			tr|A0A2R8Q1Y3|A0A2R8Q1Y3_DANRE;tr|A0A2R8S0D4|A0A2R8S0D4_DANRE;tr|E7FGL0|E7FGL0_DANRE;tr|A0A2R8RUC7|A0A2R8RUC7_DANRE	Timeless circadian clock	timeless	43168	25213	53406	44036	55988	39752	52007	39524
tr|A0A1L1QZN4|A0A1L1QZN4_DANRE;tr|A0A1L1QZG2|A0A1L1QZG2_DANRE	Mucin-2-like	LOC108179180	28426	27045	23393	19352	17477	9744.6	13213	8603.4			tr|A0A2R8Q208|A0A2R8Q208_DANRE;tr|A0A0R4IXY0|A0A0R4IXY0_DANRE;tr|A0A2R8Q5L8|A0A2R8Q5L8_DANRE;tr|Q6P3I8|Q6P3I8_DANRE;tr|A0A2R8QB98|A0A2R8QB98_DANRE	Glutaryl-CoA dehydrogenase a	gcdha	6708.1	3476.9	6973.2	5624.5	5847.6	4877.6	7800.7	4405.5
tr|A0A1L1QZT9|A0A1L1QZT9_DANRE;sp|Q6NZW0|C102A_DANRE	Coiled-coil domain-containing protein 102A	ccdc102a	42322	27354	35757	31233	36132	27747	34941	24644			tr|A0A2R8Q212|A0A2R8Q212_DANRE	Vitellogenin 1	vtg1	2119800	953090	1936700	2043300	1966300	2074400	3042900	2406900
tr|A0A1L1QZV6|A0A1L1QZV6_DANRE	Si:dkey-172k15.19	si:dkey-172k15.19	193260	155450	123980	116730	96588	76895	62123	55292			tr|A0A2R8Q223|A0A2R8Q223_DANRE;tr|A0A2R8Q2B3|A0A2R8Q2B3_DANRE;sp|Q7SYD5|SC31A_DANRE	Protein transport protein Sec31A	sec31a	2656	1628.1	2909.6	3252.2	3687.3	2166.7	4399.5	2430.4
tr|A0A1L1QZW8|A0A1L1QZW8_DANRE	Zgc:173770	zgc:173770	565140	443790	439590	372940	322860	249620	306040	273120			tr|A0A2R8Q249|A0A2R8Q249_DANRE;tr|F1QTS7|F1QTS7_DANRE	Centrin 3	cetn3	3702.7	2257.6	2878.3	2309.4	3692.6	1716.3	2789.2	1976.9
tr|A0A1N8RFI4|A0A1N8RFI4_DANRE;tr|A0A2U3TVF3|A0A2U3TVF3_DANRE;sp|Q6IQE0|PU60B_DANRE;tr|A0A1N8PL29|A0A1N8PL29_DANRE;tr|A0A2R8RVR3|A0A2R8RVR3_DANRE	Poly(U)-binding-splicing factor PUF60-B	puf60b	115130	73996	98406	93502	108240	79410	113780	88688			tr|A0A2R8Q265|A0A2R8Q265_DANRE;tr|A0A0R4IPL8|A0A0R4IPL8_DANRE	Complement factor H-like 4	cfhl4	298.34	89.217	280.29	126.26	270.55	238.58	148.91	54.231
tr|A0A1X9HIN0|A0A1X9HIN0_DANRE;tr|A7E2V0|A7E2V0_DANRE;tr|Q68EJ3|Q68EJ3_DANRE	Transmembrane protein 230	tmem230b	5466.7	3173.2	6204	4047.3	4162.8	2815.9	4718.4	3972.3			tr|A0A2R8Q2Q4|A0A2R8Q2Q4_DANRE;sp|Q6TNP8|VP26A_DANRE	Vacuolar protein sorting-associated protein 26A	vps26a	11212	6434.7	10953	9065.2	11242	8713.1	11382	8473.8
tr|A0A286Y855|A0A286Y855_DANRE;tr|F1R6K1|F1R6K1_DANRE	Phosphate-regulating endopeptidase homolog, X-linked	phex	654550	458550	688240	595900	631090	544030	736180	568580			tr|A0A2R8Q2Y3|A0A2R8Q2Y3_DANRE;tr|F1R5K1|F1R5K1_DANRE;sp|Q6DEL2|CLPT1_DANRE;tr|A0A2R8RYU6|A0A2R8RYU6_DANRE	Cleft lip and palate transmembrane protein 1 homolog	clptm1	2795.4	1573.2	2631	2114.6	2550.8	1838.8	3114.1	2254.7
tr|A0A286Y877|A0A286Y877_DANRE;tr|X1WE68|X1WE68_DANRE	AT hook-containing transcription factor 1	ahctf1	163970	84622	128000	118470	158550	103270	128860	89521			tr|A0A2R8Q308|A0A2R8Q308_DANRE;tr|F1R862|F1R862_DANRE;tr|A0A2R8QG91|A0A2R8QG91_DANRE	Si:ch211-226h8.4	si:ch211-226h8.4	44559	31628	44661	37976	41565	33243	42915	29961
tr|A0A286Y892|A0A286Y892_DANRE;tr|A0A0G2KHX4|A0A0G2KHX4_DANRE	TSC complex subunit 2	tsc2	8988.8	6861.8	10110	7071.8	9296.9	7578.3	8648.2	5006			tr|A0A2R8Q359|A0A2R8Q359_DANRE;tr|A0A2R8Q946|A0A2R8Q946_DANRE;tr|E7EXY5|E7EXY5_DANRE;tr|A0A2R8RMY7|A0A2R8RMY7_DANRE;tr|A0A0R4INC0|A0A0R4INC0_DANRE	EMAP-like 1	eml1	82880	39268	74731	61083	74994	55280	73435	35750
tr|A0A286Y893|A0A286Y893_DANRE;sp|Q05AM5|ELP2_DANRE;tr|Z4YI78|Z4YI78_DANRE	Elongator complex protein 2	elp2	44369	31958	38126	35673	46450	32552	45194	34475			tr|A0A2R8Q3B9|A0A2R8Q3B9_DANRE;tr|X1WDW8|X1WDW8_DANRE;tr|E7F366|E7F366_DANRE	Bromodomain PHD finger transcription factor	bptf	16365	14244	22481	19738	21079	21323	24804	21806
tr|A0A286Y8A8|A0A286Y8A8_DANRE;tr|E7F9A5|E7F9A5_DANRE;tr|A0A0R4IB43|A0A0R4IB43_DANRE;tr|A0A0R4IEB1|A0A0R4IEB1_DANRE	Phospholipid-transporting ATPase	atp11c	38886	23976	43906	35863	44400	35264	45929	23255			tr|A0A2R8Q3H6|A0A2R8Q3H6_DANRE;tr|A0A2R8QE41|A0A2R8QE41_DANRE;sp|Q9DGE2|MK14A_DANRE;tr|F1R202|F1R202_DANRE;sp|Q9DGE1|MK14B_DANRE;tr|F1RAA2|F1RAA2_DANRE;tr|F1QQ40|F1QQ40_DANRE	Mitogen-activated protein kinase	mapk14a	6012.5	3071.8	5987	6446.6	7825.6	5428.3	8818.4	5854
tr|A0A286Y8H5|A0A286Y8H5_DANRE;tr|F1QXU0|F1QXU0_DANRE;tr|H0WE43|H0WE43_DANRE;tr|A0A2R8RYP7|A0A2R8RYP7_DANRE	Phospholipase A(2)	pla2g6	28316	16871	26190	20599	26635	19193	24140	13853			tr|A0A2R8Q3U1|A0A2R8Q3U1_DANRE;tr|F1QTM8|F1QTM8_DANRE;tr|A0A2R8QA59|A0A2R8QA59_DANRE;tr|B8JIU1|B8JIU1_DANRE;tr|B7ZCI7|B7ZCI7_DANRE	Anaphase-promoting complex subunit 1	anapc1	2174.3	1281.7	1960.2	1796.6	1270	1030	1923.3	1456.5
tr|A0A286Y8J9|A0A286Y8J9_DANRE	Si:dkeyp-98a7.9	si:dkeyp-98a7.9	292820	165150	306900	252070	270540	227360	314540	225420			tr|A0A2R8Q3V3|A0A2R8Q3V3_DANRE;sp|Q7SZE3|L2GL2_DANRE;tr|G1K2W2|G1K2W2_DANRE	LLGL scribble cell polarity complex component 2	llgl2	4733.9	2626.7	4956.2	4537.8	5860.1	3855.3	6449.5	4586.1
tr|A0A286Y8N3|A0A286Y8N3_DANRE;tr|E7F1D4|E7F1D4_DANRE	Hormone-sensitive lipase	lipeb	10073	4733.3	12172	7219.2	8024.8	6903	9424.3	9003			tr|A0A2R8Q3X2|A0A2R8Q3X2_DANRE;tr|A0A2R8QG79|A0A2R8QG79_DANRE	Cytoplasmic dynein 2 heavy chain 1	dync2h1	4378.6	1702.7	2808	1985.5	2924.6	1762.9	1743.9	1547.6
tr|A0A286Y8P8|A0A286Y8P8_DANRE;sp|P0C218|DDX20_DANRE;tr|F1R1C1|F1R1C1_DANRE;tr|F6NN58|F6NN58_DANRE	RNA helicase	ddx20	28580	18119	24834	23114	23783	18216	28847	25333			tr|A0A2R8Q4B1|A0A2R8Q4B1_DANRE;tr|B8A5L1|B8A5L1_DANRE;tr|A0A0R4IFP3|A0A0R4IFP3_DANRE	Ecm29 proteasome adaptor and scaffold	ecpas	55287	29225	63408	51202	51746	40167	54680	40017
tr|A0A286Y8T3|A0A286Y8T3_DANRE	SUEL-type lectin domain-containing protein	#N/A	112080	74188	116090	91434	86891	70571	99075	75096			tr|A0A2R8Q4B6|A0A2R8Q4B6_DANRE;sp|Q5XJ56|DTWD1_DANRE	tRNA-uridine aminocarboxypropyltransferase	dtwd1	6649.1	3507.7	7152.6	5730.9	5528.8	5371.3	6617.1	6896.9
tr|A0A286Y8V9|A0A286Y8V9_DANRE;tr|F1R6G2|F1R6G2_DANRE	LPS-responsive vesicle-trafficking, beach and anchor-containing	lrba	132470	92008	134610	116890	135630	110650	134700	86580			tr|A0A2R8Q4D3|A0A2R8Q4D3_DANRE;tr|F1R7X5|F1R7X5_DANRE;tr|A0A2R8Q7E9|A0A2R8Q7E9_DANRE	Succinate--CoA ligase [GDP-forming] subunit beta, mitochondrial	SUCLG2 suclg2	35345	18060	42485	40476	44641	36718	47286	29034
tr|A0A286Y8W6|A0A286Y8W6_DANRE;tr|A0A0R4IQB8|A0A0R4IQB8_DANRE	pre-rRNA processing protein FTSJ3	FTSJ3 ftsj3	1786.8	959.2	1898.8	1011	1874.8	1142.1	1688.7	1290			tr|A0A2R8Q4M1|A0A2R8Q4M1_DANRE;tr|E7F2U2|E7F2U2_DANRE	39S ribosomal protein L49, mitochondrial	mrpl49	29960	17827	29724	24725	30488	24908	28163	18534
tr|A0A286Y994|A0A286Y994_DANRE;tr|F1REF3|F1REF3_DANRE;tr|F1Q5U9|F1Q5U9_DANRE	Zgc:162698	zgc:162698	17134	9182	14953	15314	20252	15080	17573	9265.6			tr|A0A2R8Q4P5|A0A2R8Q4P5_DANRE;tr|B7ZD98|B7ZD98_DANRE	Helicase, lymphoid-specific	hells	8054.8	3876	9101.3	9272.2	12520	9327.5	15444	11000
tr|A0A286Y998|A0A286Y998_DANRE;tr|F1RCP2|F1RCP2_DANRE	Oxysterol-binding protein	osbpl7	39647	23983	38791	33431	36619	29520	42559	32879			tr|A0A2R8Q4U9|A0A2R8Q4U9_DANRE;tr|F1QAF7|F1QAF7_DANRE;tr|F1QLV3|F1QLV3_DANRE	Poly [ADP-ribose] polymerase	parp2	14422	7622.7	11516	12842	15113	13412	15361	10639
tr|A0A286Y9P2|A0A286Y9P2_DANRE;tr|X1WG78|X1WG78_DANRE	Ral GTPase-activating protein non-catalytic subunit beta	ralgapb	22787	15660	17686	19528	21942	19744	21077	15506			tr|A0A2R8Q4Z2|A0A2R8Q4Z2_DANRE	Receptor-interacting serine/threonine-protein kinase 2-like	LOC110437957	4157.6	2072	5497.4	4288	5588.8	4477.3	5358.3	3346
tr|A0A286Y9Q1|A0A286Y9Q1_DANRE;tr|A0A0G2KR99|A0A0G2KR99_DANRE;tr|F8W2P8|F8W2P8_DANRE;tr|A0A2R8QQJ2|A0A2R8QQJ2_DANRE;tr|A5WUR6|A5WUR6_DANRE;tr|A0A2R8QQ41|A0A2R8QQ41_DANRE;tr|F1QXN4|F1QXN4_DANRE;sp|Q6IQX0|KD5BB_DANRE;tr|G1K2I1|G1K2I1_DANRE;tr|B0S6L0|B0S6L0_DANRE	Lysine (K)-specific demethylase 5A	kdm5a	7389.7	15354	13737	6298.7	5913.7	5604.6	7819.8	9283.1			tr|A0A2R8Q522|A0A2R8Q522_DANRE;tr|Q7SXE9|Q7SXE9_DANRE	Uncharacterized protein	#N/A	25226	18059	25204	30767	29789	27588	35537	26059
tr|A0A286Y9S7|A0A286Y9S7_DANRE;tr|E9QB46|E9QB46_DANRE;sp|Q6PHD9|SBP1_DANRE	Methanethiol oxidase	selenbp1	139170	85221	122960	114000	126810	100580	148230	124950			tr|A0A2R8Q534|A0A2R8Q534_DANRE;tr|Q6P2U7|Q6P2U7_DANRE	Na(+)/H(+) exchange regulatory cofactor NHE-RF	slc9a3r1a	1783.2	891.89	2094.6	2083.3	2815.5	2376.1	2372.7	1345.5
tr|A0A286YA42|A0A286YA42_DANRE	Si:ch73-366l1.5	si:ch73-366l1.5	69748	47149	62066	54142	67123	49707	67101	41684			tr|A0A2R8Q542|A0A2R8Q542_DANRE;tr|Q6JAA4|Q6JAA4_DANRE;tr|A0A2R8QUZ1|A0A2R8QUZ1_DANRE	CCCTC-binding factor (zinc finger protein)	ctcf	5461	2225.8	5603.9	3557	4913.3	4207.7	6159.2	4053.3
tr|A0A286YA62|A0A286YA62_DANRE;tr|A0A140LFX8|A0A140LFX8_DANRE	Si:ch211-146l10.8	si:ch211-146l10.8	45788	34921	34707	35316	22832	17397	23868	20670			tr|A0A2R8Q543|A0A2R8Q543_DANRE;tr|F1RBT8|F1RBT8_DANRE;sp|A5PMU4|ANS1B_DANRE;tr|A0A0R4IE55|A0A0R4IE55_DANRE	Ankyrin repeat and sterile alpha motif domain-containing 1Aa	anks1aa	6651.6	4148.8	7369.2	5357.3	7388.8	5080.9	6751.2	4968.3
tr|A0A286YA64|A0A286YA64_DANRE;tr|F1REC2|F1REC2_DANRE	Septin	sept7a septin7a	118500	69773	104740	94610	123680	86681	105610	60863			tr|A0A2R8Q548|A0A2R8Q548_DANRE;tr|A0A2R8RKT5|A0A2R8RKT5_DANRE;tr|A0A2R8QKR2|A0A2R8QKR2_DANRE;tr|A0A0A0MPH2|A0A0A0MPH2_DANRE;tr|Q1LX31|Q1LX31_DANRE	Si:dkey-30c15.10	si:dkey-30c15.10	40460	30765	49245	40815	46047	30348	44569	30805
tr|A0A286YA65|A0A286YA65_DANRE;tr|A0A0R4J8E6|A0A0R4J8E6_DANRE	Pre-mRNA-processing factor 8	prpf8	170310	115810	168900	162590	168420	152080	186400	133360			tr|A0A2R8Q549|A0A2R8Q549_DANRE	Vitellogenin 2	vtg2	114160	62387	112360	95619	84416	78610	119440	80890
tr|A0A286YAB4|A0A286YAB4_DANRE;tr|B0S5J7|B0S5J7_DANRE;tr|B0S5J6|B0S5J6_DANRE	Aspartate beta-hydroxylase	asph	121570	93404	113060	113030	103330	97884	138060	114020			tr|A0A2R8Q561|A0A2R8Q561_DANRE;tr|X1WB96|X1WB96_DANRE;tr|A0A2R8Q1S2|A0A2R8Q1S2_DANRE;tr|A0A2R8PXB2|A0A2R8PXB2_DANRE;tr|A0A2R8QU62|A0A2R8QU62_DANRE	Si:ch211-259g3.4	si:ch211-259g3.4	20084	12362	21117	16971	21053	13855	20152	13998
tr|A0A286YAC7|A0A286YAC7_DANRE;tr|F1QIR8|F1QIR8_DANRE	Si:dkeyp-98a7.9	si:dkeyp-98a7.9	9937.9	1832.9	4130.3	3837.5	4388.3	3186.3	4970.6	2588.6			tr|A0A2R8Q592|A0A2R8Q592_DANRE	Fibronectin type III domain-containing protein 7-like	LOC101886366	37006	7781.1	55373	8475.8	10018	7404.3	12797	17287
tr|A0A286YAE5|A0A286YAE5_DANRE	CCR4-NOT transcription complex, subunit 4a	cnot4a	3369.9	1488.9	2898.6	2856.3	3528.8	2786.2	3277.7	1954.3			tr|A0A2R8Q5A1|A0A2R8Q5A1_DANRE;tr|A0A2R8QME1|A0A2R8QME1_DANRE;tr|F1Q5Z6|F1Q5Z6_DANRE;tr|F1QJC3|F1QJC3_DANRE	HBS1-like protein	hbs1l	63991	43836	54626	51653	59302	43739	54869	39008
tr|A0A286YAF6|A0A286YAF6_DANRE;tr|Q5TZ29|Q5TZ29_DANRE	Apolipoprotein Bb, tandem duplicate 1	apobb.1	41618	27841	38359	33131	35289	28467	41125	30039			tr|A0A2R8Q5I5|A0A2R8Q5I5_DANRE;tr|E7F6Z6|E7F6Z6_DANRE	5-oxoprolinase, ATP-hydrolysing	oplah	5765.6	2843.9	2812.7	3284.3	3409.4	2146.2	3145.8	1831.8
tr|A0A286YAG3|A0A286YAG3_DANRE;tr|E7EYD4|E7EYD4_DANRE	Carnitine palmitoyltransferase 1Cb	cpt1a2b	3381.5	3262	4488.2	3210.2	3532.2	4188.3	3501.8	2761.3			tr|A0A2R8Q5X9|A0A2R8Q5X9_DANRE;tr|F6PBM1|F6PBM1_DANRE;tr|F1Q646|F1Q646_DANRE	Mono-ADP ribosylhydrolase 1	macrod1	23860	14167	19988	18684	21615	16474	20209	14197
tr|A0A286YAG4|A0A286YAG4_DANRE;sp|E7F6H7|DCI2A_DANRE;tr|A0A0R4IHQ1|A0A0R4IHQ1_DANRE;tr|A0A0R4IU59|A0A0R4IU59_DANRE;tr|A0A0R4IPR1|A0A0R4IPR1_DANRE	Dynein, cytoplasmic 1, intermediate chain 2a	dync1i2a	269220	172020	239560	214850	258320	205820	248290	155010			tr|A0A2R8Q634|A0A2R8Q634_DANRE;tr|F1RC68|F1RC68_DANRE;sp|Q502K3|ANR52_DANRE	Ankyrin repeat domain 52a	ankrd52a	3218	1944.9	2515.3	2691.3	3135.9	2356.1	3116.1	2876
tr|A0A286YAI7|A0A286YAI7_DANRE;tr|E9QD58|E9QD58_DANRE;tr|A2BG87|A2BG87_DANRE;tr|A0A2R8QM71|A0A2R8QM71_DANRE	Misshapen-like kinase 1	mink1	2929.4	2139.4	2915.9	2328.8	3016.2	2281.1	2675.8	1827.3			tr|A0A2R8Q6G3|A0A2R8Q6G3_DANRE;tr|E7FC79|E7FC79_DANRE	Si:cabz01113374.3	pdpr	1415.7	789.15	1146	1055.1	1135.8	695.37	851.41	770.79
tr|A0A286YAK8|A0A286YAK8_DANRE;tr|F1R7M1|F1R7M1_DANRE;tr|A0A2R8RZD6|A0A2R8RZD6_DANRE;tr|A0A2R8Q4L1|A0A2R8Q4L1_DANRE	Rho GTPase-activating protein 17a	arhgap17a	12622	7125.8	9907.5	8057.2	9918.2	8631	10268	6595.4			tr|A0A2R8Q6L9|A0A2R8Q6L9_DANRE;tr|A0A2R8Q554|A0A2R8Q554_DANRE;tr|F6NJS4|F6NJS4_DANRE	Atlastin GTPase 2	atl2	32539	17893	30237	25268	29735	23339	31659	24738
tr|A0A286YAR2|A0A286YAR2_DANRE;tr|Q6IQB1|Q6IQB1_DANRE	Ribosomal protein L5b	rpl5b	731240	445340	626600	628860	654170	561020	788400	615970			tr|A0A2R8Q6M5|A0A2R8Q6M5_DANRE;tr|F6NX26|F6NX26_DANRE	Selenoprotein W, 2a	selenow2a	1546.7	1145.8	1613.1	1587.4	1288.8	909.97	1782.5	929.34
tr|A0A286YAT4|A0A286YAT4_DANRE;tr|F1R9K1|F1R9K1_DANRE	HIRA-interacting protein 3	hirip3	15571	9439	13709	10590	12654	9317.6	10962	7659.7			tr|A0A2R8Q6N1|A0A2R8Q6N1_DANRE;tr|F1Q750|F1Q750_DANRE	Host cell factor C1a	hcfc1a	4602.1	2608.4	5260.2	3799.8	4783.6	4895.5	6536.8	4879.1
tr|A0A286YAW0|A0A286YAW0_DANRE;tr|Q5RGW0|Q5RGW0_DANRE;tr|F1R2T5|F1R2T5_DANRE	UHRF1-binding protein 1-like	uhrf1bp1l	24703	10321	15606	11808	14325	9608.8	13303	9827.7			tr|A0A2R8Q6S9|A0A2R8Q6S9_DANRE;sp|F1RAX8|COQ6_DANRE	Ubiquinone biosynthesis monooxygenase COQ6, mitochondrial	COQ6 coq6	10238	6324.5	9975.5	8354.7	9218	7708.2	10776	10261
tr|A0A286YAW9|A0A286YAW9_DANRE;tr|A0A2R8QDF2|A0A2R8QDF2_DANRE;tr|F1RAV5|F1RAV5_DANRE;tr|F1QYQ1|F1QYQ1_DANRE;tr|Q08CV8|Q08CV8_DANRE	Ribosomal protein S6 kinase	rps6ka1	189190	134070	173990	202700	327650	155200	211260	141420			tr|A0A2R8Q6V3|A0A2R8Q6V3_DANRE;sp|Q6NWF6|K2C8_DANRE	Keratin, type II cytoskeletal 8	krt8	32789	19345	36658	25460	35117	24324	72027	35072
tr|A0A286YB87|A0A286YB87_DANRE;tr|X1WC78|X1WC78_DANRE;tr|A0A2R8QQC4|A0A2R8QQC4_DANRE;tr|A0A2R8QE00|A0A2R8QE00_DANRE	Si:ch211-189e2.3	si:ch211-189e2.3	165860	103440	149320	125080	145890	111830	146490	107020			tr|A0A2R8Q6Y1|A0A2R8Q6Y1_DANRE	GB1/RHD3-type G domain-containing protein	#N/A	17127	8903.8	15465	23633	17386	18170	19239	8618.4
tr|A0A286YBC8|A0A286YBC8_DANRE;tr|Q5TZI3|Q5TZI3_DANRE;tr|A0A2R8QKH2|A0A2R8QKH2_DANRE;tr|A0A2R8QDZ7|A0A2R8QDZ7_DANRE;tr|A0A0R4IUG8|A0A0R4IUG8_DANRE	Protein phosphatase 1, regulatory subunit 13Bb	ppp1r13bb	227.95	61.085	0	84.215	175.3	251.81	196.6	67.544			tr|A0A2R8Q6Z5|A0A2R8Q6Z5_DANRE;tr|A0A2R8QT99|A0A2R8QT99_DANRE;tr|A0A0R4IRL4|A0A0R4IRL4_DANRE	ATP-binding cassette, sub-family D (ALD), member 3a	abcd3a	10360	6382.3	9716.9	10260	9425.8	8963	11841	9110.7
tr|A0A286YBJ1|A0A286YBJ1_DANRE;tr|F1Q5X3|F1Q5X3_DANRE	Cell division cycle 27	cdc27	4960.9	2653.3	4655.6	4427.3	5509.6	2875.4	5289.8	2427.7			tr|A0A2R8Q710|A0A2R8Q710_DANRE	Ribosome-binding protein 1b	rrbp1b	30792	15513	31338	29878	30009	23829	31252	20758
tr|A0A286YBK3|A0A286YBK3_DANRE;tr|B8JL27|B8JL27_DANRE	Polypeptide N-acetylgalactosaminyltransferase	galnt7	94797	63122	81546	80580	95671	66632	78860	45400			tr|A0A2R8Q720|A0A2R8Q720_DANRE;tr|E9QI62|E9QI62_DANRE	Filamin A, alpha (actin binding protein 280)	flna	1124800	634210	1148100	1072100	1234800	974260	1287100	881180
tr|A0A286YBN1|A0A286YBN1_DANRE;tr|F1R9E5|F1R9E5_DANRE	Proline-rich coiled-coil 2C	prrc2c	153160	93613	140780	140990	157330	127750	158980	100860			tr|A0A2R8Q7H5|A0A2R8Q7H5_DANRE;tr|F1QUM3|F1QUM3_DANRE;tr|A0A286YAZ1|A0A286YAZ1_DANRE	Gelsolin	gsna	21099	13807	20605	18593	20235	15347	20129	14649
tr|A0A286YBQ6|A0A286YBQ6_DANRE;tr|B8JI33|B8JI33_DANRE	Family with sequence similarity 114 member A1	fam114a1	46119	28054	46606	37212	39306	34053	47355	41593			tr|A0A2R8Q7N6|A0A2R8Q7N6_DANRE;sp|Q6P6X9|NUP35_DANRE	Nucleoporin NUP53	nup35	13072	7742.5	12206	13493	15215	13461	15687	11272
tr|A0A286YBR1|A0A286YBR1_DANRE;tr|A0A0R4IWA8|A0A0R4IWA8_DANRE	LMBR1 domain-containing 2a	lmbrd2a	5743.9	3565.8	7005.5	5050	4730.1	4656.1	6140.5	5073.1			tr|A0A2R8Q7N8|A0A2R8Q7N8_DANRE	Small G protein-signaling modulator 2	sgsm2	4864.7	1812.6	2677.1	2728.3	4137.5	2165.3	4700	3709.5
tr|A0A2R8PV14|A0A2R8PV14_DANRE	Cyclin-dependent kinases regulatory subunit	zgc:86839	47242	34575	53894	41671	45337	34075	48851	31390			tr|A0A2R8Q7W5|A0A2R8Q7W5_DANRE;tr|F1QSQ8|F1QSQ8_DANRE	Leucine zipper-EF-hand-containing transmembrane protein 2	letm2	5484.1	4250	4929.3	4392.4	4648	4093.2	5263.5	3525.5
tr|A0A2R8PV58|A0A2R8PV58_DANRE;tr|F1QPL7|F1QPL7_DANRE	Propionyl-CoA carboxylase alpha chain, mitochondrial	pcca	893160	568170	810300	744720	833640	661150	911920	666020			tr|A0A2R8Q843|A0A2R8Q843_DANRE;tr|A0A2R8Q3F0|A0A2R8Q3F0_DANRE	Eukaryotic translation initiation factor 4Bb	eif4bb	3833.1	1601.6	6105.9	9588.5	7748.9	4551.3	5604.8	3028.3
tr|A0A2R8PV91|A0A2R8PV91_DANRE	Si:ch211-250e5.16	si:ch211-250e5.16	6926.4	4069.7	9795.7	6091.9	4614.8	3777	6512.8	6322.1			tr|A0A2R8Q8D7|A0A2R8Q8D7_DANRE	Si:ch211-152c8.4	si:ch211-152c8.4	0	0	0	0	0	0	0	0
tr|A0A2R8PVA2|A0A2R8PVA2_DANRE;tr|F1R1M7|F1R1M7_DANRE;tr|A0A286Y9P8|A0A286Y9P8_DANRE	Solute carrier family 2 member 3b	slc2a3b	4824.3	2888.4	3992.6	5057.8	5023.1	2932.3	3878.5	2702.8			tr|A0A2R8Q8I8|A0A2R8Q8I8_DANRE;tr|A0A2R8QJH1|A0A2R8QJH1_DANRE	Metadherin a	mtdha	43358	30369	46138	42900	47830	43257	50881	33228
tr|A0A2R8PVB4|A0A2R8PVB4_DANRE;tr|A0A2R8QFJ1|A0A2R8QFJ1_DANRE;tr|F1R4W7|F1R4W7_DANRE	Zinc finger, MYND-type-containing 11	zmynd11	0	0	0	0	0	0	0	0			tr|A0A2R8Q8J6|A0A2R8Q8J6_DANRE;tr|F1QCT0|F1QCT0_DANRE	Mitochondrial import inner membrane translocase subunit TIM50	timm50	17544	11158	16911	15164	17243	14466	17362	13852
tr|A0A2R8PVJ3|A0A2R8PVJ3_DANRE	WD repeat domain 1	wdr1	284580	172730	264070	227710	255290	215690	287980	234080			tr|A0A2R8Q8L3|A0A2R8Q8L3_DANRE;tr|E9QHK8|E9QHK8_DANRE;tr|F1Q8M7|F1Q8M7_DANRE;tr|F1QH38|F1QH38_DANRE;tr|A0A0R4IQM2|A0A0R4IQM2_DANRE;tr|F1QLE3|F1QLE3_DANRE;tr|F1R6N5|F1R6N5_DANRE;tr|F1QLE9|F1QLE9_DANRE	Si:rp71-1k13.6	fbxo6.1	3563.2	1624.7	2264.8	2469.8	2526.7	1808.9	2646	1968.6
tr|A0A2R8PVL6|A0A2R8PVL6_DANRE;tr|Q1LUQ3|Q1LUQ3_DANRE	Mitochondrial import inner membrane translocase subunit TIM44	timm44	80545	61202	68053	66890	68285	68212	82953	59688			tr|A0A2R8Q8N8|A0A2R8Q8N8_DANRE;tr|B8JKH9|B8JKH9_DANRE;tr|A0A2R8QL91|A0A2R8QL91_DANRE;tr|B8JKI0|B8JKI0_DANRE;tr|B8JKI1|B8JKI1_DANRE;tr|Q5XJC4|Q5XJC4_DANRE	PEST proteolytic signal-containing nuclear protein	LOC110437793	1297.4	489.48	1337.1	1602.5	1524.3	1402.3	1584.2	1086.9
tr|A0A2R8PVM3|A0A2R8PVM3_DANRE;tr|A0A2R8QCZ5|A0A2R8QCZ5_DANRE;tr|A9JSZ7|A9JSZ7_DANRE;tr|F8W298|F8W298_DANRE;tr|A8KBW0|A8KBW0_DANRE;tr|E7FF11|E7FF11_DANRE;tr|F8W3S9|F8W3S9_DANRE	Zgc:174259	zgc:174259	402130	272450	355930	349380	401330	276750	438320	305000			tr|A0A2R8Q8N9|A0A2R8Q8N9_DANRE;tr|F1R5X0|F1R5X0_DANRE;tr|A4IG19|A4IG19_DANRE	Alpha-1,4 glucan phosphorylase	pygb	283330	168550	284460	298430	328450	269730	368820	269670
tr|A0A2R8PVZ6|A0A2R8PVZ6_DANRE;tr|F1QA55|F1QA55_DANRE;sp|Q7ZUS1|VRK1_DANRE	Serine/threonine-protein kinase VRK1-like	LOC794952	34102	26099	33728	31534	37618	31329	32830	19462			tr|A0A2R8Q8V8|A0A2R8Q8V8_DANRE;tr|A0A0R4IFQ4|A0A0R4IFQ4_DANRE	Si:ch211-207e19.2	si:ch211-207e19.2	19818	12816	16273	14459	15482	13784	21031	18050
tr|A0A2R8PW86|A0A2R8PW86_DANRE;tr|A0A2R8QAQ6|A0A2R8QAQ6_DANRE;tr|E7FAC4|E7FAC4_DANRE	PAT1 homolog 2	si:ch211-103b1.2 patl2	44514	23454	32302	30559	31471	22082	26555	19183			tr|A0A2R8Q8X0|A0A2R8Q8X0_DANRE;tr|Q6IQJ2|Q6IQJ2_DANRE;tr|Q6P5M9|Q6P5M9_DANRE;tr|F1R4K1|F1R4K1_DANRE;tr|Q6NW90|Q6NW90_DANRE;tr|A0A2R8QCY8|A0A2R8QCY8_DANRE;tr|Q6PE34|Q6PE34_DANRE	Tubulin beta chain	zgc:55461	787500	460410	754640	731940	777390	631390	875940	727360
tr|A0A2R8PWI2|A0A2R8PWI2_DANRE;tr|Q66HU5|Q66HU5_DANRE	Histone acetyltransferase type B catalytic subunit	hat1	337120	231440	306640	294170	336500	247400	349990	240980			tr|A0A2R8Q8Y4|A0A2R8Q8Y4_DANRE;tr|A0A0R4ID09|A0A0R4ID09_DANRE;tr|B0R0M9|B0R0M9_DANRE	Non-specific serine/threonine protein kinase	rps6ka3a	18320	11288	19872	17911	15030	14548	20434	19974
tr|A0A2R8PWM5|A0A2R8PWM5_DANRE;tr|E7FBY9|E7FBY9_DANRE;sp|Q6P132|TXB1B_DANRE;tr|A0A0R4IRG9|A0A0R4IRG9_DANRE	Tax1-binding protein 1 homolog B	tax1bp1b	1493.7	809.2	1634.2	1435.8	2287.2	1525.5	1866.7	1215.1			tr|A0A2R8Q951|A0A2R8Q951_DANRE;tr|A0A286YAQ3|A0A286YAQ3_DANRE	Si:dkey-88l16.3	si:dkey-88l16.3	182070	110090	177000	171030	205080	177310	200160	135440
tr|A0A2R8PWX7|A0A2R8PWX7_DANRE;tr|F1QX99|F1QX99_DANRE;tr|B8A617|B8A617_DANRE;tr|F8W2H7|F8W2H7_DANRE;tr|E9QJH5|E9QJH5_DANRE;tr|B8A630|B8A630_DANRE;tr|B8A624|B8A624_DANRE;tr|B8A621|B8A621_DANRE;tr|B8A5A8|B8A5A8_DANRE;tr|A0A2R8RM38|A0A2R8RM38_DANRE;tr|A0A2R8QFX6|A0A2R8QFX6_DANRE;tr|F8W342|F8W342_DANRE;tr|F1QNN6|F1QNN6_DANRE;tr|E9QJ16|E9QJ16_DANRE;tr|E9QHZ3|E9QHZ3_DANRE;tr|E9QF51|E9QF51_DANRE;tr|E9QE…	Serine protease HTRA2, mitochondrial-like	LOC562245	61906	40309	55858	48444	53607	41476	60634	45092			tr|A0A2R8Q952|A0A2R8Q952_DANRE;sp|Q58EM4|ARMT1_DANRE	Sugar phosphate phosphatase	armt1	126380	61307	166770	85982	86877	65522	86853	60638
tr|A0A2R8PWY6|A0A2R8PWY6_DANRE;tr|A0A2R8QIR1|A0A2R8QIR1_DANRE;tr|Q4V9P8|Q4V9P8_DANRE;tr|A0A286YAD2|A0A286YAD2_DANRE;tr|F1QW17|F1QW17_DANRE;tr|A0A0R4IQT3|A0A0R4IQT3_DANRE;tr|A0A0R4IVW3|A0A0R4IVW3_DANRE;tr|A0A2U3TVF6|A0A2U3TVF6_DANRE;sp|Q6DEH3|KC2D1_DANRE;tr|E9QDQ2|E9QDQ2_DANRE;tr|A2BGW3|A2BGW3_DANRE	Calcium/calmodulin-dependent protein kinase	camk2g2	36237	31300	55398	43270	48361	50029	58193	28689			tr|A0A2R8Q971|A0A2R8Q971_DANRE;tr|F1R6L8|F1R6L8_DANRE	Rho GTPase-activating protein 17b	arhgap17b	17523	12300	16536	15186	17068	13440	17478	12248
tr|A0A2R8PX34|A0A2R8PX34_DANRE	G_PROTEIN_RECEP_F3_4 domain-containing protein	#N/A	2572.6	6449.6	23716	1999.2	3109.9	1141	1366.8	743.89			tr|A0A2R8Q978|A0A2R8Q978_DANRE;tr|A0A2R8QNQ8|A0A2R8QNQ8_DANRE;tr|A0A2R8QPI0|A0A2R8QPI0_DANRE;tr|A0A2R8RYN5|A0A2R8RYN5_DANRE;tr|A0A2R8Q9T4|A0A2R8Q9T4_DANRE;tr|A0A2R8RPI5|A0A2R8RPI5_DANRE;tr|A0A2R8Q5S8|A0A2R8Q5S8_DANRE;tr|E7FGT2|E7FGT2_DANRE	Hexose-6-phosphate dehydrogenase (glucose 1-dehydrogenase)	h6pd	16933	11032	16491	11247	13507	12561	17282	13733
tr|A0A2R8PX39|A0A2R8PX39_DANRE	Dynamin-type G domain-containing protein	mfn2	159860	107120	140500	131000	155450	111310	149920	105530			tr|A0A2R8Q9E0|A0A2R8Q9E0_DANRE;tr|A0JMN8|A0JMN8_DANRE	Oxysterol-binding protein	osbpl9	42207	22691	37585	31244	40483	28855	38448	25175
tr|A0A2R8PX42|A0A2R8PX42_DANRE;tr|B0V351|B0V351_DANRE	DNA polymerase epsilon catalytic subunit	pole	109470	66883	97711	93121	112420	83670	107500	63398			tr|A0A2R8Q9H3|A0A2R8Q9H3_DANRE	Small integral membrane protein 20	smim20	5549.1	3006.8	6630.1	6632.1	8026.4	6135.6	7312.1	4819
tr|A0A2R8PX85|A0A2R8PX85_DANRE;tr|F1QBC0|F1QBC0_DANRE;tr|B0S6W7|B0S6W7_DANRE	Plexin b2a	plxnb2a.1	38224	26131	37515	30861	48509	37546	47635	28643			tr|A0A2R8Q9H4|A0A2R8Q9H4_DANRE;tr|E9QIQ3|E9QIQ3_DANRE;tr|A0A2R8QTE7|A0A2R8QTE7_DANRE	Nucleoporin 62-like	nup62l	59817	24143	40974	41566	43512	39074	46733	35524
tr|A0A2R8PXB7|A0A2R8PXB7_DANRE;tr|F1QNF2|F1QNF2_DANRE	Chromobox homolog 3a (HP1 gamma homolog, Drosophila)	cbx3a	194650	120600	164270	175710	226520	177130	220740	142850			tr|A0A2R8Q9M3|A0A2R8Q9M3_DANRE;tr|A0A2R8Q4V9|A0A2R8Q4V9_DANRE;tr|A0A2R8PZ20|A0A2R8PZ20_DANRE;tr|F1QJY8|F1QJY8_DANRE	Non-SMC condensin I complex, subunit G	ncapg	24655	14889	24229	24457	27525	21415	33097	21859
tr|A0A2R8PXH2|A0A2R8PXH2_DANRE;tr|A0A2R8QBL2|A0A2R8QBL2_DANRE;tr|A0A2R8QGP7|A0A2R8QGP7_DANRE	Talin 2b	tln2b	14386	9296.5	12989	10351	12533	10222	14300	8413.9			tr|A0A2R8Q9P3|A0A2R8Q9P3_DANRE;tr|F1Q5Z2|F1Q5Z2_DANRE;tr|Q6NSP1|Q6NSP1_DANRE;tr|A0A1D5NSU3|A0A1D5NSU3_DANRE	AP complex subunit sigma	ap1s1	1597.6	935.75	1578.9	1220.9	1317.6	1161.4	1426.1	1304.6
tr|A0A2R8PXN0|A0A2R8PXN0_DANRE;tr|A0A2R8QIG3|A0A2R8QIG3_DANRE;tr|B8JKC9|B8JKC9_DANRE	Hexokinase	hk2	340340	221990	305180	275220	312520	226590	328960	211220			tr|A0A2R8Q9P4|A0A2R8Q9P4_DANRE;tr|X1WD14|X1WD14_DANRE	Refilin B	rflnb	9764.5	5945.3	20937	10029	11616	4410.5	10524	3626.1
tr|A0A2R8PXV0|A0A2R8PXV0_DANRE;sp|Q4VBW0|MTX3_DANRE;tr|E7F6T5|E7F6T5_DANRE	Metaxin	mtx3	6661.3	4296.4	7307	5837.5	7082.8	3945.2	7133.4	4724.7			tr|A0A2R8Q9W3|A0A2R8Q9W3_DANRE;sp|Q7ZVX6|UBA3_DANRE	NEDD8-activating enzyme E1 catalytic subunit	uba3	11091	7719.5	8464	8301.4	8603.2	8360.9	10118	6663.4
tr|A0A2R8PY37|A0A2R8PY37_DANRE	Quinoid dihydropteridine reductase b2	qdprb2	458790	295830	360320	382810	348170	263740	282200	185210			tr|A0A2R8QA21|A0A2R8QA21_DANRE;tr|A0A0R4IT14|A0A0R4IT14_DANRE;tr|A0A2R8QQ92|A0A2R8QQ92_DANRE;tr|A0A0R4IHR6|A0A0R4IHR6_DANRE	DNA helicase	wrn	6476.3	3943.9	8788.6	7742.6	5177.8	6963.7	8469.4	5731.8
tr|A0A2R8PY43|A0A2R8PY43_DANRE;tr|B3DJV8|B3DJV8_DANRE	Centromere protein S	cenps	8954.3	5287.6	9312.2	6606	7041.8	5643.1	8801.1	8324.3			tr|A0A2R8QA26|A0A2R8QA26_DANRE;tr|F1R935|F1R935_DANRE	Condensin-2 complex subunit D3	ncapd3	9395	5421.8	4624	4175	5923.7	4514.8	5911.2	3442.4
tr|A0A2R8PY61|A0A2R8PY61_DANRE;tr|A3KPP9|A3KPP9_DANRE;tr|A0A286Y9W9|A0A286Y9W9_DANRE;tr|U3JAQ0|U3JAQ0_DANRE	Exocyst complex component 1	exoc1	27048	17390	22476	21667	23805	20700	26740	19660			tr|A0A2R8QA46|A0A2R8QA46_DANRE	Si:ch211-186e20.7	si:ch211-186e20.7	423.2	85.668	469.42	366.63	486.08	413.81	469.8	267.56
tr|A0A2R8PY98|A0A2R8PY98_DANRE	CUB domain containing protein 1b	cdcp1b	9540.7	5243.2	9176.7	7618.7	10184	6880.4	9731.7	5304.6			tr|A0A2R8QA84|A0A2R8QA84_DANRE;tr|E7F0Y9|E7F0Y9_DANRE	Si:ch211-91p5.3	si:ch211-91p5.3	5551.2	4604.9	7120.8	6795.4	5140.3	4468.8	10297	33086
tr|A0A2R8PYJ7|A0A2R8PYJ7_DANRE;tr|Q9I9E8|Q9I9E8_DANRE	GA-binding protein transcription factor subunit alpha	gabpa	10242	9299.1	14169	11101	11747	11638	14634	10037			tr|A0A2R8QA88|A0A2R8QA88_DANRE;tr|A0A2R8PY04|A0A2R8PY04_DANRE;tr|A0A2R8Q9A5|A0A2R8Q9A5_DANRE;tr|E7FGL4|E7FGL4_DANRE	Abhydrolase domain-containing 17A, depalmitoylase b	abhd17ab	2716.1	1712	3083.5	3149	3573.3	2683.7	3334.7	2165
tr|A0A2R8PYW1|A0A2R8PYW1_DANRE;tr|X1WFC4|X1WFC4_DANRE;tr|X1WHV4|X1WHV4_DANRE	SH3 domain-containing YSC84-like protein 1	sh3yl1	17719	8302.6	14401	13394	19042	12914	15694	11580			tr|A0A2R8QAE1|A0A2R8QAE1_DANRE;tr|A0A2R8PYX8|A0A2R8PYX8_DANRE	Microfibril-associated glycoprotein 4-like	LOC100334800	358560	226240	435270	417780	472610	507250	673750	579200
tr|A0A2R8PZA4|A0A2R8PZA4_DANRE;tr|F1RD77|F1RD77_DANRE	Nucleophosmin	npm1b	3654.2	2274.9	3569.8	3557	3739.4	4118.6	3709.5	2802.8			tr|A0A2R8QAF3|A0A2R8QAF3_DANRE;tr|Q1MT71|Q1MT71_DANRE	SH3-domain GRB2-like 1a	sh3gl1a	61836	40826	69440	62961	70274	57970	72776	51233
tr|A0A2R8PZB6|A0A2R8PZB6_DANRE	SUEL-type lectin domain-containing protein	#N/A	191080	144450	182890	154740	186040	142830	185440	117910			tr|A0A2R8QAG9|A0A2R8QAG9_DANRE;tr|A2BEG3|A2BEG3_DANRE	DGCR8 microprocessor complex subunit	dgcr8	0	0	0	0	0	0	0	0
tr|A0A2R8PZC8|A0A2R8PZC8_DANRE;sp|F1Q4S1|ATP9B_DANRE;tr|F6NZZ2|F6NZZ2_DANRE;tr|A0A2U3TVM1|A0A2U3TVM1_DANRE	Phospholipid-transporting ATPase	atp9b	33205	22673	27503	27353	30233	26472	30853	22239			tr|A0A2R8QAK7|A0A2R8QAK7_DANRE	Centromere protein Q	mrpl39 cenpq	12562	5894	23570	9092.5	10336	8681.9	13115	12738
tr|A0A2R8PZD0|A0A2R8PZD0_DANRE;tr|E7F5H4|E7F5H4_DANRE	Protein tweety homolog	ttyh3a	16230	10983	12729	11617	16560	10624	15589	9427.1			tr|A0A2R8QAM7|A0A2R8QAM7_DANRE;tr|A0A2R8QRN0|A0A2R8QRN0_DANRE;tr|F6P6T6|F6P6T6_DANRE;tr|E7FAG0|E7FAG0_DANRE	VPS53 subunit of GARP complex	vps53	2374.6	1193	2364.9	2385.9	2163.5	2571.1	3061.7	1922.5
tr|A0A2R8PZG5|A0A2R8PZG5_DANRE;tr|F1QDM3|F1QDM3_DANRE;sp|Q08CM4|LIN54_DANRE	Protein lin-54 homolog	lin54	818.93	539.98	984.79	442.19	586.18	609.26	709.36	601.77			tr|A0A2R8QAV3|A0A2R8QAV3_DANRE;tr|F1QAN3|F1QAN3_DANRE	Ecdysoneless homolog (Drosophila)	ecd	23146	17577	25819	21311	22466	21995	22551	17085
tr|A0A2R8PZH8|A0A2R8PZH8_DANRE;tr|A0A0R4IS87|A0A0R4IS87_DANRE	DNA helicase	#N/A	81471	50804	70288	66804	91177	59021	83343	47833			tr|A0A2R8QAV4|A0A2R8QAV4_DANRE;tr|H0WEM0|H0WEM0_DANRE	Si:ch73-266f23.3	si:ch73-266f23.3	2208	1150.9	2086.7	1303.5	699.35	912.68	1474.2	1657.6
tr|A0A2R8PZK3|A0A2R8PZK3_DANRE;tr|E7F680|E7F680_DANRE	Magnesium transporter	mrs2	1445.7	826.68	1836.4	1139.6	1607.3	1162.3	1302.5	1323.1			tr|A0A2R8QB22|A0A2R8QB22_DANRE;tr|X1WH62|X1WH62_DANRE	Synovial sarcoma, X breakpoint 2-interacting protein a	ssx2ipa	11565	7542.9	11661	11442	12323	7439.4	12316	7834.2
tr|A0A2R8PZL7|A0A2R8PZL7_DANRE;tr|F1RC75|F1RC75_DANRE;tr|B7ZVL5|B7ZVL5_DANRE	Calcium homeostasis endoplasmic reticulum protein	cherp	18018	6359.1	6772.8	8769.1	9381.8	9909.7	9517.7	5560.7			tr|A0A2R8QB61|A0A2R8QB61_DANRE;tr|F1QAZ5|F1QAZ5_DANRE	Gem (nuclear organelle)-associated protein 8	gemin8	13657	8969.7	13585	10072	13726	9127.5	12258	9266.5
tr|A0A2R8PZU6|A0A2R8PZU6_DANRE;tr|Q4G5W2|Q4G5W2_DANRE;tr|Q4G5W0|Q4G5W0_DANRE	Reticulon	rtn4a	41504	36244	45884	50059	46418	61687	47648	41835			tr|A0A2R8QB65|A0A2R8QB65_DANRE	L antigen family member 3	lage3	4086.1	2754.5	3290.1	3110.7	4883.4	2528	4041.3	2090.5
tr|A0A2R8PZV9|A0A2R8PZV9_DANRE;tr|A0A2R8PZN5|A0A2R8PZN5_DANRE;tr|E7F6G9|E7F6G9_DANRE	UDP-glucose glycoprotein glucosyltransferase 2	uggt2	168920	109330	156550	134320	163930	127280	179270	139470			tr|A0A2R8QBD4|A0A2R8QBD4_DANRE;sp|E7F1H9|YTHD2_DANRE	YTH domain-containing family protein 2	ythdf2	21744	11966	16239	16290	18930	15486	19637	13953
tr|A0A2R8PZZ8|A0A2R8PZZ8_DANRE;tr|X1WFJ1|X1WFJ1_DANRE;tr|A0A2R8RX91|A0A2R8RX91_DANRE;tr|A2CE48|A2CE48_DANRE;tr|A0A2R8PXS2|A0A2R8PXS2_DANRE;tr|F1QWH6|F1QWH6_DANRE;tr|A8E7T0|A8E7T0_DANRE;tr|A0A1D5NSS2|A0A1D5NSS2_DANRE;tr|X1WDM3|X1WDM3_DANRE	Protein inhibitor of-activated STAT, 2	pias2	24168	16680	18717	20035	24177	18921	21132	12115			tr|A0A2R8QBF3|A0A2R8QBF3_DANRE;tr|F1Q6M9|F1Q6M9_DANRE	Capicua transcriptional repressor b	cicb	21758	14996	12120	10129	13224	8970.2	9763.2	4418.7
tr|A0A2R8Q025|A0A2R8Q025_DANRE;tr|A5WVT4|A5WVT4_DANRE	Phospholipid scramblase	si:ch211-71m22.1	15470	9551	13601	12279	16759	12088	16453	9799.1			tr|A0A2R8QBG3|A0A2R8QBG3_DANRE;tr|F1QV15|F1QV15_DANRE;tr|A0A2R8QKR3|A0A2R8QKR3_DANRE	Vitellogenin 6	vtg6	3902900	2235000	3822400	3574700	3505900	3127900	4654200	4168300
tr|A0A2R8Q086|A0A2R8Q086_DANRE	39S ribosomal protein L22, mitochondrial	mrpl22	13915	7292.1	12721	9767.6	11281	9203	15569	20276			tr|A0A2R8QBN1|A0A2R8QBN1_DANRE;tr|Q6Q421|Q6Q421_DANRE	40S ribosomal protein S15	rps15	33694	23934	27844	34906	33961	35822	46760	42659
tr|A0A2R8Q094|A0A2R8Q094_DANRE	Spindle and centriole-associated protein 1	spice1	6336.9	2617	5740.4	5147.6	5514.6	3654.3	5620.2	3846.3			tr|A0A2R8QBS2|A0A2R8QBS2_DANRE;tr|F2Z4T4|F2Z4T4_DANRE;tr|A0A2R8Q9F2|A0A2R8Q9F2_DANRE;tr|A0A0R4IC31|A0A0R4IC31_DANRE	A kinase (PRKA) anchor protein 12b	akap12b	1730.8	1177.8	2535.5	1149.3	1731.5	1277.7	2808	1898.7
tr|A0A2R8Q0D6|A0A2R8Q0D6_DANRE;tr|A0A2R8Q3W8|A0A2R8Q3W8_DANRE;tr|F1Q6K8|F1Q6K8_DANRE	Supervillin a	svila	26068	19245	22848	21326	23548	20966	19766	11157			tr|A0A2R8QC07|A0A2R8QC07_DANRE;tr|A0A2R8QEC5|A0A2R8QEC5_DANRE;tr|F1QFQ6|F1QFQ6_DANRE	Dihydrolipoyllysine-residue succinyltransferase component of 2-oxoglutarate dehydrogenase complex, mitochondrial	dlst	94203	52903	81501	88125	102580	77474	105730	65862
tr|A0A2R8Q0F5|A0A2R8Q0F5_DANRE;tr|A0A0R4IJ30|A0A0R4IJ30_DANRE;sp|Q5U3A7|OPA1_DANRE;tr|A0A2R8Q487|A0A2R8Q487_DANRE	Dynamin-like 120 kDa protein, mitochondrial	opa1	153800	91584	133390	121740	137670	109240	150140	105250			tr|A0A2R8QC11|A0A2R8QC11_DANRE;tr|A0A2R8RTZ0|A0A2R8RTZ0_DANRE;tr|A0A2R8RHK1|A0A2R8RHK1_DANRE;tr|A0A2R8Q8A4|A0A2R8Q8A4_DANRE;tr|A9C3V8|A9C3V8_DANRE;tr|A0A0B4J1B0|A0A0B4J1B0_DANRE	Insulin-like growth factor 2 mRNA-binding protein 2a	igf2bp2a	4242.8	2095.4	4039.7	4190.7	5558.7	3797.5	5365.5	2684.1
tr|A0A2R8Q0N1|A0A2R8Q0N1_DANRE;tr|A0A0R4IYX1|A0A0R4IYX1_DANRE;tr|Q6P3J9|Q6P3J9_DANRE	Adenosine kinase	adka	9490.6	5181	9382.9	6992	10204	7885.1	10857	7224.4			tr|A0A2R8QCB9|A0A2R8QCB9_DANRE;tr|E7F715|E7F715_DANRE	SEC24 homolog B, COPII coat complex component	sec24b	11416	6810.7	11259	9392.6	10259	8739.2	11696	8315.8
tr|A0A2R8Q124|A0A2R8Q124_DANRE;tr|Q6P0H8|Q6P0H8_DANRE	Glycerophosphodiester phosphodiesterase 1	gde1	9056.5	3812.4	6233.9	5631.8	8721.9	5072.9	7414.8	3961.3			tr|A0A2R8QCL0|A0A2R8QCL0_DANRE;tr|R4GEI9|R4GEI9_DANRE;tr|A0A2R8Q472|A0A2R8Q472_DANRE;tr|A0A2R8RKJ4|A0A2R8RKJ4_DANRE	Si:dkey-25o16.4	si:dkey-25o16.4	19459	12378	19241	16262	17076	15505	17946	11082
tr|A0A2R8Q130|A0A2R8Q130_DANRE;tr|A2RUY5|A2RUY5_DANRE	Ubiquitin-associated protein 2b	ubap2b	85962	47698	79693	68531	79868	63241	83911	61687			tr|A0A2R8QCN1|A0A2R8QCN1_DANRE;tr|I3IRW9|I3IRW9_DANRE;tr|A0A2R8S0L3|A0A2R8S0L3_DANRE	DNA topoisomerase I	zgc:173742	27647	17503	33819	29839	33280	32418	35693	25834
tr|A0A2R8Q139|A0A2R8Q139_DANRE;tr|F1QAZ9|F1QAZ9_DANRE;tr|F1QWB4|F1QWB4_DANRE	Heterogeneous nuclear ribonucleoprotein K	hnrnpk	46072	36660	45547	45269	53192	43092	60546	35125			tr|A0A2R8QCQ9|A0A2R8QCQ9_DANRE;tr|A0A2R8QJN0|A0A2R8QJN0_DANRE	Uncharacterized protein	#N/A	148280	123620	116170	108870	107210	83554	105320	83143
tr|A0A2R8Q1G2|A0A2R8Q1G2_DANRE;tr|A8KC11|A8KC11_DANRE	Carbonic anhydrase	ca7	1220.8	617.12	1011.7	1104.6	980.22	645.95	1133.6	473.11			tr|A0A2R8QD88|A0A2R8QD88_DANRE;tr|A0A0R4IN87|A0A0R4IN87_DANRE;tr|Q1LVI0|Q1LVI0_DANRE;tr|A0A2R8Q198|A0A2R8Q198_DANRE;tr|Q1LVH9|Q1LVH9_DANRE	GATA zinc finger domain-containing 2Ab	gatad2ab	26073	16701	22489	19850	26171	19327	25752	20168
tr|A0A2R8Q1W8|A0A2R8Q1W8_DANRE;tr|F1QS99|F1QS99_DANRE;tr|A0A2R8RSR5|A0A2R8RSR5_DANRE;tr|E7FGA5|E7FGA5_DANRE;tr|A0A2R8RQT4|A0A2R8RQT4_DANRE;tr|F8W316|F8W316_DANRE;tr|A0A140LGJ0|A0A140LGJ0_DANRE;tr|E9QJ27|E9QJ27_DANRE;tr|A0A140LH37|A0A140LH37_DANRE	Glutathione-disulfide reductase	gsr	7528.5	4012.6	7720.5	5092.7	5436.5	5598.7	6793.6	6367.3			tr|A0A2R8QDG0|A0A2R8QDG0_DANRE	Asparagine synthetase domain-containing protein 1	asnsd1	4103.5	2827.3	5851.3	6481.1	5919.4	8829.7	5342.3	3472
tr|A0A2R8Q1Y3|A0A2R8Q1Y3_DANRE;tr|E7FGL0|E7FGL0_DANRE;tr|A0A2R8RUC7|A0A2R8RUC7_DANRE;tr|A0A2R8S0D4|A0A2R8S0D4_DANRE	Timeless circadian clock	timeless	146280	103760	131430	116410	132280	98004	136460	84058			tr|A0A2R8QDI1|A0A2R8QDI1_DANRE;tr|F1QIQ2|F1QIQ2_DANRE	BCL2-associated athanogene 6	bag6	47396	25626	46031	49181	49111	39345	53245	35035
tr|A0A2R8Q208|A0A2R8Q208_DANRE;tr|A0A0R4IXY0|A0A0R4IXY0_DANRE;tr|A0A2R8Q5L8|A0A2R8Q5L8_DANRE;tr|Q6P3I8|Q6P3I8_DANRE;tr|A0A2R8QB98|A0A2R8QB98_DANRE	Glutaryl-CoA dehydrogenase a	gcdha	67568	37733	51109	47233	46405	40967	64054	55905			tr|A0A2R8QDL4|A0A2R8QDL4_DANRE;tr|F2Z4V7|F2Z4V7_DANRE;tr|F1Q695|F1Q695_DANRE	Solute carrier family 43 member 1a	slc43a1a	113910	78956	102670	100180	106510	92640	119730	94781
tr|A0A2R8Q212|A0A2R8Q212_DANRE	Vitellogenin 1	vtg1	3595600	1655900	3596600	3671700	3306300	3611000	5460100	4471500			tr|A0A2R8QDP4|A0A2R8QDP4_DANRE;tr|F1R609|F1R609_DANRE;tr|A0A2R8Q346|A0A2R8Q346_DANRE	Ras-responsive element-binding protein 1a	rreb1a	594.35	449.25	551.8	452.87	561.17	469.05	581.79	360.27
tr|A0A2R8Q239|A0A2R8Q239_DANRE;tr|F1QUU4|F1QUU4_DANRE;tr|X1WGS5|X1WGS5_DANRE	Zona pellucida protein C	zpcx	63450	43739	63794	63246	82837	66363	75023	51525			tr|A0A2R8QDV2|A0A2R8QDV2_DANRE	Cystatin 14b, tandem duplicate 1	cst14b.1	53560	38129	61380	56860	62971	57670	63159	42304
tr|A0A2R8Q249|A0A2R8Q249_DANRE;tr|F1QTS7|F1QTS7_DANRE	Centrin 3	cetn3	6265.2	6901.2	5158.2	5058.5	5601.8	5091.3	7011.4	4590.7			tr|A0A2R8QDX8|A0A2R8QDX8_DANRE;tr|Q1LWD2|Q1LWD2_DANRE;sp|Q6DRJ9|RIC8B_DANRE	Synembryn-B	ric8b	8494.2	3737.2	7183.9	5308.4	6228	4959.3	8376.9	6333
tr|A0A2R8Q265|A0A2R8Q265_DANRE;tr|A0A0R4IPL8|A0A0R4IPL8_DANRE	Complement factor H-like 4	cfhl4	58979	47706	63224	59653	72558	63692	78066	38969			tr|A0A2R8QE02|A0A2R8QE02_DANRE;tr|A0A2R8Q629|A0A2R8Q629_DANRE;tr|A0A2R8QBM5|A0A2R8QBM5_DANRE;tr|F1QJD7|F1QJD7_DANRE	Si:ch211-226h8.14	si:ch211-226h8.14	94478	79782	111830	96090	113390	89104	108310	64567
tr|A0A2R8Q281|A0A2R8Q281_DANRE;tr|F1QMC1|F1QMC1_DANRE;sp|Q7T297|F172A_DANRE;tr|A2BIF6|A2BIF6_DANRE	Cotranscriptional regulator FAM172A homolog	fam172a	19988	13124	15137	16822	20581	17558	18910	10229			tr|A0A2R8QE33|A0A2R8QE33_DANRE;tr|F1QFA6|F1QFA6_DANRE;sp|A1A5H6|CNOT1_DANRE	CCR4-NOT transcription complex subunit 1	cnot1	76111	44362	75037	71350	85047	68967	85960	65564
tr|A0A2R8Q2A4|A0A2R8Q2A4_DANRE;tr|A0A2R8Q6I1|A0A2R8Q6I1_DANRE	Ion_trans domain-containing protein	#N/A	11074	7249.9	8605.1	7217.4	7711.3	6421.5	7622	4429.8			tr|A0A2R8QE54|A0A2R8QE54_DANRE;tr|E9QF30|E9QF30_DANRE	Si:dkey-82j4.2	si:dkey-82j4.2 uba6	39551	24896	43155	32067	37277	30664	38444	28646
tr|A0A2R8Q2K4|A0A2R8Q2K4_DANRE;sp|Q6PEH4|UTP25_DANRE	U3 small nucleolar RNA-associated protein 25 homolog	utp25	13873	9901	11402	11378	14788	11602	14434	8475.1			tr|A0A2R8QEH4|A0A2R8QEH4_DANRE;tr|Q5RKP8|Q5RKP8_DANRE;tr|A0A2R8QU40|A0A2R8QU40_DANRE	U6 snRNA-associated Sm-like protein LSm2	smx5	8015.3	3979.7	6340.1	5692.5	7542.7	4092.2	6931.2	4594.5
tr|A0A2R8Q2M3|A0A2R8Q2M3_DANRE;tr|E7F3X7|E7F3X7_DANRE;tr|A0A0R4ISI0|A0A0R4ISI0_DANRE;tr|A0A2R8PVG8|A0A2R8PVG8_DANRE	Lysine (K)-specific demethylase 3B	kdm3b	127050	71736	129150	101710	128390	90261	128110	101610			tr|A0A2R8QEJ6|A0A2R8QEJ6_DANRE;tr|A0A2R8Q420|A0A2R8Q420_DANRE;tr|F1QV13|F1QV13_DANRE	Golgi-associated, gamma adaptin ear-containing, ARF-binding protein 1	gga1	34167	18531	33024	37003	44148	33969	39670	28320
tr|A0A2R8Q2Q4|A0A2R8Q2Q4_DANRE;sp|Q6TNP8|VP26A_DANRE	Vacuolar protein sorting-associated protein 26A	vps26a	60112	31046	60338	47735	48711	44718	52667	37275			tr|A0A2R8QER2|A0A2R8QER2_DANRE;tr|E9QCE1|E9QCE1_DANRE;tr|A0A0R4IY27|A0A0R4IY27_DANRE;tr|E7EZD1|E7EZD1_DANRE	Neurobeachin b	nbeab	0	0	0	0	0	0	0	0
tr|A0A2R8Q2Y3|A0A2R8Q2Y3_DANRE;tr|F1R5K1|F1R5K1_DANRE;sp|Q6DEL2|CLPT1_DANRE;tr|A0A2R8RYU6|A0A2R8RYU6_DANRE	Cleft lip and palate transmembrane protein 1 homolog	clptm1	19405	11834	17019	16285	19515	14108	18537	11978			tr|A0A2R8QEY3|A0A2R8QEY3_DANRE;tr|F1QD27|F1QD27_DANRE;sp|Q9DDT5|SPT5H_DANRE;tr|A0A2R8QQL6|A0A2R8QQL6_DANRE;tr|A0A0R4IBG8|A0A0R4IBG8_DANRE	Transcription elongation factor SPT5	supt5h	16619	10390	15984	15730	16770	13171	18436	10056
tr|A0A2R8Q308|A0A2R8Q308_DANRE;tr|F1R862|F1R862_DANRE;tr|A0A2R8QG91|A0A2R8QG91_DANRE	Si:ch211-226h8.4	si:ch211-226h8.4	75926	52061	83364	63489	78698	59788	73789	49238			tr|A0A2R8QEZ2|A0A2R8QEZ2_DANRE;tr|F1R333|F1R333_DANRE;sp|Q7ZW24|ALG11_DANRE	GDP-Man:Man(3)GlcNAc(2)-PP-Dol alpha-1,2-mannosyltransferase	alg11	26788	15163	25304	22135	22497	21828	25108	20303
tr|A0A2R8Q359|A0A2R8Q359_DANRE;tr|A0A2R8Q946|A0A2R8Q946_DANRE;tr|E7EXY5|E7EXY5_DANRE;tr|A0A2R8RMY7|A0A2R8RMY7_DANRE;tr|A0A0R4INC0|A0A0R4INC0_DANRE	EMAP-like 1	eml1	78068	42203	72372	54669	69761	43683	61661	34062			tr|A0A2R8QF77|A0A2R8QF77_DANRE	Protein LBH	lbh	24421	15166	23096	20000	21992	18477	24170	17285
tr|A0A2R8Q3A2|A0A2R8Q3A2_DANRE;tr|A0A2R8QAX5|A0A2R8QAX5_DANRE;tr|A0A2R8PY84|A0A2R8PY84_DANRE	Purkinje cell protein 4	pcp4	7257	4058.8	5557.8	5625.2	5828	4913.7	6230.3	4600.4			tr|A0A2R8QFG4|A0A2R8QFG4_DANRE;tr|A0A2R8QFZ9|A0A2R8QFZ9_DANRE;tr|A0A2R8RKG9|A0A2R8RKG9_DANRE;tr|A0A2R8PYK5|A0A2R8PYK5_DANRE;tr|E7FCR8|E7FCR8_DANRE	TBC1 domain family, member 24	tbc1d24	0	0	0	0	0	0	0	0
tr|A0A2R8Q3J7|A0A2R8Q3J7_DANRE;tr|A0A140LGG1|A0A140LGG1_DANRE	Plexin A1	plxna1	8405.3	3470.8	8150	5837.6	7621.7	5402.4	7102.2	6083.6			tr|A0A2R8QFI9|A0A2R8QFI9_DANRE	Phospholipase B-like	plbd2	28977	14194	26591	23572	29791	21540	28862	17756
tr|A0A2R8Q3Q1|A0A2R8Q3Q1_DANRE;tr|E7F602|E7F602_DANRE	Mediator of RNA polymerase II transcription subunit 16	MED16 med16	2232.6	1101.9	2871.7	1602.8	1431.2	1802.7	1481.6	1702.6			tr|A0A2R8QG06|A0A2R8QG06_DANRE;tr|Q6P9Z2|Q6P9Z2_DANRE;tr|A0A2R8QME2|A0A2R8QME2_DANRE	RNA helicase	ddx23	23384	15309	22485	19858	23952	18548	27059	19313
tr|A0A2R8Q3V3|A0A2R8Q3V3_DANRE;sp|Q7SZE3|L2GL2_DANRE	LLGL scribble cell polarity complex component 2	llgl2	2234.7	1553	1733.5	2234.7	2133.8	1894	3209.2	3623			tr|A0A2R8QG13|A0A2R8QG13_DANRE;tr|A0A2R8QB57|A0A2R8QB57_DANRE;tr|A0A2R8RND2|A0A2R8RND2_DANRE;tr|A0A2R8PWZ8|A0A2R8PWZ8_DANRE;tr|A2CF31|A2CF31_DANRE	Ataxin 2	atxn2	4179.1	2419.8	4110.7	3505	4480.1	3890.2	5140.1	3142.1
tr|A0A2R8Q3X2|A0A2R8Q3X2_DANRE;tr|A0A2R8QG79|A0A2R8QG79_DANRE	Cytoplasmic dynein 2 heavy chain 1	dync2h1	52066	30294	43635	41020	47055	37139	48108	28814			tr|A0A2R8QG28|A0A2R8QG28_DANRE;tr|A0A2R8QC98|A0A2R8QC98_DANRE;tr|E9QIU5|E9QIU5_DANRE;tr|F1R2A7|F1R2A7_DANRE;tr|E7F469|E7F469_DANRE	Non-specific serine/threonine protein kinase	rps6ka3b	21472	12244	19436	16231	19539	14757	20402	14104
tr|A0A2R8Q3Y4|A0A2R8Q3Y4_DANRE;tr|A0A2R8RIW0|A0A2R8RIW0_DANRE;tr|A0A0R4IWV7|A0A0R4IWV7_DANRE	Si:ch211-171l17.14	si:ch211-171l17.14	600.27	425.99	394.58	812.21	1575.9	547.78	1819.5	280.85			tr|A0A2R8QG52|A0A2R8QG52_DANRE;tr|A0A2R8RZ26|A0A2R8RZ26_DANRE	WD repeat domain 70	wdr70	92194	54787	80703	75727	87488	71431	102010	71758
tr|A0A2R8Q4B7|A0A2R8Q4B7_DANRE;tr|A0A0R4IZ89|A0A0R4IZ89_DANRE;tr|A0A2R8QIC4|A0A2R8QIC4_DANRE	Si:ch211-212k18.4	si:ch211-212k18.4	43407	20605	31865	29025	34236	25675	34622	22599			tr|A0A2R8QG76|A0A2R8QG76_DANRE	Translin-associated factor X	tsnax	8995.2	4226.7	9374.4	6446.9	7461.3	6330.3	12824	7191.5
tr|A0A2R8Q4D3|A0A2R8Q4D3_DANRE;tr|F1R7X5|F1R7X5_DANRE;tr|A0A2R8Q7E9|A0A2R8Q7E9_DANRE	Succinate--CoA ligase [GDP-forming] subunit beta, mitochondrial	SUCLG2 suclg2	153460	88690	134800	114550	140990	93289	135680	90224			tr|A0A2R8QGC0|A0A2R8QGC0_DANRE;sp|X1WER2|UBA5_DANRE;tr|E9QDS5|E9QDS5_DANRE	Ubiquitin-like modifier-activating enzyme 5	uba5	126250	50999	94766	94859	101470	84754	110920	75746
tr|A0A2R8Q4M1|A0A2R8Q4M1_DANRE;tr|E7F2U2|E7F2U2_DANRE	39S ribosomal protein L49, mitochondrial	mrpl49	18750	12525	16608	16354	22238	15896	18923	11021			tr|A0A2R8QGG8|A0A2R8QGG8_DANRE;tr|Q1LX13|Q1LX13_DANRE	Src homology 2 domain-containing-transforming protein D, b	shdb	1873.2	1057.3	1348.5	1242.1	1717.4	1065.2	1163	984.21
tr|A0A2R8Q4P5|A0A2R8Q4P5_DANRE;tr|B7ZD98|B7ZD98_DANRE	Helicase, lymphoid-specific	hells	22974	17507	24417	20025	20615	15448	24825	23706			tr|A0A2R8QGK7|A0A2R8QGK7_DANRE;tr|A0A0R4IH35|A0A0R4IH35_DANRE	Methylcrotonyl-CoA carboxylase subunit	mccc1	95687	50327	90057	87648	97193	77144	106550	70317
tr|A0A2R8Q4R7|A0A2R8Q4R7_DANRE;tr|Q7T3B8|Q7T3B8_DANRE	N-terminal amino-acid N(alpha)-acetyltransferase NatA	naa10	193510	117900	160680	152180	180660	146680	193890	151340			tr|A0A2R8QGL3|A0A2R8QGL3_DANRE;tr|E7FEK9|E7FEK9_DANRE;tr|A0A2R8QEB2|A0A2R8QEB2_DANRE;tr|A0A2R8QT36|A0A2R8QT36_DANRE;tr|A0A2R8QTW5|A0A2R8QTW5_DANRE	Golgin A4	golga4	75455	50101	75581	61800	70258	57839	73892	47814
tr|A0A2R8Q4U1|A0A2R8Q4U1_DANRE;tr|X1WEZ6|X1WEZ6_DANRE	Nucleoporin 160	nup160	97162	61282	87500	75702	89187	68947	91952	71932			tr|A0A2R8QGN2|A0A2R8QGN2_DANRE;tr|Q6IMW8|Q6IMW8_DANRE	Ribosomal protein L39	rpl39	12062	6772.7	12380	9440.1	12251	10273	14026	14987
tr|A0A2R8Q4U9|A0A2R8Q4U9_DANRE;tr|F1QAF7|F1QAF7_DANRE;tr|F1QLV3|F1QLV3_DANRE	Poly [ADP-ribose] polymerase	parp2	56650	56506	58483	49681	54077	45771	52809	32731			tr|A0A2R8QGS4|A0A2R8QGS4_DANRE;tr|A0A0G2LA07|A0A0G2LA07_DANRE;tr|A0A2R8QEA7|A0A2R8QEA7_DANRE	Mucolipin 3b	mcoln3b	9042.4	5259.9	8985.7	8255.6	10101	7362.5	9652.1	6424.9
tr|A0A2R8Q522|A0A2R8Q522_DANRE;tr|Q7SXE9|Q7SXE9_DANRE	Uncharacterized protein	#N/A	40327	17228	30358	32292	35079	28764	41599	31743			tr|A0A2R8QH62|A0A2R8QH62_DANRE;tr|B0S729|B0S729_DANRE	Cell division cycle 16 homolog (S. cerevisiae)	cdc16	21847	11205	20783	20081	22120	16127	21208	13485
tr|A0A2R8Q542|A0A2R8Q542_DANRE;tr|Q6JAA4|Q6JAA4_DANRE;tr|A0A2R8QUZ1|A0A2R8QUZ1_DANRE	CCCTC-binding factor (zinc finger protein)	ctcf	2525.7	1661	3523.8	2715.5	8289.4	7330.1	14765	7482.3			tr|A0A2R8QH67|A0A2R8QH67_DANRE;tr|E7FFH9|E7FFH9_DANRE	Phospholipid-transporting ATPase	atp10a	1043.2	713.03	1118.5	908.39	1069.7	1008.7	1168.5	562.13
tr|A0A2R8Q543|A0A2R8Q543_DANRE;tr|F1RBT8|F1RBT8_DANRE	Ankyrin repeat and sterile alpha motif domain-containing 1Aa	anks1aa	9863.8	6484.7	8585.1	8171.5	11189	7028.5	8807.6	5078.9			tr|A0A2R8QH82|A0A2R8QH82_DANRE;tr|Q504I6|Q504I6_DANRE	Replication protein A2	rpa2	26505	15026	30007	24030	23867	19123	30332	33223
tr|A0A2R8Q546|A0A2R8Q546_DANRE;tr|A0A2R8Q274|A0A2R8Q274_DANRE;tr|F1R5G2|F1R5G2_DANRE;sp|Q503L9|NXN_DANRE	Nucleoredoxin	nxn	3204.5	1000.9	2773.4	1880.4	2326.9	1339.6	3294.8	2267.9			tr|A0A2R8QH90|A0A2R8QH90_DANRE	Wu:fb16f03	wu:fb16f03	17910	10811	17058	15545	18940	14760	17724	12006
tr|A0A2R8Q548|A0A2R8Q548_DANRE;tr|A0A2R8RKT5|A0A2R8RKT5_DANRE;tr|A0A2R8QKR2|A0A2R8QKR2_DANRE;tr|A0A0A0MPH2|A0A0A0MPH2_DANRE;tr|Q1LX31|Q1LX31_DANRE	Si:dkey-30c15.10	si:dkey-30c15.10	93692	76813	97001	81797	90495	86983	94459	69899			tr|A0A2R8QHA9|A0A2R8QHA9_DANRE;tr|Q6DH77|Q6DH77_DANRE	Polysaccharide biosynthesis domain-containing 1	pbdc1	4342.6	2566.5	5618.3	5029.9	5117.9	4534.7	6481.6	5033
tr|A0A2R8Q549|A0A2R8Q549_DANRE	Vitellogenin 2	vtg2	140230	59533	135780	117870	94474	87228	125410	101870			tr|A0A2R8QHD1|A0A2R8QHD1_DANRE;tr|F1QS28|F1QS28_DANRE	Uncharacterized protein	#N/A	28526	14569	23747	27068	30487	17983	29217	28253
tr|A0A2R8Q561|A0A2R8Q561_DANRE;tr|X1WB96|X1WB96_DANRE;tr|A0A2R8Q1S2|A0A2R8Q1S2_DANRE;tr|A0A2R8PXB2|A0A2R8PXB2_DANRE;tr|A0A2R8QU62|A0A2R8QU62_DANRE	Si:ch211-259g3.4	si:ch211-259g3.4	52763	29315	46689	39112	50687	35654	48172	34087			tr|A0A2R8QHF5|A0A2R8QHF5_DANRE;sp|Q5XJP1|EIPR1_DANRE;tr|F1R8B7|F1R8B7_DANRE	EARP-interacting protein homolog	eipr1	11677	8276.3	14485	9847.3	11305	7768.9	11629	7574.2
tr|A0A2R8Q570|A0A2R8Q570_DANRE;tr|F1R859|F1R859_DANRE;tr|A0A2R8QAS4|A0A2R8QAS4_DANRE;sp|A9JR78|TONSL_DANRE;tr|A0A2R8QLA3|A0A2R8QLA3_DANRE	Tonsoku-like protein	tonsl	12436	9582.1	10259	9375	9285.5	9215.9	9444.4	8263.2			tr|A0A2R8QHH5|A0A2R8QHH5_DANRE;tr|A0A0R4IFH7|A0A0R4IFH7_DANRE;tr|I3ITQ7|I3ITQ7_DANRE;tr|F1QLF9|F1QLF9_DANRE;tr|A0A2R8QDP7|A0A2R8QDP7_DANRE	Origin recognition complex subunit 1	orc1	60150	36496	69970	73971	76461	77153	72929	50725
tr|A0A2R8Q5A1|A0A2R8Q5A1_DANRE;tr|A0A2R8QME1|A0A2R8QME1_DANRE;tr|F1Q5Z6|F1Q5Z6_DANRE;tr|F1QJC3|F1QJC3_DANRE	HBS1-like protein	hbs1l	135020	90546	125130	117580	137080	105130	133320	86330			tr|A0A2R8QHK1|A0A2R8QHK1_DANRE;tr|F1Q8A5|F1Q8A5_DANRE;tr|A0A2R8QRA0|A0A2R8QRA0_DANRE	Heterogeneous nuclear ribonucleoprotein D	hnrnpd	5573.3	3272.9	4831.8	4066.9	5244.2	3249	5114.3	3450.5
tr|A0A2R8Q5G6|A0A2R8Q5G6_DANRE;tr|Q66I42|Q66I42_DANRE	Moesin a	msna	972080	547190	826910	790410	929610	733920	953820	668250			tr|A0A2R8QHK5|A0A2R8QHK5_DANRE;tr|Q6TNS5|Q6TNS5_DANRE;tr|E9QG86|E9QG86_DANRE;tr|A0A0R4IXM2|A0A0R4IXM2_DANRE;tr|A0A2R8QGT1|A0A2R8QGT1_DANRE;tr|E9QF73|E9QF73_DANRE;tr|E9QCD6|E9QCD6_DANRE;tr|E9QIL0|E9QIL0_DANRE	Zgc:153867	zgc:153867	78948	44114	80005	71892	86320	64398	85129	53604
tr|A0A2R8Q5I5|A0A2R8Q5I5_DANRE;tr|E7F6Z6|E7F6Z6_DANRE	5-oxoprolinase, ATP-hydrolysing	oplah	5335	4483.5	4662.3	4388.1	4775.2	3737.6	5094.5	2995			tr|A0A2R8QHV3|A0A2R8QHV3_DANRE;tr|A0A2R8QI13|A0A2R8QI13_DANRE;tr|B0V0W5|B0V0W5_DANRE	Protein arginine methyltransferase 3	prmt3	6530.9	4132.5	6076.5	4019.5	4652.5	3972.2	4619.4	3076.1
tr|A0A2R8Q5J1|A0A2R8Q5J1_DANRE;tr|B0V118|B0V118_DANRE	Helicase-like transcription factor	hltf	856.77	304.85	1782.1	546.8	506.28	779.77	867.31	615.94			tr|A0A2R8QHY0|A0A2R8QHY0_DANRE;tr|F1QWS5|F1QWS5_DANRE	Si:ch211-166a6.5	si:ch211-166a6.5	7877.1	3665.8	8004.4	5733.6	5212.5	4810.4	6818.6	7589.3
tr|A0A2R8Q634|A0A2R8Q634_DANRE;tr|F1RC68|F1RC68_DANRE;sp|Q502K3|ANR52_DANRE	Ankyrin repeat domain 52a	ankrd52a	4724.8	3356.3	4320.6	3786.2	4249.9	5342.9	4795.4	3412.6			tr|A0A2R8QI69|A0A2R8QI69_DANRE;tr|F1QMB4|F1QMB4_DANRE	Golgin B1	golgb1	28581	17821	25723	22945	26788	18470	25428	16919
tr|A0A2R8Q650|A0A2R8Q650_DANRE;tr|I3ISQ1|I3ISQ1_DANRE;tr|Q6NYQ0|Q6NYQ0_DANRE;tr|Q7ZVK9|Q7ZVK9_DANRE;tr|E7FBZ3|E7FBZ3_DANRE;tr|A0A2R8RYF6|A0A2R8RYF6_DANRE;tr|A0A1D5NSA5|A0A1D5NSA5_DANRE	Tropomyosin 3	tpm3	4565.2	3124.6	3737	3189.5	3840.8	2953.1	3549.7	2717.9			tr|A0A2R8QIC4|A0A2R8QIC4_DANRE;tr|A0A2R8Q4B7|A0A2R8Q4B7_DANRE;tr|A0A0R4IZ89|A0A0R4IZ89_DANRE	Si:ch211-212k18.4	si:ch211-212k18.4	9483.6	5885.7	7617.5	6572.4	8888.1	6337.3	7739.3	5542.1
tr|A0A2R8Q6C7|A0A2R8Q6C7_DANRE	RING-type E3 ubiquitin transferase	LOC402879	7131.1	2229.2	6019	7838.2	8633.7	5284.8	7802.6	4385.9			tr|A0A2R8QIE6|A0A2R8QIE6_DANRE;tr|F1RA77|F1RA77_DANRE	DnaJ homolog subfamily C member 25	dnajc25	13982	9022.5	14821	11650	11195	11216	15231	13464
tr|A0A2R8Q6K2|A0A2R8Q6K2_DANRE;tr|B0S751|B0S751_DANRE;sp|Q7ZUC7|PGES2_DANRE	Prostaglandin E synthase 2-like	ptgesl	12285	8629.4	10418	10949	10002	8779.3	12154	12337			tr|A0A2R8QIJ4|A0A2R8QIJ4_DANRE;tr|Q6PH45|Q6PH45_DANRE	PRP4 pre-mRNA-processing factor 4 homolog (yeast)	prpf4	6027.9	3919.6	6967.5	5238.3	6892.6	5923.6	6378.8	4585.4
tr|A0A2R8Q6M5|A0A2R8Q6M5_DANRE;tr|F6NX26|F6NX26_DANRE	Selenoprotein W, 2a	selenow2a	15384	13471	15394	16887	21606	17265	19243	10061			tr|A0A2R8QIK4|A0A2R8QIK4_DANRE;sp|P83571|RUVB2_DANRE	RuvB-like helicase	ruvbl2	91305	56547	104310	87466	95360	74470	107110	76568
tr|A0A2R8Q6N1|A0A2R8Q6N1_DANRE;tr|F1Q750|F1Q750_DANRE	Host cell factor C1a	hcfc1a	10408	6138.7	7844.2	6760.4	8109.7	6203.1	9058	6885.3			tr|A0A2R8QIN0|A0A2R8QIN0_DANRE;tr|A0A0R4IDN8|A0A0R4IDN8_DANRE;sp|A7MD70|SPDLY_DANRE;tr|A0A2R8QIN1|A0A2R8QIN1_DANRE;tr|A0A2R8RRV3|A0A2R8RRV3_DANRE;tr|A0A2R8QQ11|A0A2R8QQ11_DANRE	Protein Spindly	CCDC99 SPDL1 spdl1	39479	24541	36338	32824	36201	28472	39766	27364
tr|A0A2R8Q6N6|A0A2R8Q6N6_DANRE;tr|A0A2R8Q1Y5|A0A2R8Q1Y5_DANRE;tr|A0A2R8QDW6|A0A2R8QDW6_DANRE;tr|F1QJI9|F1QJI9_DANRE	SET domain-containing 2, histone lysine methyltransferase	setd2	0	0	0	0	0	0	0	0			tr|A0A2R8QJ09|A0A2R8QJ09_DANRE;tr|E7FAN6|E7FAN6_DANRE;tr|A0A2R8RQW0|A0A2R8RQW0_DANRE	Kinesin family member 20Ba	kif20ba	3733.9	1226.3	2513.1	2244.9	2032.2	1734.2	2793.5	1961.1
tr|A0A2R8Q6S9|A0A2R8Q6S9_DANRE;sp|F1RAX8|COQ6_DANRE	Ubiquinone biosynthesis monooxygenase COQ6, mitochondrial	COQ6 coq6	37324	19471	33435	31351	25076	21399	35516	32156			tr|A0A2R8QJ20|A0A2R8QJ20_DANRE;tr|A0A2R8QB62|A0A2R8QB62_DANRE	Hook microtubule tethering protein 3	hook3	11898	6698.6	8331.4	7682.8	9723.6	6790.9	11631	9564.6
tr|A0A2R8Q6Z5|A0A2R8Q6Z5_DANRE;tr|A0A2R8QT99|A0A2R8QT99_DANRE;tr|A0A0R4IRL4|A0A0R4IRL4_DANRE	ATP-binding cassette, sub-family D (ALD), member 3a	abcd3a	93721	54404	88488	69745	84757	59543	87374	57727			tr|A0A2R8QJA0|A0A2R8QJA0_DANRE;tr|F6P055|F6P055_DANRE;tr|F1QH12|F1QH12_DANRE;tr|A0A2R8RIG4|A0A2R8RIG4_DANRE;tr|A0A2R8QPK9|A0A2R8QPK9_DANRE	Acetyl-CoA carboxylase	acaca	80449	42148	81539	67601	77881	58001	78021	55971
tr|A0A2R8Q710|A0A2R8Q710_DANRE	Ribosome-binding protein 1b	rrbp1b	925620	606350	809500	738960	843450	633340	823390	554240			tr|A0A2R8QJA3|A0A2R8QJA3_DANRE;sp|F1RD40|MYCB2_DANRE	RCR-type E3 ubiquitin transferase	mycbp2	2608.9	1446.9	2316.5	2128.1	3062.1	2220.7	3626.9	1722.1
tr|A0A2R8Q720|A0A2R8Q720_DANRE;tr|E9QI62|E9QI62_DANRE	Filamin A, alpha (actin binding protein 280)	flna	3348500	2133400	2985500	2949800	3383700	2716200	3566600	2430000			tr|A0A2R8QJF6|A0A2R8QJF6_DANRE;tr|F1QTN8|F1QTN8_DANRE	Un-named hu7910	unm_hu7910	24841	15978	25047	23603	24639	19163	30239	21308
tr|A0A2R8Q739|A0A2R8Q739_DANRE	Zgc:153039	zgc:153039	6773.7	2320	5565.6	4372.3	5121.3	3624.2	6527.7	5983.4			tr|A0A2R8QJG7|A0A2R8QJG7_DANRE;tr|F1RDE6|F1RDE6_DANRE;tr|A0A286Y9U6|A0A286Y9U6_DANRE;tr|A0A2R8Q8E4|A0A2R8Q8E4_DANRE;tr|A0A2R8QEZ8|A0A2R8QEZ8_DANRE;tr|A0A2R8PW01|A0A2R8PW01_DANRE;tr|X1WCP3|X1WCP3_DANRE;tr|A0A2R8QNN7|A0A2R8QNN7_DANRE	Phospholipid-transporting ATPase	atp8a2	3474	1897	3841.5	3882.3	5049.3	3515.4	4533.5	2958.6
tr|A0A2R8Q780|A0A2R8Q780_DANRE;tr|A0A2R8QFK9|A0A2R8QFK9_DANRE;tr|E7F5S6|E7F5S6_DANRE;tr|F1Q4S6|F1Q4S6_DANRE	Nucleolar protein 6	nol6	7564.9	4839.8	5658.1	5528.9	8519	5929.6	7058	5750.1			tr|A0A2R8QJH2|A0A2R8QJH2_DANRE;tr|A0A0R4ICF4|A0A0R4ICF4_DANRE;sp|Q6PFQ0|KS6A6_DANRE	Ribosomal protein S6 kinase	rps6kal	4766.7	1498	5262.3	2606	2678.9	1808.4	3245.7	2213.7
tr|A0A2R8Q7B4|A0A2R8Q7B4_DANRE;tr|A5PF35|A5PF35_DANRE	Periphilin 1	pphln1	563.9	332.41	629.57	430.26	452.54	358.85	575.74	369.97			tr|A0A2R8QJJ3|A0A2R8QJJ3_DANRE;tr|F1RB89|F1RB89_DANRE	Dynein light intermediate chain	dync1li2	10022	6830.7	9201	7733.7	9533.5	7249.4	9350.2	6765.2
tr|A0A2R8Q7F2|A0A2R8Q7F2_DANRE;tr|B0R0B1|B0R0B1_DANRE	COBW domain-containing	cbwd	5121.4	2561.7	4573.2	4342.5	4016.8	3616	4856.7	3815.2			tr|A0A2R8QJM9|A0A2R8QJM9_DANRE;tr|A0A2R8Q3Z8|A0A2R8Q3Z8_DANRE;tr|Q5TYX2|Q5TYX2_DANRE	Zona pellucida protein AX 1	si:dkeyp-50f7.2 zpax1	24664	7984	15028	15016	14045	13428	18742	15305
tr|A0A2R8Q7H5|A0A2R8Q7H5_DANRE;tr|F1QUM3|F1QUM3_DANRE;tr|A0A286YAZ1|A0A286YAZ1_DANRE	Gelsolin	gsna	39605	23935	32037	32877	36806	29345	37961	21809			tr|A0A2R8QJR2|A0A2R8QJR2_DANRE;tr|A0A0R4IZ17|A0A0R4IZ17_DANRE	MIA SH3 domain ER export factor 2	mia2	28988	17840	32301	26151	31014	25507	30965	22738
tr|A0A2R8Q7H9|A0A2R8Q7H9_DANRE;tr|F1Q973|F1Q973_DANRE	Arf-GAP with coiled-coil, ANK repeat and PH domain-containing protein	acap2 acap2b	5069.8	3021.9	4221.8	3199.2	3442.9	3639.6	4583.7	4775.6			tr|A0A2R8QJU7|A0A2R8QJU7_DANRE;tr|A0A2R8QEA6|A0A2R8QEA6_DANRE;sp|Q8JGR7|INT7_DANRE	Integrator complex subunit 7	ints7	647.59	411.16	705.68	351.26	431.67	357.31	588.8	543.01
tr|A0A2R8Q7N6|A0A2R8Q7N6_DANRE;sp|Q6P6X9|NUP35_DANRE	Nucleoporin NUP53	nup35	7197.3	3575.8	5647.1	5913.3	6513.9	4676.7	6316.8	6040.9			tr|A0A2R8QK44|A0A2R8QK44_DANRE;tr|A0A0R4IRF6|A0A0R4IRF6_DANRE;tr|A0A0N4SUC1|A0A0N4SUC1_DANRE;tr|F1R942|F1R942_DANRE;tr|A0A0N4SU99|A0A0N4SU99_DANRE;tr|A0A0R4IHT1|A0A0R4IHT1_DANRE;tr|A0A2R8QL07|A0A2R8QL07_DANRE;tr|X1WBW1|X1WBW1_DANRE;tr|A0A0N4SU23|A0A0N4SU23_DANRE;tr|A0A2R8RZH6|A0A2R8RZH6_DANRE;tr|F8W2H7|F8W2H7_DANRE;tr|E9QJH5|E9QJH5_DANRE;tr|E9QJ52|E9QJ52_DANRE;tr|E9QIT4|E9QIT4_DANRE;tr|B8A630|B8A…	Uncharacterized protein	#N/A	2749.6	620.42	831.55	691.73	679.63	995.73	1190.3	598.4
tr|A0A2R8Q7P7|A0A2R8Q7P7_DANRE;tr|E7F9X6|E7F9X6_DANRE;tr|X1WE96|X1WE96_DANRE	Striatin-interacting protein 2	strip2	11170	7984.2	8487.6	8992.2	9777	7674.7	9341.2	5554			tr|A0A2R8QK48|A0A2R8QK48_DANRE;tr|Q5SNQ3|Q5SNQ3_DANRE	Nuclear receptor-binding protein 1	nrbp1	9947.8	5861.2	10374	8360	10242	7447.9	9441.4	5910.6
tr|A0A2R8Q7W5|A0A2R8Q7W5_DANRE;tr|F1QSQ8|F1QSQ8_DANRE	Leucine zipper-EF-hand-containing transmembrane protein 2	letm2	18008	13674	18170	15703	16327	15104	18677	12725			tr|A0A2R8QK98|A0A2R8QK98_DANRE;tr|A0A0R4IS53|A0A0R4IS53_DANRE;tr|A0A2R8RK01|A0A2R8RK01_DANRE;tr|E7F237|E7F237_DANRE;tr|A0A2R8Q516|A0A2R8Q516_DANRE	GTPase-activating protein and VPS9 domains 1	gapvd1	14303	8404.7	18518	15796	16392	13378	16042	12837
tr|A0A2R8Q824|A0A2R8Q824_DANRE;sp|A2AV36|ANM7_DANRE	Protein arginine N-methyltransferase	prmt7	10767	5386.8	9790.6	7647.2	9803.9	6447.2	9972.1	5932			tr|A0A2R8QKD1|A0A2R8QKD1_DANRE;tr|A0A2R8Q2X2|A0A2R8Q2X2_DANRE;tr|F1QBQ8|F1QBQ8_DANRE;tr|F1Q9I6|F1Q9I6_DANRE	Sarcolemma-associated protein b	slmapb	296370	187930	338820	319100	370200	347680	362900	236330
tr|A0A2R8Q843|A0A2R8Q843_DANRE;tr|A0A2R8Q3F0|A0A2R8Q3F0_DANRE	Eukaryotic translation initiation factor 4Bb	eif4bb	8086	3866	7218.7	7003.6	9290.3	5255.1	6625	5057			tr|A0A2R8QKF1|A0A2R8QKF1_DANRE;tr|Q8JGR8|Q8JGR8_DANRE	Scavenger receptor class B, member 2a	scarb2a	19240	13003	18594	21582	20582	18021	23672	20780
tr|A0A2R8Q874|A0A2R8Q874_DANRE;tr|E7F4N5|E7F4N5_DANRE	alpha-1,2-Mannosidase	man1b1a	17005	9825.6	15071	14901	16472	12865	15640	8565			tr|A0A2R8QKU0|A0A2R8QKU0_DANRE;tr|F1REE8|F1REE8_DANRE	Thyroid hormone receptor interactor 11	trip11	44437	25426	38174	32997	39218	31970	39607	26807
tr|A0A2R8Q8D7|A0A2R8Q8D7_DANRE	Si:ch211-152c8.4	si:ch211-152c8.4	28362	16047	25186	26175	29019	21441	32836	20418			tr|A0A2R8QKW9|A0A2R8QKW9_DANRE;tr|F1QA36|F1QA36_DANRE;tr|A0A2R8Q5V8|A0A2R8Q5V8_DANRE	Si:ch211-154a22.8	si:ch211-154a22.8	361390	276070	423590	376250	415620	373620	437890	270840
tr|A0A2R8Q8H5|A0A2R8Q8H5_DANRE;tr|E7F350|E7F350_DANRE	DIS3-like exonuclease 2	dis3l2	2438.9	1028.8	2437.8	2946.4	3542.1	2347.9	4950.4	3588.4			tr|A0A2R8QL23|A0A2R8QL23_DANRE	SIVA1, apoptosis-inducing factor	siva1	168930	105320	177180	193910	156530	115970	126200	85118
tr|A0A2R8Q8I8|A0A2R8Q8I8_DANRE;tr|A0A2R8QJH1|A0A2R8QJH1_DANRE	Metadherin a	mtdha	13327	8408.9	10469	13021	13587	10724	12977	6454.2			tr|A0A2R8QL48|A0A2R8QL48_DANRE;tr|A0A2R8RKC9|A0A2R8RKC9_DANRE;tr|Q7ZV94|Q7ZV94_DANRE;tr|Q6TH39|Q6TH39_DANRE;tr|Q6NYJ8|Q6NYJ8_DANRE;tr|A0A2R8Q1Z8|A0A2R8Q1Z8_DANRE	MOB kinase activator 1Ba	mob1ba	9127.8	5947.6	9063.7	6337.2	7513.9	6462.4	8030.7	6571.6
tr|A0A2R8Q8J6|A0A2R8Q8J6_DANRE;tr|F1QCT0|F1QCT0_DANRE	Mitochondrial import inner membrane translocase subunit TIM50	timm50	119340	80410	101440	102890	109080	88398	104750	76264			tr|A0A2R8QL59|A0A2R8QL59_DANRE;sp|Q90Y50|CXAR_DANRE	Coxsackievirus and adenovirus receptor homolog	cxadr	9780.2	4146.4	9467.9	7935.2	12524	8838.4	11158	7239.5
tr|A0A2R8Q8L3|A0A2R8Q8L3_DANRE;tr|E9QHK8|E9QHK8_DANRE;tr|F1QSL6|F1QSL6_DANRE;tr|A0A2R8QKY9|A0A2R8QKY9_DANRE	Si:rp71-1k13.6	fbxo6.1	20756	10018	16783	16230	17807	13043	20058	12848			tr|A0A2R8QL69|A0A2R8QL69_DANRE;sp|Q5RGE6|HSP7E_DANRE	Heat shock 70 kDa protein 14	hspa14	60636	38675	56457	58046	61404	50553	67953	47635
tr|A0A2R8Q8M3|A0A2R8Q8M3_DANRE;tr|E7F7S9|E7F7S9_DANRE	Mitogen-activated protein kinase kinase kinase kinase 3	map4k3a	21771	15235	21976	15050	19789	15274	17047	11273			tr|A0A2R8QLD4|A0A2R8QLD4_DANRE;tr|F1R2U1|F1R2U1_DANRE;tr|F1QBE4|F1QBE4_DANRE;sp|Q803G5|SAM5A_DANRE;sp|Q5U3I0|SAM5B_DANRE	Sorting and assembly machinery component 50 homolog,-like	samm50l	7908.7	7209	11253	7366.9	7480.9	8005.6	9313	7578.5
tr|A0A2R8Q8N8|A0A2R8Q8N8_DANRE;tr|B8JKH9|B8JKH9_DANRE;tr|A0A2R8QL91|A0A2R8QL91_DANRE;tr|B8JKI0|B8JKI0_DANRE	PEST proteolytic signal-containing nuclear protein	LOC110437793	12555	11398	12517	9393.5	10854	9262.3	9964.4	6520.9			tr|A0A2R8QLG0|A0A2R8QLG0_DANRE;sp|Q0P426|SKA2_DANRE	Spindle and kinetochore-associated protein 2	ska2	9045.8	3341.6	9377.9	7032.1	9032.3	6221	9705.3	8246.5
tr|A0A2R8Q8V9|A0A2R8Q8V9_DANRE	Echinoderm microtubule associated protein like 4	eml4	27906	24030	24055	20546	22037	18790	23964	14109			tr|A0A2R8QLN9|A0A2R8QLN9_DANRE;tr|E7F2J5|E7F2J5_DANRE;tr|Q7ZW40|Q7ZW40_DANRE	General vesicular transport factor p115	uso1	29316	18852	34427	29344	31678	24229	31728	20744
tr|A0A2R8Q8X0|A0A2R8Q8X0_DANRE;tr|Q6IQJ2|Q6IQJ2_DANRE;tr|Q6P5M9|Q6P5M9_DANRE;tr|F1R4K1|F1R4K1_DANRE;tr|Q6NW90|Q6NW90_DANRE;tr|A0A2R8QCY8|A0A2R8QCY8_DANRE;tr|Q6PE34|Q6PE34_DANRE	Tubulin beta chain	zgc:55461	2559500	1606300	2303000	2175000	2391900	1933000	2699300	2236200			tr|A0A2R8QLV3|A0A2R8QLV3_DANRE;tr|Q5RHV1|Q5RHV1_DANRE;tr|Q7ZW13|Q7ZW13_DANRE	Transportin 3	tnpo3	7415	3784.8	6597.2	6231.7	12156	6136	8915.2	6143.3
tr|A0A2R8Q932|A0A2R8Q932_DANRE;tr|E9QCI1|E9QCI1_DANRE;tr|Q66IB1|Q66IB1_DANRE;tr|A0A2R8QG16|A0A2R8QG16_DANRE	Skp1_POZ domain-containing protein	#N/A	59936	41119	52472	51411	68047	44123	53958	29833			tr|A0A2R8QLZ5|A0A2R8QLZ5_DANRE;tr|B0R026|B0R026_DANRE	Protein arginine N-methyltransferase 5	prmt5	71695	49085	84180	74692	76492	65494	92830	68537
tr|A0A2R8Q951|A0A2R8Q951_DANRE;tr|A0A286YAQ3|A0A286YAQ3_DANRE	Si:dkey-88l16.3	si:dkey-88l16.3	220280	170650	216960	219240	262350	217980	231680	153900			tr|A0A2R8QM38|A0A2R8QM38_DANRE;tr|E7FDW7|E7FDW7_DANRE	NLR family member X1	nlrx1	7553.4	2474.2	6317.1	6434.4	5982.5	6675.8	8767.6	5255.6
tr|A0A2R8Q952|A0A2R8Q952_DANRE;sp|Q58EM4|ARMT1_DANRE	Sugar phosphate phosphatase	armt1	43626	23014	32318	29470	29524	24030	38283	30319			tr|A0A2R8QMB7|A0A2R8QMB7_DANRE;tr|A0A2R8QIZ6|A0A2R8QIZ6_DANRE;tr|B0UXL2|B0UXL2_DANRE;tr|A0A2R8RLN3|A0A2R8RLN3_DANRE;tr|A0A2R8Q9X5|A0A2R8Q9X5_DANRE;tr|F6NIA7|F6NIA7_DANRE	Isocitrate dehydrogenase [NADP]	idh1	48152	27403	45852	40299	46784	43532	48215	35643
tr|A0A2R8Q971|A0A2R8Q971_DANRE;tr|F1R3C8|F1R3C8_DANRE;tr|F1R6L8|F1R6L8_DANRE	Rho GTPase-activating protein 17b	arhgap17b	2423.3	1266	3611.2	2580.8	2593.8	1345.9	1875.2	1566.3			tr|A0A2R8QMD9|A0A2R8QMD9_DANRE;tr|A2BGU5|A2BGU5_DANRE	Low density lipoprotein receptor-related protein-associated protein 1	lrpap1	220820	142690	228600	213290	222430	196040	244880	184560
tr|A0A2R8Q981|A0A2R8Q981_DANRE;tr|D2CRG0|D2CRG0_DANRE	Three-finger protein 5	LOC100003647	18070	12210	16777	15992	19156	19573	16233	9349.7			tr|A0A2R8QME4|A0A2R8QME4_DANRE;tr|F1QQ43|F1QQ43_DANRE;tr|A0A2R8QU31|A0A2R8QU31_DANRE	Furin (paired basic amino acid cleaving enzyme) a	furina	54979	49297	61769	54144	54062	42586	72190	89901
tr|A0A2R8Q9E0|A0A2R8Q9E0_DANRE;tr|A0JMN8|A0JMN8_DANRE	Oxysterol-binding protein	osbpl9	43727	23237	38122	29694	30027	22885	34847	31556			tr|A0A2R8QML1|A0A2R8QML1_DANRE;tr|E7F7E3|E7F7E3_DANRE;tr|A0A286Y8Y8|A0A286Y8Y8_DANRE	RNA helicase	dhx8	11273	8579.7	11082	9225.9	11435	9845.2	13319	10550
tr|A0A2R8Q9H3|A0A2R8Q9H3_DANRE	Small integral membrane protein 20	smim20	6893.7	8970.7	5837.6	6335	7626	5134.6	7384.1	5542.1			tr|A0A2R8QMM3|A0A2R8QMM3_DANRE	Diphthine methyl ester synthase	dph5	6668.5	4199.6	6493.9	7075.4	7257.7	5822.2	8329.8	6297.5
tr|A0A2R8Q9M3|A0A2R8Q9M3_DANRE;tr|A0A2R8Q4V9|A0A2R8Q4V9_DANRE;tr|A0A2R8PZ20|A0A2R8PZ20_DANRE	Non-SMC condensin I complex, subunit G	ncapg	53593	29745	42080	36366	44406	34107	48832	34304			tr|A0A2R8QMR4|A0A2R8QMR4_DANRE;tr|F1R5C2|F1R5C2_DANRE;tr|F1R961|F1R961_DANRE	Acyl-CoA thioesterase 9, tandem duplicate 1	acot9.1	18424	9030.4	23665	15113	16246	13953	16971	13012
tr|A0A2R8Q9N3|A0A2R8Q9N3_DANRE;tr|I3ISD3|I3ISD3_DANRE;tr|I3IRZ3|I3IRZ3_DANRE;tr|F1QZC1|F1QZC1_DANRE;tr|I3ISM5|I3ISM5_DANRE;tr|A0A0R4IT73|A0A0R4IT73_DANRE;tr|U3JA78|U3JA78_DANRE;tr|A0A0R4IV43|A0A0R4IV43_DANRE;tr|A0A2R8Q4D1|A0A2R8Q4D1_DANRE;tr|A0A2R8RXA1|A0A2R8RXA1_DANRE;tr|A0A286YA75|A0A286YA75_DANRE;sp|Q642J5|RFOX1_DANRE;sp|Q7ZT82|RFX1L_DANRE	RNA-binding fox-1 homolog 3b	rbfox3b	12119	8014.6	13078	12452	18429	14152	18416	11554			tr|A0A2R8QMW2|A0A2R8QMW2_DANRE;sp|Q7SY24|KPCB_DANRE	Protein kinase C	prkcbb	6411.3	3348.5	5569.1	5585.5	6266.6	4429.4	6849.2	3981.6
tr|A0A2R8Q9P3|A0A2R8Q9P3_DANRE;tr|F1Q5Z2|F1Q5Z2_DANRE;tr|Q6NSP1|Q6NSP1_DANRE;tr|A0A1D5NSU3|A0A1D5NSU3_DANRE	AP complex subunit sigma	ap1s1	21142	14819	19626	19817	29311	23831	25669	14946			tr|A0A2R8QMZ2|A0A2R8QMZ2_DANRE;tr|F1QX98|F1QX98_DANRE	Peroxisomal membrane protein PEX14	pex14	5478	4431	6481.7	7606.5	7463.1	6224.8	7290.6	5051.2
tr|A0A2R8Q9P4|A0A2R8Q9P4_DANRE;tr|X1WD14|X1WD14_DANRE	Refilin B	rflnb	14657	9318.7	24030	14202	16972	8515.2	15648	7803.6			tr|A0A2R8QMZ6|A0A2R8QMZ6_DANRE	Complex III assembly factor LYRM7	lyrm7	17142	8869.7	16092	15736	16456	14732	20294	19625
tr|A0A2R8Q9W3|A0A2R8Q9W3_DANRE;sp|Q7ZVX6|UBA3_DANRE	NEDD8-activating enzyme E1 catalytic subunit	uba3	28834	18183	25540	22615	26030	18626	26576	20818			tr|A0A2R8QN70|A0A2R8QN70_DANRE;tr|A0A2R8QL76|A0A2R8QL76_DANRE;tr|E7FBY1|E7FBY1_DANRE;tr|X1WG91|X1WG91_DANRE	E3 ubiquitin-protein ligase	dtx3l2.2 si:dkey-40c23.2 dtx3lb.2	2704.7	1313	1945	2041.9	2742.4	1575.5	2423.1	1270.7
tr|A0A2R8QA21|A0A2R8QA21_DANRE;tr|A0A0R4IT14|A0A0R4IT14_DANRE;tr|A0A2R8QQ92|A0A2R8QQ92_DANRE;tr|A0A0R4IHR6|A0A0R4IHR6_DANRE	DNA helicase	wrn	10141	7834.6	15409	6942	7561.3	5257.1	8371.8	7456.9			tr|A0A2R8QND7|A0A2R8QND7_DANRE;tr|E7EZN3|E7EZN3_DANRE;tr|A0A2R8Q4S9|A0A2R8Q4S9_DANRE	Si:ch211-153a8.4	haus8	72.179	0	88.453	148.73	96.109	0	101.14	77.645
tr|A0A2R8QA26|A0A2R8QA26_DANRE;tr|F1R935|F1R935_DANRE	Condensin-2 complex subunit D3	ncapd3	27691	16895	24469	22323	26661	18578	27901	21288			tr|A0A2R8QNE5|A0A2R8QNE5_DANRE;tr|A0A2R8RZ05|A0A2R8RZ05_DANRE;tr|A0A0R4IK97|A0A0R4IK97_DANRE	Peptidyl-tRNA hydrolase 1 homolog	ptrh1	7971.9	4857.2	6517.1	7785.3	9107.3	5328.4	7518.2	4755.5
tr|A0A2R8QA84|A0A2R8QA84_DANRE;tr|E7F0Y9|E7F0Y9_DANRE	Si:ch211-91p5.3	si:ch211-91p5.3	1563.4	1057.6	1350.5	1541.6	1739.7	1152.6	1670.1	1373.8			tr|A0A2R8QNF0|A0A2R8QNF0_DANRE;sp|Q7ZU99|TERA_DANRE	Transitional endoplasmic reticulum ATPase	vcp	573310	346490	570520	572890	637830	539660	678470	482880
tr|A0A2R8QA85|A0A2R8QA85_DANRE;tr|R4GEP5|R4GEP5_DANRE	G protein-coupled receptor 108	gpr108	0	0	0	0	0	0	0	0			tr|A0A2R8QNG9|A0A2R8QNG9_DANRE	UDP-glucose 4-epimerase	gale	130980	84370	160890	112270	123900	112870	132150	97750
tr|A0A2R8QA90|A0A2R8QA90_DANRE;tr|A0A2R8QIL9|A0A2R8QIL9_DANRE;tr|E9QHF3|E9QHF3_DANRE;tr|A0A2R8RW07|A0A2R8RW07_DANRE;tr|A0A2R8QHM1|A0A2R8QHM1_DANRE	Phosphoinositide 5-phosphatase	synj1	5391.3	3146.2	5553.7	3767.3	4134.7	3287.5	5106.2	7780.2			tr|A0A2R8QNH5|A0A2R8QNH5_DANRE;tr|B0R0W7|B0R0W7_DANRE	Globoside alpha-1,3-N-acetylgalactosaminyltransferase 1,-like 1	gbgt1l1	350.98	230.81	89.458	261.53	347.83	248.04	362.65	299.67
tr|A0A2R8QAE1|A0A2R8QAE1_DANRE;tr|A0A2R8PYX8|A0A2R8PYX8_DANRE	Microfibril-associated glycoprotein 4-like	LOC100334800	702130	431510	721470	694590	822660	812510	1153400	885050			tr|A0A2R8QNH7|A0A2R8QNH7_DANRE;tr|E9QFD8|E9QFD8_DANRE;tr|A0A2R8RN02|A0A2R8RN02_DANRE	Vitellogenin 7	vtg7	2626700	1553200	2674300	2406000	2582200	2100400	3162300	3232400
tr|A0A2R8QAF3|A0A2R8QAF3_DANRE;tr|Q1MT71|Q1MT71_DANRE	SH3-domain GRB2-like 1a	sh3gl1a	134530	86491	123510	110140	115380	102020	133700	102570			tr|A0A2R8QNL5|A0A2R8QNL5_DANRE;tr|E7EY86|E7EY86_DANRE	UBX domain protein 2A	ubxn2a	3517.6	2117.5	3050.7	3789.9	3340.6	2957.2	3128.4	2516
tr|A0A2R8QAK1|A0A2R8QAK1_DANRE;tr|F1R9P3|F1R9P3_DANRE;tr|F1QRA6|F1QRA6_DANRE;sp|A3KPN8|TTC38_DANRE;tr|A0A2R8QHZ8|A0A2R8QHZ8_DANRE;tr|A0A2R8Q4F8|A0A2R8Q4F8_DANRE	Tetratricopeptide repeat protein 38	ttc38	15103	11656	20712	10734	11310	8445.7	10967	7184.5			tr|A0A2R8QNS5|A0A2R8QNS5_DANRE	Proteasome (prosome, macropain) assembly chaperone 4	psmg4	13120	5835.1	13677	15869	16572	13871	17075	10891
tr|A0A2R8QAM7|A0A2R8QAM7_DANRE;tr|A0A2R8QRN0|A0A2R8QRN0_DANRE;tr|F6P6T6|F6P6T6_DANRE;tr|E7FAG0|E7FAG0_DANRE	VPS53 subunit of GARP complex	vps53	12754	7602.8	13054	11464	12335	13067	15930	9245.2			tr|A0A2R8QNZ4|A0A2R8QNZ4_DANRE;tr|F1R7A2|F1R7A2_DANRE;tr|A0A2R8QRR7|A0A2R8QRR7_DANRE	Niban apoptosis regulator 2b	fam129bb niban2b	3264	1973.1	3249.2	2939.8	2864	2436.7	4044.5	3460.9
tr|A0A2R8QAM8|A0A2R8QAM8_DANRE;tr|Q803H1|Q803H1_DANRE	RNA-binding motif protein 39a	rbm39a	38414	22493	33678	29482	45664	29193	37217	24342			tr|A0A2R8QP11|A0A2R8QP11_DANRE;sp|Q4V908|UBE2S_DANRE	Ubiquitin-conjugating enzyme E2 S	ube2s	11438	7046.2	10062	9288.6	11999	8523.9	12073	7068.9
tr|A0A2R8QAS1|A0A2R8QAS1_DANRE;tr|Q1LVE4|Q1LVE4_DANRE	Xeroderma pigmentosum, complementation group C	xpc	29625	25516	31821	24004	30160	24885	28768	15618			tr|A0A2R8QP29|A0A2R8QP29_DANRE;sp|Q6PI52|CALM_DANRE;tr|A0A2R8RTK5|A0A2R8RTK5_DANRE	Calmodulin	calm2a	236810	148050	261670	253730	296110	239510	292830	188080
tr|A0A2R8QAV3|A0A2R8QAV3_DANRE;tr|F1QAN3|F1QAN3_DANRE	Ecdysoneless homolog (Drosophila)	ecd	73527	47368	74192	58646	65634	52606	73111	58810			tr|A0A2R8QP47|A0A2R8QP47_DANRE;sp|Q6IQE1|PI42C_DANRE;tr|F1REU6|F1REU6_DANRE	Phosphatidylinositol-5-phosphate 4-kinase, type II, gamma a	pip4k2ca	22359	13936	28188	28979	30779	32381	34149	24526
tr|A0A2R8QAV4|A0A2R8QAV4_DANRE;tr|H0WEM0|H0WEM0_DANRE	Si:ch73-266f23.3	si:ch73-266f23.3	24758	14318	27426	18996	22118	19861	25445	24509			tr|A0A2R8QP54|A0A2R8QP54_DANRE;tr|A0A0R4IRT6|A0A0R4IRT6_DANRE	Mitochondrial ribosomal protein S16	mrps16	3692.7	2618.4	3241.3	3619.6	4312.3	3292.3	4263.4	3168.7
tr|A0A2R8QB07|A0A2R8QB07_DANRE;tr|A0A2R8Q520|A0A2R8Q520_DANRE;tr|A0A0R4IMZ7|A0A0R4IMZ7_DANRE	[Histone H4]-lysine(20) N-methyltransferase	kmt5ab	14939	9782.2	13571	13627	14686	9852.6	13611	9087.4			tr|A0A2R8QP95|A0A2R8QP95_DANRE	V-ral simian leukemia viral oncogene homolog Bb (ras-related)	ralbb	36112	20095	37912	33477	34689	31539	41188	25459
tr|A0A2R8QB22|A0A2R8QB22_DANRE;tr|X1WH62|X1WH62_DANRE;tr|X1WF78|X1WF78_DANRE	Synovial sarcoma, X breakpoint 2-interacting protein a	ssx2ipa	32295	18468	28271	24789	25012	19330	25948	15335			tr|A0A2R8QPA5|A0A2R8QPA5_DANRE;tr|X1WCT2|X1WCT2_DANRE	Si:ch73-15b2.5	si:ch73-15b2.5	16853	12518	14574	12600	14230	10552	17320	11735
tr|A0A2R8QB39|A0A2R8QB39_DANRE	Utrophin-like	LOC103909931	544.09	378.87	280.08	473.69	414.43	404.01	521.58	174.95			tr|A0A2R8QPJ2|A0A2R8QPJ2_DANRE;tr|A0A0R4IJL2|A0A0R4IJL2_DANRE;tr|A0A2R8RN33|A0A2R8RN33_DANRE	Alpha-galactosidase	naga	7416.4	4259.6	7610.2	6529.4	5680.3	6527.9	9003.6	6133.7
tr|A0A2R8QB61|A0A2R8QB61_DANRE;tr|F1QAZ5|F1QAZ5_DANRE	Gem (nuclear organelle)-associated protein 8	gemin8	58022	31268	45390	41579	50459	35447	48590	28468			tr|A0A2R8QPJ8|A0A2R8QPJ8_DANRE;tr|A0A2R8PY05|A0A2R8PY05_DANRE;tr|A0A2R8Q7J4|A0A2R8Q7J4_DANRE;tr|A0A2R8QDD1|A0A2R8QDD1_DANRE;tr|A0A2R8PY97|A0A2R8PY97_DANRE;tr|A0A2R8QAE5|A0A2R8QAE5_DANRE;tr|A0A2R8QQF4|A0A2R8QQF4_DANRE;tr|E7F8A0|E7F8A0_DANRE;tr|A0A2R8QIA5|A0A2R8QIA5_DANRE	C2 tensin-type domain-containing protein	#N/A	4019.9	2173.8	3581.3	3749.9	3811.9	3355.2	4255.9	5650
tr|A0A2R8QB65|A0A2R8QB65_DANRE	L antigen family member 3	lage3	37842	19570	27464	31053	47745	25404	36139	20616			tr|A0A2R8QPR3|A0A2R8QPR3_DANRE;tr|A0A0G2KN51|A0A0G2KN51_DANRE	Deoxyuridine 5'-triphosphate nucleotidohydrolase	dut	30665	16901	29388	27306	29999	26916	31357	20139
tr|A0A2R8QBA6|A0A2R8QBA6_DANRE;tr|H9GZD7|H9GZD7_DANRE;tr|F1QA96|F1QA96_DANRE	DENN/MADD domain-containing 6Aa	dennd6aa	7066.4	4910.1	6587.2	6346	7795.4	5431	7832.2	4546.6			tr|A0A2R8QPT6|A0A2R8QPT6_DANRE;tr|A0A0R4IEF8|A0A0R4IEF8_DANRE;sp|Q1LUE5|ZCH18_DANRE	Zinc finger CCCH domain-containing protein 18	zc3h18	3058.4	2929.9	2884.5	2666.8	2795.2	2821.6	3554.8	2661.3
tr|A0A2R8QBD4|A0A2R8QBD4_DANRE;sp|E7F1H9|YTHD2_DANRE	YTH domain-containing family protein 2	ythdf2	6231.5	3401.1	4549.4	4419.5	4943.3	5037.6	4805.7	2798.7			tr|A0A2R8QPY5|A0A2R8QPY5_DANRE;sp|A8E7G5|SFXN4_DANRE	Sideroflexin-4	sfxn4	4550.7	1787.7	4831.5	3324.9	3057.4	2315.4	3863.9	3872
tr|A0A2R8QBF3|A0A2R8QBF3_DANRE;tr|F1Q6M9|F1Q6M9_DANRE	Capicua transcriptional repressor b	cicb	162830	105200	124560	108810	135760	87616	112780	55618			tr|A0A2R8QQ61|A0A2R8QQ61_DANRE;tr|F1QCH1|F1QCH1_DANRE	Zgc:171474	zgc:171474	2017	1526.7	2163.9	1800	1712.9	1176.8	2041.7	1208.1
tr|A0A2R8QBN1|A0A2R8QBN1_DANRE;tr|Q6Q421|Q6Q421_DANRE	40S ribosomal protein S15	rps15	79877	46651	59938	68962	65113	54875	97634	87782			tr|A0A2R8QQI1|A0A2R8QQI1_DANRE	Twinfilin actin-binding protein 1a	twf1a	4837.8	1730.7	5298.2	4208.2	5495.1	6380.9	6379.5	3749.9
tr|A0A2R8QBS2|A0A2R8QBS2_DANRE;tr|F2Z4T4|F2Z4T4_DANRE;tr|A0A0R4IC31|A0A0R4IC31_DANRE	A kinase (PRKA) anchor protein 12b	akap12b	4832.3	3089.5	3265.6	2971.9	5044.4	3697.8	12887	7361.1			tr|A0A2R8QQJ5|A0A2R8QQJ5_DANRE;tr|B7ZD09|B7ZD09_DANRE;tr|F1Q5H3|F1Q5H3_DANRE	Non-specific serine/threonine protein kinase	slka	41228	26885	43652	36509	46882	32113	47208	29592
tr|A0A2R8QC07|A0A2R8QC07_DANRE;tr|A0A2R8QEC5|A0A2R8QEC5_DANRE;tr|F1QFQ6|F1QFQ6_DANRE	Dihydrolipoyllysine-residue succinyltransferase component of 2-oxoglutarate dehydrogenase complex, mitochondrial	dlst	349860	170340	244080	232150	263120	233190	262480	183190			tr|A0A2R8QQK7|A0A2R8QQK7_DANRE;tr|F8W3G1|F8W3G1_DANRE	Zinc finger protein 277	znf277	9670.8	5077.1	10104	7898.3	10494	7670.3	9349.1	5370
tr|A0A2R8QCJ2|A0A2R8QCJ2_DANRE;tr|A0A2R8QMS0|A0A2R8QMS0_DANRE;tr|F1QIY4|F1QIY4_DANRE;tr|A0A0R4IPY6|A0A0R4IPY6_DANRE	Phosphoinositide 5-phosphatase	ocrl	5905.4	2739.1	5394.9	4092.6	4542.4	3257.4	5621.9	3974.7			tr|A0A2R8QR42|A0A2R8QR42_DANRE	Si:ch211-154a22.8	si:ch211-154a22.8	127510	85245	136870	132260	136800	129250	141430	87510
tr|A0A2R8QCL0|A0A2R8QCL0_DANRE;tr|R4GEI9|R4GEI9_DANRE;tr|A0A2R8Q472|A0A2R8Q472_DANRE;tr|A0A2R8RKJ4|A0A2R8RKJ4_DANRE	Si:dkey-25o16.4	si:dkey-25o16.4	145990	94376	139170	119720	129470	109300	136540	97882			tr|A0A2R8QRC7|A0A2R8QRC7_DANRE;tr|A3KPX2|A3KPX2_DANRE	ATP-binding cassette, sub-family F (GCN20), member 1	abcf1	152190	92122	172470	157390	170250	139850	182130	125980
tr|A0A2R8QCN1|A0A2R8QCN1_DANRE;tr|I3IRW9|I3IRW9_DANRE	DNA topoisomerase I	zgc:173742	17099	11805	14742	15344	20564	16364	19441	11778			tr|A0A2R8QRD7|A0A2R8QRD7_DANRE;tr|Q3ZB95|Q3ZB95_DANRE	Mannose-6-phosphate isomerase	mpi	2506.3	1869.9	2269.5	2054.3	2262.2	2008.2	2843.4	1680.7
tr|A0A2R8QCQ9|A0A2R8QCQ9_DANRE;tr|A0A2R8QJN0|A0A2R8QJN0_DANRE	Uncharacterized protein	#N/A	501860	354950	389570	335270	453750	294090	334150	259630			tr|A0A2R8QRI6|A0A2R8QRI6_DANRE;tr|F1QJ75|F1QJ75_DANRE	NADH-cytochrome b5 reductase	cyb5r1	55035	28766	74857	67653	69885	63658	77894	58557
tr|A0A2R8QD85|A0A2R8QD85_DANRE	Non-specific serine/threonine protein kinase	mast1a	4419.2	1903.1	5212.4	2231.4	2030.2	2027.1	2420.7	3759.7			tr|A0A2R8QRU1|A0A2R8QRU1_DANRE;sp|A1L1M4|P4R2B_DANRE;tr|A0A2R8QNH9|A0A2R8QNH9_DANRE;tr|E7EY74|E7EY74_DANRE	Uncharacterized protein	#N/A	18307	12166	13715	12119	16571	11695	15777	11271
tr|A0A2R8QDG0|A0A2R8QDG0_DANRE	Asparagine synthetase domain-containing protein 1	asnsd1	8708.9	8660.8	12382	13370	13141	18687	11466	5283.3			tr|A0A2R8QS20|A0A2R8QS20_DANRE;tr|F1QK14|F1QK14_DANRE	tRNA (guanine(26)-N(2))-dimethyltransferase	trmt1l	11373	5580.6	7216.2	6403.5	6801.5	6001.4	8291.1	6761.9
tr|A0A2R8QDI1|A0A2R8QDI1_DANRE;tr|F1QIQ2|F1QIQ2_DANRE	BCL2-associated athanogene 6	bag6	113610	72524	97420	97963	95274	76300	115510	99015			tr|A0A2R8QSA7|A0A2R8QSA7_DANRE;tr|F1QMG1|F1QMG1_DANRE	Mitochondrial ribosomal protein L1	mrpl1	9280.2	7610.8	17724	9713.1	10002	8153.3	12897	12889
tr|A0A2R8QDL4|A0A2R8QDL4_DANRE;tr|F2Z4V7|F2Z4V7_DANRE;tr|F1Q695|F1Q695_DANRE	Solute carrier family 43 member 1a	slc43a1a	173220	138010	144840	158210	167900	148660	177150	130130			tr|A0A2R8QSI1|A0A2R8QSI1_DANRE;tr|F6PBL6|F6PBL6_DANRE	COP9 constitutive photomorphogenic homolog subunit 7A	cops7a	21770	14614	25816	20231	22031	16819	24135	21790
tr|A0A2R8QDP1|A0A2R8QDP1_DANRE;tr|A0A2R8QI11|A0A2R8QI11_DANRE	Phospholipid-transporting ATPase	#N/A	7351.6	4900.9	7548	7646	9808.5	5819.7	7733.2	4802.4			tr|A0A2R8QSI8|A0A2R8QSI8_DANRE;tr|Q1LUZ9|Q1LUZ9_DANRE	Carboxylic ester hydrolase	ces3	228.14	0	289.44	217.76	287.27	74.061	190.01	0
tr|A0A2R8QDP4|A0A2R8QDP4_DANRE;tr|F1R609|F1R609_DANRE;tr|A0A2R8Q346|A0A2R8Q346_DANRE	Ras-responsive element-binding protein 1a	rreb1a	2849	1768.5	2740.4	2465.7	3465.9	3208.2	3851.5	2360			tr|A0A2R8QSU7|A0A2R8QSU7_DANRE;tr|F1RAH7|F1RAH7_DANRE	Alanine--tRNA ligase	AARS aars2	4021.8	2051.5	2992.1	2972.3	3023.8	2237.9	2618	2503.3
tr|A0A2R8QDQ1|A0A2R8QDQ1_DANRE;sp|O13168|TLE3B_DANRE;sp|O13166|TLE3A_DANRE;tr|B3DGV3|B3DGV3_DANRE;tr|F6NQT3|F6NQT3_DANRE;tr|Q1LXH1|Q1LXH1_DANRE;tr|A0A2R8QCK3|A0A2R8QCK3_DANRE	Transducin-like enhancer protein 3-B	tle3b	36449	19438	31951	26443	32973	24522	35478	23452			tr|A0A2R8QT57|A0A2R8QT57_DANRE	Uncharacterized protein	#N/A	9837.9	1711.6	4792	3713	5502.5	3728.6	5814.9	3403.9
tr|A0A2R8QDV2|A0A2R8QDV2_DANRE	Cystatin 14b, tandem duplicate 1	cst14b.1	142360	100800	146780	114270	142430	108810	122340	74813			tr|A0A2R8QTG0|A0A2R8QTG0_DANRE;tr|Q7SX94|Q7SX94_DANRE	Prefoldin subunit 6	pfdn6	4052.2	3832.9	3699.6	3618.2	2978.9	3324	4122	3472.9
tr|A0A2R8QDV6|A0A2R8QDV6_DANRE;tr|A0A2R8QM93|A0A2R8QM93_DANRE;tr|A0A2R8QQZ4|A0A2R8QQZ4_DANRE;tr|F1QG33|F1QG33_DANRE;tr|A2CF49|A2CF49_DANRE	Serine/threonine-protein phosphatase 2A activator	ptpa	0	0	0	0	0	0	0	0			tr|A0A2R8QTG3|A0A2R8QTG3_DANRE;tr|A0A2R8RV27|A0A2R8RV27_DANRE;tr|A0A2R8QU90|A0A2R8QU90_DANRE;tr|A0A0R4IKI3|A0A0R4IKI3_DANRE	Tripartite motif-containing 25	trim25	1615.8	768.98	1425.5	1212.3	1502.3	1094.3	1656.9	1624.6
tr|A0A2R8QDX8|A0A2R8QDX8_DANRE;tr|Q1LWD2|Q1LWD2_DANRE;sp|Q6DRJ9|RIC8B_DANRE	Synembryn-B	ric8b	12079	8267.7	10135	10002	11642	8780.8	12978	8363.6			tr|A0A2R8QTH3|A0A2R8QTH3_DANRE;sp|Q568L5|A1A1B_DANRE;tr|E9QG13|E9QG13_DANRE;tr|E9QGW9|E9QGW9_DANRE;tr|E9QFX1|E9QFX1_DANRE;tr|E9QDZ5|E9QDZ5_DANRE	Alcohol dehydrogenase (NADP(+))	akr1a1b	177980	108210	200870	175240	185860	148540	214780	179160
tr|A0A2R8QE02|A0A2R8QE02_DANRE;tr|A0A2R8Q629|A0A2R8Q629_DANRE;tr|A0A2R8QBM5|A0A2R8QBM5_DANRE;tr|F1QJD7|F1QJD7_DANRE	Si:ch211-226h8.14	si:ch211-226h8.14	246340	203800	287570	233480	249630	219820	258310	163410			tr|A0A2R8QTZ5|A0A2R8QTZ5_DANRE;tr|Q1LXX4|Q1LXX4_DANRE	FBJ murine osteosarcoma viral oncogene homolog B	fosb	28469	15344	29848	27894	22533	24927	43851	35439
tr|A0A2R8QE33|A0A2R8QE33_DANRE;tr|F1QFA6|F1QFA6_DANRE;sp|A1A5H6|CNOT1_DANRE	CCR4-NOT transcription complex subunit 1	cnot1	124680	91497	142280	93614	113080	92255	112730	82229			tr|A0A2R8QU07|A0A2R8QU07_DANRE	Quinoid dihydropteridine reductase b2	qdprb.2	462340	294900	458800	476890	397390	327300	389370	272040
tr|A0A2R8QE41|A0A2R8QE41_DANRE;sp|Q9DGE2|MK14A_DANRE;tr|A0A2R8Q3H6|A0A2R8Q3H6_DANRE	Mitogen-activated protein kinase	mapk14a	836.52	465.22	554.82	446.67	709.36	860.16	959.47	1369.1			tr|A0A2R8QU45|A0A2R8QU45_DANRE;tr|A0A0R4ICI6|A0A0R4ICI6_DANRE;tr|Q1LUM9|Q1LUM9_DANRE	Dynein light intermediate chain	dync1li1	19839	10410	19216	16797	20332	14655	20532	13074
tr|A0A2R8QE46|A0A2R8QE46_DANRE;tr|A0A2R8Q9P0|A0A2R8Q9P0_DANRE;tr|A0A0R4IWG2|A0A0R4IWG2_DANRE;sp|Q6IQU6|RPF1_DANRE;tr|F1QQ11|F1QQ11_DANRE;tr|A0A2R8QH88|A0A2R8QH88_DANRE;tr|A0A2R8QNF3|A0A2R8QNF3_DANRE	Ribosome production factor 1	rpf1	0	0	0	0	0	0	0	0			tr|A0A2R8QUB3|A0A2R8QUB3_DANRE;tr|Q6DHN1|Q6DHN1_DANRE	Prolactin regulatory element-binding	preb	7188.7	3546.1	7405.8	5364.4	5428.7	5763.2	6560.7	5791.8
tr|A0A2R8QE54|A0A2R8QE54_DANRE;tr|E9QF30|E9QF30_DANRE	Si:dkey-82j4.2	si:dkey-82j4.2 uba6	91436	59449	84239	77093	89497	75214	94492	67776			tr|A0A2R8QUS0|A0A2R8QUS0_DANRE;tr|B0V217|B0V217_DANRE;tr|B0V219|B0V219_DANRE;tr|Q1JPU9|Q1JPU9_DANRE;tr|B0V218|B0V218_DANRE;tr|I3IRV8|I3IRV8_DANRE;tr|A0A0R4ILA7|A0A0R4ILA7_DANRE;tr|A0A0R4IWX6|A0A0R4IWX6_DANRE;tr|I3ITI8|I3ITI8_DANRE	Abl-interactor 2a	abi2a	3994.4	2131	2868.1	2056.9	3085.2	1880.1	2464.9	1605
tr|A0A2R8QED9|A0A2R8QED9_DANRE;tr|A0A2R8QKB5|A0A2R8QKB5_DANRE;tr|A0A2R8QEC4|A0A2R8QEC4_DANRE;tr|A0A2R8RT75|A0A2R8RT75_DANRE;tr|E7FD42|E7FD42_DANRE;tr|A0A2R8RUX3|A0A2R8RUX3_DANRE;tr|X1WCN4|X1WCN4_DANRE	EH domain-binding protein 1	ehbp1	3994.1	2795.4	3716.1	3679.4	6740.4	4257.1	4781.5	3377.6			tr|A0A2R8QV92|A0A2R8QV92_DANRE;tr|F1QEV3|F1QEV3_DANRE	Hydroxy-delta-5-steroid dehydrogenase, 3 beta- and steroid delta-isomerase	hsd3b7	4232.1	2302	4276.4	3973.3	4077.9	2922.7	4384.9	3209.9
tr|A0A2R8QEH4|A0A2R8QEH4_DANRE;tr|Q5RKP8|Q5RKP8_DANRE;tr|A0A2R8QU40|A0A2R8QU40_DANRE	U6 snRNA-associated Sm-like protein LSm2	smx5	31398	15880	28217	25988	28927	21487	33081	28016			tr|A0A2R8RHH0|A0A2R8RHH0_DANRE;sp|Q1MTE5|ARL3_DANRE;tr|A0A2R8QP23|A0A2R8QP23_DANRE;tr|E7F7G0|E7F7G0_DANRE;tr|A0A2R8QI61|A0A2R8QI61_DANRE	ADP ribosylation factor-like GTPase 3b	arl3 arl3b	9102.8	4944.4	8712.9	7577.6	7547.9	6544.9	10134	9837.1
tr|A0A2R8QEJ6|A0A2R8QEJ6_DANRE;tr|A0A2R8Q420|A0A2R8Q420_DANRE;tr|F1QV13|F1QV13_DANRE	Golgi-associated, gamma adaptin ear-containing, ARF-binding protein 1	gga1	49590	25310	37294	36157	39509	31028	42923	30627			tr|A0A2R8RHI1|A0A2R8RHI1_DANRE;tr|B0UXN4|B0UXN4_DANRE;tr|A0A0R4IAX0|A0A0R4IAX0_DANRE	Formin-binding protein 1-like	fnbp1l	3944.2	3597.1	6192.5	4240.1	3786	3282.8	4902.2	3464.7
tr|A0A2R8QEV1|A0A2R8QEV1_DANRE;tr|E9QCZ8|E9QCZ8_DANRE;tr|E7F3T0|E7F3T0_DANRE	SHC-transforming protein 1	shc1	9374	6028.4	8474.7	8821.4	11287	7341.5	10364	7570.1			tr|A0A2R8RHM6|A0A2R8RHM6_DANRE;sp|Q7ZW00|AGK_DANRE	Acylglycerol kinase, mitochondrial	agk	5978.9	3265.5	5986.2	5272	6768.3	5599.3	7888.4	5118.8
tr|A0A2R8QEX8|A0A2R8QEX8_DANRE;tr|Q803J2|Q803J2_DANRE;tr|A0A2R8QIN6|A0A2R8QIN6_DANRE	UBC core domain-containing protein	#N/A	48511	21955	34541	29497	34519	25926	36493	29534			tr|A0A2R8RHT0|A0A2R8RHT0_DANRE;tr|A2CEI3|A2CEI3_DANRE	Rabaptin, RAB GTPase-binding effector protein 1	rabep1	11348	6516.3	9521.5	9465.6	10679	7463.5	9664.2	8099.1
tr|A0A2R8QEZ2|A0A2R8QEZ2_DANRE;tr|F1R333|F1R333_DANRE;sp|Q7ZW24|ALG11_DANRE	GDP-Man:Man(3)GlcNAc(2)-PP-Dol alpha-1,2-mannosyltransferase	alg11	19327	8417.5	11363	10623	11034	10325	13930	10311			tr|A0A2R8RHW2|A0A2R8RHW2_DANRE;tr|A0A2R8RVB7|A0A2R8RVB7_DANRE;tr|F1R2T3|F1R2T3_DANRE;tr|Q1MTC6|Q1MTC6_DANRE;tr|A0A2R8QQ28|A0A2R8QQ28_DANRE	Vitellogenin 7	vtg7	74269	43885	81800	75231	66191	56807	103430	191950
tr|A0A2R8QF15|A0A2R8QF15_DANRE;tr|Q6PSS4|Q6PSS4_DANRE;tr|F1QY33|F1QY33_DANRE	GABA(A) receptor-associated protein b	gabarapb	14610	9114	13372	14799	16136	14465	15582	12280			tr|A0A2R8RI79|A0A2R8RI79_DANRE;tr|F1QMZ0|F1QMZ0_DANRE;tr|F1QNI8|F1QNI8_DANRE	Si:zfos-1505d6.3	si:zfos-1505d6.3	188390	125530	192990	169170	192100	151810	199270	143020
tr|A0A2R8QF77|A0A2R8QF77_DANRE	Protein LBH	lbh	9524.7	3613	7786	6552.3	6703.2	5560.3	9184.9	6701.5			tr|A0A2R8RI83|A0A2R8RI83_DANRE	Transmembrane protein 43-like	LOC101882355	15454	7966.4	16206	11500	18575	9529.9	13661	10041
tr|A0A2R8QFG4|A0A2R8QFG4_DANRE;tr|A0A2R8QFZ9|A0A2R8QFZ9_DANRE;tr|A0A2R8RKG9|A0A2R8RKG9_DANRE;tr|A0A2R8PYK5|A0A2R8PYK5_DANRE;tr|E7FCR8|E7FCR8_DANRE	TBC1 domain family, member 24	tbc1d24	29761	20199	35728	29684	34297	31570	31634	20582			tr|A0A2R8RI86|A0A2R8RI86_DANRE;tr|A0A0R4ILE0|A0A0R4ILE0_DANRE;tr|E9QC46|E9QC46_DANRE;tr|A0A0R4IPE6|A0A0R4IPE6_DANRE;tr|F1QZT8|F1QZT8_DANRE	Calpastatin	cast	40868	20334	32972	31069	36542	27710	33096	23050
tr|A0A2R8QFI9|A0A2R8QFI9_DANRE	Phospholipase B-like	plbd2	47564	25493	43701	40559	51887	33548	43969	28227			tr|A0A2R8RID5|A0A2R8RID5_DANRE;tr|F8W4M7|F8W4M7_DANRE	Aconitate hydratase, mitochondrial	aco2	261390	174570	278510	257310	288000	222860	316190	257680
tr|A0A2R8QG06|A0A2R8QG06_DANRE;tr|Q6P9Z2|Q6P9Z2_DANRE;tr|A0A2R8QME2|A0A2R8QME2_DANRE	RNA helicase	ddx23	38932	23365	29151	35589	33169	25318	38436	25185			tr|A0A2R8RIK6|A0A2R8RIK6_DANRE;tr|Q1L944|Q1L944_DANRE	Uncharacterized protein	#N/A	651.85	200.67	444.13	557.96	300.61	0	348.37	95.169
tr|A0A2R8QG51|A0A2R8QG51_DANRE;tr|A0A2R8QBV3|A0A2R8QBV3_DANRE;tr|A0A2R8Q631|A0A2R8Q631_DANRE;tr|F1R3X6|F1R3X6_DANRE;tr|A0A0R4INW5|A0A0R4INW5_DANRE;tr|A0A2R8QCM1|A0A2R8QCM1_DANRE;tr|A0A2R8QKB0|A0A2R8QKB0_DANRE	Zgc:171977	zgc:171977	37263	25203	32027	29624	23000	17481	25516	24935			tr|A0A2R8RIL8|A0A2R8RIL8_DANRE;tr|E9QCJ6|E9QCJ6_DANRE;tr|A2CEC3|A2CEC3_DANRE	Wu:fc93h12	wu:fc93h12	6503	3391.4	4829.2	4714.2	5640.3	5543.5	5775.4	5024.9
tr|A0A2R8QG52|A0A2R8QG52_DANRE;tr|A0A2R8RZ26|A0A2R8RZ26_DANRE;tr|A0A2R8Q0T6|A0A2R8Q0T6_DANRE;tr|A0A2R8QR06|A0A2R8QR06_DANRE	WD repeat domain 70	wdr70	59297	35813	65023	44945	51921	40928	56388	39843			tr|A0A2R8RIT0|A0A2R8RIT0_DANRE;tr|F1R4B5|F1R4B5_DANRE	Ubiquitin protein ligase E3A	ube3a	48387	31787	55009	50922	52569	48100	62535	43133
tr|A0A2R8QG65|A0A2R8QG65_DANRE	PMS1 homolog 2, mismatch repair system component	pms2	1161.2	657.73	791.14	702.98	978.64	652.16	826.06	375.51			tr|A0A2R8RJ59|A0A2R8RJ59_DANRE	Uncharacterized protein	#N/A	6999	3686.6	6674.2	5151.9	6162.6	5071.3	7341.6	5355.8
tr|A0A2R8QG76|A0A2R8QG76_DANRE	Translin-associated factor X	tsnax	46901	25631	35322	32846	37361	27021	35135	22900			tr|A0A2R8RJF1|A0A2R8RJF1_DANRE;tr|A0A2R8Q2S7|A0A2R8Q2S7_DANRE;tr|E7F7I3|E7F7I3_DANRE;tr|A0A2R8QDD3|A0A2R8QDD3_DANRE	Protein kinase C	pkn3	7905.4	4610.3	8330.6	7418.8	8143.1	6264.5	9062.5	5478.1
tr|A0A2R8QGA5|A0A2R8QGA5_DANRE;sp|Q6DHU4|PR38A_DANRE	Pre-mRNA-splicing factor 38A	prpf38a	2501.4	1143.3	1975.9	2186.8	2204.4	1975.6	2786.3	1646.4			tr|A0A2R8RJV9|A0A2R8RJV9_DANRE;sp|E9QG68|UBP45_DANRE	USP domain-containing protein	#N/A	0	0	0	0	0	0	0	0
tr|A0A2R8QGC0|A0A2R8QGC0_DANRE;sp|X1WER2|UBA5_DANRE;tr|E9QDS5|E9QDS5_DANRE	Ubiquitin-like modifier-activating enzyme 5	uba5	135010	80620	149000	112940	128000	102540	132860	96249			tr|A0A2R8RKP9|A0A2R8RKP9_DANRE;tr|A0A0R4IK06|A0A0R4IK06_DANRE;tr|A2CER9|A2CER9_DANRE	Ankyrin repeat and FYVE domain-containing 1	ankfy1	19922	9882.5	18557	15343	15572	13353	19565	17021
tr|A0A2R8QGG0|A0A2R8QGG0_DANRE;tr|A0A2R8PZ75|A0A2R8PZ75_DANRE	Pituitary tumor-transforming gene 1 protein-interacting protein-like	LOC101886260	11426	7554.9	8969.8	8596.6	10704	7715.1	10882	6502.6			tr|A0A2R8RKS6|A0A2R8RKS6_DANRE;tr|Q5U386|Q5U386_DANRE	PPM-type phosphatase domain-containing protein	#N/A	65386	44608	78019	77677	87584	93834	85978	50633
tr|A0A2R8QGG8|A0A2R8QGG8_DANRE;tr|Q1LX13|Q1LX13_DANRE	Src homology 2 domain-containing-transforming protein D, b	shdb	18057	9419.8	17663	15774	20005	14342	18500	13933			tr|A0A2R8RKX9|A0A2R8RKX9_DANRE	Guanine nucleotide-binding protein (G protein), beta polypeptide 4b	gnb4b	1861.5	780.65	1676.8	1138.9	1429	1226.8	1550.9	1170.6
tr|A0A2R8QGK7|A0A2R8QGK7_DANRE;tr|A0A0R4IH35|A0A0R4IH35_DANRE	Methylcrotonyl-CoA carboxylase subunit	mccc1	245790	159500	229120	217550	252740	197150	252340	178060			tr|A0A2R8RL36|A0A2R8RL36_DANRE;tr|A0A0G2L4Y9|A0A0G2L4Y9_DANRE;tr|A0A2R8QU96|A0A2R8QU96_DANRE;tr|A0A0G2KDZ2|A0A0G2KDZ2_DANRE;tr|F1R8P7|F1R8P7_DANRE;sp|Q6PFM9|WDR48_DANRE	WD repeat domain 48	wdr48	1245.2	931.26	1262.5	1385.7	1402.8	950.95	1524.6	732.07
tr|A0A2R8QGL3|A0A2R8QGL3_DANRE;tr|E7FEK9|E7FEK9_DANRE;tr|A0A2R8QEB2|A0A2R8QEB2_DANRE;tr|A0A2R8QT36|A0A2R8QT36_DANRE;tr|A0A2R8QTW5|A0A2R8QTW5_DANRE	Golgin A4	golga4	170130	97547	141400	132130	152800	116850	147980	94492			tr|A0A2R8RLD7|A0A2R8RLD7_DANRE;tr|A0A2R8QI44|A0A2R8QI44_DANRE;tr|A0A2R8Q912|A0A2R8Q912_DANRE;tr|F6NX52|F6NX52_DANRE	Si:ch211-213a13.5	si:ch211-213a13.5	4320.8	2417.1	2832.2	3594.9	3610.8	1922.7	3478.7	38363
tr|A0A2R8QGN2|A0A2R8QGN2_DANRE;tr|Q6IMW8|Q6IMW8_DANRE	Ribosomal protein L39	rpl39	16335	10393	23027	11754	9815	10692	20922	22235			tr|A0A2R8RLM0|A0A2R8RLM0_DANRE;tr|F1QJZ6|F1QJZ6_DANRE	Uncharacterized protein	#N/A	27680	20635	35133	35824	46157	32657	39535	24670
tr|A0A2R8QGS4|A0A2R8QGS4_DANRE;tr|A0A0G2LA07|A0A0G2LA07_DANRE;tr|A0A2R8QEA7|A0A2R8QEA7_DANRE	Mucolipin 3b	mcoln3b	17690	11962	14583	16104	17516	13169	17199	10067			tr|A0A2R8RLZ9|A0A2R8RLZ9_DANRE;tr|Q6TNT9|Q6TNT9_DANRE	Rab GDP dissociation inhibitor	gdi2	230970	127640	240040	229780	277350	207350	272880	208490
tr|A0A2R8QH62|A0A2R8QH62_DANRE;tr|B0S729|B0S729_DANRE	Cell division cycle 16 homolog (S. cerevisiae)	cdc16	6906	3232.3	5981	5465.4	6961.6	5140.3	6258.1	4198.1			tr|A0A2R8RN13|A0A2R8RN13_DANRE;tr|A5PN03|A5PN03_DANRE;tr|A0A0R4IB26|A0A0R4IB26_DANRE;sp|Q1LUT1|EDC4_DANRE;tr|F1R4F6|F1R4F6_DANRE;tr|A0A2R8Q7R6|A0A2R8Q7R6_DANRE	Enhancer of mRNA-decapping protein 4	edc4	39197	22468	43218	30672	33852	24700	36515	29300
tr|A0A2R8QH82|A0A2R8QH82_DANRE;tr|Q504I6|Q504I6_DANRE;tr|F8W2T2|F8W2T2_DANRE	Replication protein A2	rpa2	127270	83998	107990	112050	130660	96646	127210	76049			tr|A0A2R8RP31|A0A2R8RP31_DANRE	Si:ch211-62a1.3	si:ch211-62a1.3 col6a4b	7034.4	3933.4	8065.7	7782.3	5875.4	6159.9	12328	18999
tr|A0A2R8QH90|A0A2R8QH90_DANRE	Wu:fb16f03	wu:fb16f03	8264.3	5394.9	5487.2	7480.1	7391.9	5722.7	7414.2	4104.2			tr|A0A2R8RPM9|A0A2R8RPM9_DANRE;tr|F1QPG2|F1QPG2_DANRE	Metalloendopeptidase	bmp1b	2270.6	877.19	2021.1	1620.5	2270.9	1669.7	2370.1	1382.9
tr|A0A2R8QHA9|A0A2R8QHA9_DANRE;tr|Q6DH77|Q6DH77_DANRE	Polysaccharide biosynthesis domain-containing 1	pbdc1	58770	42613	49754	48837	48964	39326	58625	50812			tr|A0A2R8RQ61|A0A2R8RQ61_DANRE;tr|F1R1H3|F1R1H3_DANRE;tr|F1RCC2|F1RCC2_DANRE;tr|A0A2R8RM70|A0A2R8RM70_DANRE;sp|Q58EL7|SKA3_DANRE;tr|E9QDK4|E9QDK4_DANRE	Spindle and kinetochore-associated protein 3	ska3	18841	10793	16162	16368	19576	16051	18169	11328
tr|A0A2R8QHD1|A0A2R8QHD1_DANRE;tr|F1QS28|F1QS28_DANRE	Uncharacterized protein	#N/A	0	0	0	0	0	0	0	0			tr|A0A2R8RQT2|A0A2R8RQT2_DANRE;sp|Q1LX51|WEE2_DANRE	Wee1-like protein kinase	wee2	1752.9	1203.7	1216.9	1096.3	1409.3	781.26	1633.3	858.22
tr|A0A2R8QHF5|A0A2R8QHF5_DANRE;sp|Q5XJP1|EIPR1_DANRE;tr|F1R8B7|F1R8B7_DANRE	EARP-interacting protein homolog	eipr1	34400	20744	27300	30246	34634	26139	32917	32518			tr|A0A2R8RR95|A0A2R8RR95_DANRE;sp|Q1LWJ6|ARPIN_DANRE	Arpin	arpin	17339	9385.7	16011	15069	15290	14469	16038	9503.4
tr|A0A2R8QHH5|A0A2R8QHH5_DANRE;tr|A0A0R4IFH7|A0A0R4IFH7_DANRE;tr|I3ITQ7|I3ITQ7_DANRE;tr|F1QLF9|F1QLF9_DANRE;tr|A0A2R8QDP7|A0A2R8QDP7_DANRE	Origin recognition complex subunit 1	orc1	55765	43477	63538	49362	52467	44863	47841	32682			tr|A0A2R8RRC9|A0A2R8RRC9_DANRE	Hydroxyacyl-CoA dehydrogenase trifunctional multienzyme complex subunit beta	hadhb	120840	78013	138210	121790	121750	105750	160440	132630
tr|A0A2R8QHK1|A0A2R8QHK1_DANRE;tr|F1Q8A5|F1Q8A5_DANRE;tr|A0A2R8QRA0|A0A2R8QRA0_DANRE	Heterogeneous nuclear ribonucleoprotein D	hnrnpd	28307	15914	22573	23449	26189	19203	27044	18498			tr|A0A2R8RS24|A0A2R8RS24_DANRE;sp|Q8JHJ1|RL35_DANRE	60S ribosomal protein L35	rpl35	149780	89670	172330	152430	168930	156040	200080	141420
tr|A0A2R8QHK5|A0A2R8QHK5_DANRE;tr|Q6TNS5|Q6TNS5_DANRE;tr|E9QG86|E9QG86_DANRE;tr|A0A0R4IXM2|A0A0R4IXM2_DANRE;tr|E9QIL0|E9QIL0_DANRE;tr|A0A2R8QGT1|A0A2R8QGT1_DANRE;tr|E9QF73|E9QF73_DANRE	Zgc:153867	zgc:153867	180470	123840	168730	161710	183380	136850	200780	114520			tr|A0A2R8RSM2|A0A2R8RSM2_DANRE;tr|F1Q4X5|F1Q4X5_DANRE	Complement component 4	c4	2262.4	1402.3	3217.5	2894.9	2860.2	1802.7	3518.1	1503.6
tr|A0A2R8QHR6|A0A2R8QHR6_DANRE;tr|A0A2R8QPC0|A0A2R8QPC0_DANRE;tr|Q1MTE3|Q1MTE3_DANRE;tr|A0A0R4IJ25|A0A0R4IJ25_DANRE	SWI/SNF-related, matrix-associated, actin-dependent regulator of chromatin, subfamily a, member 2	smarca2	9595.9	6711.1	9397.1	9594.1	9251.7	9053.4	11742	6928.9			tr|A0A2R8RSU1|A0A2R8RSU1_DANRE;tr|F1QNX4|F1QNX4_DANRE	DNA topoisomerase	top3b	7429.7	4657.5	7951.8	6481.5	8197.8	6179.8	8893.2	6325.3
tr|A0A2R8QHV3|A0A2R8QHV3_DANRE;tr|A0A2R8QI13|A0A2R8QI13_DANRE;tr|B0V0W5|B0V0W5_DANRE	Protein arginine methyltransferase 3	prmt3	50478	37690	43981	43587	51545	40913	52812	31494			tr|A0A2R8RTK7|A0A2R8RTK7_DANRE;sp|Q8JH47|CDK8_DANRE;tr|A8E4S2|A8E4S2_DANRE	Cyclin-dependent kinase 8	cdk8	398.65	316.14	341.87	388.97	506.01	93.609	313.12	136.79
tr|A0A2R8QI50|A0A2R8QI50_DANRE;tr|F1QL05|F1QL05_DANRE	Protein-L-isoaspartate O-methyltransferase	pcmtl	8481.5	3890.6	8836.1	6673.8	7908.2	5149.8	6761	7083.9			tr|A0A2R8RTT5|A0A2R8RTT5_DANRE;tr|A0A2R8QL71|A0A2R8QL71_DANRE;tr|F1R7F6|F1R7F6_DANRE	UDP-glucose glycoprotein glucosyltransferase 1	uggt1	222080	119730	242900	235340	242670	209680	274570	187290
tr|A0A2R8QIE0|A0A2R8QIE0_DANRE;tr|F1R5C5|F1R5C5_DANRE;sp|Q803R5|CMTR1_DANRE;tr|E9QI99|E9QI99_DANRE	Cap-specific mRNA (nucleoside-2'-O-)-methyltransferase 1	cmtr1	20593	12288	16820	17260	19785	16757	19478	14620			tr|A0A2R8RTX1|A0A2R8RTX1_DANRE	CD59 glycoprotein-like	LOC100329375 ly97.3	28180	14633	25406	24216	29354	25083	28298	18826
tr|A0A2R8QIJ4|A0A2R8QIJ4_DANRE;tr|Q6PH45|Q6PH45_DANRE	PRP4 pre-mRNA-processing factor 4 homolog (yeast)	prpf4	5081.8	3439.8	3746.6	3736.1	4939.9	4158.3	5614.5	3590.3			tr|A0A2R8RTZ6|A0A2R8RTZ6_DANRE;tr|F1QUS3|F1QUS3_DANRE;tr|A0A140LG74|A0A140LG74_DANRE;tr|F1R003|F1R003_DANRE;tr|F1QJ26|F1QJ26_DANRE	Zona pellucida glycoprotein 2, tandem duplicate 5	zp2.5	8074.6	4630.4	8011	6441.3	6454.8	5647.7	7742	7416.6
tr|A0A2R8QIK4|A0A2R8QIK4_DANRE;sp|P83571|RUVB2_DANRE	RuvB-like helicase	ruvbl2	335650	213890	317260	262590	309540	237500	318550	229840			tr|A0A2R8RUB5|A0A2R8RUB5_DANRE;tr|Q7ZUV5|Q7ZUV5_DANRE;tr|Q7ZSZ0|Q7ZSZ0_DANRE	ZRAB1B, member RAS oncogene family a	rab1ba	69792	51259	66498	71425	68390	60507	90960	73746
tr|A0A2R8QIN0|A0A2R8QIN0_DANRE;sp|A7MD70|SPDLY_DANRE;tr|A0A0R4IDN8|A0A0R4IDN8_DANRE;tr|A0A2R8QIN1|A0A2R8QIN1_DANRE;tr|A0A2R8RRV3|A0A2R8RRV3_DANRE;tr|A0A2R8QQ11|A0A2R8QQ11_DANRE	Protein Spindly	CCDC99 SPDL1 spdl1	41942	27832	42091	37464	43635	36343	43327	26874			tr|A0A2R8RUD8|A0A2R8RUD8_DANRE;tr|F1Q5I0|F1Q5I0_DANRE;tr|A0A2R8PZ44|A0A2R8PZ44_DANRE	CDK5 regulatory subunit-associated protein 3	cdk5rap3	39852	20490	33984	28174	31429	23621	31373	24353
tr|A0A2R8QJ09|A0A2R8QJ09_DANRE;tr|E7FAN6|E7FAN6_DANRE;tr|A0A2R8RQW0|A0A2R8RQW0_DANRE	Kinesin family member 20Ba	kif20ba	8994.3	4821.8	9620.2	8658.6	9515.8	6555.7	9297.1	4866.3			tr|A0A2R8RUH9|A0A2R8RUH9_DANRE	Microfibril-associated glycoprotein 4-like	LOC566119	286680	174720	352530	327420	357950	360020	444300	307480
tr|A0A2R8QJ16|A0A2R8QJ16_DANRE;tr|X1WBM9|X1WBM9_DANRE;tr|F1R6L2|F1R6L2_DANRE;tr|A0A2R8QB02|A0A2R8QB02_DANRE	Huntingtin-interacting protein 1	hip1	43544	26549	38528	38206	48882	32091	49429	34081			tr|A0A2R8RVB0|A0A2R8RVB0_DANRE;tr|A0A2R8QFJ2|A0A2R8QFJ2_DANRE;sp|Q6DRI4|RPAC2_DANRE	DNA-directed RNA polymerases I and III subunit RPAC2	polr1d zgc:136449	12860	10218	13055	12761	26281	10768	15227	12583
tr|A0A2R8QJ20|A0A2R8QJ20_DANRE;tr|A0A2R8QB62|A0A2R8QB62_DANRE	Hook microtubule tethering protein 3	hook3	50363	24822	36867	43073	36308	28364	47382	48302			tr|A0A2R8RVJ0|A0A2R8RVJ0_DANRE;tr|A0A2R8RJV4|A0A2R8RJV4_DANRE;tr|A0A2R8Q6F6|A0A2R8Q6F6_DANRE	Uncharacterized protein	#N/A	3758.3	2714.3	3146.2	3272.6	3140.4	2629.8	3142.3	2805.5
tr|A0A2R8QJ46|A0A2R8QJ46_DANRE;tr|A0A2R8QMQ9|A0A2R8QMQ9_DANRE;tr|A0A0R4IPQ0|A0A0R4IPQ0_DANRE;tr|A2CEP2|A2CEP2_DANRE;tr|Q802U5|Q802U5_DANRE;tr|A0A2R8Q0C3|A0A2R8Q0C3_DANRE;tr|A2CEP5|A2CEP5_DANRE;tr|A2CEP3|A2CEP3_DANRE;tr|A0A2R8QR36|A0A2R8QR36_DANRE	SH3-domain GRB2-like endophilin B2b	sh3glb2b	160670	102430	167850	144860	153630	127460	164240	128730			tr|A0A2R8RVR0|A0A2R8RVR0_DANRE;tr|A0A2R8QHT1|A0A2R8QHT1_DANRE;tr|B8A5D8|B8A5D8_DANRE;tr|A0A2R8QJS2|A0A2R8QJS2_DANRE;tr|A0A2R8Q1I5|A0A2R8Q1I5_DANRE;tr|F1Q892|F1Q892_DANRE	DNA replication ATP-dependent helicase/nuclease	dna2	7772.6	3522.9	8174.9	6922	7224.1	6826.1	7860.4	7449.6
tr|A0A2R8QJA3|A0A2R8QJA3_DANRE;sp|F1RD40|MYCB2_DANRE	RCR-type E3 ubiquitin transferase	mycbp2	16446	9467	13781	12549	15511	12012	16264	16293			tr|A0A2R8RVS1|A0A2R8RVS1_DANRE;tr|A0A2R8QCL4|A0A2R8QCL4_DANRE	Nuclear autoantigenic sperm protein (histone-binding)	nasp	748520	434180	723750	801870	815590	761430	835570	589020
tr|A0A2R8QJF6|A0A2R8QJF6_DANRE;tr|F1QTN8|F1QTN8_DANRE	Un-named hu7910	unm_hu7910	32916	23238	29579	29854	34000	27814	36199	24799			tr|A0A2R8RVY6|A0A2R8RVY6_DANRE;tr|F1QKJ8|F1QKJ8_DANRE;sp|Q7SXS8|HPF1_DANRE	Histone PARylation factor 1	hpf1	39149	21955	41952	41399	51909	41845	47635	28474
tr|A0A2R8QJG7|A0A2R8QJG7_DANRE;tr|F1RDE6|F1RDE6_DANRE;tr|A0A286Y9U6|A0A286Y9U6_DANRE;tr|A0A2R8Q8E4|A0A2R8Q8E4_DANRE;tr|A0A2R8QEZ8|A0A2R8QEZ8_DANRE;tr|A0A2R8PW01|A0A2R8PW01_DANRE;tr|X1WCP3|X1WCP3_DANRE;tr|A0A2R8QNN7|A0A2R8QNN7_DANRE	Phospholipid-transporting ATPase	atp8a2	7377.9	4560.4	6904.6	6448.1	7260.3	6488.3	7390.7	5508.2			tr|A0A2R8RW11|A0A2R8RW11_DANRE;tr|E7F2K4|E7F2K4_DANRE;tr|K7DYH4|K7DYH4_DANRE;tr|K7DYN8|K7DYN8_DANRE;tr|K7DYJ9|K7DYJ9_DANRE	ATP synthase-coupling factor 6, mitochondrial	si:ch211-140m22.7	56471	30643	72097	84074	82987	74115	96276	64042
tr|A0A2R8QJM9|A0A2R8QJM9_DANRE;tr|A0A2R8Q3Z8|A0A2R8Q3Z8_DANRE;tr|Q5TYX2|Q5TYX2_DANRE	Zona pellucida protein AX 1	si:dkeyp-50f7.2 zpax1	10576	6480.8	8662.5	9492.9	10476	9641.3	10450	7555.3			tr|A0A2R8RW79|A0A2R8RW79_DANRE;tr|F1QZW7|F1QZW7_DANRE;tr|A0A2R8RUM2|A0A2R8RUM2_DANRE;tr|F1QRI4|F1QRI4_DANRE	Interleukin enhancer-binding factor 3a	ilf3a	13645	8330.7	15185	10861	14112	9888.4	13802	9137.2
tr|A0A2R8QJR2|A0A2R8QJR2_DANRE;tr|A0A0R4IZ17|A0A0R4IZ17_DANRE	MIA SH3 domain ER export factor 2	mia2	71654	40739	70260	51062	60464	44944	58118	42697			tr|A0A2R8RWB4|A0A2R8RWB4_DANRE	Uncharacterized protein	#N/A	1844.3	1703.9	3033.4	2508.6	3022.7	2834	3591	1842.1
tr|A0A2R8QJU7|A0A2R8QJU7_DANRE;tr|A0A2R8QEA6|A0A2R8QEA6_DANRE;sp|Q8JGR7|INT7_DANRE	Integrator complex subunit 7	ints7	9350.3	7763	11959	7178.8	9666	6334.2	8663.8	4969.3			tr|A0A2R8RWF2|A0A2R8RWF2_DANRE	Si:ch73-217n20.1	si:ch73-217n20.1	71280	37074	73440	59781	70650	49079	70391	52597
tr|A0A2R8QK48|A0A2R8QK48_DANRE;tr|Q5SNQ3|Q5SNQ3_DANRE	Nuclear receptor-binding protein 1	nrbp1	48077	30557	41643	42117	43534	34489	49907	51753			tr|A0A2R8RWH8|A0A2R8RWH8_DANRE;tr|Q503Y1|Q503Y1_DANRE	Glutathione peroxidase	gpx4b	164980	91791	147760	153380	171840	146390	194460	132330
tr|A0A2R8QK98|A0A2R8QK98_DANRE;tr|A0A0R4IS53|A0A0R4IS53_DANRE;tr|A0A2R8RK01|A0A2R8RK01_DANRE;tr|E7F237|E7F237_DANRE;tr|A0A2R8Q516|A0A2R8Q516_DANRE	GTPase-activating protein and VPS9 domains 1	gapvd1	23919	15115	23833	22246	23027	19311	23626	16628			tr|A0A2R8RWL4|A0A2R8RWL4_DANRE;tr|A0A2R8QAU3|A0A2R8QAU3_DANRE	IMP U3 small nucleolar ribonucleoprotein 3	imp3	2029.5	876.02	1480.2	1550.8	1884.4	1225	2449.1	1330.7
tr|A0A2R8QKD1|A0A2R8QKD1_DANRE;tr|A0A2R8Q2X2|A0A2R8Q2X2_DANRE;tr|F1QBQ8|F1QBQ8_DANRE;tr|F1Q9I6|F1Q9I6_DANRE	Sarcolemma-associated protein b	slmapb	584880	342880	555540	458960	522760	428700	491530	325860			tr|A0A2R8RXC7|A0A2R8RXC7_DANRE;sp|A8KB87|COA3_DANRE;tr|F1QBJ3|F1QBJ3_DANRE	Cytochrome c oxidase assembly factor 3	coa3a	18561	10315	22710	17503	21173	22258	21272	15513
tr|A0A2R8QKF1|A0A2R8QKF1_DANRE;tr|Q8JGR8|Q8JGR8_DANRE	Scavenger receptor class B, member 2a	scarb2a	946.95	310.69	876.71	911.26	1090.3	468.39	725.53	789.94			tr|A0A2R8RXS8|A0A2R8RXS8_DANRE;tr|Q7ZVE4|Q7ZVE4_DANRE;tr|E9QI05|E9QI05_DANRE;tr|E9QDK6|E9QDK6_DANRE	Synaptosomal-associated protein	snap23.1	69882	39512	67062	61096	77709	54271	71647	40770
tr|A0A2R8QKF3|A0A2R8QKF3_DANRE;sp|A5PMX1|ZNT7_DANRE	Zinc transporter	slc30a7	6705.3	4066.6	6893.5	5082.9	5606.6	4416.5	6542.2	5026.1			tr|A0A2R8RXV8|A0A2R8RXV8_DANRE;sp|Q5I2W8|NBN_DANRE;tr|E9QF00|E9QF00_DANRE	Nibrin	nbn	0	0	0	0	0	0	0	0
tr|A0A2R8QKG6|A0A2R8QKG6_DANRE;tr|F1QU33|F1QU33_DANRE	WAPL cohesin release factor a	wapla	7747.2	5219.5	7036	6842.8	8980.6	6858.2	8443.8	4519.8			tr|A0A2R8RYD3|A0A2R8RYD3_DANRE;tr|E7FG55|E7FG55_DANRE	Cytospin-A	specc1lb	3681.7	1948.5	3197	2573.7	3279	2013.4	3340.5	2147.1
tr|A0A2R8QKU0|A0A2R8QKU0_DANRE;tr|F1REE8|F1REE8_DANRE	Thyroid hormone receptor interactor 11	trip11	123430	84425	117780	102840	118070	92206	115390	79405			tr|A0A2R8RYH8|A0A2R8RYH8_DANRE;tr|F1QAJ7|F1QAJ7_DANRE;tr|E9QJ49|E9QJ49_DANRE	Phosphate carrier protein, mitochondrial	slc25a3b	73550	46869	73197	73272	78358	59090	97127	81830
tr|A0A2R8QKU6|A0A2R8QKU6_DANRE;tr|A0A0R4ILM6|A0A0R4ILM6_DANRE;tr|A0A0R4IEA2|A0A0R4IEA2_DANRE	Exocyst complex component	exoc6b	53019	40911	53927	45839	54539	51171	53405	37801			tr|A0A2R8RYW6|A0A2R8RYW6_DANRE;tr|B0S6M2|B0S6M2_DANRE;tr|A0A286Y8U4|A0A286Y8U4_DANRE;tr|Q6DKF7|Q6DKF7_DANRE	Importin 11	ipo11	30424	20557	29988	26304	29534	30264	32734	22541
tr|A0A2R8QKW9|A0A2R8QKW9_DANRE;tr|F1QA36|F1QA36_DANRE;tr|A0A2R8Q5V8|A0A2R8Q5V8_DANRE	Si:ch211-154a22.8	si:ch211-154a22.8	1047200	811900	1110500	945680	1018500	934370	1078000	780650			tr|A0A2R8RZ12|A0A2R8RZ12_DANRE;tr|A0A0R4IU90|A0A0R4IU90_DANRE;tr|A0A2R8PZR3|A0A2R8PZR3_DANRE;tr|A0A0R4IRP9|A0A0R4IRP9_DANRE	R3H domain-containing 1	r3hdm1	1738.1	1247.2	1022.2	1108.2	1193.4	709.49	1003.1	723.72
tr|A0A2R8QL23|A0A2R8QL23_DANRE	SIVA1, apoptosis-inducing factor	siva1	339740	218970	282550	270400	223630	172560	191010	131110			tr|A0A2R8RZA4|A0A2R8RZA4_DANRE;tr|B0S640|B0S640_DANRE	PMS1 homolog 1, mismatch repair system component	pms1	14764	8199.4	16761	17005	13576	13556	28543	35948
tr|A0A2R8QL47|A0A2R8QL47_DANRE;sp|F1R345|DDX11_DANRE	ATP-dependent DNA helicase DDX11	ddx11	2813.7	2268	4110.7	2628.5	2634.4	2722.9	2858.7	1801.7			tr|A0A2R8RZD6|A0A2R8RZD6_DANRE;tr|A0A286YAK8|A0A286YAK8_DANRE;tr|A0A2R8Q4L1|A0A2R8Q4L1_DANRE;tr|F1R7M1|F1R7M1_DANRE	Rho GTPase-activating protein 17a	arhgap17a	2541	1419.3	1974.6	1890.7	2251.8	1889.6	2915.5	2503.2
tr|A0A2R8QL48|A0A2R8QL48_DANRE;tr|A0A2R8RKC9|A0A2R8RKC9_DANRE;tr|Q7ZV94|Q7ZV94_DANRE;tr|Q6TH39|Q6TH39_DANRE;tr|Q6NYJ8|Q6NYJ8_DANRE;tr|A0A2R8Q1Z8|A0A2R8Q1Z8_DANRE	MOB kinase activator 1Ba	mob1ba	14745	9161.9	13639	12537	15145	14714	15425	10225			tr|A0A2R8RZG5|A0A2R8RZG5_DANRE;sp|F1QR43|GLCEB_DANRE	Heparosan-N-sulfate-glucuronate 5-epimerase	glceb	1353.9	1167.7	1004.8	1047.6	1419.4	1252	1456.4	818.75
tr|A0A2R8QL66|A0A2R8QL66_DANRE	COP9 signalosome complex subunit 4	cops4	33768	19294	29944	26774	33287	21357	30844	20021			tr|A0A2R8RZP1|A0A2R8RZP1_DANRE;tr|F8W5P2|F8W5P2_DANRE	Haptoglobin	hp	6608.2	3447.3	6122.3	5824.2	8369.1	5860.2	8127.5	4964.2
tr|A0A2R8QL69|A0A2R8QL69_DANRE;sp|Q5RGE6|HSP7E_DANRE	Heat shock 70 kDa protein 14	hspa14	177130	119090	168190	159370	182690	155650	198090	140120			tr|A0A2R8RZS4|A0A2R8RZS4_DANRE;tr|F1QNW8|F1QNW8_DANRE;tr|A0A0R4IFJ1|A0A0R4IFJ1_DANRE;tr|A0A0R4IFL6|A0A0R4IFL6_DANRE;tr|A0A0R4IRN6|A0A0R4IRN6_DANRE	DnaJ (Hsp40) homolog, subfamily C, member 7	dnajc7	50687	36142	52472	43121	54377	41942	53397	37277
tr|A0A2R8QLB3|A0A2R8QLB3_DANRE;tr|F1QEY2|F1QEY2_DANRE;sp|A8KBL7|MET2A_DANRE	tRNA N(3)-methylcytidine methyltransferase METTL2	mettl2a	2554.2	1091.2	3115.1	1986.9	2261.3	2319.6	4241.8	3989			tr|A0A2R8RZS9|A0A2R8RZS9_DANRE;tr|F1QJ18|F1QJ18_DANRE;tr|Q1L8Z0|Q1L8Z0_DANRE;tr|F1QHF5|F1QHF5_DANRE;tr|A0A2R8QTU4|A0A2R8QTU4_DANRE;tr|Q1L8Z1|Q1L8Z1_DANRE	Nucleoporin 205	nup205	51462	27068	47855	44422	50989	38754	53180	36218
tr|A0A2R8QLG0|A0A2R8QLG0_DANRE;sp|Q0P426|SKA2_DANRE	Spindle and kinetochore-associated protein 2	ska2	48959	23387	37982	40547	52009	37303	48063	32487			tr|A0A2R8S001|A0A2R8S001_DANRE	Prenylcysteine oxidase 1-like	pcyox1l	2759.7	1407.6	3270.8	4478.5	3257.4	1899.9	5529.3	2875.4
tr|A0A2R8QLN9|A0A2R8QLN9_DANRE;tr|E7F2J5|E7F2J5_DANRE;tr|Q7ZW40|Q7ZW40_DANRE	General vesicular transport factor p115	uso1	174170	112410	144550	145170	164480	127860	168050	115350			tr|A0A2R8S024|A0A2R8S024_DANRE;tr|A0A0R4IKF9|A0A0R4IKF9_DANRE	Transmembrane protein 63Ba	tmem63ba	19369	10927	22150	22556	25743	23059	26462	20514
tr|A0A2R8QLZ5|A0A2R8QLZ5_DANRE;tr|B0R026|B0R026_DANRE	Protein arginine N-methyltransferase 5	prmt5	148900	99778	133320	120680	137700	117680	153840	119400			tr|A0A2R8S036|A0A2R8S036_DANRE	Complement factor H-like 4	cfhl4	35153	20006	32954	32147	36237	30525	38973	23803
tr|A0A2R8QM35|A0A2R8QM35_DANRE;tr|X1WBA9|X1WBA9_DANRE;tr|G1K2P2|G1K2P2_DANRE;tr|G1K2P7|G1K2P7_DANRE;tr|B3DGT9|B3DGT9_DANRE;sp|Q9I8X3|FGFR3_DANRE;sp|Q90Z00|FGR1A_DANRE;tr|F1QPA0|F1QPA0_DANRE;tr|A0A2R8QCP1|A0A2R8QCP1_DANRE;tr|B7ZVT9|B7ZVT9_DANRE;sp|Q90413|FGFR4_DANRE;tr|A0A286Y9G6|A0A286Y9G6_DANRE	Fibroblast growth factor receptor 3	fgfr3	0	0	0	0	0	0	0	0			tr|A0A2R8S0G2|A0A2R8S0G2_DANRE;tr|U3JAU2|U3JAU2_DANRE	Trinucleotide repeat containing adaptor 6B	tnrc6b	7888.5	4378	7553.4	6629.5	7646.1	6232.2	8015.6	5611.7
tr|A0A2R8QM38|A0A2R8QM38_DANRE;tr|E7FDW7|E7FDW7_DANRE	NLR family member X1	nlrx1	52410	27850	45023	38049	35542	32323	43565	41728			tr|A0A2R9YJF8|A0A2R9YJF8_DANRE;tr|B8JJU5|B8JJU5_DANRE	Tight junction-associated protein 1 (peripheral)	tjap1	0	0	0	0	0	0	0	0
tr|A0A2R8QM73|A0A2R8QM73_DANRE;tr|B0V1L8|B0V1L8_DANRE;tr|A0A2R8QP51|A0A2R8QP51_DANRE	Dipeptidyl-peptidase 9	dpp9	27906	16805	27061	23203	31186	23164	27766	18124			tr|A0A2R9YJG7|A0A2R9YJG7_DANRE	Vinculin	vclb	88302	64139	99436	89030	92971	77196	110660	82668
tr|A0A2R8QMB7|A0A2R8QMB7_DANRE;tr|A0A2R8QIZ6|A0A2R8QIZ6_DANRE;tr|B0UXL2|B0UXL2_DANRE;tr|A0A2R8RLN3|A0A2R8RLN3_DANRE;tr|A0A2R8Q9X5|A0A2R8Q9X5_DANRE	Isocitrate dehydrogenase [NADP]	idh1	108860	76656	106300	95214	110660	93082	114050	90232			tr|A0A2R9YJI1|A0A2R9YJI1_DANRE	Si:ch211-250e5.16	si:ch211-250e5.16	5468	4722.1	4872.7	5274.9	3814.8	3695.9	6054.2	4888.3
tr|A0A2R8QMD9|A0A2R8QMD9_DANRE	Low density lipoprotein receptor-related protein-associated protein 1	lrpap1	6295.3	4507.2	6389.6	4238.9	4342.2	3572.8	4672.2	3104.7			tr|A0A2U3TVL4|A0A2U3TVL4_DANRE;sp|Q803A6|MCMBP_DANRE	Mini-chromosome maintenance complex-binding protein	mcmbp	73132	43297	74695	67253	75252	60078	79268	59597
tr|A0A2R8QMJ2|A0A2R8QMJ2_DANRE;tr|A0A0G2KUL6|A0A0G2KUL6_DANRE;tr|A0A2R8QCE4|A0A2R8QCE4_DANRE	Serine peptidase inhibitor, Kunitz type 1 a	spint1a	2663.7	1608.7	1827.4	1906.4	2660.6	1872	2989.1	1619.1			tr|A0A2U3TVM3|A0A2U3TVM3_DANRE;sp|B0S6R1|NCKP1_DANRE;tr|A0A2R8QPW3|A0A2R8QPW3_DANRE	Nck-associated protein 1	nckap1	6585.2	2833.2	5996.6	4967.4	5332.2	5475.1	7632.1	5785.6
tr|A0A2R8QML1|A0A2R8QML1_DANRE;tr|E7F7E3|E7F7E3_DANRE;tr|A0A286Y8Y8|A0A286Y8Y8_DANRE	RNA helicase	dhx8	21469	14039	17365	15778	18921	14008	17777	14203			tr|A0A2U3TVQ4|A0A2U3TVQ4_DANRE;sp|Q6TV19|DICER_DANRE;tr|A0A0R4IDJ0|A0A0R4IDJ0_DANRE	Endoribonuclease Dicer	dicer1	38508	19944	32776	32387	38139	28698	40204	25741
tr|A0A2R8QMM3|A0A2R8QMM3_DANRE	Diphthine methyl ester synthase	dph5	30707	10600	23834	24444	29321	21281	29121	17480			tr|A0A2U3TVS8|A0A2U3TVS8_DANRE;tr|A0A0G2KGY0|A0A0G2KGY0_DANRE;sp|Q6PG31|RNPS1_DANRE	RNA-binding protein with serine-rich domain 1	rnps1	4903.4	3376.9	4995.8	5155.9	7027.4	5718.5	7595.9	5346.4
tr|A0A2R8QMM9|A0A2R8QMM9_DANRE;tr|F1QF24|F1QF24_DANRE	Complement component 7b	c7b	34345	26454	35958	27744	24087	19643	20462	14930			tr|A0AUR9|A0AUR9_DANRE;tr|A0A0R4IHV6|A0A0R4IHV6_DANRE;tr|B0S7K9|B0S7K9_DANRE	COP9 signalosome complex subunit 1	im:6909260 im:7145572 zgc:154082 gps1	34585	23765	34520	32119	32793	31532	37713	30335
tr|A0A2R8QMR4|A0A2R8QMR4_DANRE;tr|F1R5C2|F1R5C2_DANRE;tr|F1R961|F1R961_DANRE;tr|Q7T175|Q7T175_DANRE;tr|Q32PS1|Q32PS1_DANRE;tr|F1R1X8|F1R1X8_DANRE	Acyl-CoA thioesterase 9, tandem duplicate 1	acot9.1	48914	36449	51105	42976	60984	43979	51724	35580			tr|A0F081|A0F081_DANRE;tr|I3IS14|I3IS14_DANRE	Sestrin 2	sesn2	28473	14350	22813	18964	24303	17120	26486	22982
tr|A0A2R8QMZ2|A0A2R8QMZ2_DANRE;tr|F1QX98|F1QX98_DANRE	Peroxisomal membrane protein PEX14	pex14	53078	38747	41549	44384	49657	43292	45646	28959			tr|A0JMN4|A0JMN4_DANRE	Tyrosine-protein kinase	zgc:154049 csk	8533.9	3967.7	7052.8	5723.2	6810.3	5470.5	8257.5	6130
tr|A0A2R8QMZ6|A0A2R8QMZ6_DANRE	Complex III assembly factor LYRM7	lyrm7	15194	10892	11876	13538	14856	14321	15452	13141			tr|A1A5T2|A1A5T2_DANRE;tr|A5PMH7|A5PMH7_DANRE	Phosphatidylserine decarboxylase proenzyme, mitochondrial	zgc:158135 PISD pisd	8740	3814.5	9521.2	7651.9	10611	8173	11683	6869.1
tr|A0A2R8QN17|A0A2R8QN17_DANRE;tr|B7ZVK0|B7ZVK0_DANRE;tr|A0A2R8RLB3|A0A2R8RLB3_DANRE	Zgc:171445	zgc:171445	201000	128130	185250	179080	195050	143220	232990	180560			tr|A1A5X7|A1A5X7_DANRE;tr|X1WBW7|X1WBW7_DANRE	TAF15 RNA polymerase II, TATA box-binding protein (TBP)-associated factor	taf15 zgc:158363	19894	13840	19173	18232	22605	18396	20954	14487
tr|A0A2R8QN47|A0A2R8QN47_DANRE	Vitellogenin 4	vtg4	6138200	3766700	6400600	5099500	4460400	4474400	7377000	9146000			tr|A1A5Y1|A1A5Y1_DANRE	Microsomal glutathione S-transferase 3b	mgst3b zgc:158387	10069	5076.8	10432	8847.8	8504.2	9661.7	13758	11072
tr|A0A2R8QND7|A0A2R8QND7_DANRE;tr|E7EZN3|E7EZN3_DANRE;tr|A0A2R8Q4S9|A0A2R8Q4S9_DANRE	Si:ch211-153a8.4	haus8	6263.2	4234.5	6140.5	5313.2	5622.8	4304.4	5943.4	3558.6			tr|A1IH00|A1IH00_DANRE	Cis-Golgi matrix protein GM130	drgm130 golga2	19860	13546	15253	16697	18793	15321	19337	14891
tr|A0A2R8QNF0|A0A2R8QNF0_DANRE;sp|Q7ZU99|TERA_DANRE	Transitional endoplasmic reticulum ATPase	vcp	1420300	922060	1307500	1249600	1304900	1110800	1502400	1181800			tr|A1L1T1|A1L1T1_DANRE	Niban apoptosis regulator 2a	zgc:158319 fam129b fam129ba niban2a	6036.6	4082.8	6353.2	3893.8	5234.3	4377.3	4856.8	3382.8
tr|A0A2R8QNG9|A0A2R8QNG9_DANRE	UDP-glucose 4-epimerase	gale	247890	180490	249320	218580	228060	201390	261490	216400			tr|A1L1V1|A1L1V1_DANRE;tr|A0A0R4IY17|A0A0R4IY17_DANRE	Farnesyltransferase, CAAX box, alpha	zgc:158397 fnta	26134	16574	24250	23347	45770	17738	28636	18641
tr|A0A2R8QNH5|A0A2R8QNH5_DANRE;tr|B0R0W7|B0R0W7_DANRE	Globoside alpha-1,3-N-acetylgalactosaminyltransferase 1,-like 1	gbgt1l1	26332	16587	25541	19204	20850	16239	20663	13162			tr|A1L223|A1L223_DANRE;tr|E9QFQ7|E9QFQ7_DANRE;tr|E9QIB1|E9QIB1_DANRE	Cbx5 protein	id:ibd2026 fc63e02 wu:fc63e02 wu:fe47g12 wu:fi03h05 zgc:158601 cbx5	41986	28229	48517	42949	60438	49802	61162	39004
tr|A0A2R8QNL5|A0A2R8QNL5_DANRE;tr|E7EY86|E7EY86_DANRE	UBX domain protein 2A	ubxn2a	22334	10511	19775	17971	21563	15866	21482	16071			tr|A2AR67|A2AR67_DANRE	ATPase H+-transporting accessory protein 1b	atp6ap1 atp6ap1b	6362.9	3443.2	5662.9	5449.9	5091	4057.8	6648.5	5158.7
tr|A0A2R8QNP6|A0A2R8QNP6_DANRE	Discs, large (Drosophila) homolog-associated protein 5	dlgap5	106180	71818	95859	82998	94270	71965	91364	61758			tr|A2AR68|A2AR68_DANRE	Rab GDP dissociation inhibitor	gdi1	7766.9	3940.4	6720.6	4558.2	7224.1	5060	7255.9	5495.7
tr|A0A2R8QNS5|A0A2R8QNS5_DANRE	Proteasome (prosome, macropain) assembly chaperone 4	psmg4	9683.2	6419.3	8256.6	9770	9956	8956.4	11896	6528			tr|A2ARG7|A2ARG7_DANRE;tr|A0A2R8RU75|A0A2R8RU75_DANRE	ATP synthase subunit e, mitochondrial	atp5ib atp5meb	56484	34391	65875	68313	69686	62832	72282	49511
tr|A0A2R8QNS9|A0A2R8QNS9_DANRE;sp|Q6DBY2|NAA50_DANRE;tr|X1WEV8|X1WEV8_DANRE;tr|A0A2R8QS33|A0A2R8QS33_DANRE;tr|E7F7P9|E7F7P9_DANRE	N-alpha-acetyltransferase 50	naa50	412070	234550	362940	363450	411720	334000	419320	299790			tr|A2ARH3|A2ARH3_DANRE	Low-density lipoprotein receptor-related-protein 13	lrp13	259140	137920	257500	248280	289540	236920	298040	193540
tr|A0A2R8QNZ4|A0A2R8QNZ4_DANRE;tr|F1R7A2|F1R7A2_DANRE;tr|A0A2R8QRR7|A0A2R8QRR7_DANRE	Niban apoptosis regulator 2b	fam129bb niban2b	17150	6641.5	14672	12997	12014	12037	15119	11913			tr|A2ATX1|A2ATX1_DANRE;tr|A2ATX2|A2ATX2_DANRE	DNA-directed RNA polymerases I and III subunit RPAC1	polr1c	30363	17430	29009	27119	28741	23307	34394	29310
tr|A0A2R8QP11|A0A2R8QP11_DANRE;sp|Q4V908|UBE2S_DANRE	Ubiquitin-conjugating enzyme E2 S	ube2s	32822	21637	33220	31146	31799	22305	33727	24527			tr|A2AV34|A2AV34_DANRE	Ubiquinone biosynthesis protein	coq9	3290	886.17	1184.6	1185.6	1041.4	982.15	1436.6	1662.6
tr|A0A2R8QP29|A0A2R8QP29_DANRE;sp|Q6PI52|CALM_DANRE;tr|A0A2R8RTK5|A0A2R8RTK5_DANRE	Calmodulin	calm2a	276540	163300	248430	260430	289610	232790	291480	185360			tr|A2AWA1|A2AWA1_DANRE;tr|A2AWA0|A2AWA0_DANRE	RNA helicase	ddx39aa	66927	30836	59890	55228	68874	54785	83682	61441
tr|A0A2R8QP47|A0A2R8QP47_DANRE;sp|Q6IQE1|PI42C_DANRE;tr|F1REU6|F1REU6_DANRE	Phosphatidylinositol-5-phosphate 4-kinase, type II, gamma a	pip4k2ca	40515	26310	38929	32538	36944	23047	37328	36194			tr|A2AWE1|A2AWE1_DANRE	Peroxiredoxin-1	prdx1	190560	106040	215630	231040	253220	218680	283380	185350
tr|A0A2R8QP54|A0A2R8QP54_DANRE;tr|A0A0R4IRT6|A0A0R4IRT6_DANRE	Mitochondrial ribosomal protein S16	mrps16	18137	16491	13940	15736	17958	15402	16181	9835.9			tr|A2BEG2|A2BEG2_DANRE;tr|A0A2R8Q256|A0A2R8Q256_DANRE	tRNA (uracil(54)-C(5))-methyltransferase	trmt2a	37722	24865	40301	35835	37501	31965	39597	31549
tr|A0A2R8QP95|A0A2R8QP95_DANRE	V-ral simian leukemia viral oncogene homolog Bb (ras-related)	ralbb	169290	86213	144260	140600	171770	128300	177430	104050			tr|A2BEN1|A2BEN1_DANRE	H(+)-transporting two-sector ATPase	atp6v1al atp6v1aa	0	0	0	0	0	0	0	0
tr|A0A2R8QPA5|A0A2R8QPA5_DANRE;tr|X1WCT2|X1WCT2_DANRE	Si:ch73-15b2.5	si:ch73-15b2.5	10716	6121.8	10610	8719.2	10085	6570.9	7755.8	5383.6			tr|A2BEN4|A2BEN4_DANRE;tr|F1QS17|F1QS17_DANRE	SUMO-specific peptidase 3a	senp3a	10464	7138.1	8299.7	9372.3	9226.3	7102.6	8181.7	6749.8
tr|A0A2R8QPJ2|A0A2R8QPJ2_DANRE;tr|A0A0R4IJL2|A0A0R4IJL2_DANRE	Alpha-galactosidase	naga	29112	20016	38747	29429	28176	24297	42341	31179			tr|A2BEP0|A2BEP0_DANRE	28S ribosomal protein S31, mitochondrial	mrps31	14978	8949.1	13833	11519	15092	11494	14054	9533.3
tr|A0A2R8QPR3|A0A2R8QPR3_DANRE;tr|A0A0G2KN51|A0A0G2KN51_DANRE	Deoxyuridine 5'-triphosphate nucleotidohydrolase	dut	190880	67280	133800	114930	150320	90878	137340	92095			tr|A2BEV1|A2BEV1_DANRE	Mitochondrial translational initiation factor 3	mtif3	13041	6879.3	13202	9760	10831	9251.7	9716.4	7682
tr|A0A2R8QPY5|A0A2R8QPY5_DANRE;sp|A8E7G5|SFXN4_DANRE	Sideroflexin-4	sfxn4	18695	6491.9	15663	13162	15452	10964	21871	13555			tr|A2BF91|A2BF91_DANRE	Zgc:101858	zgc:101858	19018	10719	16047	14944	16248	14070	19716	16267
tr|A0A2R8QQ61|A0A2R8QQ61_DANRE;tr|F1QCH1|F1QCH1_DANRE	Zgc:171474	zgc:171474	13700	6353.5	11613	7054	18631	5681.5	7724.9	7062.7			tr|A2BFD8|A2BFD8_DANRE;tr|A0A2R8S0F1|A0A2R8S0F1_DANRE;tr|A0A2R8QTA1|A0A2R8QTA1_DANRE	Thy-1 cell surface antigen	thy1	16508	9367.6	17575	18226	20171	19343	22394	22286
tr|A0A2R8QQ68|A0A2R8QQ68_DANRE;tr|A0A1D5NS33|A0A1D5NS33_DANRE	Si:ch211-194p6.12	si:ch211-194p6.12	3221.4	2505.9	2625	2933.3	3089.7	3138.1	3612.6	2358.7			tr|A2BFN7|A2BFN7_DANRE;tr|A2BFN6|A2BFN6_DANRE;tr|A0A0R4IQ55|A0A0R4IQ55_DANRE	Hydroxymethylbilane synthase (Fragment)	hmbsa	10133	5063	13131	8085.9	10728	7357.8	15110	11467
tr|A0A2R8QQI1|A0A2R8QQI1_DANRE	Twinfilin actin-binding protein 1a	twf1a	30081	17542	29341	27089	32658	23746	33535	26091			tr|A2BFP4|A2BFP4_DANRE	RCC1-like	wbscr16 rcc1l	1398.3	941.74	1869	1370.4	1453.5	1461.5	1516.9	1160.4
tr|A0A2R8QQJ5|A0A2R8QQJ5_DANRE;tr|B7ZD09|B7ZD09_DANRE;tr|F1Q5H3|F1Q5H3_DANRE	Non-specific serine/threonine protein kinase	slka	18679	14632	16957	16088	22864	18861	20723	13363			tr|A2BFY7|A2BFY7_DANRE;tr|A0A0R4IS70|A0A0R4IS70_DANRE	Si:dkey-202n14.1	si:dkey-202n14.1 purba	61500	37029	62498	52668	64037	61719	68960	41172
tr|A0A2R8QQL6|A0A2R8QQL6_DANRE;tr|A0A0R4IBG8|A0A0R4IBG8_DANRE;tr|A0A2R8QEY3|A0A2R8QEY3_DANRE;tr|F1QD27|F1QD27_DANRE;sp|Q9DDT5|SPT5H_DANRE	DRB sensitivity-inducing factor large subunit	supt5h	73910	44991	63824	62381	69302	57953	69194	42876			tr|A2BG36|A2BG36_DANRE;tr|A2BG37|A2BG37_DANRE	Vesicle-associated membrane protein 5	vamp5	15529	7258.5	16124	19283	24724	16888	18153	13185
tr|A0A2R8QQQ9|A0A2R8QQQ9_DANRE;tr|F1QG20|F1QG20_DANRE;tr|A0A2R8QGU9|A0A2R8QGU9_DANRE	Intraflagellar transport 140 homolog (Chlamydomonas)	ift140	27603	15741	23520	20822	23290	16365	24595	18180			tr|A2BG39|A2BG39_DANRE;tr|A1L231|A1L231_DANRE	Condensin complex subunit 2	ncaph	15331	11279	12003	9782.4	11899	9551.2	14910	12024
tr|A0A2R8QR11|A0A2R8QR11_DANRE;tr|A9JRQ5|A9JRQ5_DANRE;tr|A0A2R8QPW9|A0A2R8QPW9_DANRE	Ring finger protein 25	rnf25	13631	7387.9	9232.4	8461.1	10172	7954.9	9650.4	5396			tr|A2BG46|A2BG46_DANRE	Ankyrin repeat domain 13A	ankrd13a	20765	13434	21090	18980	19177	20591	22242	18638
[truncated: 3,102 more rows]
