# Supplementary material for: Quantitative proteomics reveals the dynamic proteome landscape of zebrafish embryos during the maternal-to-zygotic transition
Source: iScience. 2024 May 8;27(6):109944. doi: 10.1016/j.isci.2024.109944 (PMC11111832; doi:10.1016/j.isci.2024.109944)
Supplement: Table S2. Expression pattern of all proteins quantified by RPLC-MS/MS and CZE-MS/MS from zebrafish embryos, related to Figure 2 [file mmc3.xlsx]

## Sheet: Sheet1
Table S2. Expression pattern of total proteins quantified by RPLC-MS/MS and CZE-MS/MS from zebrafish embryos.
Log2Ratio: The reporter intensities from 8 channels ( biological replicates of zebrafish embryos at 2hpf, 2.5hpf, 4.3hpf and 5.25hpf) divided by that from the first channel (replicate 1 of the embryos sample at 2hpf). For the proteins commonly quantified with RPLC-MS/MS and CZE-MS/MS methods, average the value in each of the 8 channels. For the proteins exclusively quantified with RPLC-MS/MS or C…
Uniprot name	Description	Gene name	Log2Ratio (Normalized to 2hpf)
			Int2hpf/Int2hpf (64-cell stage)	Int2.5hpf/Int2hpf (256-cell stage)	Int4.3hpf/Int2hpf (Dome stage)	Int5.25hpf/Int2hpf (50% epiboly)
tr|F1REM5|F1REM5_DANRE;tr|F6P3V1|F6P3V1_DANRE	Receptor protein-tyrosine kinase	epha6	0	-1.3378	-1.96704	-1.90036
tr|E9QIN9|E9QIN9_DANRE;tr|F1R5A4|F1R5A4_DANRE;tr|O93423|O93423_DANRE;tr|A5PLE0|A5PLE0_DANRE;tr|A0A2R8Q993|A0A2R8Q993_DANRE;tr|F1QCQ7|F1QCQ7_DANRE;tr|A0A2R8RTR5|A0A2R8RTR5_DANRE;tr|A0A2R8QIZ7|A0A2R8QIZ7_DANRE;tr|A0A2R8QD47|A0A2R8QD47_DANRE;tr|A0A0R4IGK4|A0A0R4IGK4_DANRE	Stomatin (EPB72)-like 3b	stoml3b	0	-0.549112	-1.07743	0.394811
tr|A0A2R8QT57|A0A2R8QT57_DANRE	Uncharacterized protein		0	-0.443525	-0.27438	-0.349871
tr|F1R444|F1R444_DANRE;tr|A0A2R8QIY5|A0A2R8QIY5_DANRE	Protein kinase C	prkca prkcaa	0	-0.836146	-0.371607	-0.627827
tr|A0A2R8Q592|A0A2R8Q592_DANRE	Fibronectin type III domain-containing protein 7-like	LOC101886366	0	0.000205868	-1.38035	-0.66151
tr|B1WB98|B1WB98_DANRE;tr|I3ISQ4|I3ISQ4_DANRE	Serine/threonine protein kinase 26	zgc:175288 mst4 stk26	0	-0.652798	-0.951208	-0.424081
tr|Q1MTF5|Q1MTF5_DANRE	REST corepressor 1	rcor1	0	-0.0772378	0.0275547	0.0444982
tr|B8A6I3|B8A6I3_DANRE;tr|B8A6I4|B8A6I4_DANRE	Family with sequence similarity 160 member B1	fhip2a	0	-0.20381	-0.567715	0.00845747
tr|B8A579|B8A579_DANRE;sp|Q5U3U7|NLS1A_DANRE	Sodium-dependent lysophosphatidylcholine symporter 1-A	mfsd2aa	0	-0.188656	-0.265339	-0.509263
tr|A0A0A0MPI2|A0A0A0MPI2_DANRE;sp|F1R3W0|TAF1B_DANRE	TATA box-binding protein-associated factor RNA polymerase I subunit B	taf1b	0	-0.0144911	0.23141	-0.0894704
tr|E7EZM1|E7EZM1_DANRE	Glucosylceramidase	si:dkey-19n13.4 gba	0	-0.247843	-0.442951	-0.125769
tr|E7EZ30|E7EZ30_DANRE	Spectrin repeat-containing, nuclear envelope 1b	syne1b	0	-0.120854	-0.319035	0.867452
tr|E9QF07|E9QF07_DANRE;tr|E7F5L1|E7F5L1_DANRE	Myosin, heavy chain 7B, cardiac muscle, beta b	myh7bb	0	-0.0671536	-0.300361	0.0463057
sp|A8WHR3|YJU2_DANRE	Splicing factor YJU2	yju2 ccdc94	0	-0.315243	-0.0306132	-0.214943
tr|F1QY58|F1QY58_DANRE;tr|A0A2R8Q2U0|A0A2R8Q2U0_DANRE;tr|A0A2R8Q077|A0A2R8Q077_DANRE;tr|A0A2R8QC32|A0A2R8QC32_DANRE;tr|F1Q666|F1Q666_DANRE	Transport and golgi organization 6 homolog (Drosophila) (Fragment)	tmco7 tango6	0	-0.368135	-0.531504	0.0411876
tr|A7MBU9|A7MBU9_DANRE	Carboxymethylenebutenolidase homolog	cmbl zgc:171683	0	-0.0709537	-0.0721845	0.0680427
tr|F1Q6T5|F1Q6T5_DANRE;sp|A0JMP0|PGGHG_DANRE	Protein-glucosylgalactosylhydroxylysine glucosidase	athl1 pgghg	0	-0.373283	-0.674726	-0.532274
tr|A0A2R8QJH2|A0A2R8QJH2_DANRE;tr|A0A0R4ICF4|A0A0R4ICF4_DANRE;sp|Q6PFQ0|KS6A6_DANRE	Ribosomal protein S6 kinase	rps6kal	0	0.0776425	-0.568768	-0.365415
tr|A0A0R4IQI6|A0A0R4IQI6_DANRE	Si:ch211-11n16.2	si:ch211-11n16.2	0	-0.534933	-0.76998	-0.504129
tr|F1R0M8|F1R0M8_DANRE	Reticulocalbin 3, EF-hand calcium-binding domain	rcn3	0	0.55276	0.266535	0.036636
tr|A0A0R4IR82|A0A0R4IR82_DANRE	Geranylgeranyl transferase type-1 subunit beta (Fragment)	pggt1b	0	-0.348841	-0.457871	-0.739865
tr|E7EZP8|E7EZP8_DANRE	Thioredoxin-related transmembrane protein 3b	tmx3b	0	-0.642397	-0.514878	-0.491798
sp|Q08C57|FDX2_DANRE;tr|A0A0R4IBU4|A0A0R4IBU4_DANRE	Ferredoxin-2, mitochondrial	fdx2 fdx1l zgc:153554	0	0.390391	0.0246046	-0.123829
tr|Q5EB19|Q5EB19_DANRE	Ring finger protein 7	rnf7	0	-0.182545	-0.727103	-0.698164
tr|F1RBD8|F1RBD8_DANRE;tr|A0A0R4IMY2|A0A0R4IMY2_DANRE	WD repeat domain 21	wdr21	0	-0.00211472	-0.205621	0.0751854
tr|Q5RG14|Q5RG14_DANRE	Si:dkey-241l7.6	si:dkey-241l7.6	0	-0.0385471	-0.228945	-0.214163
tr|A0A0R4IBT7|A0A0R4IBT7_DANRE	Short chain dehydrogenase/reductase family 39U, member 1	sdr39u1	0	-0.186145	-1.06355	-0.345097
tr|A2BGB8|A2BGB8_DANRE;tr|A0A0R4IQ14|A0A0R4IQ14_DANRE	Si:dkey-111e8.1 (Fragment)	si:dkey-111e8.1 rnf214	0	-0.338324	-0.240778	-0.462776
tr|R4GES8|R4GES8_DANRE;tr|F1QAA0|F1QAA0_DANRE	NIF3 NGG1-interacting factor 3-like 1 (S. cerevisiae) (Fragment)	nif3l1	0	-0.0648838	-0.366171	-0.0283299
tr|Q566Y4|Q566Y4_DANRE	HIG1 hypoxia-inducible domain family, member 2A	zgc:112385 higd2a	0	-0.235763	-0.315613	-0.134592
tr|A0A0R4IRB5|A0A0R4IRB5_DANRE	Transcription initiation factor IIB	gtf2b	0	-0.137355	-0.144097	-0.138442
tr|A0A0R4IV90|A0A0R4IV90_DANRE	Exosome component 4 (Fragment)	exosc4	0	0.359015	-0.199202	0.637392
tr|E7F208|E7F208_DANRE	Protein FMC1 homolog	si:ch1073-314i13.4	0	-0.375354	-0.482473	-0.311022
tr|E7EYW5|E7EYW5_DANRE	Cystatin 14a, tandem duplicate 1	cst14a.1	0	-0.123754	-0.0868784	0.0352582
sp|Q7T3H7|MED18_DANRE	Mediator of RNA polymerase II transcription subunit 18	med18	0	0.29611	0.0539933	0.240458
tr|F1R9X2|F1R9X2_DANRE	Ubiquinone biosynthesis O-methyltransferase, mitochondrial	COQ3 coq3	0	0.167818	0.309893	0.166722
tr|F1QQV4|F1QQV4_DANRE;tr|Q504B8|Q504B8_DANRE;tr|A8WHQ0|A8WHQ0_DANRE;tr|A8WHQ1|A8WHQ1_DANRE	Poly(rC)-binding protein 3 (Fragment)	pcbp3	0	-0.220853	0.124554	0.272113
tr|F1QRR5|F1QRR5_DANRE	Glycine cleavage system H protein	gcsha	0	0.191461	0.181875	0.0859975
sp|Q49GP5|P4K2B_DANRE	Phosphatidylinositol 4-kinase type 2-beta	pi4k2b zgc:158305	0	0.282053	0.119027	0.788187
tr|A0A2R8Q7N8|A0A2R8Q7N8_DANRE	Small G protein-signaling modulator 2	sgsm2	0	-0.471645	-0.230872	0.1553
tr|A2CEG7|A2CEG7_DANRE;sp|Q6IQ85|YIPF6_DANRE;tr|A0A2R8Q5G8|A0A2R8Q5G8_DANRE	Protein YIPF	yipf6	0	0.195692	-0.0604402	0.460127
tr|F1QID9|F1QID9_DANRE;tr|F1QV16|F1QV16_DANRE	Si:ch211-251f6.7	si:ch211-251f6.7	0	0.235721	0.265249	0.099992
tr|B7ZDA2|B7ZDA2_DANRE;tr|A0A2R8RWV4|A0A2R8RWV4_DANRE	Aldose 1-epimerase	galm	0	0.555585	0.61528	0.584134
tr|Q6NY81|Q6NY81_DANRE	EH-domain-containing 1a	zgc:77049 ehd1a	0	0.232482	0.50823	0.225439
tr|F8W5U2|F8W5U2_DANRE	Tyrosyl-DNA phosphodiesterase 1	tdp1	0	0.435068	-0.00482185	0.275841
tr|F1QAI8|F1QAI8_DANRE	Kynurenine aminotransferase 1	ccbl1 kyat1	0	-0.23838	-0.230863	-0.0808831
tr|B0UXP8|B0UXP8_DANRE;sp|A0JML8|DALD3_DANRE	DALR anticodon-binding domain-containing protein 3	dalrd3	0	-0.296722	-0.587249	-0.26478
tr|F1QCJ5|F1QCJ5_DANRE	Ubiquitinyl hydrolase 1	josd2	0	-0.197499	-0.212488	-0.197009
tr|F1R220|F1R220_DANRE	Apoptosis, caspase activation inhibitor	aven	0	-0.115735	-0.0506946	-0.172176
tr|E7FBG2|E7FBG2_DANRE	Phenylalanine--tRNA ligase	fars2	0	0.0942729	-0.189643	-0.0904118
tr|F1R008|F1R008_DANRE	Actin-related protein 10	actr10	0	-0.579264	-0.643902	-0.764767
sp|Q66I14|SPS3_DANRE;tr|A0A6I8MWV8|A0A6I8MWV8_DANRE;tr|A0A2R8RHI2|A0A2R8RHI2_DANRE	Selenide, water dikinase 3	sephs3 sephs2 sps2 zgc:92096	0	0.262432	0.110749	0.399293
tr|F1RCD0|F1RCD0_DANRE	Coiled-coil domain-containing 12	ccdc12	0	-0.199428	-0.0197147	-0.238773
sp|Q6DC93|PEF1_DANRE	Peflin	pef1 zgc:100787	0	0.049609	0.0186199	0.0621081
tr|Q6PBW9|Q6PBW9_DANRE	Ribulose-phosphate 3-epimerase	rpe	0	0.274534	0.374975	0.538877
tr|A0A0R4ILP9|A0A0R4ILP9_DANRE	Zgc:112146	zgc:112146	0	-0.453676	-0.208724	-0.510692
tr|U3JA57|U3JA57_DANRE;tr|F1Q7S0|F1Q7S0_DANRE;tr|A0A2R8Q5I2|A0A2R8Q5I2_DANRE	Vesicle transport through interaction with t-SNAREs 1A	vti1a	0	0.181028	0.488472	0.121363
tr|A0A2R8QK44|A0A2R8QK44_DANRE;tr|A0A0R4IRF6|A0A0R4IRF6_DANRE;tr|A0A0N4SUC1|A0A0N4SUC1_DANRE;tr|F1R942|F1R942_DANRE;tr|A0A0N4SU99|A0A0N4SU99_DANRE;tr|A0A0R4IHT1|A0A0R4IHT1_DANRE;tr|A0A2R8QL07|A0A2R8QL07_DANRE;tr|X1WBW1|X1WBW1_DANRE;tr|A0A0N4SU23|A0A0N4SU23_DANRE;tr|A0A2R8RZH6|A0A2R8RZH6_DANRE;tr|F8W2H7|F8W2H7_DANRE;tr|E9QJH5|E9QJH5_DANRE;tr|E9QJ52|E9QJ52_DANRE;tr|E9QIT4|E9QIT4_DANRE;tr|B8A630|B8A…	Uncharacterized protein		0	-0.633285	-0.579913	-0.496868
tr|A0A0R4IIJ5|A0A0R4IIJ5_DANRE;tr|A0A0R4IRJ0|A0A0R4IRJ0_DANRE;tr|A0A0R4IUH5|A0A0R4IUH5_DANRE	Synaptogyrin 2b	syngr2b	0	0.141729	-0.142188	0.280797
tr|F1QIM8|F1QIM8_DANRE;sp|Q7ZW16|RNF41_DANRE	E3 ubiquitin-protein ligase NRDP1	rnf41	0	-0.208102	0.194847	0.843186
tr|Q6DC44|Q6DC44_DANRE;tr|A0A2R8Q9M1|A0A2R8Q9M1_DANRE	DNA replication complex GINS protein SLD5	gins4 zgc:100817	0	0.0627061	-0.0553786	0.0542545
tr|A0A0R4IBR9|A0A0R4IBR9_DANRE;tr|F1Q7N2|F1Q7N2_DANRE	Calpain 5a (Fragment)	capn5a	0	-0.805032	-0.81994	-0.730382
sp|Q7T3C6|CPSF5_DANRE	Cleavage and polyadenylation specificity factor subunit 5	nudt21 cpsf5	0	-0.0604269	-0.17625	0.689599
tr|Q05AN2|Q05AN2_DANRE	Mitochondrial ribosomal protein L21	mrpl21 zgc:153377	0	0.161391	0.238949	-0.0294413
tr|F1QKI4|F1QKI4_DANRE;sp|Q7ZUH1|RTRAF_DANRE	RNA transcription, translation and transport factor protein	rtraf	0	-0.256596	-0.158633	-0.331886
tr|Q6P0B3|Q6P0B3_DANRE	Secretory carrier-associated membrane protein	zgc:77214 scamp1	0	-0.120149	-0.0715458	0.0406374
sp|F1R4C4|PIS4A_DANRE;tr|A0A452GCC0|A0A452GCC0_DANRE	E3 SUMO-protein ligase PIAS4-A	pias4a	0	-0.064356	0.106132	0.254488
tr|Q1L8M7|Q1L8M7_DANRE;tr|F6P528|F6P528_DANRE	Transmembrane protein 209 (Fragment)	si:ch211-240j22.1 tmem209	0	-0.0418176	0.264412	0.347277
tr|F2Z4U3|F2Z4U3_DANRE	Wnt ligand secretion mediator	wls	0	-0.0353414	0.129074	-0.0172714
tr|F1Q6D7|F1Q6D7_DANRE	BRCA1-associated protein	brap	0	-0.274408	-0.217855	-0.0661988
tr|A0A0G2L2X4|A0A0G2L2X4_DANRE	PTPRF-interacting protein alpha 1	ppfia1	0	-0.220336	0.0798747	-0.0133415
tr|A0A2R8QPY5|A0A2R8QPY5_DANRE;sp|A8E7G5|SFXN4_DANRE	Sideroflexin-4	sfxn4	0	0.111091	-0.151798	0.221804
tr|F1QKE9|F1QKE9_DANRE	Mitochondrial ribosomal protein L20	mrpl20	0	-0.167749	-0.0585251	-0.847814
tr|Q5RG08|Q5RG08_DANRE	Si:dkey-241l7.3	si:dkey-241l7.3	0	0.257816	0.1806	0.0408485
tr|X1WDN1|X1WDN1_DANRE;tr|X1WFY0|X1WFY0_DANRE;sp|Q9DDJ0|UBC9B_DANRE;sp|Q9W6H5|UBC9A_DANRE	SUMO-conjugating enzyme UBC9-A	ube2ia	0	-0.576563	-0.734655	0.0515881
sp|Q9YH91|CLDY_DANRE	Claudin-like protein ZF-A89	cldnd	0	-0.111708	-0.210243	-0.193285
tr|E7EXY4|E7EXY4_DANRE	Protein argonaute-2	AGO2 EIF2C2 ago2	0	-0.173564	-0.188459	-0.0137932
tr|Q6NYL6|Q6NYL6_DANRE;tr|F1QEU7|F1QEU7_DANRE;tr|F1R243|F1R243_DANRE	Zgc:76981	si:dkeyp-105g12.2 fam49bb zgc:76981	0	0.0735272	-0.017295	-0.0305557
tr|A0A0G2KMV1|A0A0G2KMV1_DANRE	G_PROTEIN_RECEP_F3_4 domain-containing protein		0	0.267162	0.102524	0.561379
tr|F1R793|F1R793_DANRE;sp|Q6DGZ0|GPT11_DANRE	G patch domain-containing protein 11	ccdc75 gpatch11	0	0.106147	0.330367	-0.0339651
tr|Q0ZBR7|Q0ZBR7_DANRE	Macrophage migration inhibitory factor	MIF mif	0	0.151029	0.215608	0.141209
tr|F1Q971|F1Q971_DANRE;sp|Q08BV2|TYW5_DANRE	tRNA wybutosine-synthesizing protein 5	tyw5	0	0.395821	0.464101	0.538022
tr|A0A0G2L4U2|A0A0G2L4U2_DANRE;tr|A0A0R4IHQ6|A0A0R4IHQ6_DANRE;sp|Q6PFS2|PRXD1_DANRE	PrdX deacylase domain-containing protein 1	prdxdd1	0	0.0440451	-0.232902	0.250479
tr|F6NW03|F6NW03_DANRE;tr|Q1LY19|Q1LY19_DANRE	HECT-type E3 ubiquitin transferase	ube3c	0	-0.0209397	0.21904	-0.0442077
tr|A0A0R4IMM1|A0A0R4IMM1_DANRE	Zgc:175136	zgc:175136	0	-0.167226	-0.261254	0.0390025
tr|K4IAH1|K4IAH1_DANRE;tr|X1WG39|X1WG39_DANRE;sp|A3KPK0|AGO3_DANRE;tr|K4IKE9|K4IKE9_DANRE;tr|F1Q7S8|F1Q7S8_DANRE	Protein argonaute-4	AGO4 EIF2C4 ago4	0	-0.0458718	-0.0848951	0.226022
tr|B8A6D9|B8A6D9_DANRE	Cyclin-dependent kinase inhibitor 3	cdkn3	0	0.00365846	0.0291119	0.174809
sp|Q6DGQ0|SPT4H_DANRE	Transcription elongation factor SPT4	supt4h1 zgc:92824	0	-0.196379	-0.23414	-0.20242
tr|A0A2R8QM38|A0A2R8QM38_DANRE;tr|E7FDW7|E7FDW7_DANRE	NLR family member X1	nlrx1	0	0.0621182	-0.00632192	0.171504
tr|F1QPS1|F1QPS1_DANRE;tr|F1QVV7|F1QVV7_DANRE	Alpha-1,3/1,6-mannosyltransferase ALG2	alg2	0	-0.0964353	-0.235369	0.180426
tr|F1R4C8|F1R4C8_DANRE	NADH dehydrogenase [ubiquinone] iron-sulfur protein 3, mitochondrial	ndufs3	0	0.0676143	0.147906	0.0422885
tr|F1R3R4|F1R3R4_DANRE;sp|Q66I84|DCC1_DANRE	Sister chromatid cohesion protein DCC1	dscc1	0	-0.157251	-0.139565	-0.110372
tr|E7FFG9|E7FFG9_DANRE	Chloride channel protein	clcn5 clcn5b	0	0.0107566	-0.119823	-0.272828
tr|F1R611|F1R611_DANRE	Acyl carrier protein	ndufab1a	0	0.355916	0.306457	0.906562
tr|F1QV81|F1QV81_DANRE	Si:ch73-303b9.1	si:ch73-303b9.1	0	-0.271441	-0.465387	-0.640832
sp|Q9MIY8|COX1_DANRE	Cytochrome c oxidase subunit 1	mt-co1 coi cox1 coxi mtco1	0	0.603891	0.48086	0.580097
tr|E7EYV6|E7EYV6_DANRE;tr|F8W2N9|F8W2N9_DANRE	Nuclear transcription factor, X-box-binding-like 1	nfxl1	0	-0.0724566	-0.297861	-0.41319
tr|A0A0R4ID97|A0A0R4ID97_DANRE;tr|A0A0R4IJV1|A0A0R4IJV1_DANRE	Transmembrane serine protease 4a	tmprss4a	0	-0.0262133	-0.121921	0.0707431
tr|A0A2R8QLG0|A0A2R8QLG0_DANRE;sp|Q0P426|SKA2_DANRE	Spindle and kinetochore-associated protein 2	ska2	0	0.118569	0.182735	0.22526
tr|Q6P6F0|Q6P6F0_DANRE	40S ribosomal protein S17	zgc:77702 rps17	0	0.0982897	0.284966	0.0420535
tr|A0A0N5E896|A0A0N5E896_DANRE;tr|F1Q676|F1Q676_DANRE	Abhydrolase domain-containing 18	abhd18	0	0.19248	0.02122	0.105028
tr|A0A0R4IPT9|A0A0R4IPT9_DANRE;sp|A0JMF7|HAUS6_DANRE;tr|A0A0R4IYC2|A0A0R4IYC2_DANRE	HAUS augmin-like complex subunit 6	haus6	0	0.120522	0.135877	0.176117
tr|F1QVL0|F1QVL0_DANRE;tr|F1R356|F1R356_DANRE	Si:dkey-85a20.4 (Fragment)	si:dkey-85a20.4	0	0.0796733	-0.00884607	-0.0288082
tr|A0A0R4IVZ6|A0A0R4IVZ6_DANRE;tr|A0A0R4INR9|A0A0R4INR9_DANRE;tr|A5PKT0|A5PKT0_DANRE;tr|A0A2R8QP28|A0A2R8QP28_DANRE;tr|A0A2R8S051|A0A2R8S051_DANRE;tr|F1QS98|F1QS98_DANRE	Discs, large homolog 3 (Drosophila) (Fragment)	dlg3	0	0.0336514	-0.0381533	0.0440482
tr|F1R8Z3|F1R8Z3_DANRE	GPN-loop GTPase	gpn1	0	0.17468	0.0523319	0.209978
tr|Q6PBP2|Q6PBP2_DANRE;tr|A0A2R8RHK7|A0A2R8RHK7_DANRE;tr|A0A2R8PW30|A0A2R8PW30_DANRE	X-ray repair-complementing defective repair in Chinese hamster cells 4	xrcc4	0	-0.0747192	-0.29228	-0.246499
tr|B0VEQ8|B0VEQ8_DANRE;tr|F1Q7V3|F1Q7V3_DANRE;sp|Q66HX8|GDAP2_DANRE	Ganglioside-induced differentiation-associated protein 2 (Fragment)	gdap2	0	0.200628	0.179502	0.387246
sp|Q5RGJ6|WASC3_DANRE	WASH complex subunit 3	washc3 ccdc53 Ch211-234f20.5 zgc:55718	0	-0.280658	-0.531471	-0.416722
tr|F8W4T4|F8W4T4_DANRE;tr|F1QEM3|F1QEM3_DANRE	Aurora kinase (Fragment)	aurka	0	0.0995248	0.261074	-0.0431464
tr|A0A2R8QPR3|A0A2R8QPR3_DANRE;tr|A0A0G2KN51|A0A0G2KN51_DANRE	Deoxyuridine 5'-triphosphate nucleotidohydrolase	dut	0	-0.0312899	-0.0264024	-0.152176
tr|A0A2R8QL59|A0A2R8QL59_DANRE;sp|Q90Y50|CXAR_DANRE	Coxsackievirus and adenovirus receptor homolog	cxadr	0	0.110698	0.432814	0.173181
tr|F8W411|F8W411_DANRE	RAD50 homolog, double strand break repair protein	rad50	0	-0.306839	-0.35884	-0.553845
tr|E7FGD8|E7FGD8_DANRE	Non-specific serine/threonine protein kinase	cita	0	-0.204775	-0.266225	-0.124284
tr|E7F244|E7F244_DANRE;tr|A0A2R8RZK5|A0A2R8RZK5_DANRE;tr|B8A516|B8A516_DANRE;tr|Q6DC49|Q6DC49_DANRE;tr|Q6NWK7|Q6NWK7_DANRE;tr|B8A518|B8A518_DANRE	Tubulin alpha chain	si:ch211-114n24.6	0	0.186319	0.122664	0.787875
sp|A0JPF9|ISPD_DANRE	D-ribitol-5-phosphate cytidylyltransferase	crppa ispd zgc:154151	0	0.0808582	0.0377764	0.119581
tr|E7EZ61|E7EZ61_DANRE	Zinc finger protein 217	znf217	0	-0.0998595	-0.434978	-0.161451
tr|Q6PGZ7|Q6PGZ7_DANRE;tr|A0A0R4IQV7|A0A0R4IQV7_DANRE	Interferon regulatory factor 6	zgc:63500 irf6	0	-0.207041	-0.244605	-0.185821
tr|E9QFX2|E9QFX2_DANRE;tr|F1Q8U2|F1Q8U2_DANRE	Ubiquilin 4	ubqln4	0	-0.0823445	-0.22206	0.148401
sp|Q803V5|LST8_DANRE;tr|A0A2R8QP30|A0A2R8QP30_DANRE;tr|A0A0R4IPN3|A0A0R4IPN3_DANRE	Target of rapamycin complex subunit lst8	mlst8 gbl lst8 zgc:55455 zgc:85668	0	0.432096	0.285994	0.446818
tr|A0A2R8RPM9|A0A2R8RPM9_DANRE;tr|F1QPG2|F1QPG2_DANRE	Metalloendopeptidase	bmp1b	0	-0.007629	0.17605	0.0297645
tr|E7F7U5|E7F7U5_DANRE	Mannosidase beta-like	manbal	0	0.0281429	-0.23934	-0.494892
sp|Q6NWH2|MRPB_DANRE	MARCKS-related protein 1-B	marcksl1b marcksl1a marcksl2 zgc:85717	0	-0.194482	0.211024	0.764777
tr|Q803W0|Q803W0_DANRE;tr|F6NVB9|F6NVB9_DANRE	RNA helicase	fc16a02 ddx39 ddx39b wu:fc16a02 zgc:55433 zgc:85646 ddx39ab CH211-106H11.2-001	0	-0.36191	-0.0448689	-0.155306
tr|A0A2R8Q212|A0A2R8Q212_DANRE	Vitellogenin 1	vtg1	0	0.266043	0.310062	0.752808
tr|X1WHB4|X1WHB4_DANRE;tr|F1QY16|F1QY16_DANRE	TatD DNase domain-containing 2 (Fragment)	tatdn2	0	0.0871107	0.0849617	0.327715
tr|E7EXJ5|E7EXJ5_DANRE	ATPase family AAA domain-containing 2	atad2	0	-0.162142	-0.0418737	-0.275379
tr|F1QDH8|F1QDH8_DANRE;tr|A0A2R8QCH5|A0A2R8QCH5_DANRE;sp|A5HAK0|RNSL3_DANRE	Ribonuclease-like 3	rnasel3	0	0.218221	-0.211053	-0.284888
tr|E7F0C0|E7F0C0_DANRE	Syntaxin-binding protein 5b (tomosyn)	stxbp5b	0	-0.534889	-0.189855	-0.419277
tr|Q1LYG5|Q1LYG5_DANRE;tr|A0A0R4IIY8|A0A0R4IIY8_DANRE;tr|F1RBB9|F1RBB9_DANRE;tr|Q1LYG6|Q1LYG6_DANRE	Eukaryotic translation elongation factor 2a, tandem duplicate 1	eef2a.1	0	0.130401	-0.142572	-0.216289
tr|F1R801|F1R801_DANRE;tr|A0A2R8QH26|A0A2R8QH26_DANRE;tr|F1Q6T6|F1Q6T6_DANRE;tr|A0A2R8RT66|A0A2R8RT66_DANRE	Non-specific serine/threonine protein kinase	wnk1b	0	-0.374843	-0.251691	-0.603323
tr|F1RE99|F1RE99_DANRE	Pseudouridine 5'-phosphatase	hdhd1 pudp	0	0.156174	0.11406	0.243785
tr|A0A2R8QJM9|A0A2R8QJM9_DANRE;tr|A0A2R8Q3Z8|A0A2R8Q3Z8_DANRE;tr|Q5TYX2|Q5TYX2_DANRE	Zona pellucida protein AX 1	si:dkeyp-50f7.2 zpax1	0	-0.143148	-0.108102	-0.0301966
tr|B8A4Y6|B8A4Y6_DANRE;sp|Q6DC64|MET16_DANRE	U6 small nuclear RNA (adenine-(43)-N(6))-methyltransferase	mettl16	0	-0.109055	-0.171983	-0.156096
tr|Q7ZUX7|Q7ZUX7_DANRE;tr|F1R9R3|F1R9R3_DANRE	Motile sperm domain-containing protein 1	mospd1	0	0.168432	0.560414	0.810314
tr|E7EYF3|E7EYF3_DANRE	E1 ubiquitin-activating enzyme	uba7	0	-0.211718	-0.216407	-0.291895
tr|F1QYP6|F1QYP6_DANRE	Carboxypeptidase	zmp:0000001085 si:ch211-122f10.4	0	0.144705	-0.171158	0.16085
tr|E9QEJ8|E9QEJ8_DANRE;tr|E9QH66|E9QH66_DANRE;tr|Q7SXT1|Q7SXT1_DANRE	Tartrate-resistant acid phosphatase type 5 (Fragment)	acp5a	0	0.121428	0.268756	0.400617
tr|Q6DRD5|Q6DRD5_DANRE;tr|E9QIT9|E9QIT9_DANRE;tr|B0S614|B0S614_DANRE;tr|B0S613|B0S613_DANRE	Ubiquitin fusion degradation 1-like	fc55f04 wu:fc55f04 zgc:92341 ufd1l DKEY-49H9.2-001	0	0.302253	0.151969	0.099581
tr|F6NPG5|F6NPG5_DANRE	UBX domain protein 7 (Fragment)	ubxn7	0	-0.273678	-0.407286	-0.181407
tr|A0A0G2L6L0|A0A0G2L6L0_DANRE	Phosphatidylinositol transfer protein cytoplasmic 1a	pitpnc1a	0	-0.0456833	-0.0285465	0.354772
tr|F1RDF8|F1RDF8_DANRE	Cellular inhibitor of PP2A	cip2a	0	-0.460918	-0.614127	-0.293264
tr|A0A2R8RKP9|A0A2R8RKP9_DANRE;tr|A0A0R4IK06|A0A0R4IK06_DANRE;tr|A2CER9|A2CER9_DANRE	Ankyrin repeat and FYVE domain-containing 1	ankfy1	0	-0.00401889	-0.112049	0.0787755
tr|A0A2R8QEX8|A0A2R8QEX8_DANRE;tr|Q803J2|Q803J2_DANRE;tr|A0A2R8QIN6|A0A2R8QIN6_DANRE	UBC core domain-containing protein		0	-0.17541	-0.223221	-0.0930714
tr|E7F1X5|E7F1X5_DANRE	Cylindromatosis (turban tumor syndrome),-like	cyldl	0	0.197535	0.0792125	0.456763
tr|E7FFQ2|E7FFQ2_DANRE	Si:dkey-219c3.2	si:dkey-219c3.2	0	0.0337192	-0.158537	-0.0850682
tr|Q6NYE6|Q6NYE6_DANRE	NADH-cytochrome b5 reductase	cyb5r3	0	-0.10616	-0.187672	0.518953
tr|B8JIE8|B8JIE8_DANRE;sp|Q0P448|DPCD_DANRE	Protein DPCD	dpcd	0	-0.318453	-0.662676	-0.468477
tr|A0A0R4IYD0|A0A0R4IYD0_DANRE	40S ribosomal protein S27	rps27l	0	0.301315	0.123124	-0.0208344
tr|B3DK37|B3DK37_DANRE	Lipase maturation factor	zgc:194766 lmf2a	0	-0.0129788	-0.0617198	0.300336
tr|F1RA91|F1RA91_DANRE;tr|E9QEZ3|E9QEZ3_DANRE	Argininosuccinate lyase	asl	0	-0.253917	-0.310662	-0.0395149
tr|A0A2R8QJ09|A0A2R8QJ09_DANRE;tr|E7FAN6|E7FAN6_DANRE;tr|A0A2R8RQW0|A0A2R8RQW0_DANRE	Kinesin family member 20Ba	kif20ba	0	-0.0335486	-0.186419	-0.124249
tr|A0A0R4ILV6|A0A0R4ILV6_DANRE	DNA-directed RNA polymerase	polrmt	0	-0.0402471	-0.102943	0.17894
tr|F1QCK2|F1QCK2_DANRE;tr|A0A2R8RXI2|A0A2R8RXI2_DANRE;tr|B0S6D9|B0S6D9_DANRE	ATP-binding cassette sub-family B member 6	abcb6 abcb6a	0	0.0359005	0.310116	0.223309
tr|F1QCG6|F1QCG6_DANRE;tr|A0A1L1QZG3|A0A1L1QZG3_DANRE;tr|F1QDR6|F1QDR6_DANRE;tr|A0A0G2L6X3|A0A0G2L6X3_DANRE;tr|A0A2R8Q6E9|A0A2R8Q6E9_DANRE;tr|F1QAS7|F1QAS7_DANRE;tr|F1Q579|F1Q579_DANRE;tr|A0A2R8QM07|A0A2R8QM07_DANRE	Adhesion G protein-coupled receptor L3	adgrl3	0	0.816484	1.59919	1.81018
tr|F1QP26|F1QP26_DANRE	NADH:ubiquinone oxidoreductase complex assembly factor 6	si:ch211-233e16.1 ndufaf6	0	-0.246235	-0.594797	-0.439502
tr|Q6DHF2|Q6DHF2_DANRE;tr|A0A2R8RVQ7|A0A2R8RVQ7_DANRE;tr|A0A1D5NSY9|A0A1D5NSY9_DANRE;tr|F6NR63|F6NR63_DANRE	Zgc:92345 protein	fam96b wu:fc08f04 ciao2b zgc:92345	0	-0.133021	-0.136184	0.0393498
tr|Q6P131|Q6P131_DANRE	Thioredoxin 2	zgc:77127 txn2	0	0.225938	0.339406	0.202646
tr|A2BHA3|A2BHA3_DANRE	Creatine kinase	ckma	0	-0.0875678	0.0351277	-0.0510693
sp|Q6PGY6|UFL1_DANRE;tr|F1Q9C7|F1Q9C7_DANRE	E3 UFM1-protein ligase 1	ufl1 zgc:63562	0	0.0683271	-0.0657542	0.171692
tr|I3IT03|I3IT03_DANRE;tr|Q1L9A3|Q1L9A3_DANRE	Protein phosphatase 1, regulatory subunit 13-like	ppp1r13l	0	0.117065	0.0231757	0.416478
tr|A0A0R4IZ33|A0A0R4IZ33_DANRE;sp|Q7ZV43|TOLIP_DANRE;tr|A0A0R4IVK4|A0A0R4IVK4_DANRE	Toll-interacting protein	tollip	0	0.0182065	-0.0819362	0.0214819
tr|E7F4Y8|E7F4Y8_DANRE	Tumor susceptibility 101b	tsg101b	0	-0.0914337	-0.166132	0.15018
tr|F1R789|F1R789_DANRE	Centrin 4	cetn4	0	-0.0888504	-0.106368	0.237156
sp|E7F3I6|CLP1_DANRE	Polyribonucleotide 5'-hydroxyl-kinase Clp1	clp1	0	0.453903	0.3794	0.380665
tr|E9QDY1|E9QDY1_DANRE;tr|E9QDZ6|E9QDZ6_DANRE;tr|F1R0K5|F1R0K5_DANRE	Zgc:101783 (Fragment)	zgc:101783	0	-0.106971	-0.262618	-0.0138642
tr|F1RB68|F1RB68_DANRE	Allantoinase	zgc:103559	0	-0.335505	-0.291654	-0.267707
tr|Q7T2P2|Q7T2P2_DANRE	T-complex protein 1 subunit gamma	cct3	0	0.0147284	0.01313	0.00270267
tr|B0S687|B0S687_DANRE	DNA polymerase alpha subunit B	pola2	0	-0.0274102	-0.0323172	0.0951785
tr|A0A0R4I9G5|A0A0R4I9G5_DANRE;sp|Q5RGU1|COQ8A_DANRE	Atypical kinase COQ8A, mitochondrial	adck3 coq8a coq8aa	0	0.0619039	0.0361117	0.100119
sp|Q6DC04|CARM1_DANRE	Histone-arginine methyltransferase CARM1	carm1 si:dkey-204f11.63 zgc:100805	0	0.21032	0.205521	0.473006
tr|A0A0G2KZE8|A0A0G2KZE8_DANRE	Phosphoribosyl pyrophosphate synthetase-associated protein 1	prpsap1	0	0.25764	0.273906	0.277596
tr|Q5XJS6|Q5XJS6_DANRE	PRA1 family protein	cb937 arl6ip5 zgc:101611 arl6ip5a	0	0.200216	-0.0301966	0.390244
tr|F1QGU0|F1QGU0_DANRE	Phosphoglycolate phosphatase	pgp	0	0.109075	-0.0406702	0.372498
tr|Q502C8|Q502C8_DANRE;tr|F1QCE3|F1QCE3_DANRE	Peroxiredoxin-5	prdx5	0	0.191302	0.186469	0.403427
sp|Q502C1|RT24_DANRE	28S ribosomal protein S24, mitochondrial	mrps24 zgc:112331	0	-0.123062	-0.110345	0.157525
tr|F1R1I5|F1R1I5_DANRE	Cingulin-like 1	cgnl1	0	-0.248316	-0.201614	-0.278832
tr|Q7ZW93|Q7ZW93_DANRE	Eukaryotic translation initiation factor 1B	eif1b zgc:56676	0	-0.0638909	-0.136	0.242638
tr|H0WEA2|H0WEA2_DANRE;tr|Q5RHZ5|Q5RHZ5_DANRE	Si:ch211-214j24.10	si:ch211-214j24.10	0	-0.170264	-0.193748	-0.333282
sp|A1A5V9|ELP5_DANRE	Elongator complex protein 5	elp5 derp6 Rai12 zgc:158278 zgc:158285	0	0.313274	0.220328	-0.101803
tr|B8A6D2|B8A6D2_DANRE	Zgc:66455	zgc:66455	0	0.154048	-0.0901366	0.230884
tr|Q7ZVM5|Q7ZVM5_DANRE;tr|B0JZL0|B0JZL0_DANRE	Tubulin gamma chain	tubgl tubg1	0	0.20738	0.182996	0.370129
tr|Q6DGU0|Q6DGU0_DANRE	DNA-directed RNA polymerase subunit	polr3k	0	0.0797854	0.0942113	0.168272
tr|A0A0R4IIK5|A0A0R4IIK5_DANRE	Extracellular matrix protein 1b	ecm1b	0	0.194496	0.0464853	0.017576
sp|Q6P0H6|CSN4_DANRE;tr|A0A2R8QL66|A0A2R8QL66_DANRE	COP9 signalosome complex subunit 4	cops4 csn4 zgc:77137	0	-0.366698	-0.330032	-0.32116
tr|F1QAA8|F1QAA8_DANRE	CDK5 regulatory subunit-associated protein 2	cdk5rap2	0	0.738288	0.549442	0.183876
tr|A8HAI9|A8HAI9_DANRE	Si:ch211-12h2.8	si:ch211-12h2.8	0	-0.193744	-0.204318	-0.0715593
tr|A0A2R8RI83|A0A2R8RI83_DANRE	Transmembrane protein 43-like	LOC101882355	0	0.0763661	0.0138039	0.00156659
tr|A0A2R8Q6C7|A0A2R8Q6C7_DANRE	RING-type E3 ubiquitin transferase	LOC402879	0	0.248343	0.285861	0.181154
sp|Q503Y4|OVCA2_DANRE	Esterase OVCA2	ovca2 zgc:110011	0	0.0585402	-0.0619499	0.143604
tr|F1QIJ0|F1QIJ0_DANRE;tr|E7FDQ5|E7FDQ5_DANRE	Cell cycle-associated protein 1a	caprin1a	0	0.191749	0.211946	0.352888
tr|F1QPV1|F1QPV1_DANRE	Myosin, light chain kinase 5	im:7148400 si:dkey-194j22.6 mylk5	0	-0.0613015	-0.0457284	0.0411136
tr|A0A0R4IUB5|A0A0R4IUB5_DANRE;tr|A0A0R4IHS9|A0A0R4IHS9_DANRE;tr|A0A0R4IX38|A0A0R4IX38_DANRE	Serine and arginine-rich-splicing factor 11	srsf11	0	0.164979	0.061009	0.452631
tr|A0A286YAC7|A0A286YAC7_DANRE;tr|F1QIR8|F1QIR8_DANRE	Si:dkeyp-98a7.9	si:dkeyp-98a7.9	0	-0.17896	-0.170038	-0.189235
tr|A0A0R4IQE1|A0A0R4IQE1_DANRE	Thioredoxin domain-containing 11	txndc11	0	-0.199879	-0.122123	-0.435047
tr|A8E5B7|A8E5B7_DANRE	NADH dehydrogenase [ubiquinone] 1 beta subcomplex subunit 5, mitochondrial	hm:zeh0024 zgc:123331 ndufb5	0	0.318538	0.325461	0.554203
tr|F1RDC1|F1RDC1_DANRE;sp|Q6NW76|AURKB_DANRE	Aurora kinase	aurkb	0	0.306268	0.136013	0.430546
tr|Q1LYN0|Q1LYN0_DANRE	NADH dehydrogenase [ubiquinone] 1 beta subcomplex subunit 11, mitochondrial	si:dkey-6n6.4 ndufb11	0	0.0370459	-0.0481115	-0.182679
tr|B0S5C4|B0S5C4_DANRE;tr|Q1LVA8|Q1LVA8_DANRE	Acyl-CoA synthetase long chain family member 3b	acsl3b	0	0.107002	0.113741	0.191493
tr|F1QFR4|F1QFR4_DANRE;sp|Q802W4|NOL10_DANRE	Nucleolar protein 10	nol10	0	-0.32421	-0.312528	-0.387288
tr|Q6P0I2|Q6P0I2_DANRE	Proteasome subunit alpha type	zgc:77139 psma8	0	0.225021	0.211391	0.266003
tr|E9QGE7|E9QGE7_DANRE	Si:ch211-171b20.3 (Fragment)	si:ch211-171b20.3	0	0.221453	0.147152	1.22426
tr|E7F7Y0|E7F7Y0_DANRE	Zmp:0000000660	zmp:0000000660	0	0.0773305	-0.0991493	-0.237777
tr|Q4VBI5|Q4VBI5_DANRE	NADH dehydrogenase [ubiquinone] 1 alpha subcomplex subunit 2	zgc:112340 ndufa2	0	-0.112753	-0.451869	-0.0182649
tr|Q6DG57|Q6DG57_DANRE;tr|A2BGQ6|A2BGQ6_DANRE	Rad17 protein	zgc:91969 rad17	0	-0.376908	-0.241754	-0.25034
tr|E7FBZ6|E7FBZ6_DANRE	Ragulator complex protein LAMTOR1	lamtor1	0	0.0956708	-0.0499856	-0.0257595
tr|F6NGH0|F6NGH0_DANRE;tr|F1Q6K1|F1Q6K1_DANRE	Ubiquitin-specific peptidase 24	usp24	0	0.116764	0.0162131	0.190182
tr|B8A4H5|B8A4H5_DANRE	Exosome component 1	exosc1	0	-0.699709	-0.527769	-0.216273
tr|Q6P977|Q6P977_DANRE	RAB42, member RAS oncogene family a	zgc:73061 rab42a	0	-0.0513443	-0.225193	0.0208123
tr|E7FE58|E7FE58_DANRE;tr|A0A286YB35|A0A286YB35_DANRE	WD repeat domain 59	wdr59	0	0.00927869	-0.064251	0.138092
tr|A0A2R8QQI1|A0A2R8QQI1_DANRE	Twinfilin actin-binding protein 1a	twf1a	0	0.22102	0.419376	0.315127
tr|E7F4S2|E7F4S2_DANRE	Chloride intracellular channel 3	clic3	0	-0.112691	-0.0989404	-0.137697
tr|A0A2R8PZL7|A0A2R8PZL7_DANRE;tr|F1RC75|F1RC75_DANRE;tr|B7ZVL5|B7ZVL5_DANRE;tr|A5WWH4|A5WWH4_DANRE	Calcium homeostasis endoplasmic reticulum protein	cherp	0	-0.140686	0.000555516	-0.155713
tr|Q4VBT6|Q4VBT6_DANRE	Ribosomal RNA-processing protein 43	exosc8	0	0.0325562	0.0168954	0.0171741
sp|Q6TGU2|SEH1_DANRE;tr|I3ISB3|I3ISB3_DANRE;tr|I3ISK9|I3ISK9_DANRE	Nucleoporin SEH1	seh1l sec13l si:dkey-263o22.4	0	0.14513	0.107253	0.2173
tr|H0WF22|H0WF22_DANRE;tr|B3DK73|B3DK73_DANRE	Uridylate-specific endoribonuclease (Fragment)	si:dkey-222f8.3	0	0.275545	0.34728	0.533296
tr|Q6PBJ9|Q6PBJ9_DANRE	60S acidic ribosomal protein P2	rplp2	0	-0.402041	-0.50922	-0.313383
tr|E9QC45|E9QC45_DANRE	Si:dkey-88l16.4	si:dkey-88l16.4	0	0.163348	0.221434	0.174787
sp|Q1LWL2|DS22A_DANRE	Dual specificity protein phosphatase 22-A	dusp22a dusp22 si:dkey-190g1.1 zgc:92816	0	-0.325146	-0.320153	-0.0131561
tr|G1K2J9|G1K2J9_DANRE;sp|Q6PCS6|MTFP1_DANRE	Mitochondrial fission process protein 1	mtp18	0	0.162994	0.338533	-0.016488
tr|B8JI52|B8JI52_DANRE;tr|B8JI53|B8JI53_DANRE;tr|A0A2R8QUZ6|A0A2R8QUZ6_DANRE;sp|Q1ECX4|TLK2_DANRE;tr|B8A5H2|B8A5H2_DANRE;tr|F1QH83|F1QH83_DANRE;sp|Q90ZY6|TLK1B_DANRE;tr|A0A0R4IQ51|A0A0R4IQ51_DANRE	Tousled-like kinase 1a (Fragment)	tlk1a	0	-0.192106	-0.0666479	-0.381678
sp|Q6NWC6|CPSF6_DANRE;tr|A0A2R8RIN6|A0A2R8RIN6_DANRE	Cleavage and polyadenylation specificity factor subunit 6	cpsf6	0	0.0789264	0.192864	-0.0414754
tr|Q6P022|Q6P022_DANRE;tr|A0A0R4IMP0|A0A0R4IMP0_DANRE;tr|F1QVD2|F1QVD2_DANRE;tr|E7F8Y4|E7F8Y4_DANRE;tr|I3ITB5|I3ITB5_DANRE;tr|I3ISW3|I3ISW3_DANRE;tr|I3ITA8|I3ITA8_DANRE	Splicing factor U2AF subunit	u2af2b	0	0.225517	0.236065	0.488386
tr|B8JIS6|B8JIS6_DANRE;tr|B8JIS5|B8JIS5_DANRE	Glutathione S-transferase mu tandem duplicate 3	gstm3 gstm.3	0	-0.0750084	-0.146373	0.16296
tr|A0A2R8Q549|A0A2R8Q549_DANRE;tr|F1R8J4|F1R8J4_DANRE;REV__tr|R4GEY4|R4GEY4_DANRE;REV__tr|A0A0H2UKS3|A0A0H2UKS3_DANRE;REV__tr|F1QML8|F1QML8_DANRE;REV__tr|A0A0H2UKW6|A0A0H2UKW6_DANRE	Vitellogenin 2	vtg2	0	0.11926	-0.213389	0.044927
tr|A8DZG2|A8DZG2_DANRE	Serine and arginine-rich-splicing factor 6b	srsf6b	0	-0.0615704	0.141742	0.179764
tr|F1RBC5|F1RBC5_DANRE	Phosphodiesterase 12	pde12	0	0.0416255	0.115162	0.31178
tr|B8K0C4|B8K0C4_DANRE	Nucleoside-triphosphatase, cancer-related	ntpcr	0	0.0749847	-0.0352615	-0.112774
tr|F1QF60|F1QF60_DANRE;tr|A0A286YA00|A0A286YA00_DANRE;tr|A0A2R8QQ04|A0A2R8QQ04_DANRE	CTF18, chromosome transmission fidelity factor 18 homolog (S. cerevisiae)	chtf18	0	0.217069	0.161365	0.333048
tr|Q7T2C6|Q7T2C6_DANRE;tr|Q6GQM5|Q6GQM5_DANRE;tr|A0A2R8QIZ9|A0A2R8QIZ9_DANRE	Rab7 protein	rab7 rab-7 zgc:64058 rab7a	0	0.304705	0.292229	0.236593
tr|Q7ZVD7|Q7ZVD7_DANRE	Chek1 protein	zgc:56093 id:ibd2720 chek1	0	0.167223	-0.0160304	0.0513015
tr|A0A0R4IUV0|A0A0R4IUV0_DANRE	DNA topoisomerase I mitochondrial	top1mt	0	0.221405	-0.0602399	0.564906
tr|F1RB79|F1RB79_DANRE	RAB11 family-interacting protein 1 (class I) a	rab11fip1a	0	0.0848549	0.169844	-0.140642
tr|E9QGZ8|E9QGZ8_DANRE;tr|E9QJL9|E9QJL9_DANRE;tr|E9QD96|E9QD96_DANRE;tr|A0A0R4IAU6|A0A0R4IAU6_DANRE;tr|Q499B0|Q499B0_DANRE	Ddb1 and cul4-associated factor 11 (Fragment)	dcaf11	0	0.135506	0.210819	0.517884
sp|A0PJR5|ECHD3_DANRE;tr|H9GXM9|H9GXM9_DANRE	Enoyl-CoA hydratase domain-containing protein 3, mitochondrial	echdc3 zgc:158321	0	-0.103649	-0.378011	-0.0457657
sp|Q32LU1|MIRO2_DANRE	Mitochondrial Rho GTPase 2	rhot2 zgc:123249	0	0.0794125	0.0403945	0.192612
tr|F1QVW8|F1QVW8_DANRE;tr|F1QBG3|F1QBG3_DANRE;tr|B8JLB0|B8JLB0_DANRE	Zona pellucida sperm-binding protein 3 (Fragment)	zp3b	0	-0.218978	-0.177622	-0.222266
tr|F1Q9E0|F1Q9E0_DANRE	Ubiquitin-like protein ATG12	atg12	0	-0.420279	-0.448323	-0.289035
sp|Q5BJJ8|RM51_DANRE;tr|A0A2U3TVK0|A0A2U3TVK0_DANRE	39S ribosomal protein L51, mitochondrial	mrpl51 zgc:110255	0	-0.00148135	-0.114961	0.523718
tr|Q6PGY7|Q6PGY7_DANRE	CDGSH iron sulfur domain 1	zgc:63561 si:dkey-18n13.4 cisd1	0	0.10953	0.142681	0.070597
tr|Q08BS3|Q08BS3_DANRE;tr|Q1MT41|Q1MT41_DANRE;tr|Q1MT40|Q1MT40_DANRE	Retinoblastoma-binding protein 9	si:ch211-258l4.7 rbbp9	0	0.091059	0.163839	0.0316362
tr|Q1LX26|Q1LX26_DANRE	Si:dkey-238c7.16	si:dkey-238c7.16	0	0.210941	0.317126	0.374265
tr|A0A0G2KCK6|A0A0G2KCK6_DANRE	Spermatogenesis associated 5	spata5	0	-0.0521613	0.0427008	0.0539716
tr|F1QF95|F1QF95_DANRE;tr|E7F4E5|E7F4E5_DANRE	Testis-expressed 2	tex2	0	-0.247366	-0.215405	-0.426037
tr|A8E7G8|A8E7G8_DANRE	Transmembrane 9 superfamily member	tm9sf3	0	0.137008	0.23291	0.069214
tr|X1WE24|X1WE24_DANRE;tr|A0A0R4IBD7|A0A0R4IBD7_DANRE;tr|X1WH63|X1WH63_DANRE;tr|X1WCR2|X1WCR2_DANRE	Si:ch211-162k9.6	si:ch211-162k9.6	0	-0.170438	-0.148617	-0.367545
tr|A0A2R8PVN0|A0A2R8PVN0_DANRE;tr|E7F2S4|E7F2S4_DANRE	SPG7 matrix AAA peptidase subunit, paraplegin	spg7	0	0.0591335	0.0561479	0.073659
tr|A0A0R4I9A3|A0A0R4I9A3_DANRE;sp|Q567Z7|BUD31_DANRE	Protein BUD31 homolog	bud31	0	-0.0815994	-0.147427	-0.173575
tr|A0A2R8QGC0|A0A2R8QGC0_DANRE;sp|X1WER2|UBA5_DANRE;tr|E9QDS5|E9QDS5_DANRE	Ubiquitin-like modifier-activating enzyme 5	uba5	0	0.0288494	-0.0285418	-0.0565229
tr|Q6PBK9|Q6PBK9_DANRE;tr|A0A2R8QA71|A0A2R8QA71_DANRE;tr|A0A2R8Q8M1|A0A2R8Q8M1_DANRE	Peroxiredoxin-6	zgc:73360 prdx6 CH211-246K22.1-001	0	0.17807	0.284596	0.190526
tr|F1R881|F1R881_DANRE;tr|A0A2R8Q6L8|A0A2R8Q6L8_DANRE	SKI2 homolog, superkiller viralicidic activity 2-like	skiv2l	0	0.0240258	0.0178027	0.207649
sp|Q08BM8|CNOT7_DANRE	CCR4-NOT transcription complex subunit 7	cnot7 caf1 zgc:153168	0	-0.0436483	0.0207854	-0.117638
tr|A0A2R8Q3X2|A0A2R8Q3X2_DANRE;tr|A0A2R8QG79|A0A2R8QG79_DANRE	Cytoplasmic dynein 2 heavy chain 1	dync2h1	0	-0.292495	-0.289198	-0.596439
tr|A0A0G2KIQ1|A0A0G2KIQ1_DANRE	RNA helicase	ythdc2	0	0.142677	0.0675024	0.366618
sp|Q6DBU8|LIPH_DANRE	Lipase member H	liph zgc:91985	0	-0.319103	-0.630566	-0.294719
tr|F6P2T1|F6P2T1_DANRE	Si:dkey-32e23.4	si:dkey-32e23.4	0	-0.116977	-0.0594898	-0.189624
tr|E9QGU1|E9QGU1_DANRE;tr|F1R8M2|F1R8M2_DANRE	Zgc:153901 (Fragment)	ftcdnl1	0	0.0970452	0.316174	-0.125893
tr|A0A2R8QHY0|A0A2R8QHY0_DANRE;tr|F1QWS5|F1QWS5_DANRE	Si:ch211-166a6.5	si:ch211-166a6.5	0	-0.00181523	-0.355226	0.105312
tr|F1QWH7|F1QWH7_DANRE;tr|F1QWH5|F1QWH5_DANRE	Kinesin family member 15	kif15	0	-0.030039	0.0347401	-0.107023
tr|Q803H5|Q803H5_DANRE;sp|Q6PH57|GBB1_DANRE;tr|Q5BJ11|Q5BJ11_DANRE	Gnb1l protein	GNB1x fb39f01 gnb1l wu:fb39f01 wu:fb98e06 wu:fj09d12 zgc:55774 gnb1b	0	0.158018	0.163314	0.204643
tr|F6P741|F6P741_DANRE;tr|B3DK04|B3DK04_DANRE	Hexosyltransferase	b3galt11	0	0.140727	0.0770672	0.318807
tr|Q4QRD9|Q4QRD9_DANRE;tr|F1R0C7|F1R0C7_DANRE;sp|Q7T3F7|CHRD1_DANRE	Cysteine and histidine-rich domain (CHORD)-containing 1a	chordc1a zgc:114108	0	0.16303	0.125041	0.363465
tr|A0A2R8PV91|A0A2R8PV91_DANRE	Si:ch211-250e5.16	si:ch211-250e5.16	0	-0.0508239	-0.342463	-0.107233
sp|Q66HW4|GLMP_DANRE	Glycosylated lysosomal membrane protein	glmp si:dkey-263h23.3 zgc:92308	0	-0.00614477	-0.14858	-0.0613979
tr|B0R065|B0R065_DANRE;tr|Q6DC33|Q6DC33_DANRE;tr|B0R069|B0R069_DANRE	Calcipressin-1 (Fragment)	rcan1a	0	0.213749	-0.0223114	0.224414
sp|Q1LXS2|PSMG2_DANRE	Proteasome assembly chaperone 2	psmg2 tnfsf5ip1 si:dkey-263o22.1 wu:fb51b11 zgc:73278	0	-0.230865	-0.401623	0.0460812
tr|Q6NYU4|Q6NYU4_DANRE;tr|E7EY65|E7EY65_DANRE	Metastasis-associated 1 family, member 3	mta3	0	0.106556	-0.100419	-0.219788
tr|Q5U3E2|Q5U3E2_DANRE	Cholesteryl ester transfer protein	cetp	0	0.0936672	-0.0282914	0.213179
sp|Q7T2B9|MTPN_DANRE	Myotrophin	mtpn	0	0.0750715	0.153317	0.0263936
tr|Q6NXC7|Q6NXC7_DANRE	Eukaryotic translation initiation factor 2B, subunit 2 beta	eif2b2	0	0.0590053	-0.0837197	-0.0085675
tr|A8WGN2|A8WGN2_DANRE;tr|U3JB00|U3JB00_DANRE	Carboxypeptidase N, polypeptide 1	cpn1	0	0.037342	-0.12414	0.0376469
tr|F1QLP6|F1QLP6_DANRE;tr|A0A2R8RVQ9|A0A2R8RVQ9_DANRE	Serine/arginine repetitive matrix 2	srrm2	0	-0.372707	-0.242148	-0.0957782
tr|A0A2R8Q739|A0A2R8Q739_DANRE	Zgc:153039	zgc:153039	0	0.0212824	-0.0160924	0.244075
tr|Q7T368|Q7T368_DANRE;tr|Q1LVS0|Q1LVS0_DANRE	Pyruvate dehydrogenase E1 component subunit beta	pdhb	0	0.208901	0.206579	0.174474
sp|Q9I9P9|SMAD2_DANRE;tr|F1Q5P5|F1Q5P5_DANRE;tr|E9QJE3|E9QJE3_DANRE;tr|Q66HX9|Q66HX9_DANRE;tr|Q8AY15|Q8AY15_DANRE;tr|F1QXZ9|F1QXZ9_DANRE	Mothers against decapentaplegic homolog 2	smad2 madh2	0	0.202952	0.0486599	0.23744
tr|A9JRW8|A9JRW8_DANRE;tr|A0A0R4IN62|A0A0R4IN62_DANRE	Suppressor of fused homolog	sufu	0	0.00578964	-0.049715	-0.086722
tr|E9QFS6|E9QFS6_DANRE;tr|E7FAU9|E7FAU9_DANRE	Non-specific serine/threonine protein kinase	pik3r4	0	-0.145522	-0.179634	-0.207574
tr|B8JL82|B8JL82_DANRE;tr|Q7ZUR5|Q7ZUR5_DANRE	Translocon-associated protein subunit gamma	ssr3	0	0.23764	0.32564	0.12758
tr|A0A2R8RKX9|A0A2R8RKX9_DANRE	Guanine nucleotide-binding protein (G protein), beta polypeptide 4b	gnb4b	0	-0.152629	-0.132357	-0.152036
tr|A0A0R4IK82|A0A0R4IK82_DANRE	Si:ch211-233m11.2	si:ch211-233m11.2 xpo5	0	-0.188593	-0.164255	-0.177163
tr|A0A2R8PYW1|A0A2R8PYW1_DANRE;tr|X1WFC4|X1WFC4_DANRE	SH3 domain-containing YSC84-like protein 1	sh3yl1	0	0.095971	0.0930903	-0.0612326
sp|B0UYH6|RPAP2_DANRE	Putative RNA polymerase II subunit B1 CTD phosphatase rpap2	rpap2 si:dkey-63k7.3	0	-0.000906723	0.0877559	-0.0557647
tr|Q6NY24|Q6NY24_DANRE	Phospholipid scramblase	zgc:77051 plscr3b	0	-0.211975	-0.248462	-0.193933
tr|E7F3J3|E7F3J3_DANRE;tr|F6NXG0|F6NXG0_DANRE	AT-rich interactive domain 2 (ARID, RFX-like)	arid2	0	-0.316734	-0.204427	-0.323211
tr|E9QBN4|E9QBN4_DANRE;tr|A0A2R8QI50|A0A2R8QI50_DANRE;tr|F1QL05|F1QL05_DANRE	L-isoaspartyl protein carboxyl methyltransferase,-like (Fragment)	pcmtl	0	0.10585	0.0471985	0.0250658
tr|F1QHC5|F1QHC5_DANRE	Phosphorylated adapter RNA export protein	phax	0	-0.220692	-0.26722	-0.109083
tr|U3JAV2|U3JAV2_DANRE	NHL repeat-containing 2	nhlrc2	0	0.239624	0.453582	0.497052
tr|A0A2R8RS24|A0A2R8RS24_DANRE;sp|Q8JHJ1|RL35_DANRE	60S ribosomal protein L35	rpl35	0	0.139238	0.181066	-0.029793
sp|Q6DRJ7|NDC80_DANRE	Kinetochore protein NDC80 homolog	ndc80 kntc2 kntc2l zgc:111801	0	0.0980192	0.219822	0.202261
tr|I3ISH2|I3ISH2_DANRE;tr|F1QDT4|F1QDT4_DANRE	TAF9 RNA polymerase II, TATA box-binding protein (TBP)-associated factor	taf9	0	-0.311088	-0.346611	-0.314649
tr|E7F0A1|E7F0A1_DANRE	Profilin	pfn1	0	0.0142773	-0.117483	0.258041
tr|Q1MT89|Q1MT89_DANRE;tr|F1QZD2|F1QZD2_DANRE;tr|A0A2R8QGZ5|A0A2R8QGZ5_DANRE	Novel protein	si:ch211-69g19.2 cdca3 CH211-69G19.2-001	0	-0.315453	-0.446409	-0.319654
tr|E7FEQ3|E7FEQ3_DANRE	Molybdopterin synthase catalytic subunit	MOCS2 mocs2	0	-0.365376	-0.394679	-0.140644
sp|Q6IQE5|GET3_DANRE;tr|F1QF33|F1QF33_DANRE	ATPase GET3	get3 asna1 si:dkey-121b10.2 zgc:86799	0	0.0527514	0.174044	0.151956
tr|F8W2N0|F8W2N0_DANRE	Annexin	anxa11b	0	-0.0714582	-0.118981	-0.0561078
tr|A0A2R8RWL4|A0A2R8RWL4_DANRE;tr|A0A2R8QAU3|A0A2R8QAU3_DANRE	IMP U3 small nucleolar ribonucleoprotein 3	imp3	0	-0.162884	-0.0390342	0.125497
sp|Q6DGZ3|THOC7_DANRE	THO complex subunit 7 homolog	thoc7 zgc:92711	0	-0.18694	-0.413376	-0.0694742
tr|Q7ZWE1|Q7ZWE1_DANRE;tr|A0A2R8Q6Z2|A0A2R8Q6Z2_DANRE	PWP1 homolog (S. cerevisiae)	pwp1	0	0.0833216	0.273821	0.158293
sp|F1RAX4|STRA6_DANRE	Receptor for retinol uptake stra6	stra6	0	-0.0955089	-0.116178	-0.30062
tr|Q1LXM1|Q1LXM1_DANRE;tr|Q1LXM2|Q1LXM2_DANRE;tr|Q7T3F0|Q7T3F0_DANRE;tr|F1QKG7|F1QKG7_DANRE	Tropomyosin 4a (Fragment)	tpm4 tpm4a	0	-0.270702	-0.313574	-0.37811
tr|B8JID6|B8JID6_DANRE	Dedicator of cytokinesis 5	dock5	0	-0.203688	-0.0160267	-0.083527
tr|F1RCH4|F1RCH4_DANRE	Notch receptor 2	notch2	0	-0.244196	-0.485041	0.244663
tr|A2AV34|A2AV34_DANRE	Ubiquinone biosynthesis protein	coq9	0	-0.484763	-0.658912	-0.196896
sp|Q6NZZ9|RBM22_DANRE	Pre-mRNA-splicing factor RBM22	rbm22 zgc:77910	0	0.0145641	0.0423543	0.16883
tr|A0A0R4IIC4|A0A0R4IIC4_DANRE	DENN/MADD domain-containing 4C	dennd4c	0	0.00910821	0.0389602	0.0108977
tr|F1QTF4|F1QTF4_DANRE	Baculoviral IAP repeat-containing 5a	birc5a	0	0.0651347	0.116595	0.131757
sp|A4QN59|DPH2_DANRE	2-(3-amino-3-carboxypropyl)histidine synthase subunit 2	dph2 zgc:162269	0	0.104923	0.150629	0.219907
tr|Q7SYK5|Q7SYK5_DANRE	Integral membrane protein 2	wu:fj35c02 fj35c02 itm2c zgc:66349 itm2cb	0	0.0843317	-0.105293	0.201013
tr|E7F2B6|E7F2B6_DANRE	Poly(ADP-ribose) glycohydrolase	parga	0	-0.129455	-0.106834	-0.105157
tr|F1QHH2|F1QHH2_DANRE	THAP domain-containing 12a	prkrira thap12a	0	-0.0340167	-0.52259	-0.262388
tr|Q6NZZ2|Q6NZZ2_DANRE;tr|A0A2R8QAS5|A0A2R8QAS5_DANRE;tr|E9QJ46|E9QJ46_DANRE;tr|A0A2R8Q7L1|A0A2R8Q7L1_DANRE	Actin-related protein 2/3 complex subunit 4	arpc4l arpc4 fa07b12 wu:fa07b12 wu:fb63b05 zgc:101093 zgc:77932	0	0.178108	0.0515326	0.196383
sp|Q6P3L6|DH12A_DANRE	Very-long-chain 3-oxoacyl-CoA reductase-A	hsd17b12a zgc:55589	0	0.204536	0.38957	0.17986
tr|A2BGV1|A2BGV1_DANRE	Mucolipin TRP cation channel 1a	mcoln1 mcoln1a	0	0.21175	0.457198	0.17765
sp|Q6NV31|WDR82_DANRE	WD repeat-containing protein 82	wdr82 wom zgc:55453	0	0.0301489	0.0123321	0.1688
tr|Q6P3J2|Q6P3J2_DANRE	Rho GDP dissociation inhibitor (GDI) alpha	arhgdia	0	0.277365	0.355732	0.176323
tr|F1QWC8|F1QWC8_DANRE;tr|A0A2R8QE91|A0A2R8QE91_DANRE;tr|A0A2R8Q9F1|A0A2R8Q9F1_DANRE;tr|H0WF19|H0WF19_DANRE;tr|F8W5V6|F8W5V6_DANRE;tr|H0WEL8|H0WEL8_DANRE;tr|A0A0R4ITF4|A0A0R4ITF4_DANRE;tr|A0A0N4SUD1|A0A0N4SUD1_DANRE;tr|F1QZC5|F1QZC5_DANRE;tr|F1QWC1|F1QWC1_DANRE;tr|F1QWC0|F1QWC0_DANRE;tr|A0A0R4IQ22|A0A0R4IQ22_DANRE;tr|R4GE93|R4GE93_DANRE;tr|F1QQH9|F1QQH9_DANRE;tr|F1R707|F1R707_DANRE;tr|A0A2R8Q0W1|…	Si:ch1073-110a20.7 (Fragment)	mfap4.5	0	-8.22323e-05	0.0333053	-0.0312433
tr|Q566W6|Q566W6_DANRE	Zgc:112425	wu:fc67h01 wu:fb12a12 wu:fb16h02 wu:fb55a06 wu:fj10g10 zgc:109887 cirbpa zgc:112425	0	0.152477	0.246075	0.223089
tr|E9QE68|E9QE68_DANRE;tr|F1QXU8|F1QXU8_DANRE;tr|X1WEF7|X1WEF7_DANRE;tr|A0A140LGW7|A0A140LGW7_DANRE;tr|A0A286YBB0|A0A286YBB0_DANRE;tr|A0A2R8Q6Y3|A0A2R8Q6Y3_DANRE;tr|F1R7J9|F1R7J9_DANRE;tr|A0A140LGR0|A0A140LGR0_DANRE	Chloride channel protein	clcn5a	0	-0.00672279	-0.186252	0.0207668
tr|F1QSN6|F1QSN6_DANRE;tr|A0A2R8RHG8|A0A2R8RHG8_DANRE;sp|Q803K4|SETD6_DANRE	N-lysine methyltransferase SETD6	setd6	0	0.0355385	0.0189695	0.150526
tr|E7FCM9|E7FCM9_DANRE	Zinc finger protein 593	znf593	0	-0.291872	-0.0211265	-0.0593058
tr|X1WDE1|X1WDE1_DANRE;tr|F1R358|F1R358_DANRE	Tripartite motif-containing 107 (Fragment)	trim107	0	-0.0351326	-0.140339	-0.343862
tr|B8JIQ0|B8JIQ0_DANRE	TAF5 RNA polymerase II, TATA box-binding protein (TBP)-associated factor	taf5	0	-0.0845728	-0.00546271	-0.0264828
tr|A0A2R8Q8L3|A0A2R8Q8L3_DANRE;tr|E9QHK8|E9QHK8_DANRE;tr|F1Q8M7|F1Q8M7_DANRE;tr|F1QH38|F1QH38_DANRE;tr|A0A0R4IQM2|A0A0R4IQM2_DANRE;tr|F1QLE3|F1QLE3_DANRE;tr|F1R6N5|F1R6N5_DANRE;tr|F1QLE9|F1QLE9_DANRE	Si:rp71-1k13.6	fbxo6.1	0	-0.169679	-0.216687	-0.16875
tr|A0A0R4ITZ7|A0A0R4ITZ7_DANRE	Exosome component 7	exosc7	0	-0.129873	-0.309514	-0.144129
tr|Q9I8V1|Q9I8V1_DANRE;tr|Q6XNL8|Q6XNL8_DANRE;tr|Q6IQR3|Q6IQR3_DANRE;tr|Q6IQL9|Q6IQL9_DANRE;tr|F1QUN8|F1QUN8_DANRE;tr|Q6DHS1|Q6DHS1_DANRE	Actin, alpha 1, skeletal muscle	fa27h01 acta1 fb83f06 wu:fa27h01 wu:fb83f06 actc1b	0	-0.14337	-0.457351	0.795981
tr|Q1LVK8|Q1LVK8_DANRE	Signal peptidase complex catalytic subunit SEC11	sec11a	0	0.174388	0.209371	0.127094
tr|F1RCV2|F1RCV2_DANRE;tr|B0S7E7|B0S7E7_DANRE	Acyl-CoA synthetase bubblegum family member 2	acsbg2	0	0.519622	0.263465	0.401678
tr|A0A2R8RPF0|A0A2R8RPF0_DANRE;tr|A0A2R8Q775|A0A2R8Q775_DANRE;tr|A0A2R8QRQ6|A0A2R8QRQ6_DANRE;tr|A0A2R8Q8F4|A0A2R8Q8F4_DANRE;tr|B8JMA1|B8JMA1_DANRE;tr|B8JMA8|B8JMA8_DANRE;tr|B8JMA2|B8JMA2_DANRE;tr|A0A2R8Q6I3|A0A2R8Q6I3_DANRE;tr|F1QH37|F1QH37_DANRE;tr|A0A2R8Q8P3|A0A2R8Q8P3_DANRE;tr|B8JMA7|B8JMA7_DANRE;tr|B8JMA6|B8JMA6_DANRE	UDP-glucuronosyltransferase	ugt2a4	0	0.238572	0.157514	0.415958
tr|A0A077D3Q6|A0A077D3Q6_DANRE;tr|A0A2R8RKH9|A0A2R8RKH9_DANRE;tr|A0A077CZD0|A0A077CZD0_DANRE;tr|A0A2R8QCU4|A0A2R8QCU4_DANRE;tr|F1Q694|F1Q694_DANRE;sp|Q501Z5|GTPB3_DANRE	Mitochondrial GTP binding protein 3	gtpbp3	0	-0.0650579	0.0285002	0.00332964
tr|A0A0H2UKQ5|A0A0H2UKQ5_DANRE;tr|B0S5P8|B0S5P8_DANRE	Par-3 family cell polarity regulator beta a	pard3ba	0	-0.0249742	-0.00761462	-0.0434392
sp|Q3B7Q7|NUBP2_DANRE;tr|F1REW2|F1REW2_DANRE;tr|A0A2R8Q6P8|A0A2R8Q6P8_DANRE	Cytosolic Fe-S cluster assembly factor nubp2	nubp2 zgc:123336	0	0.0869131	0.0995765	-0.0770025
tr|F1QVA7|F1QVA7_DANRE	RAB20, member RAS oncogene family	rab20	0	-0.124649	-0.0053599	-0.128236
tr|E9QET4|E9QET4_DANRE;tr|E7F2W2|E7F2W2_DANRE;tr|A0A2R8Q396|A0A2R8Q396_DANRE;tr|A0A2R8QMK9|A0A2R8QMK9_DANRE;tr|A0A1D5NSJ0|A0A1D5NSJ0_DANRE	Tight junction protein 1a	tjp1 tjp1a	0	-0.166129	-0.18598	-0.275795
tr|H9GXL1|H9GXL1_DANRE	Zmp:0000001114	zmp:0000001114 st14	0	-0.0712083	-0.0503186	0.00193522
tr|F1QNN3|F1QNN3_DANRE;sp|Q7SXB7|MFD4A_DANRE	Major facilitator superfamily domain-containing 4Aa	mfsd4a mfsd4aa	0	-0.211658	-0.249904	-0.10913
sp|Q803F6|RSSA_DANRE;tr|J9JI05|J9JI05_DANRE	40S ribosomal protein SA	rpsa lamr1	0	0.0313065	0.0580002	0.204856
tr|Q6DG42|Q6DG42_DANRE;tr|A0A0R4IRH8|A0A0R4IRH8_DANRE;tr|A5WVS2|A5WVS2_DANRE	Non-specific serine/threonine protein kinase	pak2 cb422 kinase si:dz198m22.1 wu:fb71h01 zgc:91798 pak2a	0	0.0567195	-0.0229411	0.116487
tr|F1R3F7|F1R3F7_DANRE;tr|F1R968|F1R968_DANRE	Complement component 1 Q subcomponent-binding protein, mitochondrial	c1qbp	0	0.137207	0.122597	0.325262
tr|E9QEY4|E9QEY4_DANRE;sp|Q6DHL5|LRC57_DANRE	Leucine-rich repeat-containing protein 57 (Fragment)	lrrc57	0	-0.0879505	-0.0710144	0.0149295
tr|F1QJ34|F1QJ34_DANRE;tr|F1R1R2|F1R1R2_DANRE	tRNA (guanine(10)-N2)-methyltransferase homolog	trmt11	0	-0.200431	-0.24068	0.168534
tr|A0A0R4IVD0|A0A0R4IVD0_DANRE;tr|A0A0R4IKJ3|A0A0R4IKJ3_DANRE	AT-rich interactive domain 1Aa (SWI-like)	arid1aa	0	0.0463462	0.0336204	-0.0129352
tr|B0UXN0|B0UXN0_DANRE	Sulfhydryl oxidase	si:dkey-39n1.2 qsox1	0	-0.187331	-0.222803	-0.0548385
tr|A0A2R8QAK7|A0A2R8QAK7_DANRE	Centromere protein Q	mrpl39 cenpq	0	0.439891	-0.141923	0.250123
tr|Q6DGB0|Q6DGB0_DANRE;tr|A3KPQ6|A3KPQ6_DANRE	Abhydrolase domain-containing 17B, depalmitoylase	zgc:100937 fam108b1 abhd17b	0	0.0402716	0.106635	0.133165
tr|F1Q9U9|F1Q9U9_DANRE	Nuclear receptor-binding SET domain protein 1b	nsd1b	0	0.277414	0.488962	0.394195
tr|B0S603|B0S603_DANRE;tr|A0A2R8QE36|A0A2R8QE36_DANRE;tr|A0A2R8RRC4|A0A2R8RRC4_DANRE;tr|Q0P446|Q0P446_DANRE;tr|A0A2R8RX57|A0A2R8RX57_DANRE;tr|Q503C4|Q503C4_DANRE	Non-specific serine/threonine protein kinase	csnk1g2b	0	-0.00830968	0.132661	0.20852
tr|Q1RMB1|Q1RMB1_DANRE;tr|F1QNU7|F1QNU7_DANRE;tr|F1QSA0|F1QSA0_DANRE	Zgc:136254	zgc:136254	0	0.241251	0.0830158	0.467055
tr|B5DDE1|B5DDE1_DANRE;tr|Q6NZZ8|Q6NZZ8_DANRE	Chitinase	zgc:55406 chia.3	0	-0.0217698	-0.10283	-0.247711
tr|Q803Y0|Q803Y0_DANRE	Zgc:55363 protein	zgc:55363 wu:fi19e07 chp2	0	0.14811	0.159185	0.0936669
tr|Q1L8F5|Q1L8F5_DANRE	CCR4-NOT transcription complex, subunit 4b	cnot4b	0	0.0599538	0.0916574	0.110191
tr|A0A2R8Q359|A0A2R8Q359_DANRE;tr|A0A2R8Q946|A0A2R8Q946_DANRE;tr|E7EXY5|E7EXY5_DANRE;tr|A0A2R8RMY7|A0A2R8RMY7_DANRE;tr|A0A0R4INC0|A0A0R4INC0_DANRE	EMAP-like 1	eml1	0	-0.0456854	-0.127762	-0.424739
tr|Q5BJA1|Q5BJA1_DANRE	40S ribosomal protein S17	zgc:114188	0	-0.0127945	0.0879718	0.0837116
tr|E9QGI0|E9QGI0_DANRE;tr|E7F9F2|E7F9F2_DANRE	Transmembrane protein 104	tmem104	0	0.128453	0.0318879	0.115259
tr|B0S5T6|B0S5T6_DANRE;tr|B0S5T5|B0S5T5_DANRE	Protein phosphatase 2, regulatory subunit B'', beta	si:ch211-269e2.2 ppp2r3b	0	-0.200167	-0.34777	0.158409
tr|F1Q598|F1Q598_DANRE	Calcineurin-binding protein 1	cabin1	0	-0.00516141	0.172575	-0.183991
tr|E7FED4|E7FED4_DANRE;tr|A0A2R8Q612|A0A2R8Q612_DANRE	Si:ch73-40i7.5	si:ch73-40i7.5	0	0.126207	0.050414	0.0493214
sp|Q8JGR6|NCBP2_DANRE	Nuclear cap-binding protein subunit 2	ncbp2 cbp20 ch211-258l4.5	0	-0.0601439	0.0829665	-0.0142654
tr|F1QAH2|F1QAH2_DANRE	Zgc:110353	zgc:110353	0	0.173677	-0.458014	0.305207
tr|A0A0R4IST0|A0A0R4IST0_DANRE;tr|F1RD28|F1RD28_DANRE;tr|E9QG77|E9QG77_DANRE;tr|E9QG63|E9QG63_DANRE;tr|A0A1B0GWZ8|A0A1B0GWZ8_DANRE;tr|E9QI97|E9QI97_DANRE;CON__Q3MHH8;tr|Q6P5J0|Q6P5J0_DANRE;tr|F1QTT5|F1QTT5_DANRE	Alpha-amylase	amy2al1	0	0.11001	0.144558	0.0205594
tr|A0A2R8QMM3|A0A2R8QMM3_DANRE	Diphthine methyl ester synthase	dph5	0	0.10393	0.150237	0.150914
tr|E9QHR6|E9QHR6_DANRE;sp|Q6NWH5|TMM11_DANRE	Transmembrane protein 11, mitochondrial	tmem11	0	0.176416	-0.161654	0.333643
tr|F1QJR6|F1QJR6_DANRE;tr|A0A2R8Q6R8|A0A2R8Q6R8_DANRE	Transmembrane 9 superfamily member	tm9sf5	0	-0.0109116	-0.118069	-0.0760547
sp|Q91398|CSK2B_DANRE	Casein kinase II subunit beta	csnk2b ck2b	0	-0.0771895	-0.113696	0.0502316
tr|B8A539|B8A539_DANRE	Retinol dehydrogenase 12	rdh12	0	-0.0314537	0.0115072	-0.0940054
tr|B8A5N7|B8A5N7_DANRE	M-phase inducer phosphatase	cdc25b	0	-0.00283399	-0.0931876	-0.215673
tr|Q803T5|Q803T5_DANRE	Ahcy protein	hm:zeh1173 AHCY cb1079 D150 ducttrip hm:zeh1364 wu:fj67b02 ahcy	0	0.170526	0.156522	0.498517
sp|A5WWB6|ZWILC_DANRE	Protein zwilch homolog	zwilch si:ch211-242m18.4 si:ch73-94f11.1	0	0.0672467	0.202599	0.129899
tr|F1RB36|F1RB36_DANRE	2-hydroxyacyl-CoA lyase 1	hacl1	0	-0.269592	-0.248365	-0.0727022
sp|Q6NZZ3|CF120_DANRE	UPF0669 protein C6orf120 homolog	zgc:77929	0	-0.0920539	-0.134458	-0.0534002
tr|A0A0R4IFK0|A0A0R4IFK0_DANRE	Calpain 2, (m/II) large subunit a	capn2a	0	0.193971	0.329936	0.358102
tr|A0A2R8Q4B1|A0A2R8Q4B1_DANRE;tr|B8A5L1|B8A5L1_DANRE;tr|A0A0R4IFP3|A0A0R4IFP3_DANRE	Ecm29 proteasome adaptor and scaffold	ecpas	0	0.062058	-0.111568	-0.0172898
tr|F1R7N1|F1R7N1_DANRE	Activating signal cointegrator 1 complex subunit 1	ascc1	0	-0.067628	-0.00132068	-0.144189
tr|A5PN55|A5PN55_DANRE;tr|A0A0R4ITK4|A0A0R4ITK4_DANRE	Malic enzyme	me2 CH211-101J19.1-001	0	-0.116243	-0.214726	-0.0922885
tr|Q7ZZ56|Q7ZZ56_DANRE;tr|Q6TGR5|Q6TGR5_DANRE	Phosphatidylinositol 3,4,5-trisphosphate 3-phosphatase and dual-specificity protein phosphatase PTEN	si:bz1g13.4 fa11a08 fb73f10 fc83f12 fd16b10 fk90e11 pten wu:fa11a08 wu:fb73f10 wu:fc83f12 wu:fd16b10 wu:fk90e11 ptenb	0	-0.150935	-0.121796	-0.0568697
tr|F1Q795|F1Q795_DANRE	Zmp:0000000735	samd9l	0	0.0709716	-0.0134201	-0.0877388
tr|F1Q7F9|F1Q7F9_DANRE	Synaptophysin-like 2a	sypl2a	0	0.201783	0.111741	0.477005
tr|F1QFP1|F1QFP1_DANRE	Coatomer subunit zeta	copz1	0	-0.199861	-0.233479	-0.263934
tr|Q8AWD9|Q8AWD9_DANRE;tr|Q1L9E4|Q1L9E4_DANRE	Cathepsin D	wu:fj17b09 catD wu:fb93e11 ctsd	0	0.119622	0.227136	0.293478
tr|Q5PNM4|Q5PNM4_DANRE;tr|A2BHT9|A2BHT9_DANRE	ATP-dependent Clp protease proteolytic subunit	clpp	0	0.195755	0.0704609	0.299496
tr|B0R174|B0R174_DANRE	Retinol-binding protein 1, cellular, tandem duplicate 1	rbp1 rbp1.1	0	0.132906	0.222469	0.0257704
tr|E7F4Q5|E7F4Q5_DANRE	NADH dehydrogenase [ubiquinone] 1 beta subcomplex subunit 1	ndufb1	0	0.80228	1.1158	0.632248
tr|A5D6T0|A5D6T0_DANRE;tr|A0A2R8QEF2|A0A2R8QEF2_DANRE	Vacuolar protein sorting-associated protein 16 homolog	MGC162584 vps16	0	-0.203257	-0.165719	-0.181582
tr|A0A0G2KZ36|A0A0G2KZ36_DANRE;tr|A0A0R4IG42|A0A0R4IG42_DANRE;tr|A0A0R4IJ00|A0A0R4IJ00_DANRE;sp|Q7T3E5|KAT3_DANRE;tr|A0A0R4IXI3|A0A0R4IXI3_DANRE;tr|A0A0R4IEP7|A0A0R4IEP7_DANRE;tr|A0A0R4IBA4|A0A0R4IBA4_DANRE;tr|A0A0R4IBW8|A0A0R4IBW8_DANRE;tr|A0A0R4IW79|A0A0R4IW79_DANRE;tr|A0A0R4IBA7|A0A0R4IBA7_DANRE	Kynurenine--oxoglutarate transaminase 3	LOC103911241	0	-0.0845041	-0.0475718	0.284002
tr|F1R7S1|F1R7S1_DANRE;tr|A0A0R4IR93|A0A0R4IR93_DANRE	Coatomer subunit epsilon	cope	0	0.18069	0.303429	0.106117
tr|Q90ZZ8|Q90ZZ8_DANRE;tr|A0A2R8PW97|A0A2R8PW97_DANRE;tr|E9QE27|E9QE27_DANRE;tr|E9QFF0|E9QFF0_DANRE	Aldehyde dehydrogenase	zgc:92064 Aldh-III aldh3a2 wu:fc06b11 aldh3a2a	0	-0.172138	-0.0817914	-0.102574
tr|F1R3V8|F1R3V8_DANRE;sp|Q66I12|CCD47_DANRE;tr|A0A2R8QMB8|A0A2R8QMB8_DANRE	PAT complex subunit CCDC47	ccdc47	0	0.00860136	0.129772	0.0507027
tr|A0A0R4ILH1|A0A0R4ILH1_DANRE;tr|A0A0R4IM96|A0A0R4IM96_DANRE	Kinesin family member 16Ba (Fragment)	kif16ba	0	-0.147683	-0.304828	-0.252149
tr|A0A1D5NT05|A0A1D5NT05_DANRE;tr|A0A1D5NS42|A0A1D5NS42_DANRE	Methyltransferase-like 15	mettl15	0	0.0799506	-0.00426418	0.193616
sp|Q561Y0|DAA10_DANRE;tr|E9QCZ2|E9QCZ2_DANRE	Dynein axonemal assembly factor 10	dnaaf10 wdr92 zgc:110253	0	-0.00511644	-0.00438283	0.185817
tr|F1QW01|F1QW01_DANRE;sp|Q8AWD2|MOCS3_DANRE	Adenylyltransferase and sulfurtransferase MOCS3	UBA4 MOCS3 mocs3	0	-0.0505346	-0.149445	-0.0679222
tr|A0A0G2L9K3|A0A0G2L9K3_DANRE	Sorting nexin 2	snx2	0	0.0114244	0.071352	0.262954
tr|E7F3U3|E7F3U3_DANRE	Protein-serine/threonine kinase	pdk1	0	0.068889	-0.176358	0.395302
tr|A5WUR0|A5WUR0_DANRE	Cell division cycle 40 homolog (S. cerevisiae)	cdc40	0	0.163432	0.165684	-0.197393
tr|Q1LVV3|Q1LVV3_DANRE	Wiskott-Aldrich syndrome protein family member	wasf2	0	0.131446	-0.0996364	0.211215
tr|A0A2R8Q843|A0A2R8Q843_DANRE;tr|A0A2R8Q3F0|A0A2R8Q3F0_DANRE;tr|F1QZF7|F1QZF7_DANRE	Eukaryotic translation initiation factor 4Bb	eif4bb	0	0.654197	0.537047	0.182114
tr|Q4V942|Q4V942_DANRE;tr|Q502S1|Q502S1_DANRE;tr|A1L1U3|A1L1U3_DANRE	Zgc:56304	g3bp2b zgc:56304	0	0.024739	0.0645307	0.260252
tr|B0UYD3|B0UYD3_DANRE	Solute carrier family 35 member 2	slc35a2	0	0.0738678	0.0541347	0.0496631
tr|F1Q7U1|F1Q7U1_DANRE	E3 ubiquitin-protein ligase E3D	ube3d	0	-0.205282	-0.138693	-0.184884
tr|A8KB78|A8KB78_DANRE	40S ribosomal protein S23	rps23 zgc:171710	0	0.159485	0.177478	0.310776
tr|Q803V2|Q803V2_DANRE;tr|E9QJJ4|E9QJJ4_DANRE	Phosphoribosyl pyrophosphate synthetase-associated protein 2	wu:fi14g04 zgc:55477 zgc:85610 prpsap2	0	0.0940144	-0.06649	0.199948
sp|Q08C33|ISOC1_DANRE	Isochorismatase domain-containing protein 1	isoc1 zgc:153699	0	-0.250491	-0.177124	-0.323202
tr|F1Q974|F1Q974_DANRE;sp|Q803C1|RNF8_DANRE;tr|I3IRX0|I3IRX0_DANRE	E3 ubiquitin-protein ligase RNF8	RNF8 rnf8	0	-0.0823019	-0.30618	-0.500405
tr|F1R0I0|F1R0I0_DANRE;tr|F1Q7Z9|F1Q7Z9_DANRE	Polymerase (DNA directed), eta	polh	0	-0.231116	-0.350586	-0.13372
tr|A0A0R4ILL2|A0A0R4ILL2_DANRE;sp|Q503X2|RM04_DANRE	39S ribosomal protein L4, mitochondrial	mrpl4	0	0.0706928	0.0561661	0.319237
tr|F1R8S3|F1R8S3_DANRE	Phosphoinositide phospholipase C	plcd1b	0	0.0468304	0.254961	0.214318
tr|Q90WU8|Q90WU8_DANRE;tr|F1R810|F1R810_DANRE	Baculoviral IAP repeat-containing 5b	bir5b birc5b	0	-0.0787118	-0.0671154	-0.0941434
tr|F1QLG5|F1QLG5_DANRE	Activity-dependent neuroprotector homeobox a	adnpa	0	0.379438	-0.0403199	0.142378
tr|Q5TYY2|Q5TYY2_DANRE;tr|F1Q951|F1Q951_DANRE	Exocyst complex component Sec8	exoc4	0	-0.200923	-0.167643	-0.251073
tr|F1R4S0|F1R4S0_DANRE;tr|E7FB83|E7FB83_DANRE	Zgc:152977	sun1a	0	0.126708	0.305986	-0.194068
tr|A0A0R4IPA3|A0A0R4IPA3_DANRE;sp|Q08BR4|STB1B_DANRE;tr|A0A0R4IUW4|A0A0R4IUW4_DANRE;tr|A0A0R4IT84|A0A0R4IT84_DANRE	Histone-lysine N-methyltransferase SETDB1-B	setdb1b	0	-0.0935062	0.292271	0.0279035
tr|E7FAQ8|E7FAQ8_DANRE	Heterogeneous nuclear ribonucleoprotein A1a	hnrnpa1a	0	-0.158803	-0.1012	0.0627129
tr|Q6P6E5|Q6P6E5_DANRE	NADH dehydrogenase [ubiquinone] 1 beta subcomplex subunit 7	zgc:77820 ndufb7	0	0.127632	-0.0376389	0.0760014
tr|A0A2R8Q952|A0A2R8Q952_DANRE;sp|Q58EM4|ARMT1_DANRE	Sugar phosphate phosphatase	armt1	0	-0.0220228	-0.396737	-0.295278
tr|A0A0R4IJG9|A0A0R4IJG9_DANRE;tr|A0A2R8QCT5|A0A2R8QCT5_DANRE;tr|Q08C49|Q08C49_DANRE	Protein kinase, cAMP-dependent, regulatory, type I, beta (Fragment)	prkar1b	0	0.0951326	0.0550969	0.0602601
tr|A0A0R4ISR8|A0A0R4ISR8_DANRE	Zgc:162297	zgc:162297	0	-0.776378	-0.950947	-1.02677
tr|Q568F0|Q568F0_DANRE	Elongation factor 1-alpha	eef1a1 wu:fj34g08 zgc:110335 eef1a1b eef1a1l2	0	0.310043	0.263871	0.30591
tr|A0A2R8Q9H4|A0A2R8Q9H4_DANRE;tr|E9QIQ3|E9QIQ3_DANRE;tr|A0A2R8QTE7|A0A2R8QTE7_DANRE	Nucleoporin 62-like	nup62l	0	-0.085723	-0.096014	-0.00700994
tr|F1QY35|F1QY35_DANRE	Zona pellucida sperm-binding protein 3	zp3e	0	0.00304758	-0.0325513	0.218673
tr|Q1LV45|Q1LV45_DANRE	Hippocampus abundant transcript 1b	hiat1b mfsd14a1	0	-0.404634	-0.542231	-0.462214
sp|Q6PG34|CDKAL_DANRE;tr|A0A0G2KLR5|A0A0G2KLR5_DANRE;tr|A0A2R8PW25|A0A2R8PW25_DANRE	Threonylcarbamoyladenosine tRNA methylthiotransferase	cdkal1 zgc:65864	0	-0.0822726	-0.162881	0.0193129
tr|F1R3V9|F1R3V9_DANRE;tr|F1R071|F1R071_DANRE	Acyl-coenzyme A oxidase	acox1	0	0.157702	0.206422	0.166423
tr|F1R617|F1R617_DANRE;tr|Q503M0|Q503M0_DANRE	Myosin IB	myo1bl2 myo1b	0	-0.0813456	-0.267948	-0.0605095
sp|Q9PUE4|COPG2_DANRE	Coatomer subunit gamma-2	copg2 si:ch211-285d14.8	0	0.0479754	0.00671182	0.0836484
tr|E9QC86|E9QC86_DANRE;tr|F1QT75|F1QT75_DANRE;sp|Q7ZTY4|RBBP7_DANRE	Retinoblastoma-binding protein 4,-like	rbb4l	0	0.0847027	0.182926	0.151667
tr|F1R027|F1R027_DANRE	Proprotein convertase subtilisin/kexin type 5b	pcsk5b	0	-0.0739104	-0.206763	-0.286649
tr|F1QXE9|F1QXE9_DANRE	C-reactive protein 2 (Fragment)	crp2	0	0.0569767	-0.206355	-0.304573
tr|Q6PC01|Q6PC01_DANRE;tr|F1RA98|F1RA98_DANRE;tr|A0A2R8QQM5|A0A2R8QQM5_DANRE	FAU ubiquitin-like and ribosomal protein S30 fusion a	fau faua	0	0.0879882	0.116229	0.254125
sp|E7F555|IFT43_DANRE	Intraflagellar transport protein 43 homolog	ift43	0	0.202912	0.146105	0.0224868
tr|Q1JPT8|Q1JPT8_DANRE	Citrate lyase beta-like	zgc:136594 clybl	0	-0.0838999	-0.192606	-0.15416
tr|Q66HV8|Q66HV8_DANRE;tr|A0A2R8Q476|A0A2R8Q476_DANRE;tr|F1R047|F1R047_DANRE;tr|A0A2R8RZX5|A0A2R8RZX5_DANRE	ATP-dependent 6-phosphofructokinase	pfkm pfkma	0	-0.0136721	-0.0330142	-0.102349
tr|F1RDA6|F1RDA6_DANRE;tr|A0A2R8RNT6|A0A2R8RNT6_DANRE	NADH-ubiquinone oxidoreductase 75 kDa subunit, mitochondrial	ndufs1 ino80db	0	0.00262175	0.0442029	-0.0232442
sp|Q6DI06|TIM10_DANRE	Mitochondrial import inner membrane translocase subunit Tim10	timm10 tim10 zgc:86900	0	0.0995094	0.0959937	0.00759337
tr|E9QGL2|E9QGL2_DANRE;tr|Q6TGW1|Q6TGW1_DANRE	Polymerase (DNA-directed), delta-interacting protein 2 (Fragment)	smtnl poldip2	0	-0.0690402	0.0169402	0.199313
tr|Q6TGV6|Q6TGV6_DANRE;tr|E9QIF2|E9QIF2_DANRE;tr|E9QFZ7|E9QFZ7_DANRE	Proteasome subunit alpha type	zgc:86851 psma5	0	0.162654	0.101347	0.078749
tr|F8W4V6|F8W4V6_DANRE	G-rich RNA sequence-binding factor 1	grsf1	0	0.00418778	-0.00159616	-0.126155
tr|A0A0G2L6W9|A0A0G2L6W9_DANRE	Guanine nucleotide-binding protein subunit gamma	gng10	0	0.258972	0.398725	0.165696
tr|A2BEG3|A2BEG3_DANRE;tr|A0A2R8QAG9|A0A2R8QAG9_DANRE	DGCR8 microprocessor complex subunit	dgcr8	0	0.0902075	0.117549	-0.0310646
tr|A0A2R8Q3J7|A0A2R8Q3J7_DANRE;tr|A0A140LGG1|A0A140LGG1_DANRE	Plexin A1	plxna1	0	0.0746212	0.0527248	0.0842411
tr|A0A140LFZ7|A0A140LFZ7_DANRE;tr|A0A140LG21|A0A140LG21_DANRE;sp|Q7ZUG0|RUXE_DANRE	Small nuclear ribonucleoprotein E	snrpe	0	0.07121	0.0359749	0.26145
tr|A9JT21|A9JT21_DANRE;tr|A0A2R8QCI7|A0A2R8QCI7_DANRE;tr|A0A2R8Q6Q1|A0A2R8Q6Q1_DANRE	CTP synthase	LOC100005970 ctpsb zgc:100914 ctps1b	0	0.121222	0.246915	0.146533
tr|A0A286Y994|A0A286Y994_DANRE;tr|F1REF3|F1REF3_DANRE;tr|F1Q5U9|F1Q5U9_DANRE;tr|F1QH19|F1QH19_DANRE	Zgc:162698	zgc:162698	0	0.163521	0.312226	-0.0307714
sp|Q1L8Y7|SHOC2_DANRE	Leucine-rich repeat protein SHOC-2	shoc2 si:ch211-159c12.3 si:ch211-197i12.3	0	0.00409677	-0.3515	0.0532825
tr|Q6DRD1|Q6DRD1_DANRE	ATP synthase subunit O, mitochondrial	atp5o wu:fk86d05 zgc:109976 atp5po	0	0.0887414	0.10788	0.344102
tr|F1Q6A4|F1Q6A4_DANRE	Catechol-O-methyltransferase domain-containing 1 (Fragment)	comtd1	0	0.053939	0.00122846	0.0985983
tr|A0A2R8QC07|A0A2R8QC07_DANRE;tr|A0A2R8QEC5|A0A2R8QEC5_DANRE;tr|F1QFQ6|F1QFQ6_DANRE	Dihydrolipoyllysine-residue succinyltransferase component of 2-oxoglutarate dehydrogenase complex, mitochondrial	dlst	0	-0.113709	-0.0126426	-0.152545
tr|A0A2R8QG76|A0A2R8QG76_DANRE	Translin-associated factor X	tsnax	0	-0.0723406	-0.146706	-0.00335538
tr|B8A574|B8A574_DANRE;tr|B8A576|B8A576_DANRE;tr|B8A575|B8A575_DANRE;sp|Q6PFL0|MED27_DANRE	Transforming, acidic coiled-coil-containing protein 3	tacc3	0	0.247184	0.298096	0.208753
tr|F1QTW7|F1QTW7_DANRE	THADA armadillo repeat-containing	thada	0	0.271881	0.340373	0.128552
tr|A9JT13|A9JT13_DANRE;sp|Q5XJS5|THOC6_DANRE;tr|A0A2R8QU72|A0A2R8QU72_DANRE	THO complex 6 homolog (Drosophila)	thoc6	0	-0.00382606	-0.00290254	0.218551
sp|Q503N2|SPC24_DANRE	Kinetochore protein Spc24	spc24 spbc24 zgc:110417	0	0.152422	0.179816	0.0858096
tr|Q4VBU7|Q4VBU7_DANRE	Cytochrome c oxidase subunit 5A, mitochondrial	zgc:109989 cox5a wu:fj32b09 zgc:114165 cox5aa	0	-0.0301567	-0.151866	0.17531
tr|A0A2R8QEH4|A0A2R8QEH4_DANRE;tr|Q5RKP8|Q5RKP8_DANRE;tr|A0A2R8QU40|A0A2R8QU40_DANRE	U6 snRNA-associated Sm-like protein LSm2	smx5	0	-0.0659549	-0.112746	-0.00824834
tr|A1A5Y1|A1A5Y1_DANRE	Microsomal glutathione S-transferase 3b	mgst3b zgc:158387	0	0.0653542	0.0273631	0.334817
tr|A0A2R8QFI9|A0A2R8QFI9_DANRE	Phospholipase B-like	plbd2	0	0.044595	0.0877315	-0.109673
tr|A2AWA1|A2AWA1_DANRE;tr|A2AWA0|A2AWA0_DANRE;tr|Q7SXU7|Q7SXU7_DANRE	RNA helicase	ddx39aa	0	0.0298226	0.18409	0.383841
tr|F1QPY7|F1QPY7_DANRE	Small nuclear ribonucleoprotein G	snrpg	0	0.331063	0.177393	0.175165
tr|Q90ZZ7|Q90ZZ7_DANRE;tr|I3IT92|I3IT92_DANRE	Aldehyde dehydrogenase	aldh3d1 aldh3b1	0	0.095531	0.132081	0.231066
tr|X1WCE5|X1WCE5_DANRE	Alpha-mannosidase	man2c1	0	0.284472	0.40253	0.333657
tr|F1QGH5|F1QGH5_DANRE;tr|A8DZA0|A8DZA0_DANRE	RNA-binding motif protein 25b	rbm25b	0	-0.339504	-0.29073	-0.379572
tr|F1R3X2|F1R3X2_DANRE;sp|Q7ZV34|MCTS1_DANRE	Malignant T-cell-amplified sequence	mcts1	0	0.261679	0.325109	0.243309
tr|A0A0R4IJ75|A0A0R4IJ75_DANRE	Integrator complex subunit 1	ints1	0	0.0959868	0.0256699	0.0629094
tr|Q7T3F3|Q7T3F3_DANRE	Ubiquitin-conjugating enzyme E2N-like	ube2nl ube2nb	0	-0.10699	-0.0997131	-0.129658
tr|Q5RGS8|Q5RGS8_DANRE	Si:ch211-147d7.3	si:ch211-147d7.3 nsl1	0	-0.294436	-0.269074	-0.371858
tr|F1QGE3|F1QGE3_DANRE;tr|Q503Z0|Q503Z0_DANRE	Tpd52-like 1	tpd52l1	0	-0.0569618	-0.133515	-0.234065
tr|A0A0R4IMB2|A0A0R4IMB2_DANRE	Complement C3a, tandem duplicate 6	c3a.6	0	-0.0598348	-0.124768	0.0517427
tr|F1QNL8|F1QNL8_DANRE;tr|A0A0R4IQF0|A0A0R4IQF0_DANRE;tr|F1Q861|F1Q861_DANRE	Zgc:153921	zgc:153921	0	0.197172	0.0388608	0.257656
tr|A0A0R4INS7|A0A0R4INS7_DANRE;tr|A0A2R8QJ98|A0A2R8QJ98_DANRE;tr|F1R118|F1R118_DANRE	Beta-N-acetylhexosaminidase	hexdc	0	0.105903	0.0436296	-0.151835
tr|A0A2R8QA46|A0A2R8QA46_DANRE	Si:ch211-186e20.7	si:ch211-186e20.7	0	0.41119	0.667584	0.350295
tr|F1Q727|F1Q727_DANRE;tr|F8W2A6|F8W2A6_DANRE	Si:dkey-256h2.1	si:dkey-256h2.1	0	0.147013	0.0138302	0.391574
tr|X1WC44|X1WC44_DANRE	Si:ch211-212c13.8 (Fragment)	si:ch211-212c13.8	0	0.0791438	0.102394	0.321912
tr|F1R1D1|F1R1D1_DANRE;tr|F1Q653|F1Q653_DANRE	Protein tyrosine phosphatase, non-receptor type 23, a	ptpn23a	0	0.324303	0.242773	0.228077
tr|A0A0R4IFG3|A0A0R4IFG3_DANRE;tr|A0A0R4IT52|A0A0R4IT52_DANRE	Transcription termination factor, RNA polymerase II	ttf2	0	-0.285441	-0.225428	-0.391653
tr|A0A0R4IY96|A0A0R4IY96_DANRE	Integrator complex subunit 5	ints5	0	0.1115	0.0446456	0.110586
tr|F1R606|F1R606_DANRE	Importin subunit alpha	kpna7	0	-0.141044	-0.31979	-0.418853
tr|Q6ZM78|Q6ZM78_DANRE	Splicing factor 3B subunit 5	zgc:92874 si:ch211-8a9.5 sf3b5	0	-0.0832399	-0.178169	-0.140139
tr|E7F6V1|E7F6V1_DANRE;tr|A0A2R8QE63|A0A2R8QE63_DANRE;tr|A0A2R8RZV0|A0A2R8RZV0_DANRE;tr|F8W2W1|F8W2W1_DANRE;tr|A0A286YAM6|A0A286YAM6_DANRE;tr|F8W451|F8W451_DANRE	MLLT10 histone lysine methyltransferase DOT1L cofactor	mllt10	0	-0.0345589	-0.424057	-0.085411
tr|A0A2R8QHD1|A0A2R8QHD1_DANRE;tr|F1QS28|F1QS28_DANRE	Uncharacterized protein		0	0.000925332	-0.041334	0.194124
tr|E9QCT7|E9QCT7_DANRE;tr|A0A0R4IJC7|A0A0R4IJC7_DANRE;tr|E7EZJ5|E7EZJ5_DANRE	YME1-like 1a	yme1l1a	0	0.133284	0.174831	0.258095
tr|B8A6D3|B8A6D3_DANRE	L-2-hydroxyglutarate dehydrogenase	l2hgdh	0	0.130806	0.165121	0.153436
tr|Q6IMW9|Q6IMW9_DANRE	Lsm6 protein	zgc:92379 lsm6	0	0.114653	-0.0190258	0.526702
tr|E7EYW1|E7EYW1_DANRE	FYVE, RhoGEF and PH domain-containing 4b	fgd4b	0	0.115569	0.140617	0.185093
sp|Q6DHK1|NNRE_DANRE	NAD(P)H-hydrate epimerase	naxe aibp apoa1bp si:dkeyp-84f11.6 zgc:92263	0	0.0522672	-0.124846	0.304079
tr|F1QLT2|F1QLT2_DANRE	ATPase cation-transporting 13A2	atp13a2	0	-0.369258	-0.433049	-0.146568
tr|E7FEW2|E7FEW2_DANRE	Mitochondrial poly(A) polymerase	mtpap	0	-0.0555257	-0.0883965	0.052221
tr|Q7T3F9|Q7T3F9_DANRE	39S ribosomal protein L39, mitochondrial	fa13h09 wu:fa13h09 zgc:63888 mrpl39	0	0.133135	0.0648377	-0.0474266
sp|B8JMH0|CAF17_DANRE	Putative transferase CAF17 homolog, mitochondrial	iba57 ch1073-162b20.1	0	-0.0190046	-0.167984	-0.11105
tr|F1QFP2|F1QFP2_DANRE;tr|E7EYR3|E7EYR3_DANRE	RING-type E3 ubiquitin transferase (Fragment)	ttc3	0	-0.227651	-0.692385	-0.246225
tr|E9QDP9|E9QDP9_DANRE;tr|F1QE95|F1QE95_DANRE	Endothelin-converting enzyme 1 (Fragment)	ece1	0	0.0505226	-0.0160742	0.212325
tr|E9QDU1|E9QDU1_DANRE;tr|F1QBI1|F1QBI1_DANRE;sp|Q6PFL6|CCD43_DANRE	Coiled-coil domain-containing protein 43	ccdc43	0	0.101604	0.194596	0.134529
sp|Q2PW47|MED24_DANRE	Mediator of RNA polymerase II transcription subunit 24	med24 lsn thrap4 trap100	0	-0.0154173	-0.15508	-0.126353
tr|F1Q8U0|F1Q8U0_DANRE	Hook microtubule-tethering protein 2	hook2	0	-0.0375113	-0.101402	-0.0297021
tr|A5WVQ0|A5WVQ0_DANRE;tr|A0A2R8RX70|A0A2R8RX70_DANRE	RNA cytidine acetyltransferase	NAT10 nat10	0	-0.0589653	0.0302961	-0.0658652
tr|Q6TGT9|Q6TGT9_DANRE;tr|A0A2R8Q2Y4|A0A2R8Q2Y4_DANRE	Serine and arginine-rich-splicing factor 5a	SFRS5 sfrs5 sfrs5a srsf5a	0	0.125295	0.361314	0.49863
tr|F6NZ18|F6NZ18_DANRE	Phosphatidylcholine transfer protein	pctp	0	0.138208	0.353153	0.253539
tr|Q6DGJ8|Q6DGJ8_DANRE	Surfeit locus protein 4	zgc:92887 surf4l	0	0.168689	0.0848711	0.121732
tr|A0A0G2L5F9|A0A0G2L5F9_DANRE	Complement factor I	cfi	0	0.364865	0.310811	0.593809
tr|F8W3X0|F8W3X0_DANRE;tr|F1QHE7|F1QHE7_DANRE	OTU deubiquitinase 4 (Fragment)	otud4	0	-0.197004	-0.182746	-0.0273965
tr|Q9DGI4|Q9DGI4_DANRE	Sodium/potassium-transporting ATPase subunit beta	wu:fb13c07 cb714 fb13c07 atp1b3b	0	0.0402712	0.0505187	0.1727
tr|F1QJK2|F1QJK2_DANRE;sp|Q642H3|SEP8A_DANRE;tr|F1QKY9|F1QKY9_DANRE;tr|F1QVB3|F1QVB3_DANRE;sp|A4FUM1|SEP8B_DANRE	Septin	sept8a septin8a	0	-0.0700566	-0.0863005	-0.132595
tr|Q6P5J2|Q6P5J2_DANRE	Complement component 8, gamma polypeptide	c8g	0	0.00181405	0.0836435	-0.0258621
tr|A0A286Y8C1|A0A286Y8C1_DANRE;tr|F1R6C8|F1R6C8_DANRE	Catenin (cadherin-associated protein), delta 1	ctnnd1	0	-0.0468684	0.0446249	0.0830951
sp|Q502E5|SMIM8_DANRE	Small integral membrane protein 8	smim8 si:busm1-189a20.6 si:ch211-241J12.5 zgc:112287	0	-0.253391	-0.226678	-0.360742
tr|A0A2R8Q025|A0A2R8Q025_DANRE;tr|A5WVT4|A5WVT4_DANRE	Phospholipid scramblase	si:ch211-71m22.1	0	0.0775188	0.221495	0.164729
tr|Q5RIX5|Q5RIX5_DANRE;REV__tr|E7EXN2|E7EXN2_DANRE	Endoplasmic reticulum transmembrane protein	bcap29	0	0.186523	0.344259	0.243743
tr|B0S7S1|B0S7S1_DANRE	DNA replication licensing factor MCM6	mcm6l	0	0.11082	0.246814	-0.0591892
tr|A8WGS0|A8WGS0_DANRE;tr|Q5RGD1|Q5RGD1_DANRE	Cyb5a protein	cyb5a	0	-0.0404055	-0.0707173	-0.0588229
tr|A0A2R8QT62|A0A2R8QT62_DANRE;tr|A9C3R0|A9C3R0_DANRE;tr|A0A0R4IV16|A0A0R4IV16_DANRE	Interferon-related developmental regulator 2	ifrd2	0	0.182827	0.115343	0.0965377
tr|E7FBD5|E7FBD5_DANRE	IQ motif-containing GTPase-activating protein 1	iqgap1	0	-0.198685	-0.235184	-0.196628
tr|F1QD96|F1QD96_DANRE;tr|A0JMP2|A0JMP2_DANRE	Protein phosphatase, Mg2+/Mn2+-dependent, 1Lb	ppm1lb	0	-0.107375	-0.264757	-0.125947
tr|F1QB30|F1QB30_DANRE	Autocrine motility factor receptor a	amfr amfra	0	-0.0772844	0.323733	0.199158
tr|E7FGL2|E7FGL2_DANRE;tr|A0A2R8Q904|A0A2R8Q904_DANRE	ADP-ribosylation factor guanine nucleotide-exchange factor 1 (brefeldin A-inhibited)	arfgef1	0	0.0701435	0.111592	0.217379
tr|A0A0R4IMS6|A0A0R4IMS6_DANRE;tr|F1QK02|F1QK02_DANRE;tr|A0A286YA24|A0A286YA24_DANRE	Mitochondrial ribosomal protein S22	mrps22	0	0.0874866	0.0113875	0.121703
tr|B0V2X9|B0V2X9_DANRE	alpha-1,2-Mannosidase	man1a2	0	0.0670407	-0.0683263	-0.111824
tr|A0A0R4I9D1|A0A0R4I9D1_DANRE;sp|Q6P298|NUBP1_DANRE	Cytosolic Fe-S cluster assembly factor nubp1	NUBP1 nubp1	0	0.0819927	-0.0857245	0.0812285
tr|Q7ZUJ8|Q7ZUJ8_DANRE	Proteasome subunit beta	psmb3	0	0.123679	0.120901	0.278378
tr|X1WG99|X1WG99_DANRE;tr|F1RCV6|F1RCV6_DANRE	VPS39 subunit of HOPS complex (Fragment)	vps39	0	-0.158091	-0.147355	0.170033
sp|A4QP78|CNO11_DANRE	CCR4-NOT transcription complex subunit 11	cnot11 zgc:163002	0	0.473112	0.432934	0.308106
tr|Q66I86|Q66I86_DANRE	Mitochondrial ribosomal protein L40	zgc:103495 mrpl40	0	0.120126	0.191823	0.144018
tr|R4GDP5|R4GDP5_DANRE	Apoptosis inhibitor 5	api5	0	-0.215463	0.0843843	0.0902219
tr|F1Q7D2|F1Q7D2_DANRE	Ubiquitin-specific peptidase 40	usp40	0	-0.0166781	0.00187242	0.019466
tr|E9QG66|E9QG66_DANRE;tr|A0A2R8QMP4|A0A2R8QMP4_DANRE;tr|A0A2R8QSB2|A0A2R8QSB2_DANRE;tr|A0A0R4IIK3|A0A0R4IIK3_DANRE	ER membrane protein complex subunit 1	si:dkey-7c22.1 emc1	0	0.0536996	-0.0615708	0.136592
tr|B8JMD7|B8JMD7_DANRE;tr|F1R7B0|F1R7B0_DANRE	Furry homolog,-like	fryl	0	-0.141722	-0.336438	0.335349
tr|A0A2R8QEZ2|A0A2R8QEZ2_DANRE;tr|F1R333|F1R333_DANRE;sp|Q7ZW24|ALG11_DANRE	GDP-Man:Man(3)GlcNAc(2)-PP-Dol alpha-1,2-mannosyltransferase	alg11	0	-0.175134	-0.189692	-0.134427
tr|Q561Z7|Q561Z7_DANRE	Try protein	try wu:fb57g08 zgc:109701 prss1	0	-0.0149408	0.0849101	0.197025
tr|Q3B7R0|Q3B7R0_DANRE;tr|F1R377|F1R377_DANRE	Cytochrome C-1	fb80h03 im:6911272 sr:nyz104 wu:fb80h03 zgc:123089 cyc1	0	0.0915235	0.11173	0.0954174
tr|A0A2R8PZX1|A0A2R8PZX1_DANRE;tr|F1QM44|F1QM44_DANRE;sp|Q05AM4|FAH2B_DANRE	Fatty-acid amide hydrolase 2-B	faah2b	0	-0.0660104	-0.0506916	-0.105549
tr|F1QDT3|F1QDT3_DANRE	Notchless protein homolog 1	nle1	0	0.0339338	-0.0149545	0.227744
tr|Q7ZU89|Q7ZU89_DANRE;tr|E9QGY2|E9QGY2_DANRE	Coatomer subunit delta	wu:fb01b08 arcn1l wu:fa10d11 wu:fb76d02 wu:fc52b08 arcn1b	0	0.0270872	0.015192	0.0953116
sp|Q5BJC4|CH033_DANRE;tr|F1R3I7|F1R3I7_DANRE	UPF0488 protein C8orf33 homolog	zgc:112185	0	0.229316	0.224645	0.110617
tr|A2CF48|A2CF48_DANRE;tr|Q642H6|Q642H6_DANRE	Carnitine O-acetyltransferase a	crata	0	0.183241	-0.143068	0.272804
tr|B0S731|B0S731_DANRE;tr|A0A2R8PZN8|A0A2R8PZN8_DANRE	Acetylserotonin O-methyltransferase-like	asmtl	0	-0.0511017	0.137022	0.320313
tr|Q6DRE5|Q6DRE5_DANRE;tr|E7EZW9|E7EZW9_DANRE	NOP56	nol5a nop56	0	0.11155	0.0522929	0.130869
sp|Q6PH11|PYM1_DANRE	Partner of Y14 and mago	pym1 pym wibg zgc:65891	0	0.00506653	0.0186033	-0.0609156
tr|F1R3G8|F1R3G8_DANRE	Spermidine synthase	srm	0	0.109298	0.086888	0.364052
tr|F1RE74|F1RE74_DANRE;tr|A0A2R8Q379|A0A2R8Q379_DANRE;tr|A0A2R8QMA2|A0A2R8QMA2_DANRE	RNA-binding motif protein 25a (Fragment)	si:ch211-12d10.5 rbm25a	0	0.135604	-0.0290964	-0.228852
tr|A0A0G2L8G7|A0A0G2L8G7_DANRE;tr|A0A0H2UKV7|A0A0H2UKV7_DANRE;sp|Q6P0D5|WBP11_DANRE	WW domain-binding protein 11	wbp11	0	-0.122705	-0.170354	0.0354667
tr|B2CQD3|B2CQD3_DANRE;tr|A0A2R8QS89|A0A2R8QS89_DANRE	Nucleophosmin/nucleoplasmin, 2b	npm2 npm2b	0	0.107931	0.149507	0.226661
tr|B0S7K2|B0S7K2_DANRE	Zgc:153352	zgc:153352	0	-0.15312	-0.141119	-0.345692
tr|Q1LXW2|Q1LXW2_DANRE	Regulation of nuclear pre-mRNA domain-containing 2a	rprd2 rprd2a	0	-0.276425	-0.243019	-0.415131
tr|F1QFI4|F1QFI4_DANRE	Phosphatidylinositol-3-phosphatase	mtmr6	0	-0.0844035	-0.0704807	-0.128155
tr|A0A2R8Q130|A0A2R8Q130_DANRE;tr|A2RUY5|A2RUY5_DANRE	Ubiquitin-associated protein 2b	ubap2b	0	-0.0413835	-0.0666397	-0.122683
sp|Q5XJA3|PRRC1_DANRE	Protein PRRC1	prrc1 mys zgc:103484	0	0.223533	0.167491	0.299319
tr|B8A516|B8A516_DANRE	Tubulin alpha chain	tuba1b	0	0.0809901	0.0385697	0.381916
tr|A5HAK1|A5HAK1_DANRE	Ribonuclease like 2	si:ch211-139g14.6 rnasel2	0	-0.260066	-0.263599	-0.234361
tr|F1Q947|F1Q947_DANRE;tr|A0A0R4IW82|A0A0R4IW82_DANRE	Protein NDRG3	ndrg3b	0	-0.0421654	0.0171713	0.137129
tr|A8WGP5|A8WGP5_DANRE;tr|A0A2R8QRD0|A0A2R8QRD0_DANRE;tr|E7F295|E7F295_DANRE;tr|F1QKW9|F1QKW9_DANRE;tr|A0A2R8QK11|A0A2R8QK11_DANRE;tr|A0A2R8QHW2|A0A2R8QHW2_DANRE;tr|R4GDY1|R4GDY1_DANRE;tr|Q6AXI5|Q6AXI5_DANRE;tr|A0A286YBQ2|A0A286YBQ2_DANRE;tr|A0A286YAZ9|A0A286YAZ9_DANRE	Phosphatidylinositol-binding clathrin assembly protein a	picalm picalma	0	-0.148352	-0.075399	-0.299727
tr|F1RDP7|F1RDP7_DANRE;tr|A0A286Y993|A0A286Y993_DANRE	Latexin	lxn	0	-0.110166	-0.106856	0.0328609
tr|A0A2R8RZS9|A0A2R8RZS9_DANRE;tr|F1QJ18|F1QJ18_DANRE;tr|Q1L8Z0|Q1L8Z0_DANRE;tr|F1QHF5|F1QHF5_DANRE;tr|A0A2R8QTU4|A0A2R8QTU4_DANRE;tr|Q1L8Z1|Q1L8Z1_DANRE	Nucleoporin 205	nup205	0	-0.0225533	-0.0253243	-0.0502564
tr|Q6DGH7|Q6DGH7_DANRE	Psmg3 protein	im:7153112 zgc:92917 psmg3	0	-0.480464	-0.44576	-0.50497
tr|E9QC44|E9QC44_DANRE;tr|E7FAH7|E7FAH7_DANRE;tr|Q5U3T9|Q5U3T9_DANRE	Phosphatidylinositol transfer protein cytoplasmic 1b	pitpnc1b	0	0.0442148	0.164864	0.154998
sp|Q5RGJ5|C19L1_DANRE	CWF19-like protein 1	cwf19l1 si:ch211-234f20.6 zgc:153338	0	0.0942538	0.284872	0.207899
sp|Q6PBJ2|CFA20_DANRE	Cilia- and flagella-associated protein 20	cfap20 zgc:73380	0	-0.132325	-0.181137	-0.244084
tr|A0A2R8Q124|A0A2R8Q124_DANRE;tr|Q6P0H8|Q6P0H8_DANRE	Glycerophosphodiester phosphodiesterase 1	gde1	0	-0.177914	0.0767285	-0.179402
tr|F8W546|F8W546_DANRE	Sphingomyelin phosphodiesterase	smpd1	0	-0.112403	0.0131759	-0.195962
tr|E9QJJ0|E9QJJ0_DANRE;tr|Q7SXQ1|Q7SXQ1_DANRE;tr|E9QEY1|E9QEY1_DANRE	TIA1 cytotoxic granule-associated RNA-binding protein-like 1 (Fragment)	tial1	0	0.128436	0.174435	0.387757
tr|A0A0R4IK63|A0A0R4IK63_DANRE	Mitogen-activated protein kinase kinase kinase 4	map3k4	0	0.117093	0.0845581	0.282267
sp|Q5RII9|KTNA1_DANRE	Katanin p60 ATPase-containing subunit A1	katna1 si:dkey-15j16.1 zgc:110580	0	0.106417	0.070317	0.118608
tr|A0A0G2KGW1|A0A0G2KGW1_DANRE	Thyroid hormone receptor interactor 10b	trip10b	0	-0.299068	-0.278486	-0.379672
tr|F1Q6Z1|F1Q6Z1_DANRE	Fas-associated factor family member 2	faf2	0	-0.00871412	0.112154	0.0307351
tr|Q6DC81|Q6DC81_DANRE	Nuclear transport factor 2	nutf2 nutf2l	0	0.154501	0.00140272	1.02714
tr|A2AR68|A2AR68_DANRE	Rab GDP dissociation inhibitor	gdi1	0	-0.29377	-0.125785	-0.107408
tr|A0A0R4ICD2|A0A0R4ICD2_DANRE;tr|E7F9D9|E7F9D9_DANRE	Si:ch73-308l14.2	tcof1	0	0.656881	0.799566	0.785524
tr|A2BGR9|A2BGR9_DANRE	Aldehyde dehydrogenase 2 family member, tandem duplicate 1	aldh2.1	0	0.04287	0.100973	0.0226077
sp|Q4U0S5|PAF1_DANRE;tr|A0A0R4IFZ2|A0A0R4IFZ2_DANRE	RNA polymerase II-associated factor 1 homolog	paf1 paf1l	0	0.0679126	0.177394	-0.0143669
tr|X1WHC2|X1WHC2_DANRE;tr|F1R182|F1R182_DANRE	Aminoacyl tRNA synthetase complex-interacting multifunctional protein 2 (Fragment)	aimp2	0	-0.17606	-0.273323	-0.153315
tr|E7FBV5|E7FBV5_DANRE	E3 ubiquitin-protein ligase	dtx3l1 si:ch73-78o10.1 dtx3la	0	0.0169696	0.0116804	-0.075256
tr|F1QS51|F1QS51_DANRE;tr|A5WUU2|A5WUU2_DANRE	Early endosome antigen 1	eea1	0	-0.117727	-0.0635706	-0.207612
tr|E7FDL3|E7FDL3_DANRE	Si:ch211-136m16.8	si:ch211-136m16.8	0	-0.0862954	-0.087076	-0.243083
tr|F1RCK9|F1RCK9_DANRE;tr|A0A0R4IWY5|A0A0R4IWY5_DANRE;tr|F1QAK1|F1QAK1_DANRE;tr|I3ISN6|I3ISN6_DANRE;tr|A0A0R4IG10|A0A0R4IG10_DANRE;tr|Q58EK7|Q58EK7_DANRE;tr|A0A0R4IXC2|A0A0R4IXC2_DANRE;tr|A0A2R8QHK6|A0A2R8QHK6_DANRE;tr|A0A2R8Q8Y9|A0A2R8Q8Y9_DANRE	Septin 9a	sept9a septin9a	0	-0.200203	-0.239036	-0.383325
tr|A0A0R4IWA5|A0A0R4IWA5_DANRE	Elongator complex protein 5	elp5	0	-0.133923	-0.0755001	-0.17762
tr|A0A0G2L0S9|A0A0G2L0S9_DANRE	Epidermal growth factor receptor pathway substrate 15-like 1b	eps15l1b	0	-0.0352578	0.0108256	-0.00637324
tr|B2GTW6|B2GTW6_DANRE;sp|Q7ZVY5|CISY_DANRE	Citrate synthase	cs	0	0.145433	0.153745	0.365301
tr|A0A2R8QEJ6|A0A2R8QEJ6_DANRE;tr|A0A2R8Q420|A0A2R8Q420_DANRE;tr|F1QV13|F1QV13_DANRE	Golgi-associated, gamma adaptin ear-containing, ARF-binding protein 1	gga1	0	0.0344614	0.12069	0.0295249
tr|F1Q6J6|F1Q6J6_DANRE	Kelch-like family member 11	klhl11	0	0.147363	0.0754746	0.374598
tr|Q803H2|Q803H2_DANRE	Holocytochrome c-type synthase	id:ibd1278 hccs wu:fb18h01 wu:fc64e12 wu:fi43e01 hccsb	0	0.0397421	0.302275	0.0910993
sp|A5WVU9|TRIQK_DANRE	Triple QxxK/R motif-containing protein	triqk si:ch211-160k22.1	0	-0.102053	-0.471605	-0.783985
tr|F1QPA7|F1QPA7_DANRE;sp|Q6DEJ5|AASD1_DANRE	Alanyl-tRNA-editing protein Aarsd1	aarsd1	0	0.0262536	-0.0218957	-0.00561276
tr|R4GEM8|R4GEM8_DANRE;sp|E7FBU4|MMS19_DANRE	MMS19 nucleotide excision repair protein	mms19	0	-0.0100803	-0.126696	0.0317997
tr|A5WVL6|A5WVL6_DANRE;tr|A5WVL7|A5WVL7_DANRE;tr|A5WVL8|A5WVL8_DANRE	Cathepsin La	ctsl1a ctsla	0	0.0857035	0.218462	0.595949
tr|A0A0R4ILX2|A0A0R4ILX2_DANRE;tr|A3KPZ2|A3KPZ2_DANRE	Carnitine O-acetyltransferase b	cratb	0	0.0133631	-0.177531	0.0874647
tr|B8JL27|B8JL27_DANRE;tr|A0A286YBK3|A0A286YBK3_DANRE	Polypeptide N-acetylgalactosaminyltransferase	galnt7	0	-0.183363	-0.216249	-0.268841
tr|A0A286Y8J9|A0A286Y8J9_DANRE	Si:dkeyp-98a7.9	si:dkeyp-98a7.9	0	0.213051	0.15924	0.155766
tr|Q5SPG8|Q5SPG8_DANRE	Acyl-CoA thioesterase 20	si:dkey-11e23.4 acot20	0	0.14514	0.325153	0.188708
tr|B8JLU8|B8JLU8_DANRE	Si:ch73-90k17.1 (Fragment)	si:ch73-90k17.1	0	-0.0524192	-0.22776	0.103853
tr|A0A2R8QP95|A0A2R8QP95_DANRE	V-ral simian leukemia viral oncogene homolog Bb (ras-related)	ralbb	0	0.0824496	0.103896	0.0150566
tr|A0A2R8QC11|A0A2R8QC11_DANRE;tr|A0A2R8RTZ0|A0A2R8RTZ0_DANRE;tr|A0A2R8RHK1|A0A2R8RHK1_DANRE;tr|A0A2R8Q8A4|A0A2R8Q8A4_DANRE;tr|A9C3V8|A9C3V8_DANRE;tr|A0A0B4J1B0|A0A0B4J1B0_DANRE	Insulin-like growth factor 2 mRNA-binding protein 2a	igf2bp2a	0	0.137607	0.363993	0.0489362
tr|F1Q907|F1Q907_DANRE;tr|Q1LYQ0|Q1LYQ0_DANRE	Zgc:162396 (Fragment)	zgc:162396	0	0.0873258	0.0938328	0.305656
tr|A0A0R4IGX3|A0A0R4IGX3_DANRE;tr|F6NTY9|F6NTY9_DANRE	Intelectin 3	itln3	0	-0.132332	-0.150647	-0.0806907
tr|K7DYE9|K7DYE9_DANRE;tr|Q1LX53|Q1LX53_DANRE;tr|A0A2R8QI00|A0A2R8QI00_DANRE	BCL2-like 13 (Fragment)	bcl2l13	0	0.13864	0.219527	0.241734
tr|F1QS22|F1QS22_DANRE	Ferritin	zgc:56095	0	0.0259358	0.0306786	0.0357994
tr|A3KPR4|A3KPR4_DANRE;tr|X1WGM1|X1WGM1_DANRE;tr|A0A140LGV2|A0A140LGV2_DANRE	Histone H4	LOC100329358 LOC100150038 LOC100331412 LOC103908680 LOC108181627 LOC562770 LOC794549 si:ch211-113a14.17 si:ch211-113a14.6 si:ch73-36p18.4 si:dkey-108k21.12 si:dkey-108k21.18 si:dkey-108k21.28 si:dkey-23a13.7 hist1h4l zgc:165555	0	0.124244	0.296174	1.25018
tr|Q7ZU67|Q7ZU67_DANRE;tr|A0A2R8Q3A3|A0A2R8Q3A3_DANRE;tr|A0A2R8PYN1|A0A2R8PYN1_DANRE;tr|A0A0R4IKM4|A0A0R4IKM4_DANRE	RNA helicase	eif4a1b eif4a2	0	0.234418	0.197084	0.0294995
tr|A5WVN5|A5WVN5_DANRE	URI1 prefoldin-like chaperone	uri1	0	-0.117925	-0.0712022	-0.224282
sp|Q5XIZ6|GPD1L_DANRE	Glycerol-3-phosphate dehydrogenase 1-like protein	gpd1l	0	0.140301	0.052191	0.292198
tr|B0UYH8|B0UYH8_DANRE;tr|B0UYH9|B0UYH9_DANRE;tr|B0UYI0|B0UYI0_DANRE	Cell division cycle 7 homolog (S. cerevisiae)	cdc7	0	0.0519768	-0.104192	0.0960036
tr|A0A0G2KW52|A0A0G2KW52_DANRE	Nicastrin	ncstn	0	0.0845579	-0.0206338	0.47741
tr|A0A0R4IW94|A0A0R4IW94_DANRE;tr|A7MCM0|A7MCM0_DANRE;sp|Q7ZVZ7|AB17C_DANRE	Alpha/beta hydrolase domain-containing protein 17C (Fragment)	abhd17c	0	0.158322	0.247784	0.0275487
tr|A0A0R4IDU8|A0A0R4IDU8_DANRE;tr|A0A0R4IT42|A0A0R4IT42_DANRE	Ig-like domain-containing protein		0	0.116516	-0.100556	0.255435
tr|F1QQ34|F1QQ34_DANRE	Mitochondrial ribosomal protein L13	mrpl13	0	-0.0463123	0.0106245	-0.0511711
tr|A0A2R8QT76|A0A2R8QT76_DANRE;sp|Q1LXI5|RM54_DANRE	Uncharacterized protein		0	-0.108725	-0.318421	-0.16466
tr|A2BG36|A2BG36_DANRE;tr|A2BG37|A2BG37_DANRE	Vesicle-associated membrane protein 5	vamp5	0	0.19987	0.412943	0.0266721
tr|A0A0R4ITN4|A0A0R4ITN4_DANRE	Elongation factor-like GTPase 1	eftud1 efl1	0	0.227965	0.0778146	0.205618
tr|Q6NWC3|Q6NWC3_DANRE;tr|E9QDR0|E9QDR0_DANRE	40S ribosomal protein S2	rps2	0	0.00140766	-0.0301025	0.177023
tr|A0A2R8QJ20|A0A2R8QJ20_DANRE;tr|A0A2R8QB62|A0A2R8QB62_DANRE;tr|A0A2R8Q869|A0A2R8Q869_DANRE	Hook microtubule tethering protein 3	hook3	0	-0.221833	-0.286308	0.122857
tr|E7EZE6|E7EZE6_DANRE	U6 snRNA-associated Sm-like protein LSm3	LSM3 lsm3	0	0.130844	-0.114474	0.147109
tr|Q8AXX6|Q8AXX6_DANRE	Serine/threonine protein phosphatase 2A regulatory subunit	zgc:85613 ppp2r5e2 wdb1 ppp2r5ea	0	0.0322241	-0.0818063	0.0701237
tr|E9QCG0|E9QCG0_DANRE	COMM domain-containing 6	commd6	0	-0.236275	-0.404756	-0.338221
tr|A0A2R8Q6Y1|A0A2R8Q6Y1_DANRE	GB1/RHD3-type G domain-containing protein		0	0.303141	0.27431	-0.232546
tr|F1QSX8|F1QSX8_DANRE	LIM domain-containing preferred translocation partner in lipoma	lpp	0	-0.13176	0.123776	-0.164982
tr|A0A0G2L9C0|A0A0G2L9C0_DANRE	Uncharacterized protein		0	0.143854	0.282645	0.33608
tr|A0A0G2KZI8|A0A0G2KZI8_DANRE	Sodium/hydrogen exchanger	slc9a1a	0	0.110267	0.0827228	0.167982
tr|E7F7Y8|E7F7Y8_DANRE	Serine/threonine kinase 31	stk31	0	0.0758969	0.0728836	0.252938
tr|Q6TEN9|Q6TEN9_DANRE;tr|F1QNY5|F1QNY5_DANRE	Copine I	CPNE3 cpne3l cpne1	0	0.109658	0.0891142	0.180326
tr|A0A2R8Q094|A0A2R8Q094_DANRE	Spindle and centriole-associated protein 1	spice1	0	0.085839	0.00792385	0.0320406
tr|F1QJY8|F1QJY8_DANRE;tr|F1QJQ9|F1QJQ9_DANRE	Non-SMC condensin I complex, subunit G	ncapg	0	0.00953188	0.128011	0.0357981
tr|A2AR67|A2AR67_DANRE	ATPase H+-transporting accessory protein 1b	atp6ap1 atp6ap1b	0	-0.0906675	-0.193297	-0.0245799
tr|F1Q8E5|F1Q8E5_DANRE	MLX-interacting protein	si:ch211-110p13.4 mlxip	0	0.0854379	-0.0899755	-0.0402248
tr|E9QBB2|E9QBB2_DANRE	Transmembrane protein 176l.1	tmem176l.1	0	0.211212	0.142152	0.00397878
tr|E7FCU0|E7FCU0_DANRE;tr|F1QGI4|F1QGI4_DANRE;tr|A0A0A0MPF3|A0A0A0MPF3_DANRE;tr|F1QW36|F1QW36_DANRE;tr|E9QGH7|E9QGH7_DANRE	Nucleophosmin	npm1a	0	0.00414238	0.103812	0.0162737
sp|Q1L8U8|STB1A_DANRE	Histone-lysine N-methyltransferase SETDB1-A	setdb1a si:ch211-81a5.6	0	-0.0414989	0.0350391	-0.0564052
sp|Q9W7E7|SMAD5_DANRE;tr|A5PMB9|A5PMB9_DANRE	Mothers against decapentaplegic homolog 5	smad5 madh5 sbn	0	-0.0871214	-0.141422	0.104818
tr|E7FGV8|E7FGV8_DANRE;sp|Q08BY1|MED17_DANRE	Mediator of RNA polymerase II transcription subunit 17	MED17 med17	0	-0.234165	-0.300159	0.048497
tr|Q5XJ62|Q5XJ62_DANRE;tr|E9QB41|E9QB41_DANRE;tr|A0A2R8QJ29|A0A2R8QJ29_DANRE;tr|A0A2R8QES8|A0A2R8QES8_DANRE;tr|F1QWU4|F1QWU4_DANRE;tr|A0A2R8RYI8|A0A2R8RYI8_DANRE;tr|E9QC87|E9QC87_DANRE;tr|A0A2R8QAG2|A0A2R8QAG2_DANRE;sp|Q6P0G6|MYL1_DANRE	Myosin, light chain 6, alkali, smooth muscle and non-muscle	zgc:103624 myl6	0	-0.295881	-0.325603	-0.244594
sp|Q7ZTI5|MED21_DANRE	Mediator of RNA polymerase II transcription subunit 21	med21 surb7 si:ch211-203h15.4	0	-0.122275	-0.239047	0.189063
tr|E7FCP7|E7FCP7_DANRE	Si:ch73-12o23.1	gaa2	0	-0.0305736	0.0413262	-0.031224
tr|A7YT51|A7YT51_DANRE	Splicing factor 3b, subunit 2	sf3b2 zgc:136773	0	0.178301	0.387464	0.330115
tr|Z4YIK9|Z4YIK9_DANRE;sp|A4IG59|WASH1_DANRE	WAS protein family homolog 1	wash1	0	0.0818305	-0.0838368	-0.11185
tr|E7FCD8|E7FCD8_DANRE	H(+)-transporting two-sector ATPase	atp6v1ab	0	0.0461768	-0.0856135	0.229878
tr|Q5RFW3|Q5RFW3_DANRE;tr|R4GEY6|R4GEY6_DANRE;tr|R4GF25|R4GF25_DANRE	Nucleoporin 43	nup43	0	-0.101392	-0.138055	-0.0779932
tr|Q1LUU7|Q1LUU7_DANRE	Kinesin-like protein	kifc1 DKEY-264N13.2-001	0	0.111703	0.0887476	0.208191
tr|A0A0G2KLD8|A0A0G2KLD8_DANRE	Biphenyl hydrolase like	bphl	0	0.0223507	-0.0380387	0.239807
tr|Q6DH29|Q6DH29_DANRE	28S ribosomal protein S26, mitochondrial	zgc:92670 mrps26 CH211-243O19.8-001	0	0.0502999	0.0920658	-0.0817716
sp|Q7SXU0|EI3JA_DANRE;tr|F8W3K1|F8W3K1_DANRE;tr|X1WES8|X1WES8_DANRE	Eukaryotic translation initiation factor 3 subunit J-A	eif3ja eif3j eif3s1a zgc:63801	0	0.137042	0.267971	-0.0315743
tr|Q6PBY8|Q6PBY8_DANRE	S-phase kinase-associated protein 1	skp1a zgc:73186 skp1	0	0.176194	0.350575	0.0677658
tr|Q6DGL4|Q6DGL4_DANRE	60S ribosomal protein L29	rpl29 zgc:92868	0	0.00314924	0.273764	0.0497725
tr|A3KPH8|A3KPH8_DANRE	Pentaxin	crp2	0	0.186587	0.0712193	0.42533
tr|B8A445|B8A445_DANRE;tr|F1Q9M4|F1Q9M4_DANRE	Choline transporter-like protein (Fragment)	slc44a1 slc44a1a	0	-0.128855	-0.0581007	0.0347603
tr|F1R3Y3|F1R3Y3_DANRE	Guided entry of tail-anchored proteins factor 4	get4	0	-0.00636752	-0.117799	-0.0366137
tr|E7FAA1|E7FAA1_DANRE	Si:ch211-157c3.4	si:ch211-157c3.4	0	0.086028	0.170038	0.36436
tr|E7FDP4|E7FDP4_DANRE	Galactokinase 2	galk2	0	0.155192	0.190146	0.178993
tr|B0S6V7|B0S6V7_DANRE	Phosphatidylinositol 3-kinase regulatory subunit alpha	pik3r1	0	-0.166144	-0.165229	-0.117617
tr|Q5RGW0|Q5RGW0_DANRE;tr|F1R2T5|F1R2T5_DANRE;tr|A0A286YAW0|A0A286YAW0_DANRE	UHRF1-binding protein 1-like	uhrf1bp1l	0	-0.0585446	-0.219874	-0.0228705
tr|A0A0R4IR76|A0A0R4IR76_DANRE;tr|F1Q584|F1Q584_DANRE;tr|Q8JIG1|Q8JIG1_DANRE;tr|Q9I879|Q9I879_DANRE;tr|A0A2R8RSG0|A0A2R8RSG0_DANRE;tr|A0A0R4IH97|A0A0R4IH97_DANRE;tr|E7F4H0|E7F4H0_DANRE;tr|A4IG25|A4IG25_DANRE	Aryl hydrocarbon receptor nuclear translocator-like 2	arntl2	0	0.0486165	0.215862	0.0686739
tr|F1QC05|F1QC05_DANRE	Epoxide hydrolase	ephx1	0	-0.102023	-0.0651237	-0.186558
tr|E9QF61|E9QF61_DANRE;tr|E9QFY0|E9QFY0_DANRE;tr|E9QEW1|E9QEW1_DANRE	FKBP prolyl isomerase-like (Fragment)	si:ch73-381f5.3 fkbpl	0	-0.0256944	-0.103905	0.0482993
sp|Q66HV4|COPB_DANRE	Coatomer subunit beta	copb1 hap happy	0	0.00284909	0.0252709	0.0616165
sp|Q0VFV6|SELS_DANRE	Selenoprotein S	vimp sels zgc:136970	0	-0.0151291	-0.0221028	0.138334
tr|F1R879|F1R879_DANRE	Gem (nuclear organelle)-associated protein 7	gemin7	0	0.258709	0.319596	0.110569
tr|A0A0N4STS5|A0A0N4STS5_DANRE;tr|A0A2R8QKQ3|A0A2R8QKQ3_DANRE;tr|A0A0G2KXW0|A0A0G2KXW0_DANRE;tr|A0A0G2KGX1|A0A0G2KGX1_DANRE;tr|X1WEM7|X1WEM7_DANRE	Si:ch73-389k6.1	si:ch73-389k6.1	0	0.0136113	0.0379002	0.457692
tr|F1QW70|F1QW70_DANRE;sp|B0R0I6|CHD8_DANRE;tr|E7FH24|E7FH24_DANRE;tr|A0A2R8PZ65|A0A2R8PZ65_DANRE	DNA helicase (Fragment)	chd8	0	-0.0689239	-0.0585476	-0.164244
sp|Q6TEL1|RA21A_DANRE	Double-strand-break repair protein rad21 homolog A	rad21a rad21 SCC1	0	-0.214397	-0.151406	-0.0490901
tr|B8JIJ7|B8JIJ7_DANRE	Retinol dehydrogenase 14a	rdh14a	0	0.146749	0.235072	0.39119
tr|Q6NV37|Q6NV37_DANRE;tr|Q6IQP1|Q6IQP1_DANRE	Glycogenin 1	gyg1 gyg1a	0	0.170276	0.248337	0.341089
tr|G1K2I9|G1K2I9_DANRE;sp|A5WVX1|EFNMT_DANRE	eEF1A lysine and N-terminal methyltransferase	mettl13	0	-0.4015	-0.342213	-0.333103
tr|A0A0R4IWM3|A0A0R4IWM3_DANRE;tr|F1QH49|F1QH49_DANRE	Cyclin G-associated kinase	gak	0	0.131808	0.183031	0.0558327
tr|F6P805|F6P805_DANRE	Ankyrin repeat domain 24	si:dkey-94n12.4 ankrd24	0	0.881816	1.1458	1.05784
tr|Q8UUT6|Q8UUT6_DANRE	Plp1a protein	DM20 DMalpha2c plp1 wu:fc27f01 wu:fj36d03 wu:fj42d08 zgc:110499 plp1a	0	-0.139912	-0.0473477	-0.296594
tr|A0A0R4IIR9|A0A0R4IIR9_DANRE;sp|Q6NY89|LSG1_DANRE	Large subunit GTPase 1 homolog	lsg1	0	-0.0103753	0.0611537	-0.119179
tr|F1QWT8|F1QWT8_DANRE;tr|Q0P453|Q0P453_DANRE	Peroxisomal biogenesis factor 11 beta (Fragment)	pex11b	0	-0.161467	-0.166944	0.0596547
tr|A0A0R4IR57|A0A0R4IR57_DANRE	Integrin beta	itgb1b	0	0.0385383	0.277857	0.344913
tr|E7F0H8|E7F0H8_DANRE;tr|F1Q895|F1Q895_DANRE	High mobility group box 3b	hmgb3b	0	0.0815528	0.204867	0.0638975
tr|Q7SYI9|Q7SYI9_DANRE;tr|A0A0R4IS22|A0A0R4IS22_DANRE	Deoxyribodipyrimidine photo-lyase	cpdp zgc:66475	0	-0.154041	-0.112163	-0.151939
tr|Q5BLG1|Q5BLG1_DANRE;tr|A2AR64|A2AR64_DANRE;tr|A2AR65|A2AR65_DANRE	Zgc:110775	rca2.1 zgc:110775	0	-0.234074	0.0543491	-0.107192
tr|F1RBR0|F1RBR0_DANRE	eIF-2B GDP-GTP exchange factor subunit epsilon	eif2b5	0	0.0960832	0.0636413	0.375519
tr|F1QFJ8|F1QFJ8_DANRE	Heterogeneous nuclear ribonucleoprotein H1,-like	hnrnph1l	0	0.0671266	0.25533	0.301026
tr|Q6AZC1|Q6AZC1_DANRE	26S protease regulatory subunit 8 (Fragment)	wu:fb23a11 wu:fa14g03 zgc:92464 psmc5	0	-0.0557616	-0.121674	-0.0267076
tr|A0A2R8Q9E0|A0A2R8Q9E0_DANRE;tr|A0JMN8|A0JMN8_DANRE;tr|A9C3S2|A9C3S2_DANRE;tr|A0A2R8QPA9|A0A2R8QPA9_DANRE	Oxysterol-binding protein	osbpl9	0	-0.111491	-0.221444	-0.162157
tr|Q1LVP7|Q1LVP7_DANRE	Mitochondrial ribosomal protein S18C	mrps18c	0	0.17888	0.175269	0.246342
tr|Q5RH62|Q5RH62_DANRE	Si:dkey-180p18.2	wu:fc25f10 si:dkey-180p18.2 zgc:136271 cax1	0	-0.0052191	0.0764336	-0.0361218
tr|A3KPM5|A3KPM5_DANRE;sp|Q7ZW38|SPS1_DANRE	Selenide, water dikinase 1 (Fragment)	sephs1	0	0.329936	0.150378	0.594352
tr|A0A140LH54|A0A140LH54_DANRE;tr|A0A0R4IAU3|A0A0R4IAU3_DANRE;tr|F1QPR2|F1QPR2_DANRE;tr|A0A140LGX0|A0A140LGX0_DANRE	Replication factor C (activator 1) 4 (Fragment)	rfc4	0	0.0582817	-0.11275	0.183614
tr|A0A0B4J1A6|A0A0B4J1A6_DANRE;sp|Q08CK7|IF2B1_DANRE	Insulin-like growth factor 2 mRNA-binding protein 1	igf2bp1	0	-0.159362	-0.20675	-0.0580283
tr|F1Q7S4|F1Q7S4_DANRE;tr|A0A2R8QI90|A0A2R8QI90_DANRE;sp|Q7ZVE6|PLGT2_DANRE;tr|F1QAT0|F1QAT0_DANRE	Protein O-glucosyltransferase 2	kdelc1 poglut2	0	0.10443	-0.0835479	0.201922
tr|Q6P041|Q6P041_DANRE;tr|F1QSP4|F1QSP4_DANRE	V-type proton ATPase proteolipid subunit	zgc:111904 wu:fc74d11 zgc:77708 atp6v0cb	0	0.180017	0.125477	0.474842
tr|B0S5I6|B0S5I6_DANRE;sp|Q7SZC5|NDC1_DANRE	Nucleoporin NDC1	tmem48 ndc1	0	0.208856	0.0305607	0.48301
tr|Q6P934|Q6P934_DANRE;sp|Q9W6S8|SMN1_DANRE	Survival motor neuron 1	smn1	0	-0.0598562	0.0694665	-0.184797
tr|F1QLH0|F1QLH0_DANRE	Caspase 8, apoptosis-related cysteine peptidase	casp8	0	0.0544355	-0.025171	0.097466
tr|A0A2R8RW11|A0A2R8RW11_DANRE;tr|E7F2K4|E7F2K4_DANRE;tr|K7DYH4|K7DYH4_DANRE;tr|K7DYN8|K7DYN8_DANRE;tr|K7DYJ9|K7DYJ9_DANRE;tr|F6NVS7|F6NVS7_DANRE	ATP synthase-coupling factor 6, mitochondrial	si:ch211-140m22.7	0	0.302974	0.359273	0.407944
tr|F1QEP5|F1QEP5_DANRE	DNA mismatch repair protein	msh2	0	-0.174036	-0.157563	-0.166616
tr|E7F857|E7F857_DANRE	Si:ch1073-111c8.3	si:ch1073-111c8.3	0	0.139175	0.183172	0.293661
tr|G1K2M1|G1K2M1_DANRE;tr|A0A0R4IPH0|A0A0R4IPH0_DANRE;tr|F1QFA2|F1QFA2_DANRE;tr|I3ITL9|I3ITL9_DANRE;sp|F1QIC4|PHR4A_DANRE	Phosphatase and actin regulator	phactr4a	0	-0.0630759	-0.00918637	-0.144349
tr|A0A2R8QS20|A0A2R8QS20_DANRE;tr|F1QK14|F1QK14_DANRE	tRNA (guanine(26)-N(2))-dimethyltransferase	trmt1l	0	-0.344877	-0.26644	-0.29131
tr|A0A0R4IYM5|A0A0R4IYM5_DANRE;tr|A0A0R4IBK2|A0A0R4IBK2_DANRE	Peptidyl-prolyl cis-trans isomerase E	ppie	0	0.0239448	-0.0651578	-0.0703434
tr|F1QVM4|F1QVM4_DANRE	COMM domain-containing protein 5	commd5	0	0.526883	0.0716128	0.575804
tr|E7FE08|E7FE08_DANRE;tr|X1WHN9|X1WHN9_DANRE;tr|A0A1D5NS76|A0A1D5NS76_DANRE	Tight junction protein 1b	si:dkey-33l14.1 tjp1b	0	-0.0358799	-0.00582805	0.167583
tr|A0A2R8QH62|A0A2R8QH62_DANRE;tr|B0S729|B0S729_DANRE	Cell division cycle 16 homolog (S. cerevisiae)	cdc16	0	0.0518277	0.0612488	-0.0888548
sp|Q1JPZ3|SRC_DANRE;tr|A0A2R8QE56|A0A2R8QE56_DANRE;tr|Q8AWF1|Q8AWF1_DANRE;tr|A5WWJ6|A5WWJ6_DANRE;sp|Q6EWH2|FYNA_DANRE;sp|F1RDG9|FYNB_DANRE;sp|A1A5H8|YES_DANRE	Proto-oncogene tyrosine-protein kinase Src	src	0	-0.141115	0.0162978	-0.0883692
tr|F1QXG2|F1QXG2_DANRE;sp|Q4KM14|TSP1L_DANRE	tRNA selenocysteine-associated protein 1	trnau1apl trnau1apb	0	-0.260191	-0.19438	-0.218321
tr|F1QAF8|F1QAF8_DANRE	Leucine-rich repeat-containing 47 (Fragment)	lrrc47	0	0.091136	0.108154	-0.0237599
tr|F1R5E6|F1R5E6_DANRE;sp|Q7SXV9|CALUB_DANRE;tr|E7FD28|E7FD28_DANRE;tr|F8W616|F8W616_DANRE	Calumenin-B	calub	0	0.101091	0.266049	0.0333514
tr|Q7T334|Q7T334_DANRE	Malate dehydrogenase	zgc:64133 mdh2	0	0.0174979	-0.0280029	0.142646
tr|A5WVJ8|A5WVJ8_DANRE;sp|Q9I9H8|APAF_DANRE;tr|F1QQ06|F1QQ06_DANRE	Apoptotic protease-activating factor 1	apaf1	0	0.0124744	-0.0300412	-0.0456177
sp|Q6NYL3|ECHP_DANRE	Peroxisomal bifunctional enzyme	ehhadh echd si:dkeyp-30d5.2 zgc:77526	0	-0.0450698	-0.101108	0.0213192
sp|A5PLG0|LYRM7_DANRE;tr|F1RC16|F1RC16_DANRE	Complex III assembly factor LYRM7	LYRM7 MZM1L zgc:165597	0	-0.0429586	-0.0605166	0.0278223
sp|Q68EL2|DTD2_DANRE;tr|F1QCP5|F1QCP5_DANRE	D-aminoacyl-tRNA deacylase 2	dtd2 zgc:100795	0	-0.0157257	-0.0743811	0.137602
tr|F6NYT7|F6NYT7_DANRE	Glutathione peroxidase	gpx1a	0	0.0920739	0.122884	-0.00419871
tr|E9QEA9|E9QEA9_DANRE;tr|Q6P0H2|Q6P0H2_DANRE;tr|A0A2R8PW65|A0A2R8PW65_DANRE;tr|F1QLV5|F1QLV5_DANRE	NAD(P)H dehydrogenase, quinone 1 (Fragment)	nqo1	0	-0.0767963	-0.153229	0.101124
tr|F1QXI2|F1QXI2_DANRE	X-ray repair-complementing defective repair in Chinese hamster cells 1	xrcc1	0	0.154218	0.286801	0.0655707
sp|Q5PRD4|KC1G1_DANRE;tr|A0A0R4IUQ5|A0A0R4IUQ5_DANRE;tr|A0A2R8Q753|A0A2R8Q753_DANRE;tr|X1WHT8|X1WHT8_DANRE;tr|B0S603|B0S603_DANRE;tr|Q503C4|Q503C4_DANRE;tr|A0A2R8QE36|A0A2R8QE36_DANRE;tr|A0A2R8RRC4|A0A2R8RRC4_DANRE;tr|Q0P446|Q0P446_DANRE;tr|A0A2R8RX57|A0A2R8RX57_DANRE	Casein kinase I isoform gamma-1	csnk1g1 si:ch211-59b1.2	0	-0.00855151	0.0197073	0.0450232
sp|Q6PBX5|MTND_DANRE	Acireductone dioxygenase	adi1 mtcbp1 zgc:73201	0	0.149721	0.0341254	0.0381599
tr|F1QMM1|F1QMM1_DANRE	Midasin	mdn1	0	-0.247486	-0.156954	-0.138207
tr|F1Q5E7|F1Q5E7_DANRE	General transcription and DNA repair factor IIH helicase subunit XPD	zgc:56365 XPD ercc2	0	-0.0641104	-0.100449	0.0698916
tr|Q6PC53|Q6PC53_DANRE	Peptidyl-prolyl cis-trans isomerase	wu:fj18g05 ppial zgc:73102 zgc:86688 ppiab	0	0.172557	0.186154	0.18321
tr|B8A5I1|B8A5I1_DANRE;tr|A0A2R8QIJ9|A0A2R8QIJ9_DANRE;sp|A8WE67|KBP_DANRE	KIF-binding protein	kif1bp kbp kifbp	0	0.107962	0.168425	0.0739326
tr|A2CEX4|A2CEX4_DANRE;tr|A2CEX3|A2CEX3_DANRE	Activating signal cointegrator 1 complex subunit 2	ascc2	0	0.16453	-0.0307523	-0.101064
sp|Q2L6L1|CNPY1_DANRE	Protein canopy-1	cnpy1 d121 si:dkey-265a7.3	0	-0.0863035	-0.0783716	-0.0140219
tr|Q7SZQ6|Q7SZQ6_DANRE;tr|E9QBP0|E9QBP0_DANRE	Rho GDP dissociation inhibitor (GDI) gamma	arhgdig	0	0.0632762	0.0967809	-0.0583341
tr|A0A2R8Q542|A0A2R8Q542_DANRE;tr|Q6JAA4|Q6JAA4_DANRE;tr|A0A2R8QUZ1|A0A2R8QUZ1_DANRE	CCCTC-binding factor (zinc finger protein)	ctcf	0	0.0812957	0.450928	0.632358
tr|F1RBF5|F1RBF5_DANRE	HAUS augmin-like complex, subunit 5	haus5	0	0.0222384	-0.0257723	-0.0847742
tr|E9QJ92|E9QJ92_DANRE;tr|F1QIS1|F1QIS1_DANRE	Microsomal glutathione S-transferase 2	mgst2	0	0.110948	-0.0584117	0.0513734
tr|A8WGC6|A8WGC6_DANRE	ATP synthase subunit beta	atp5b atp5f1b zgc:111961	0	0.0346033	-0.0235508	0.173773
tr|F1QSP8|F1QSP8_DANRE	Peroxiredoxin 4	prdx4	0	0.220889	0.19141	0.32707
tr|X1WD69|X1WD69_DANRE	Zgc:193812	zgc:193812	0	-0.0857179	-0.0290216	-0.109089
tr|A0A2R8PVR1|A0A2R8PVR1_DANRE;tr|E7F590|E7F590_DANRE;tr|E9QF68|E9QF68_DANRE;tr|F1QD69|F1QD69_DANRE	Vacuolar protein sorting-associated protein 41 homolog	vps41	0	0.221425	0.243617	0.14043
tr|A8WG87|A8WG87_DANRE;tr|F1R4U9|F1R4U9_DANRE;sp|Q5U379|SNF5_DANRE;tr|A0A2R8QP61|A0A2R8QP61_DANRE	SWI/SNF-related matrix-associated actin-dependent regulator of chromatin subfamily B member 1	smarcb1a	0	-0.116991	0.0800656	-0.0245668
tr|A0A0R4IVY5|A0A0R4IVY5_DANRE	Rho-associated protein kinase	rock1	0	0.0581838	0.265187	0.117662
tr|Q6DGY8|Q6DGY8_DANRE;tr|A0A0R4ISC7|A0A0R4ISC7_DANRE;tr|Q6GQM3|Q6GQM3_DANRE	Proteasome subunit alpha type	zgc:92716 psma6b	0	0.121945	0.264776	0.213286
tr|A0A2R8Q4D3|A0A2R8Q4D3_DANRE;tr|F1R7X5|F1R7X5_DANRE;tr|A0A2R8Q7E9|A0A2R8Q7E9_DANRE	Succinate--CoA ligase [GDP-forming] subunit beta, mitochondrial	SUCLG2 suclg2	0	0.167819	0.141145	0.0400445
tr|F1QJB5|F1QJB5_DANRE;tr|E9QF95|E9QF95_DANRE	Bridging integrator 2b	bin2b	0	-0.042566	-0.0301463	0.0629117
tr|B0V3S8|B0V3S8_DANRE;tr|F1QRQ0|F1QRQ0_DANRE;tr|B0V3S9|B0V3S9_DANRE	Myelin expression factor 2	myef2	0	-0.187349	0.0271505	-0.132618
tr|A0A2U3TVM3|A0A2U3TVM3_DANRE;sp|B0S6R1|NCKP1_DANRE;tr|A0A2R8QPW3|A0A2R8QPW3_DANRE	Nck-associated protein 1	nckap1	0	0.00474545	0.0349564	0.149431
tr|Q7ZT02|Q7ZT02_DANRE	Protein-tyrosine sulfotransferase	zgc:56162 tpst1l	0	-0.112021	-0.100294	-0.251432
tr|Q7T3G2|Q7T3G2_DANRE	Tyrosine 3-monooxygenase/tryptophan 5-monooxygenase activation protein, eta polypeptide	ywhah	0	0.0788959	0.231141	0.0931998
tr|Q7T3A5|Q7T3A5_DANRE;tr|I3IS85|I3IS85_DANRE	Ubl7 protein	ubl7 zgc:64009 ubl7b	0	0.0271821	-0.153794	-0.179415
tr|F1QP01|F1QP01_DANRE;sp|Q7SXR1|TRBP2_DANRE	RISC-loading complex subunit TARBP2	TARBP2 tarbp2	0	0.150271	0.104089	0.310086
tr|Q6DBW5|Q6DBW5_DANRE	U6 snRNA-associated Sm-like protein LSm1	LSM1 zgc:101136 lsm1	0	0.138228	0.38749	0.0826089
tr|A0A0R4IN26|A0A0R4IN26_DANRE;tr|A0JMF4|A0JMF4_DANRE;tr|A0A0R4IPW8|A0A0R4IPW8_DANRE	Septin	sept15 septin15	0	-0.0527135	0.310428	-0.0616165
tr|Q8UUX0|Q8UUX0_DANRE	Non-specific serine/threonine protein kinase	cb945 akt2	0	0.031256	-0.0302828	0.17754
tr|Q7ZU48|Q7ZU48_DANRE	Heterogeneous nuclear ribonucleoprotein A0,-like	hnrpa0l hnrnpa0l	0	0.136052	0.357786	0.549124
tr|Q6NXA5|Q6NXA5_DANRE	Paraoxonase	zgc:77556 pon2	0	-0.075668	0.0550052	-0.0401706
sp|Q566Y8|MGN_DANRE	Protein mago nashi homolog	magoh ch211-216k22.5 zgc:112220	0	0.165247	0.140952	0.230788
tr|A0A2R8Q4Z2|A0A2R8Q4Z2_DANRE	Receptor-interacting serine/threonine-protein kinase 2-like	LOC110437957	0	0.388535	0.490022	0.218566
tr|A3KPS8|A3KPS8_DANRE	UDP-glucuronosyltransferase	si:ch211-278n20.6 ugt5c3	0	0.0307134	-0.00732429	-0.0414407
tr|Q08C36|Q08C36_DANRE	Exostosin-like glycosyltransferase 2	extl2	0	0.0656122	0.0403308	0.0769865
tr|E7EZE2|E7EZE2_DANRE;tr|A0A2R8S0J3|A0A2R8S0J3_DANRE	Dolichyl-diphosphooligosaccharide--protein glycotransferase	stt3b	0	0.012404	0.00313521	-0.0582459
sp|Q642M9|DHDH_DANRE;tr|A0A0R4IVW4|A0A0R4IVW4_DANRE;tr|A0A0J9YIW4|A0A0J9YIW4_DANRE	Trans-1,2-dihydrobenzene-1,2-diol dehydrogenase	dhdh ch211-203b17.3 zgc:101723	0	0.0276055	-0.0613258	0.163774
sp|Q6IQS9|RM23_DANRE	39S ribosomal protein L23, mitochondrial	mrpl23 zgc:86630	0	0.00546879	0.150904	0.0194836
tr|E7FC33|E7FC33_DANRE;tr|F1QNA7|F1QNA7_DANRE;tr|B0V0X2|B0V0X2_DANRE	Stromal antigen 1b	si:ch211-197k23.5 stag1b	0	0.0376648	-0.0655918	0.0292456
tr|A0A2R8QNZ4|A0A2R8QNZ4_DANRE;tr|F1R7A2|F1R7A2_DANRE;tr|A0A2R8QRR7|A0A2R8QRR7_DANRE	Niban apoptosis regulator 2b	fam129bb niban2b	0	0.0389587	-0.0707574	0.202742
tr|F1Q5E5|F1Q5E5_DANRE;tr|F1QYL7|F1QYL7_DANRE	Si:ch211-193k19.1	si:ch211-193k19.1 kiaa0319l	0	0.0523653	0.0047673	0.130209
tr|F1QNA0|F1QNA0_DANRE;tr|A0A2R8QU26|A0A2R8QU26_DANRE;sp|Q7ZVZ6|PREP_DANRE	Presequence protease, mitochondrial	pitrm1	0	0.0563128	0.0598529	0.0574133
tr|A0A0R4IRZ2|A0A0R4IRZ2_DANRE;sp|Q6NYJ3|TE2IP_DANRE;tr|A0A2R8PYB1|A0A2R8PYB1_DANRE	Telomeric repeat-binding factor 2-interacting protein 1	terf2ip	0	0.0582647	0.0597834	0.113689
tr|A2CES1|A2CES1_DANRE;tr|A0A0R4IX34|A0A0R4IX34_DANRE	Zinc finger, ZZ-type with EF hand domain 1	zzef1	0	0.42142	0.145105	-0.190349
tr|Q5TZ84|Q5TZ84_DANRE	Cytochrome P450, family 2, subfamily P, polypeptide 10	cyp2j21 cyp2p10	0	-0.0280547	0.00742269	-0.0808402
tr|B0V1I0|B0V1I0_DANRE;tr|Q7ZVB5|Q7ZVB5_DANRE	Small nuclear ribonucleoprotein Sm D3	snrpd3 p2rx4b	0	0.0943549	0.0875255	0.514716
tr|F1QLH7|F1QLH7_DANRE;sp|Q6PFK1|ZN598_DANRE	RING-type E3 ubiquitin transferase (Fragment)	znf598	0	-0.210941	-0.179989	-0.305016
tr|F1R6D2|F1R6D2_DANRE	Alanine transaminase	gpt2	0	0.155604	0.29521	0.606122
tr|E7F372|E7F372_DANRE;tr|A0A2R8Q0N0|A0A2R8Q0N0_DANRE	RAS p21 protein activator (GTPase-activating protein) 1b	rasa1b	0	-0.00597229	0.0179047	-0.00718345
tr|B3DJR5|B3DJR5_DANRE	Si:ch211-81i17.1	si:ch211-81i17.1 tle2 tle2a	0	0.0786016	0.145646	0.127576
tr|F1QDK1|F1QDK1_DANRE	Vacuolar fusion protein MON1 homolog	mon1a	0	0.0553368	0.107094	-0.00155971
tr|F6NVH9|F6NVH9_DANRE	Nipsnap homolog 1 (C. elegans)	nipsnap1	0	0.098771	-0.0795904	0.135353
tr|A0A0G2KYZ5|A0A0G2KYZ5_DANRE	EHN domain-containing protein		0	0.112478	0.198765	-0.0176926
tr|A0A2R8RVR0|A0A2R8RVR0_DANRE;tr|A0A2R8QHT1|A0A2R8QHT1_DANRE;tr|B8A5D8|B8A5D8_DANRE;tr|A0A2R8QJS2|A0A2R8QJS2_DANRE;tr|A0A2R8Q1I5|A0A2R8Q1I5_DANRE;tr|F1Q892|F1Q892_DANRE	DNA replication ATP-dependent helicase/nuclease	dna2	0	0.00720597	0.00604143	-0.0332531
tr|Q7ZVJ0|Q7ZVJ0_DANRE;tr|A5WWI6|A5WWI6_DANRE	Profilin	wu:fb02e10 hm:zeh0341 pfn2l wu:fi35b08 zgc:86790 pfn2a	0	0.176951	0.110058	0.175098
tr|A0A0G2L969|A0A0G2L969_DANRE	Tetratricopeptide repeat domain 39B	ttc39b	0	0.192252	0.129576	0.0918533
tr|Q641M4|Q641M4_DANRE;tr|F6NJU6|F6NJU6_DANRE	Zgc:100918	zgc:100918	0	-0.00880734	0.00653717	0.130466
tr|Q1LY62|Q1LY62_DANRE;tr|A5WWB4|A5WWB4_DANRE;tr|F1QWJ5|F1QWJ5_DANRE	Mitogen-activated protein kinase kinase 2	wu:fa56c06 fa56c06 map2k2 mek2 zgc:123171 map2k2a	0	0.0668313	-0.0763685	0.469714
tr|A0A0R4IRJ2|A0A0R4IRJ2_DANRE	Inorganic diphosphatase	ppa2	0	-0.0571575	-0.061374	-0.0729018
tr|A0A2R8Q546|A0A2R8Q546_DANRE;tr|A0A2R8Q274|A0A2R8Q274_DANRE;tr|F1R5G2|F1R5G2_DANRE;sp|Q503L9|NXN_DANRE	Nucleoredoxin	nxn	0	0.00808144	-0.0341809	0.133672
tr|F6NVJ1|F6NVJ1_DANRE;tr|Q6IQI7|Q6IQI7_DANRE;tr|F1QDM6|F1QDM6_DANRE	Heat shock 10 protein 1	hspe1	0	0.00665819	0.0111833	0.15336
tr|F1R0C4|F1R0C4_DANRE	Regulator of microtubule dynamics 1	rmdn1	0	-0.0154464	0.0183302	-0.0655569
tr|A0A1L1QZF5|A0A1L1QZF5_DANRE;tr|E7F7R3|E7F7R3_DANRE;tr|A0A2U3TW31|A0A2U3TW31_DANRE;sp|Q7ZUV2|KTNB1_DANRE	Katanin p80 WD40 repeat-containing subunit B1 (Fragment)	katnb1	0	0.149613	-0.132542	0.0356351
tr|A0A2R8Q208|A0A2R8Q208_DANRE;tr|A0A0R4IXY0|A0A0R4IXY0_DANRE;tr|A0A2R8Q5L8|A0A2R8Q5L8_DANRE;tr|Q6P3I8|Q6P3I8_DANRE;tr|A0A2R8QB98|A0A2R8QB98_DANRE	Glutaryl-CoA dehydrogenase a	gcdha	0	-0.0593441	-0.188528	0.058247
tr|A0A0R4I9A5|A0A0R4I9A5_DANRE;tr|A0A0R4I9G0|A0A0R4I9G0_DANRE;sp|Q9DFG8|MKRN2_DANRE	E3 ubiquitin-protein ligase makorin-2	mkrn2	0	-0.0157509	-0.127533	-0.15702
tr|A0A0G2L2R0|A0A0G2L2R0_DANRE;tr|A0A140LGD3|A0A140LGD3_DANRE;tr|E7F8B9|E7F8B9_DANRE	FAT atypical cadherin 1b	fat1b	0	0.317735	0.316886	-0.395237
tr|Q6DRN8|Q6DRN8_DANRE	CDP-diacylglycerol--inositol 3-phosphatidyltransferase	cdipt	0	-0.0358659	-0.406681	-0.128749
tr|A0JMN4|A0JMN4_DANRE	Tyrosine-protein kinase	zgc:154049 csk	0	-0.10503	-0.0645884	-0.00378725
tr|F1QCT6|F1QCT6_DANRE;tr|F1RER9|F1RER9_DANRE	Phospholipase A2-activating protein	plaa	0	0.0865809	0.0727545	0.00258361
tr|F1RDC0|F1RDC0_DANRE	Autophagy protein 5	atg5	0	-0.174268	-0.478707	-0.197915
tr|F6NK19|F6NK19_DANRE;tr|Q6NYJ9|Q6NYJ9_DANRE;tr|E9QC84|E9QC84_DANRE	AP complex subunit beta	ap2b1	0	0.0936132	0.0340795	0.132501
tr|A0A0R4IDN1|A0A0R4IDN1_DANRE;tr|A0A0R4IY30|A0A0R4IY30_DANRE	Laminin, beta 1a	lamb1a	0	-0.0964906	-0.10379	-0.177087
tr|Q802D5|Q802D5_DANRE;tr|A0A0R4IPL1|A0A0R4IPL1_DANRE	Profilin	wu:fd58f06 pfn2 wu:fb01g08 wu:fb54f09 pfn2b	0	0.0910383	0.0755415	0.100938
tr|A0A0N4STR4|A0A0N4STR4_DANRE	Zgc:66024	ppt2a.1	0	-0.0574813	-0.115976	-0.256111
tr|B8JIH4|B8JIH4_DANRE;tr|A0A2R8Q1P1|A0A2R8Q1P1_DANRE;tr|A0A2R8QI37|A0A2R8QI37_DANRE;sp|Q4G3H4|IKKA_DANRE	Inhibitor of nuclear factor kappa-B kinase subunit alpha	chuk	0	-0.148761	-0.113075	-0.121682
tr|A0A2R8Q8Y4|A0A2R8Q8Y4_DANRE;tr|A0A0R4ID09|A0A0R4ID09_DANRE;tr|B0R0M9|B0R0M9_DANRE	Non-specific serine/threonine protein kinase	rps6ka3a	0	0.0545178	-0.114383	0.177105
tr|A0A2R8QQK7|A0A2R8QQK7_DANRE;tr|F8W3G1|F8W3G1_DANRE	Zinc finger protein 277	znf277	0	0.0393666	0.0935613	-0.278791
tr|Q1LYB7|Q1LYB7_DANRE	60S ribosomal protein L13a	rpl13a CH211-154E15.4-001	0	0.0189934	0.15424	0.123489
tr|Q5TZA7|Q5TZA7_DANRE;tr|Q6DG94|Q6DG94_DANRE	Ribonuclease H (Fragment)	rnaseh1	0	0.0949381	0.0763228	-0.0185102
tr|Q6DBT1|Q6DBT1_DANRE	Transmembrane emp24 protein transport domain containing 1	tmed1 tmed1a	0	0.071758	-0.0196483	-0.117404
tr|A2AWE1|A2AWE1_DANRE	Peroxiredoxin-1	prdx1	0	0.206812	0.262537	0.281162
tr|Q1ECU6|Q1ECU6_DANRE	Alpha-1,6-mannosyl-glycoprotein 6-beta-N-acetylglucosaminyltransferase	zgc:136939 mgat5	0	-0.0833139	-0.00679953	-0.36635
tr|A8WHV7|A8WHV7_DANRE	Mitochondrial ribosomal protein S36	mrps36	0	-0.288956	-0.0815188	-0.379376
tr|F1R2C6|F1R2C6_DANRE	Si:ch211-80m8.2	si:ch211-80m8.2	0	-0.234601	-0.268764	-0.018945
tr|A0A2R8RVY6|A0A2R8RVY6_DANRE;tr|F1QKJ8|F1QKJ8_DANRE;sp|Q7SXS8|HPF1_DANRE	Histone PARylation factor 1	hpf1	0	0.038501	0.20417	-0.102926
tr|E9QGV8|E9QGV8_DANRE;tr|A7YYD9|A7YYD9_DANRE;tr|Q6NUT4|Q6NUT4_DANRE;tr|F8W5X1|F8W5X1_DANRE	Poly(A)-binding protein, nuclear 1	pabpn1	0	0.181773	0.234038	0.235442
sp|Q4V8S9|BORC7_DANRE	BLOC-1-related complex subunit 7	borcs7 si:ch211-67n3.3 zgc:114169	0	-0.118458	-0.199615	0.157357
tr|F1QTL9|F1QTL9_DANRE;tr|F8W265|F8W265_DANRE	Heterogeneous nuclear ribonucleoprotein A0b	hnrnpa0b	0	0.211451	0.274687	0.937298
tr|Q7ZV08|Q7ZV08_DANRE	Secretory carrier-associated membrane protein	scamp2	0	-0.0996878	0.0316657	-0.147938
tr|Q8JGR2|Q8JGR2_DANRE	RNA helicase	ddx54	0	-0.0299201	-0.0138317	0.044234
tr|B0S6B1|B0S6B1_DANRE;sp|Q08C72|CWC22_DANRE	Pre-mRNA-splicing factor CWC22 homolog	cwc22	0	-0.104007	-0.0842947	-0.0754097
tr|Q6DRD2|Q6DRD2_DANRE;tr|R4GEZ7|R4GEZ7_DANRE	26S protease regulatory subunit 10B	wu:fb20g04 fb20g04 wu:fc85c10 psmc6 DKEY-29M11.4-001	0	0.171276	0.241664	0.115487
sp|Q9PVK5|LDHA_DANRE	L-lactate dehydrogenase A chain	ldha	0	0.187959	0.269172	0.185361
tr|Q6AZ98|Q6AZ98_DANRE;tr|F1R7W8|F1R7W8_DANRE	Protein transport protein SEC23	sec23b	0	0.07628	-0.0617917	0.302307
tr|E9QBA9|E9QBA9_DANRE;tr|F1R8D9|F1R8D9_DANRE	Protein AAR2 homolog (Fragment)	aar2	0	-0.00967373	-0.346967	-0.0170041
sp|Q8UVK2|SPT6H_DANRE	Transcription elongation factor SPT6	supt6h pan spt6	0	0.0546683	0.0790181	0.165513
tr|A0A2R8RLZ9|A0A2R8RLZ9_DANRE;tr|Q6TNT9|Q6TNT9_DANRE;tr|A0A0R4IED7|A0A0R4IED7_DANRE	Rab GDP dissociation inhibitor	gdi2	0	0.0910193	0.162611	0.0921076
tr|Q6DGK1|Q6DGK1_DANRE;tr|A0A0R4IGI5|A0A0R4IGI5_DANRE	ADP-ribosylation factor-like protein 1	zgc:92883 arl1	0	-0.0518901	-0.182081	0.0739812
tr|Q6DH61|Q6DH61_DANRE	Nucleotide-binding protein-like	nubpl	0	-0.333752	-0.412479	-0.298984
tr|Q6DRE7|Q6DRE7_DANRE	RNA helicase	ddx56	0	-0.27287	-0.218254	-0.277837
tr|F1RA89|F1RA89_DANRE	Nucleic acid-binding protein 1b	obfc2ab nabp1b	0	0.228549	0.182302	0.102264
tr|F1QC03|F1QC03_DANRE;tr|F1QBR8|F1QBR8_DANRE	Zyxin	zyx	0	-0.342953	-0.319948	-0.12812
tr|E7F351|E7F351_DANRE	Long-chain-fatty-acid--CoA ligase	acsl2	0	-0.0796069	0.179927	-0.218615
tr|F1R7L2|F1R7L2_DANRE	Small glutamine-rich tetratricopeptide repeat co-chaperone beta	sgta sgtb	0	-0.0537425	-0.124139	0.183888
tr|F1RCY6|F1RCY6_DANRE;tr|A0A0R4IY20|A0A0R4IY20_DANRE	Regulator of nonsense transcripts 1	upf1 rent1	0	0.0688855	0.154319	0.0715366
tr|F1QE45|F1QE45_DANRE	Methyltransferase-like 27	wbscr27 mettl27	0	-0.0665276	-0.0741986	-0.0498061
tr|F6NXE7|F6NXE7_DANRE;sp|A0A0R4IC37|CPSF1_DANRE	Cleavage and polyadenylation-specificity factor subunit 1	cpsf1	0	0.036667	-0.036251	0.0444515
tr|Q4V9N9|Q4V9N9_DANRE;tr|A0A2R8QMK8|A0A2R8QMK8_DANRE;tr|E9QJN5|E9QJN5_DANRE;tr|A0A2R8QPH1|A0A2R8QPH1_DANRE;tr|Q5XJR0|Q5XJR0_DANRE;tr|A0A2R8QK22|A0A2R8QK22_DANRE	Eukaryotic translation initiation factor 4C	wu:fk26d12 wu:fb26b09 wu:fb38c07 wu:fb66g07 eif1axb zgc:110087	0	0.233828	0.362769	0.286391
tr|A0A0R4IVF6|A0A0R4IVF6_DANRE	NADH dehydrogenase [ubiquinone] 1 subunit C2	ndufc2	0	0.0482999	0.0508299	0.021265
tr|A0A2R8Q0N1|A0A2R8Q0N1_DANRE;tr|A0A0R4IYX1|A0A0R4IYX1_DANRE;tr|Q6P3J9|Q6P3J9_DANRE	Adenosine kinase	adka	0	-0.171541	0.0515476	0.0378236
sp|Q1LV46|ABHEA_DANRE	Protein ABHD14A	abhd14a si:ch211-231a1.1 zgc:85972	0	0.243087	0.175089	0.335845
tr|Q7ZYY0|Q7ZYY0_DANRE	Acyl-CoA dehydrogenase family, member 8	acad8	0	0.0198102	-0.0912096	0.109328
tr|Q6PC68|Q6PC68_DANRE	Vacuolar proton pump subunit B	atp6v1ba	0	-0.0453488	-0.0495034	-0.0291445
tr|A0A0R4IK14|A0A0R4IK14_DANRE;tr|A0A0R4INT2|A0A0R4INT2_DANRE	SH3 domain-containing 21	sh3d21	0	0.0809855	0.0452317	0.0583881
tr|E7F263|E7F263_DANRE;tr|A0A2R8QG07|A0A2R8QG07_DANRE;tr|F1RCV1|F1RCV1_DANRE	Cingulin a	si:dkey-238m4.2 cgna	0	0.0110237	-0.0280229	0.0833611
tr|F8W2Y5|F8W2Y5_DANRE;tr|F1R287|F1R287_DANRE	F-box protein 3	fbxo3	0	-0.0876166	-0.125381	-0.205533
tr|Q6PC77|Q6PC77_DANRE	ATP synthase subunit d, mitochondrial	zgc:73071 atp5h atp5pd	0	0.108241	0.180072	0.168077
tr|F1RAZ0|F1RAZ0_DANRE	Solute carrier family 24 member 4a	slc24a4a	0	-0.186024	-0.460677	0.168729
tr|B0S6B9|B0S6B9_DANRE	Nardilysin a (N-arginine dibasic convertase)	nrd1a	0	-0.0761818	-0.0790518	0.0554001
tr|A0A2R8PXE0|A0A2R8PXE0_DANRE;tr|A8E5C1|A8E5C1_DANRE;tr|F8W5C3|F8W5C3_DANRE	Serpin peptidase inhibitor, clade A (alpha-1 antiproteinase, antitrypsin), member 7	serpina7	0	0.0025165	-0.101964	0.156465
sp|Q803P1|EI3JB_DANRE;tr|F1Q774|F1Q774_DANRE	Eukaryotic translation initiation factor 3 subunit J-B	eif3jb eif3s1b zgc:55443	0	0.0379332	0.15282	0.0101678
tr|B8JIG3|B8JIG3_DANRE;sp|Q7T347|UFSP2_DANRE;tr|B8JIG4|B8JIG4_DANRE;tr|A0A2R8PYA6|A0A2R8PYA6_DANRE	Ufm1-specific protease 2	ufsp2	0	0.194471	-0.0474983	0.295033
tr|F1QNS6|F1QNS6_DANRE	BUB1 mitotic checkpoint serine/threonine kinase	si:ch1073-192f24.1 bub1	0	-0.403786	-0.279018	-0.153516
sp|Q6NVC5|MIRO1_DANRE;tr|A0A286Y9M7|A0A286Y9M7_DANRE;tr|A0A0R4IVN5|A0A0R4IVN5_DANRE;tr|A0A0R4IGX0|A0A0R4IGX0_DANRE;tr|A0A0R4ISG5|A0A0R4ISG5_DANRE;tr|A0A0R4ILB0|A0A0R4ILB0_DANRE	Mitochondrial Rho GTPase 1-A	rhot1a zgc:55581	0	0.0755965	0.0654759	0.314025
tr|Q7SY26|Q7SY26_DANRE	Zgc:63587	zgc:63587	0	0.104651	0.128693	0.070527
tr|E7F784|E7F784_DANRE	ATP-binding cassette, sub-family F (GCN20), member 3	abcf3	0	-0.00625846	-0.0571077	0.292061
tr|A0A2R8QNS5|A0A2R8QNS5_DANRE	Proteasome (prosome, macropain) assembly chaperone 4	psmg4	0	0.214596	0.310961	0.190761
tr|E9QIS5|E9QIS5_DANRE;tr|E9QHP2|E9QHP2_DANRE;tr|F1QKP8|F1QKP8_DANRE	Rapunzel 2 (Fragment)	rpz2	0	0.163474	0.140842	0.17435
tr|F1R8J6|F1R8J6_DANRE	Palmitoyl-protein thioesterase 1	ppt1	0	0.06242	0.0404516	0.0514416
tr|F1QMK6|F1QMK6_DANRE;tr|A0A2R8Q6J4|A0A2R8Q6J4_DANRE;tr|A0A2R8QHG5|A0A2R8QHG5_DANRE	Zgc:92027	gca	0	-0.0796283	-0.419141	0.331664
tr|F1RCS5|F1RCS5_DANRE;tr|Q6PBV8|Q6PBV8_DANRE;tr|Q5BJ18|Q5BJ18_DANRE	Heat shock factor-binding protein 1b (Fragment)	hsbp1 hsbp1b	0	0.183422	0.194122	0.181792
tr|A0A0R4ITC3|A0A0R4ITC3_DANRE	Limb and neural patterns a	lnpa	0	-0.0478269	-0.191626	-0.357066
tr|F1QYF0|F1QYF0_DANRE;tr|A0A2R8Q4X3|A0A2R8Q4X3_DANRE	Transducin beta-like 3	tbl3	0	0.0846491	-0.0116937	0.182411
tr|Q7ZTZ6|Q7ZTZ6_DANRE;tr|F1Q8K3|F1Q8K3_DANRE;tr|E9QDW8|E9QDW8_DANRE	RING-type E3 ubiquitin transferase	stub1	0	0.0878268	0.0616602	0.0614963
tr|B0V3H3|B0V3H3_DANRE;tr|Q6P2T1|Q6P2T1_DANRE	U1 small nuclear ribonucleoprotein A (Fragment)	snrpa	0	-0.056555	0.151421	0.177532
tr|A8E5F3|A8E5F3_DANRE	Glyoxalase domain-containing 4	glod4	0	0.102369	0.133006	0.0457938
sp|A9C3P0|MLEC_DANRE	Malectin	mlec si:dkey-117k10.5	0	0.0929633	0.0850415	0.0156235
tr|E9QFX0|E9QFX0_DANRE;tr|E9QDI1|E9QDI1_DANRE	Apolipoprotein C-I	apoc1l apoc1	0	0.199943	0.256417	0.602448
tr|X1WET9|X1WET9_DANRE;tr|F1QX66|F1QX66_DANRE;tr|F1RA36|F1RA36_DANRE	Eukaryotic translation initiation factor 3 subunit B	EIF3S9 EIF3B eif3ba	0	0.0707952	0.0445422	0.148847
tr|F1R293|F1R293_DANRE;tr|A0A2R8QND3|A0A2R8QND3_DANRE;tr|A0A2R8RJH3|A0A2R8RJH3_DANRE;tr|E9QH78|E9QH78_DANRE	Adenylosuccinate lyase	adsl	0	0.0189693	-0.0817728	0.313483
tr|E7EZK3|E7EZK3_DANRE;tr|A0A2R8QMW0|A0A2R8QMW0_DANRE	Protein-serine/threonine phosphatase	si:ch211-203d1.3	0	0.0907184	0.122307	0.0607682
tr|Q0P458|Q0P458_DANRE	Zgc:153391 protein	zgc:153391 im:6903224 rab9a	0	-0.0407805	-0.0826284	-0.122735
sp|Q6DG19|MFSD5_DANRE	Molybdate-anion transporter	mfsd5 zgc:91807	0	-0.0829742	-0.25851	-0.46206
tr|A0A2R8Q824|A0A2R8Q824_DANRE;sp|A2AV36|ANM7_DANRE	Protein arginine N-methyltransferase	prmt7	0	0.00538919	-0.0279654	-0.0487222
tr|F1QDL0|F1QDL0_DANRE	Protein-tyrosine-phosphatase	ptpn1	0	-0.0400299	0.0122495	0.0268096
tr|A0A2R8PZV9|A0A2R8PZV9_DANRE;tr|A0A2R8PZN5|A0A2R8PZN5_DANRE;tr|E7F6G9|E7F6G9_DANRE	UDP-glucose glycoprotein glucosyltransferase 2	uggt2	0	-0.00125906	0.00876556	0.153085
tr|A0A0R4II16|A0A0R4II16_DANRE	Proteasome inhibitor PI31 subunit	psmf1	0	0.0784863	0.0125391	0.177923
tr|A0A2R8RHM6|A0A2R8RHM6_DANRE;sp|Q7ZW00|AGK_DANRE	Acylglycerol kinase, mitochondrial	agk	0	-0.00384347	0.0557755	0.121203
tr|Q08CD9|Q08CD9_DANRE;tr|D2XZ47|D2XZ47_DANRE;tr|A0A2R8Q1K1|A0A2R8Q1K1_DANRE	Augmin-like complex subunit 3-like protein alpha	zgc:153228 poln wu:fb93e07 wu:fd19a03 haus3	0	0.130452	-0.10173	0.109325
tr|A0A0R4IW43|A0A0R4IW43_DANRE	Conserved oligomeric Golgi complex subunit 3	cog3	0	0.109205	-0.0021077	0.0425389
sp|Q7ZWC4|PELO_DANRE;tr|R4GEU3|R4GEU3_DANRE	Protein pelota homolog	pelo	0	0.163467	0.132647	-0.0884191
sp|Q6NYX8|PITH1_DANRE;tr|A0A0G2L159|A0A0G2L159_DANRE	PITH domain-containing protein 1	pithd1 zgc:77241	0	-0.0576154	-0.0937207	-0.0635069
tr|Q6DGM9|Q6DGM9_DANRE	NADH dehydrogenase [ubiquinone] 1 alpha subcomplex subunit 7	zgc:92850 ndufa7	0	-0.0365573	0.0844483	-0.0443005
sp|Q568W0|SELW_DANRE	Selenoprotein W	selenow sepw1	0	-0.074638	-0.0118057	0.274814
tr|A0A0A0MPN0|A0A0A0MPN0_DANRE;tr|F1R405|F1R405_DANRE	BCL9 transcription coactivator	bcl9	0	-0.166548	-0.343471	-0.228931
tr|B0S5J2|B0S5J2_DANRE;tr|A9JRX6|A9JRX6_DANRE	Si:dkey-181m9.10 protein	si:dkey-181m9.10 tmem59	0	-0.382579	-0.433952	-0.424302
sp|F1QB54|PABPA_DANRE;tr|Q6P3L1|Q6P3L1_DANRE;tr|B8JLJ5|B8JLJ5_DANRE;tr|F1QUU2|F1QUU2_DANRE;tr|Q7T3G5|Q7T3G5_DANRE;tr|I3ITD9|I3ITD9_DANRE	Polyadenylate-binding protein 1A	pabpc1a	0	-0.0297989	0.0661656	0.262002
tr|F1R3I6|F1R3I6_DANRE;tr|A0A2R8QJ70|A0A2R8QJ70_DANRE	SET nuclear proto-oncogene b	setb	0	0.00629895	0.281566	-0.0424484
tr|Q4KMD2|Q4KMD2_DANRE;tr|A0A0R4IRK6|A0A0R4IRK6_DANRE	Ribosomal RNA-processing protein 40	zgc:112345 exosc3	0	-0.0633876	-0.0771466	-0.0737198
tr|F1QCV9|F1QCV9_DANRE;tr|A0A0J9YJ48|A0A0J9YJ48_DANRE	Multivesicular body subunit 12Ba	fam125ba mvb12ba	0	0.202142	0.472242	0.225066
tr|F1QB50|F1QB50_DANRE	Thymopoietin b	tmpob	0	0.0176506	-0.104176	0.131619
tr|A0A2R8QTZ5|A0A2R8QTZ5_DANRE;tr|Q1LXX4|Q1LXX4_DANRE	FBJ murine osteosarcoma viral oncogene homolog B	fosb	0	0.141504	-0.0426131	0.613711
sp|E7EZF3|UHRF1_DANRE	E3 ubiquitin-protein ligase UHRF1	uhrf1	0	0.0261621	0.0904721	0.199915
tr|Q6DGS5|Q6DGS5_DANRE;tr|A0A2R8PUZ9|A0A2R8PUZ9_DANRE	DNA-directed RNA polymerases I, II, and III subunit RPABC2	zgc:92790 polr2f	0	0.335547	0.309114	0.531982
tr|B0R159|B0R159_DANRE	Protein-serine/threonine kinase	bckdk	0	-0.0437562	-0.260805	0.271893
tr|B3DKC6|B3DKC6_DANRE;tr|F1QYK9|F1QYK9_DANRE;tr|Q6NVA6|Q6NVA6_DANRE	Myosin, light chain 12, genome duplicate 2	si:dkey-216e9.5 myl12.2	0	0.00480594	-0.0998468	0.0633654
tr|A0A2R8Q2Q4|A0A2R8Q2Q4_DANRE;sp|Q6TNP8|VP26A_DANRE	Vacuolar protein sorting-associated protein 26A	vps26a	0	0.0303711	-0.0225427	-0.0705852
tr|A2BFN7|A2BFN7_DANRE;tr|A2BFN6|A2BFN6_DANRE;tr|A0A0R4IQ55|A0A0R4IQ55_DANRE	Hydroxymethylbilane synthase (Fragment)	hmbsa	0	0.092184	-0.0283549	0.266327
tr|A0A2R8QDX8|A0A2R8QDX8_DANRE;tr|Q1LWD2|Q1LWD2_DANRE;sp|Q6DRJ9|RIC8B_DANRE	Synembryn-B	ric8b	0	-0.138436	-0.157485	0.0242311
tr|Q1LUZ9|Q1LUZ9_DANRE;tr|A0A2R8QSI8|A0A2R8QSI8_DANRE;tr|F8W4H0|F8W4H0_DANRE;tr|F8W2G9|F8W2G9_DANRE	Carboxylic ester hydrolase	ces3	0	-0.097467	-0.0891047	0.101177
tr|Q7ZUW8|Q7ZUW8_DANRE;tr|F1QMC6|F1QMC6_DANRE	Aspartate aminotransferase	wu:fj63b09 zgc:55996 got1	0	0.172403	0.0885634	-0.018453
tr|A0A0R4IF39|A0A0R4IF39_DANRE;tr|A0A0R4IM40|A0A0R4IM40_DANRE;tr|A0A0R4IRW9|A0A0R4IRW9_DANRE;tr|A0A0E3D6N5|A0A0E3D6N5_DANRE	DNA replication licensing factor MCM7	MCM7 mcm7	0	0.0166279	-0.0452177	-0.0112124
tr|A0A2R8QUB3|A0A2R8QUB3_DANRE;tr|Q6DHN1|Q6DHN1_DANRE	Prolactin regulatory element-binding	preb	0	-0.00399205	-0.110539	0.0352633
tr|Q568N7|Q568N7_DANRE	Zgc:110188 protein	zgc:110188 gm2a	0	0.00768432	-0.0167673	-0.0252834
tr|F8W4S6|F8W4S6_DANRE	Zgc:158828 (Fragment)	dhx35	0	0.311428	0.102012	0.142113
tr|E9QDE9|E9QDE9_DANRE;tr|Q1LVY3|Q1LVY3_DANRE;tr|Q1LVY2|Q1LVY2_DANRE	RAB GTPase-activating protein 1-like	rabgap1l	0	-0.0468458	-0.110846	-0.214139
tr|A0A0G2KHN8|A0A0G2KHN8_DANRE	Ubiquitin conjugating enzyme E2 O	ube2o	0	-0.166242	-0.280779	-0.285219
tr|A0A2R8QJA0|A0A2R8QJA0_DANRE;tr|F6P055|F6P055_DANRE;tr|F1QH12|F1QH12_DANRE;tr|A0A2R8RIG4|A0A2R8RIG4_DANRE;tr|A0A2R8QPK9|A0A2R8QPK9_DANRE;tr|A0A2R8QTX5|A0A2R8QTX5_DANRE	Acetyl-CoA carboxylase	acaca	0	0.0148718	-0.0199408	-0.072589
tr|B7ZV68|B7ZV68_DANRE;tr|A0A2R8RMT5|A0A2R8RMT5_DANRE;tr|A5WW24|A5WW24_DANRE	Importin 8	si:ch211-116i17.1 ipo8	0	0.190203	0.180861	0.290294
tr|A0A0R4IBR3|A0A0R4IBR3_DANRE;tr|Q5SPP2|Q5SPP2_DANRE;tr|A0A286YA61|A0A286YA61_DANRE;tr|A0A2R8RP86|A0A2R8RP86_DANRE;tr|Q5SPP1|Q5SPP1_DANRE	Sorting nexin	snx9b	0	0.169204	0.287835	0.1168
tr|A0A2R8QTG3|A0A2R8QTG3_DANRE;tr|A0A2R8RV27|A0A2R8RV27_DANRE;tr|A0A2R8QU90|A0A2R8QU90_DANRE;tr|A0A0R4IKI3|A0A0R4IKI3_DANRE	Tripartite motif-containing 25	trim25	0	-0.00644998	-0.0699385	0.21039
tr|F1R1N9|F1R1N9_DANRE	CD2-associated protein	cd2apl cd2ap	0	0.118704	0.0864516	0.0166929
tr|A0A2R8RTX1|A0A2R8RTX1_DANRE	CD59 glycoprotein-like	LOC100329375 ly97.3	0	-0.0769104	0.0526076	-0.155611
tr|F1QZB9|F1QZB9_DANRE;tr|A0A286YB86|A0A286YB86_DANRE	Membrane-associated guanylate kinase, WW and PDZ domain-containing 1b	magi1b	0	-0.133975	-0.107057	0.0230754
tr|F1QUG5|F1QUG5_DANRE;sp|Q6PFQ2|EIF3C_DANRE	Eukaryotic translation initiation factor 3 subunit C	EIF3S8 EIF3C eif3c	0	0.111646	0.187519	0.079881
tr|F1R263|F1R263_DANRE;sp|Q6NV04|HACL2_DANRE	2-hydroxyacyl-CoA lyase 2 (Fragment)	ilvbl	0	0.155996	0.0476697	0.506601
tr|A0A0G2KG42|A0A0G2KG42_DANRE	Uncharacterized protein		0	0.117742	0.282089	0.0784897
tr|F1R3X0|F1R3X0_DANRE;tr|F1QXZ7|F1QXZ7_DANRE;tr|E9QGL7|E9QGL7_DANRE;tr|E9QHG6|E9QHG6_DANRE	Tight junction protein 3	tjp3	0	-0.162826	-0.143943	-0.0155573
tr|Q6PBP1|Q6PBP1_DANRE;tr|F8W442|F8W442_DANRE;tr|A0A2R8QCW0|A0A2R8QCW0_DANRE;tr|A0A1D5NT02|A0A1D5NT02_DANRE;tr|A0A2R8Q3R6|A0A2R8Q3R6_DANRE;tr|Q6P967|Q6P967_DANRE	Guanine nucleotide binding protein (G protein), alpha activating activity polypeptide O	gnao1 gnao1a	0	0.0982517	0.107907	-0.0275488
sp|Q6NYE2|RCC2_DANRE;tr|A0A2R8QNE6|A0A2R8QNE6_DANRE;tr|E9QCP1|E9QCP1_DANRE;tr|E9QGE3|E9QGE3_DANRE	Protein RCC2 homolog	rcc2 zgc:77115	0	-0.0265863	0.0386426	-0.136796
tr|F1QW97|F1QW97_DANRE;tr|A0A2R8Q6L0|A0A2R8Q6L0_DANRE	Sp1 transcription factor	sp1	0	0.188378	-0.00093744	0.449552
tr|F1R7M6|F1R7M6_DANRE;tr|F8W359|F8W359_DANRE	Leucine--tRNA ligase	lars2	0	0.08078	0.0644831	0.163702
tr|E7FD19|E7FD19_DANRE;tr|A0A2R8Q8I4|A0A2R8Q8I4_DANRE	Synthesis of cytochrome C oxidase 1	sco1	0	-0.09323	-0.201	-0.0110379
tr|A0A0R4IDY9|A0A0R4IDY9_DANRE;tr|F1R653|F1R653_DANRE;tr|A0A2R8QIW0|A0A2R8QIW0_DANRE	Histone deacetylase 1	hdac1	0	0.0160556	0.143575	0.196203
tr|F1Q9X9|F1Q9X9_DANRE;tr|A0A2R8RKV0|A0A2R8RKV0_DANRE	TNF receptor-associated protein 1	trap1	0	0.0273317	-0.0164989	-0.00279243
tr|X1WD74|X1WD74_DANRE;tr|X1WG48|X1WG48_DANRE;tr|A0A286YB73|A0A286YB73_DANRE;tr|X1WF53|X1WF53_DANRE;tr|X1WES0|X1WES0_DANRE	Protein phosphatase 6, regulatory subunit 3 (Fragment)	ppp6r3	0	-0.15614	-0.167291	-0.129702
tr|A0A2R8QIC4|A0A2R8QIC4_DANRE;tr|A0A2R8Q4B7|A0A2R8Q4B7_DANRE;tr|A0A0R4IZ89|A0A0R4IZ89_DANRE	Si:ch211-212k18.4	si:ch211-212k18.4	0	-0.238656	-0.177267	-0.318583
tr|F6NHS1|F6NHS1_DANRE	MYC-binding protein	mycbp	0	0.172501	0.23218	0.00917159
tr|F1QPN8|F1QPN8_DANRE;tr|Z4YIP7|Z4YIP7_DANRE;tr|Q6DC70|Q6DC70_DANRE;sp|Q08BW0|OTU5A_DANRE	Ubiquitinyl hydrolase 1	otud5b	0	-0.00363134	0.000459819	-0.115455
sp|Q7SX85|SESD1_DANRE	SEC14 domain and spectrin repeat-containing protein 1	sestd1 sol solo si:dz106a20.1 si:dz42h5.2	0	-0.246584	-0.285927	-0.0464024
tr|A0A2R8QF77|A0A2R8QF77_DANRE	Protein LBH	lbh	0	-0.0536147	-0.108249	-0.0191877
tr|Q6P3J5|Q6P3J5_DANRE;tr|A0A286Y8X9|A0A286Y8X9_DANRE;tr|A2CE51|A2CE51_DANRE	Eukaryotic translation elongation factor 2	zgc:63584 EEF2 eef2l fe49h02 wu:fe49h02 eef2b	0	0.0162591	0.0300417	0.108196
sp|A9JRC7|PP4CB_DANRE;tr|F8W259|F8W259_DANRE;sp|A8WGP3|PP4CA_DANRE	Serine/threonine-protein phosphatase 4 catalytic subunit B	ppp4cb zgc:172126	0	0.108392	0.211512	-0.0240493
sp|Q7ZUW2|HYOU1_DANRE	Hypoxia up-regulated protein 1	hyou1	0	0.079782	0.165515	0.0596936
sp|Q6PHE8|CC124_DANRE	Coiled-coil domain-containing protein 124	ccdc124 si:ch211-200a16.3 zgc:65939 zgc:77492	0	0.00887477	0.097233	-0.111261
tr|E9QG02|E9QG02_DANRE;tr|F1RC77|F1RC77_DANRE;tr|A0A2R8RJS5|A0A2R8RJS5_DANRE	Fragile X mental retardation, autosomal homolog 2	fxr2	0	-0.0450498	-0.0489726	0.0413937
tr|Q4VBJ4|Q4VBJ4_DANRE	Glucosamine 6-phosphate N-acetyltransferase	zgc:112267 gnpnat1	0	-0.136805	-0.328091	-0.228537
tr|Q9PUU5|Q9PUU5_DANRE;tr|A0A286Y967|A0A286Y967_DANRE	Kinesin-like protein	zMKLP1 kif23	0	-0.0521073	-0.119361	-0.218151
tr|F1QJ48|F1QJ48_DANRE	Mitochondrial ribosome recycling factor	mrrf	0	0.0420985	0.104242	-0.00969616
tr|F1Q4U1|F1Q4U1_DANRE	Transmembrane 9 superfamily member	tm9sf4	0	0.00226991	-0.181976	0.0104634
tr|Q1LWG2|Q1LWG2_DANRE;tr|I3ISK7|I3ISK7_DANRE	NADH dehydrogenase [ubiquinone] iron-sulfur protein 6, mitochondrial	ndufs6	0	0.0301141	0.141882	-0.0907115
tr|A0A2R8QN70|A0A2R8QN70_DANRE;tr|A0A2R8QL76|A0A2R8QL76_DANRE;tr|E7FBY1|E7FBY1_DANRE;tr|X1WG91|X1WG91_DANRE	E3 ubiquitin-protein ligase	dtx3l2.2 si:dkey-40c23.2 dtx3lb.2	0	-0.0657081	0.0153619	-0.14222
tr|A0A0R4IBI3|A0A0R4IBI3_DANRE;tr|A0A2R8QU65|A0A2R8QU65_DANRE;tr|A0A286Y806|A0A286Y806_DANRE;sp|Q6P6Y1|RELCH_DANRE;tr|A0A0R4INR0|A0A0R4INR0_DANRE;tr|A0A0R4IK69|A0A0R4IK69_DANRE;tr|A0A2R8Q8E5|A0A2R8Q8E5_DANRE	RAB11-binding protein RELCH homolog (Fragment)	relch	0	0.0874833	-0.00459152	0.100105
tr|A0A0R4IB13|A0A0R4IB13_DANRE	X-ray repair cross-complementing protein 5	xrcc5	0	0.156215	0.147371	0.0875433
tr|Q7T351|Q7T351_DANRE	Activating transcription factor 1	atf1	0	-0.352394	-0.278406	-0.0531201
tr|B0UYL3|B0UYL3_DANRE;tr|A9JRH9|A9JRH9_DANRE	Poly [ADP-ribose] polymerase	si:ch211-219a4.3 parp14rs1	0	-0.0788387	-0.199167	-0.0142492
tr|F1QRV6|F1QRV6_DANRE;tr|E9QB27|E9QB27_DANRE	Nucleosome assembly protein 1-like 4b	nap1l4b	0	-0.0142536	-0.0624581	-0.0666017
tr|Q1LY31|Q1LY31_DANRE;tr|Q1LY30|Q1LY30_DANRE;tr|F1QL38|F1QL38_DANRE	ZPR1 zinc finger	zpr1	0	0.0641049	0.0391779	0.1061
tr|Q6P124|Q6P124_DANRE;tr|F1QFP9|F1QFP9_DANRE;tr|F1QJB8|F1QJB8_DANRE;tr|F1QX72|F1QX72_DANRE	GTPase-activating protein (SH3 domain)-binding protein 1	g3bp1	0	0.0554424	0.168497	0.177002
tr|F1R1I6|F1R1I6_DANRE;tr|A0A286Y8C0|A0A286Y8C0_DANRE	Propionate--CoA ligase (Fragment)	acss3	0	0.109756	0.0914452	0.140563
tr|F1QGC2|F1QGC2_DANRE;tr|A0A2R8Q9X1|A0A2R8Q9X1_DANRE;tr|Q66HZ5|Q66HZ5_DANRE	TAF6 RNA polymerase II, TATA box-binding protein (TBP)-associated factor (Fragment)	taf6	0	0.118941	-0.181626	-0.0617508
tr|Q6P3I0|Q6P3I0_DANRE	HEAT repeat-containing 3	heatr3	0	-0.0367183	-0.235286	-0.11136
tr|A0A2R8Q086|A0A2R8Q086_DANRE	39S ribosomal protein L22, mitochondrial	mrpl22	0	-0.0138931	-0.0560889	0.525688
tr|E7FEZ2|E7FEZ2_DANRE;tr|A0A2R8RIL5|A0A2R8RIL5_DANRE;tr|A0A2R8PV44|A0A2R8PV44_DANRE	GRB10-interacting GYF protein 1b	gigyf1 gigyf1b	0	-0.0891623	-0.00987991	-0.0600519
tr|A0A0G2KFQ1|A0A0G2KFQ1_DANRE	IQ motif-containing GTPase-activating protein 3	iqgap3	0	-0.0751238	-0.0616634	-0.202037
tr|A0A0R4IPH2|A0A0R4IPH2_DANRE;tr|A0A0R4IXC8|A0A0R4IXC8_DANRE;tr|E7FC32|E7FC32_DANRE;CON__ENSEMBL:ENSBTAP00000025008	Tubulin beta chain	tubb4b tubb2b	0	0.0180639	0.065173	0.211843
tr|A8E7S0|A8E7S0_DANRE;sp|Q503U3|MFFA_DANRE	Mitochondrial fission factor	mffb	0	-0.338956	-0.282265	-0.354202
tr|E7F220|E7F220_DANRE	Dihydrouridine synthase 2	dus2	0	-0.138798	-0.108058	-0.277836
sp|Q5RHZ6|OSGEP_DANRE	tRNA N6-adenosine threonylcarbamoyltransferase	osgep	0	0.0322584	0.00435344	0.0189376
tr|F1QLS7|F1QLS7_DANRE	Phosphopantothenoylcysteine synthetase	ppcs	0	0.0366756	0.0576773	-0.0418883
tr|A0A2R8Q4B6|A0A2R8Q4B6_DANRE;sp|Q5XJ56|DTWD1_DANRE	tRNA-uridine aminocarboxypropyltransferase	dtwd1	0	0.0829172	-0.0772808	0.183521
tr|B0S5C5|B0S5C5_DANRE;tr|A0A0G2KML7|A0A0G2KML7_DANRE	Acetyl-CoA acyltransferase 2	acaa2	0	0.0174076	-0.0653215	0.175316
tr|F1QRY1|F1QRY1_DANRE;sp|Q7ZW86|CWC27_DANRE	Spliceosome-associated protein CWC27 homolog	cwc27	0	0.00831068	0.0200408	0.0151733
tr|Q6NXA1|Q6NXA1_DANRE;tr|F1QMG8|F1QMG8_DANRE	Small glutamine-rich tetratricopeptide repeat co-chaperone alpha	sgta zgc:55741	0	-0.148384	-0.1964	-0.143726
tr|J9JI09|J9JI09_DANRE;sp|Q1LUA6|TRIO_DANRE;tr|F1Q551|F1Q551_DANRE	Non-specific serine/threonine protein kinase	si:dkey-158b13.2 trioa	0	0.0775291	-0.14093	0.984593
tr|B8K0D5|B8K0D5_DANRE;tr|Q6TGY6|Q6TGY6_DANRE;tr|A0A2R8Q5W2|A0A2R8Q5W2_DANRE;tr|B8K0D6|B8K0D6_DANRE	Poly(A)-binding protein, cytoplasmic 1-like (Fragment)	pabpc1l	0	0.159535	0.209163	0.180011
tr|A0A0R4IE47|A0A0R4IE47_DANRE;sp|Q6DGR4|HGH1_DANRE	Protein HGH1 homolog	hgh1	0	-0.193077	-0.176443	0.017124
tr|F1RBK6|F1RBK6_DANRE	NADH dehydrogenase [ubiquinone] 1 alpha subcomplex subunit 6	ndufa6	0	0.646152	0.0733952	1.62804
sp|Q6PHI9|RAB4A_DANRE	Ras-related protein Rab-4A	rab4a	0	-0.0947712	-0.107154	-0.0315953
tr|F1QGP1|F1QGP1_DANRE	Aldehyde dehydrogenase 16 family, member A1	aldh16a1	0	0.0725195	0.0219366	0.192963
tr|A0A0R4IWP3|A0A0R4IWP3_DANRE;tr|Q6DHI9|Q6DHI9_DANRE	Proteasome subunit beta	psmb2	0	-0.0233424	0.0297603	0.102153
tr|Q6TNP9|Q6TNP9_DANRE	Tubulin alpha chain	tuba8l tuba5 DKEYP-53E12.1-001	0	-0.0296501	0.045127	0.0254349
tr|A0A0G2KTT4|A0A0G2KTT4_DANRE;tr|E9QFY7|E9QFY7_DANRE	Si:dkey-167k11.5	ccdc134	0	0.0482888	-0.0367922	0.0201
tr|A8Y5S5|A8Y5S5_DANRE;tr|A0A2R8QCF9|A0A2R8QCF9_DANRE	SRSF protein kinase 1a	srpk1a	0	0.105453	0.0608952	0.0411569
tr|E9QBC3|E9QBC3_DANRE	Centrosomal protein 85	cep85	0	-0.270782	-0.392102	-0.581479
tr|Q3KR14|Q3KR14_DANRE	Peptidyl-prolyl cis-trans isomerase	ppil1	0	0.140563	0.163004	0.350725
tr|A0A0G2KUJ0|A0A0G2KUJ0_DANRE	Chaperonin-containing TCP1, subunit 2 (beta)	cct2	0	0.148724	0.0994646	0.118244
tr|I3ISA3|I3ISA3_DANRE;tr|F1R3G4|F1R3G4_DANRE;REV__tr|Q6I6N0|Q6I6N0_DANRE;REV__tr|A0A0R4IVU1|A0A0R4IVU1_DANRE	Myosin, heavy chain 10, non-muscle	myh10	0	0.108055	0.155514	0.0669839
tr|F1REN8|F1REN8_DANRE	SRSF protein kinase 1b	srpk1b	0	-0.0976392	0.0352031	-0.286545
tr|B8JLW8|B8JLW8_DANRE;tr|Q6PH36|Q6PH36_DANRE	GMP synthase (glutamine-hydrolyzing)	gmps	0	0.0280577	-0.0139837	0.163066
tr|Q6NVI6|Q6NVI6_DANRE	T-complex protein 1 subunit epsilon	unm_tf212 CCT5 wu:fb54h08 cct5	0	0.134153	0.177044	0.176513
tr|A3KQE3|A3KQE3_DANRE;sp|Q7ZVC9|SMAP_DANRE	Small acidic protein	zgc:56106	0	-0.0697822	-0.049298	-0.126926
tr|Q501W9|Q501W9_DANRE	DNA-directed RNA polymerase I subunit RPA49	zgc:112501 polr1e	0	-0.132753	-0.00680023	0.131609
tr|F1QPK7|F1QPK7_DANRE	F-box protein 30b	fbxo30b	0	0.151274	-0.026431	-0.145834
tr|Q6IQJ1|Q6IQJ1_DANRE	Mitochondrial import receptor subunit TOM22 homolog	cb381 sb:cb381 zgc:86742 tomm22	0	0.046716	-0.00328286	-0.082896
tr|Q7ZUS7|Q7ZUS7_DANRE	Serine/threonine-protein phosphatase	zgc:56227 ppp6c	0	-0.0038314	-0.0736102	0.207597
tr|F1QWV5|F1QWV5_DANRE;tr|F1RBT2|F1RBT2_DANRE;tr|Q1LYP4|Q1LYP4_DANRE;tr|A0A2R8Q916|A0A2R8Q916_DANRE;tr|A0A0R4IM65|A0A0R4IM65_DANRE;tr|A0A2R8QGR4|A0A2R8QGR4_DANRE;tr|A0A2R8QC65|A0A2R8QC65_DANRE;tr|A0A2R8Q555|A0A2R8Q555_DANRE;tr|A0A2R8QAE3|A0A2R8QAE3_DANRE;tr|X1WBL0|X1WBL0_DANRE;tr|A0A2R8Q3B4|A0A2R8Q3B4_DANRE;tr|A0A0R4IJ89|A0A0R4IJ89_DANRE	DNA helicase	chd4a	0	-0.0961268	-0.208451	-0.184291
tr|A3KPG5|A3KPG5_DANRE;tr|A3KPH6|A3KPH6_DANRE;tr|A3KPH5|A3KPH5_DANRE	Pentaxin	crp3 si:ch211-234p6.12 crp2	0	-0.021546	0.0351137	-0.15642
tr|E7FE90|E7FE90_DANRE	Fetuin B	fetub	0	-0.0193253	0.126511	-0.109451
tr|A0A1D5NT07|A0A1D5NT07_DANRE	Acid phosphatase 2, lysosomal (Fragment)	acp2	0	-0.242494	-0.343852	-0.0252234
tr|A0A2R8RTT5|A0A2R8RTT5_DANRE;tr|A0A2R8QL71|A0A2R8QL71_DANRE;tr|F1R7F6|F1R7F6_DANRE	UDP-glucose glycoprotein glucosyltransferase 1	uggt1	0	0.188842	0.138916	0.193302
tr|A0A0R4ICC3|A0A0R4ICC3_DANRE	POP1 homolog, ribonuclease P/MRP subunit (Fragment)	pop1	0	-0.20281	-0.327939	-0.13828
tr|Q6IQU8|Q6IQU8_DANRE	ELL-associated factor 2	eaf2	0	-0.15518	-0.110909	-0.134352
tr|E7F429|E7F429_DANRE	Si:dkeyp-121d4.3	si:dkeyp-121d4.3	0	0.0263295	0.0244972	-0.067395
tr|Q5TZ73|Q5TZ73_DANRE;tr|Q6DC47|Q6DC47_DANRE	Mitochondrial ribosomal protein L19	mrpl19	0	0.144745	0.146854	0.0785409
tr|E7F8M9|E7F8M9_DANRE	Family with sequence similarity 169 member Ab (Fragment)	fam169ab	0	-0.162635	-0.156762	-0.309672
tr|Q7ZUW5|Q7ZUW5_DANRE	RAB5A, member RAS oncogene family, a	fj38g08 hm:zehn1144 rab5a wu:fj38g08 rab5aa	0	-0.19547	-0.161356	0.0172777
tr|Q6PC90|Q6PC90_DANRE	40S ribosomal protein S12	wu:fa95a02 fa95a02 zgc:73055 rps12	0	0.0805449	-0.00347457	0.413422
tr|A0A0R4IZI6|A0A0R4IZI6_DANRE;sp|Q5TZ80|HOOK1_DANRE	Protein Hook homolog 1	hook1	0	-0.237952	-0.152516	-0.305578
tr|J3JS14|J3JS14_DANRE;tr|I7HJI0|I7HJI0_DANRE	Nucleoporin 37	nup37	0	-0.0416126	-0.00275156	0.0081784
tr|F1R1X4|F1R1X4_DANRE	ATPase 13A1	atp13a1	0	0.0255588	0.0230496	-0.0417462
tr|X1WCS1|X1WCS1_DANRE	Si:dkey-16p21.8	si:dkey-16p21.8	0	0.0489012	0.328587	0.643487
tr|F1R3Q3|F1R3Q3_DANRE;tr|A0A0R4IPQ7|A0A0R4IPQ7_DANRE;tr|F1QQ74|F1QQ74_DANRE;tr|A0A140LGH9|A0A140LGH9_DANRE;tr|A0A140LGQ2|A0A140LGQ2_DANRE	Septin	sept6 septin6	0	-0.137569	-0.187293	-0.0205554
tr|F1Q687|F1Q687_DANRE	Discs, large (Drosophila) homolog-associated protein 5	dlgap5	0	-0.0652116	-0.159123	-0.227018
tr|F1QFV2|F1QFV2_DANRE;tr|F1R2T6|F1R2T6_DANRE;tr|F1QS20|F1QS20_DANRE	Heterogeneous nuclear ribonucleoprotein A1b	hnrnpa1 hnrnpa1b	0	0.134852	0.141917	0.46811
tr|Q5U3G0|Q5U3G0_DANRE	Progesterone receptor membrane component 1	wu:fq25e02 fa94d03 wu:fa94d03 zgc:103577 pgrmc1	0	0.201499	0.116002	0.332717
tr|A7MCL7|A7MCL7_DANRE	Cystatin 14a, tandem duplicate 2	MGC174082 cst14a cst14a.2	0	0.0643602	0.171075	0.0352592
tr|F1QUA3|F1QUA3_DANRE;tr|A0A0R4IIA7|A0A0R4IIA7_DANRE;tr|A0A0R4IKN2|A0A0R4IKN2_DANRE;tr|A0A2R8QS77|A0A2R8QS77_DANRE;tr|A0A2R8QCK6|A0A2R8QCK6_DANRE;tr|Q0V975|Q0V975_DANRE	Talin 2a	tln2 tln2a	0	0.0285061	0.00150579	0.0261509
tr|A0A2R8PW86|A0A2R8PW86_DANRE;tr|A0A2R8QAQ6|A0A2R8QAQ6_DANRE;tr|E7FAC4|E7FAC4_DANRE	PAT1 homolog 2	si:ch211-103b1.2 patl2	0	-0.0801734	-0.369406	-0.577149
tr|B3DFU8|B3DFU8_DANRE;tr|F1Q5T4|F1Q5T4_DANRE;tr|A0A0J9YIV9|A0A0J9YIV9_DANRE	RNA helicase	zgc:193696 LOC563448 zgc:193690 ddx19a	0	-0.134459	-0.137607	-0.00924948
tr|X1WE86|X1WE86_DANRE	FLII actin-remodeling protein	flii	0	-0.0201061	-0.108955	-0.0663047
tr|F6NHA0|F6NHA0_DANRE;tr|B8JIH2|B8JIH2_DANRE	Vinculin	vcl vcla	0	-0.135625	-0.114972	-0.0844956
tr|F6NXI9|F6NXI9_DANRE;tr|A0A2R8RYZ2|A0A2R8RYZ2_DANRE	tRNA nucleotidyl transferase, CCA-adding, 1	trnt1	0	-0.00873517	-0.0854676	-0.0541064
tr|H9KUW6|H9KUW6_DANRE;tr|A0A0H2UKG5|A0A0H2UKG5_DANRE;sp|E7F6T8|UBP37_DANRE	Ubiquitin carboxyl-terminal hydrolase	usp37	0	-0.00754526	0.0123637	0.0346993
tr|Q6DRK4|Q6DRK4_DANRE	Replication factor C (activator 1) 5	rfc5	0	0.0426473	-0.173003	0.23076
tr|F1R4V5|F1R4V5_DANRE	Death-associated protein 3	dap3	0	0.157626	0.0778981	0.206933
tr|A0A0G2KT55|A0A0G2KT55_DANRE	DNA polymerase II subunit 2	pole2	0	0.0789523	-0.13654	-0.0873361
tr|Q6NYN9|Q6NYN9_DANRE	Nucleoporin 54	zgc:77551 nup54	0	0.0186446	-0.163211	0.100632
tr|A0A0R4IKR3|A0A0R4IKR3_DANRE;tr|F1QKF2|F1QKF2_DANRE;tr|F1R790|F1R790_DANRE;tr|A0A2R8QLX3|A0A2R8QLX3_DANRE;tr|B2CZC0|B2CZC0_DANRE;tr|X1WCG5|X1WCG5_DANRE;tr|A0A286Y8X6|A0A286Y8X6_DANRE;tr|F1RC03|F1RC03_DANRE;tr|A0A0R4IAQ9|A0A0R4IAQ9_DANRE	Calcium-transporting ATPase	atp2b4	0	-0.0576472	-0.0103241	-0.143867
tr|Q6IQQ0|Q6IQQ0_DANRE	60S ribosomal protein L21	rpl21	0	-0.00524247	0.132345	0.00141874
tr|F1QUV9|F1QUV9_DANRE;sp|Q6DEL1|S38A7_DANRE	Putative sodium-coupled neutral amino acid transporter 7	slc38a7	0	-0.0115272	-0.0214983	0.0409796
tr|A0A286Y9T9|A0A286Y9T9_DANRE;tr|F8W289|F8W289_DANRE	Galactosylgalactosylxylosylprotein 3-beta-glucuronosyltransferase	b3gat3	0	-0.334595	-0.247099	-0.0691154
tr|Q7ZV59|Q7ZV59_DANRE	Synaptojanin 2-binding protein	zgc:56207 synj2bp	0	-0.0126664	-0.0959602	0.419096
tr|F1QSU2|F1QSU2_DANRE;sp|A0JMD0|CLU_DANRE;tr|R4GER3|R4GER3_DANRE;tr|R4GE78|R4GE78_DANRE;tr|E9QEU3|E9QEU3_DANRE;tr|E7FE02|E7FE02_DANRE	Clustered mitochondria protein homolog	cluh cluha	0	-0.0208834	-0.0103377	-0.114443
tr|A0A2R8QNH7|A0A2R8QNH7_DANRE;tr|E9QFD8|E9QFD8_DANRE;tr|A0A2R8RN02|A0A2R8RN02_DANRE;tr|A0A2R8RUJ6|A0A2R8RUJ6_DANRE;tr|F1R743|F1R743_DANRE	Vitellogenin 7	vtg7	0	0.078335	-0.057245	0.63364
tr|A5PMY5|A5PMY5_DANRE	Signal transducing adaptor molecule (SH3 domain and ITAM motif) 1	stam	0	0.178797	0.163422	0.619639
tr|A0A286YA53|A0A286YA53_DANRE;tr|A0A0R4IJI9|A0A0R4IJI9_DANRE	Protein MON2 homolog	mon2	0	-0.0777468	-0.549015	-0.283717
tr|Q5PNM7|Q5PNM7_DANRE	Zgc:110046	si:dkey-204f11.61 timm29 zgc:110046	0	0.0416719	-0.0323601	-0.0403795
tr|F1QEY8|F1QEY8_DANRE	D-3-phosphoglycerate dehydrogenase	phgdh	0	-0.0267861	0.178481	-0.0625826
tr|Q1LYP4|Q1LYP4_DANRE	DNA helicase	si:ch211-51m24.3 chd4a	0	-0.212011	-0.0226417	-0.178296
tr|Q7T1D7|Q7T1D7_DANRE;tr|Q5TZD3|Q5TZD3_DANRE;tr|F6NN73|F6NN73_DANRE	Flavin-containing monooxygenase	wu:fk47g04 sb:cb1007 wu:fc05b01 fmo5	0	0.0205284	-0.186383	0.279858
tr|Q66I42|Q66I42_DANRE;tr|A0A2R8Q5G6|A0A2R8Q5G6_DANRE;tr|E7F638|E7F638_DANRE;tr|A0A2R8RLT8|A0A2R8RLT8_DANRE;tr|A0A2R8QLR0|A0A2R8QLR0_DANRE	Moesin a	rdx msna	0	0.103532	0.170732	0.11924
tr|A0A286Y9D4|A0A286Y9D4_DANRE;tr|E7FGP9|E7FGP9_DANRE;tr|Q8AW60|Q8AW60_DANRE	Isovaleryl-CoA dehydrogenase, mitochondrial	ivd	0	0.0399847	-0.0493763	0.430008
tr|E9QHD8|E9QHD8_DANRE;sp|Q7ZV50|MAGT1_DANRE	Magnesium transporter protein 1 (Fragment)	magt1	0	0.119836	-0.0973181	0.0243726
tr|F1QYG1|F1QYG1_DANRE;sp|Q4QRJ7|EIF2A_DANRE	Eukaryotic translation initiation factor 2A	eif2a	0	-0.0042741	-0.058778	0.0524151
tr|Q4VBR8|Q4VBR8_DANRE	Proteasome subunit alpha type	psma2 psma2a	0	0.0493013	-0.0609759	0.149375
tr|Q6NX89|Q6NX89_DANRE;tr|E9QD54|E9QD54_DANRE	Eukaryotic translation initiation factor 5A	wu:fb17e01 wu:fb63h04 wu:fk81e04 zgc:77099 eif5a	0	0.0859868	0.079941	0.273918
tr|A0A0R4IL24|A0A0R4IL24_DANRE;tr|A5WV18|A5WV18_DANRE;tr|F1QN68|F1QN68_DANRE	Coiled-coil alpha-helical rod protein 1	si:dkeyp-20g2.1	0	0.210694	0.082642	0.144403
tr|E7F8R3|E7F8R3_DANRE	Mitochondrial ribosomal protein L2	im:6908224 mrpl2	0	0.0301396	0.0521074	-0.0562402
tr|F6NTT0|F6NTT0_DANRE;tr|F1Q7S5|F1Q7S5_DANRE	GRB2-associated-binding protein 1	gab1	0	-0.00741768	0.0585278	0.019362
tr|F1QZA4|F1QZA4_DANRE;tr|A0A2R8S0K0|A0A2R8S0K0_DANRE;tr|A0A2R8QHB1|A0A2R8QHB1_DANRE;tr|Q566P0|Q566P0_DANRE	Isocitrate dehydrogenase [NAD] subunit, mitochondrial	idh3g	0	0.207965	0.0751457	0.0789755
tr|A0A0R4IG59|A0A0R4IG59_DANRE	BCL2-interacting protein 1b	bnip1b	0	0.145968	0.169066	0.129997
tr|F1Q553|F1Q553_DANRE	Nuclear factor of-activated T cells 2-interacting protein	nfatc2ip	0	0.00998743	0.00230483	0.159198
tr|F1RCH1|F1RCH1_DANRE;tr|A0A2R8QGZ6|A0A2R8QGZ6_DANRE;sp|Q4V8U5|ANO10_DANRE	Anoctamin	ano10a	0	0.070769	0.0105248	0.0321643
sp|Q803W1|SCRN3_DANRE;tr|A0A2R8RLE3|A0A2R8RLE3_DANRE;tr|E9QIS9|E9QIS9_DANRE	Secernin-3	scrn3 zgc:55430	0	0.0126594	0.134303	0.0242923
tr|A0A140LGK1|A0A140LGK1_DANRE;sp|Q6P698|PLSL_DANRE	Plastin-2	lcp1	0	-0.241073	-0.339604	-0.49749
sp|Q9PTP1|PCNA_DANRE	Proliferating cell nuclear antigen	pcna	0	0.00896837	0.0748895	-0.0454395
tr|E7FDD7|E7FDD7_DANRE	DNA-directed RNA polymerase II subunit E	polr2ea	0	-0.0479039	-0.130247	-0.0516709
tr|A0A0R4ILA8|A0A0R4ILA8_DANRE;tr|F1QUQ7|F1QUQ7_DANRE;tr|A0A1D5NS51|A0A1D5NS51_DANRE	Proteasome 26S subunit, ATPase 3	psmc3	0	0.0523126	0.0629411	0.0100754
tr|E7EYK3|E7EYK3_DANRE	Sorting nexin 29	snx29	0	-0.0686131	-0.051846	-0.0236458
sp|A2CEI6|PIWL2_DANRE;tr|T1ECU4|T1ECU4_DANRE	Piwi-like protein 2	piwil2 zili si:dkey-88f5.1	0	-0.0187557	0.160107	0.103407
tr|A3KQK2|A3KQK2_DANRE	Asparagine synthetase [glutamine-hydrolyzing]	asns	0	0.0480272	-0.0563211	0.237075
sp|Q7ZUG5|RS21_DANRE	40S ribosomal protein S21	rps21	0	-0.117992	-0.0655417	-0.149595
tr|F1QUB4|F1QUB4_DANRE;tr|F1QVG3|F1QVG3_DANRE	RING-type E3 ubiquitin transferase	trim36	0	-0.0159121	-0.0136011	-0.163355
tr|A0A0R4IIE9|A0A0R4IIE9_DANRE	Cadherin-related family member 5b	cdhr5b	0	0.0471041	0.0272027	0.504609
tr|F1QQ30|F1QQ30_DANRE	Serine (or cysteine) peptidase inhibitor, clade H, member 2	serpinh2	0	-0.00184158	-0.0743203	-0.123281
tr|A0A0R4IJ92|A0A0R4IJ92_DANRE;tr|A0A2R8RJW1|A0A2R8RJW1_DANRE;tr|E7F8U3|E7F8U3_DANRE	Poly [ADP-ribose] polymerase	cpsf1 si:ch1073-296d18.1 parp10	0	-0.205153	-0.372014	-0.253295
tr|F1Q5B8|F1Q5B8_DANRE;tr|B8JI08|B8JI08_DANRE;tr|A0A0R4IP01|A0A0R4IP01_DANRE;tr|A0A2R8Q9W1|A0A2R8Q9W1_DANRE;tr|E7EZ05|E7EZ05_DANRE;tr|E7FGK9|E7FGK9_DANRE	Oxoglutarate dehydrogenase (succinyl-transferring)	ogdha	0	0.0700082	0.0975682	0.0924287
tr|A0A2R8QCJ2|A0A2R8QCJ2_DANRE;tr|A0A2R8QMS0|A0A2R8QMS0_DANRE;tr|F1QIY4|F1QIY4_DANRE;tr|A0A0R4IPY6|A0A0R4IPY6_DANRE	Phosphoinositide 5-phosphatase	ocrl	0	0.0087785	-0.0678963	0.0602251
tr|F1QKC0|F1QKC0_DANRE;sp|Q7ZVA0|SMU1_DANRE	WD40 repeat-containing protein SMU1	smu1 smu1a	0	0.0698281	-0.0442792	-0.0454144
tr|A2BEN1|A2BEN1_DANRE	H(+)-transporting two-sector ATPase	atp6v1al atp6v1aa	0	-0.0253319	-0.300571	0.268688
tr|F1QMH7|F1QMH7_DANRE	Dystroglycan 1	dag1	0	0.193398	-0.0707379	0.287022
tr|B8A6G0|B8A6G0_DANRE	Calpain 1, (mu/I) large subunit a	capn1a	0	-0.50844	-0.425644	-0.3824
sp|Q1LVK9|N4BP1_DANRE	NEDD4-binding protein 1	n4bp1 si:ch211-215n5.3 zgc:66437	0	0.0503922	0.142658	0.150741
tr|Q7T3B1|Q7T3B1_DANRE	26S proteasome regulatory subunit 7	zgc:63995 psmc2	0	-0.0622388	-0.0418634	-0.105017
tr|Q58EB0|Q58EB0_DANRE	Zgc:110843	zgc:110843	0	-0.0153907	-0.0888366	-0.109599
tr|A4UU31|A4UU31_DANRE;tr|E7F090|E7F090_DANRE;tr|Q9DGR7|Q9DGR7_DANRE;tr|F1RDF6|F1RDF6_DANRE;tr|B1NA68|B1NA68_DANRE	MAP kinase kinase 4B	zgc:194486 MKK4B map2k4b	0	-0.115798	-0.269297	-0.451284
tr|A0A2R8QU45|A0A2R8QU45_DANRE;tr|A0A0R4ICI6|A0A0R4ICI6_DANRE;tr|Q1LUM9|Q1LUM9_DANRE	Dynein light intermediate chain	dync1li1	0	-0.00316897	-0.00989154	-0.0327835
tr|F8W3V9|F8W3V9_DANRE;tr|Q6NZV4|Q6NZV4_DANRE;tr|F8W5N8|F8W5N8_DANRE	Cysteine and glycine-rich protein 1a (Fragment)	csrp1a	0	0.0629776	0.142277	-0.102371
tr|E7F3T1|E7F3T1_DANRE	Solute carrier family 4 member 1 adaptor protein	slc4a1ap	0	0.117814	0.165206	0.577032
tr|F1R4I7|F1R4I7_DANRE	Sorcin	sri	0	0.0720212	-0.284554	0.812432
tr|F1QAL6|F1QAL6_DANRE	Family with sequence similarity 177 member A1	fam177a1	0	-0.0298084	-0.0881513	-0.280799
tr|F1QQA2|F1QQA2_DANRE	DNA-directed RNA polymerase subunit beta	polr3b	0	0.0161574	-0.388764	-0.0929232
tr|Q6DHR6|Q6DHR6_DANRE;tr|E7EZ90|E7EZ90_DANRE;tr|X1WHL0|X1WHL0_DANRE;tr|X1WF90|X1WF90_DANRE;tr|Q6PC41|Q6PC41_DANRE	Thimet oligopeptidase 1	thop1 zgc:92139	0	0.0604106	0.128166	0.00439726
tr|B0V123|B0V123_DANRE;tr|A0A0R4IRW7|A0A0R4IRW7_DANRE	Condensin complex subunit 1	si:ch73-60l17.1 ncapd2	0	-0.0218556	0.0478931	0.144143
sp|Q6DC53|CTU2_DANRE;tr|F1R9P9|F1R9P9_DANRE	Cytoplasmic tRNA 2-thiolation protein 2	ctu2 ncs2 zgc:101113	0	0.105057	-0.0883964	0.110768
tr|F1QF68|F1QF68_DANRE	Peptidylprolyl isomerase domain and WD repeat-containing 1	ppwd1	0	0.149095	-0.221873	0.0403022
tr|E7F4N5|E7F4N5_DANRE;tr|A0A2R8Q874|A0A2R8Q874_DANRE;tr|A0A2R8Q4F5|A0A2R8Q4F5_DANRE;tr|A0A2R8Q8F8|A0A2R8Q8F8_DANRE;tr|A0A2R8PXU2|A0A2R8PXU2_DANRE;tr|A0A2R8QLV1|A0A2R8QLV1_DANRE	alpha-1,2-Mannosidase	man1b1a	0	-0.0202628	-0.0298773	-0.194252
tr|B3DHM7|B3DHM7_DANRE;tr|B1PS59|B1PS59_DANRE;tr|F1QS48|F1QS48_DANRE;tr|F1QED2|F1QED2_DANRE	Smad4 protein	smad4 smad4a	0	0.0282975	0.123187	0.0169935
tr|F1Q7F8|F1Q7F8_DANRE	RNA-binding motif protein 4.2	rbm4.2	0	0.013246	0.124095	0.751902
tr|B8JI50|B8JI50_DANRE	DNA methyltransferase 1-associated protein 1	dmap1	0	-0.15256	-0.33845	-0.355591
tr|Q6TNQ4|Q6TNQ4_DANRE;tr|Q803J1|Q803J1_DANRE;tr|A0A0R4IIM0|A0A0R4IIM0_DANRE;tr|F1RDJ8|F1RDJ8_DANRE;tr|Q6NYP1|Q6NYP1_DANRE;tr|A2RV07|A2RV07_DANRE	Sorting nexin 12, variation 1	fc02c04 fc03c06 fj97e07 SNX12-var1 wu:fc02c04 wu:fc03c06 wu:fj97e07 zgc:158590 zgc:55728 zgc:77034 snx12	0	0.0285571	-0.0179542	0.170875
sp|Q6DBR0|RUSD4_DANRE;tr|A0A2R8Q727|A0A2R8Q727_DANRE	Pseudouridylate synthase RPUSD4, mitochondrial	rpusd4 zgc:92006	0	-0.0884302	-0.0941469	-0.0390934
tr|Q7SXA1|Q7SXA1_DANRE	60S ribosomal protein L26	rpl26 hm:zehn2026 wu:fa92f05 zgc:66190	0	0.111138	0.270848	0.0604327
tr|A0A0R4IC05|A0A0R4IC05_DANRE;tr|Q1LVN0|Q1LVN0_DANRE;tr|A0A0R4IAE4|A0A0R4IAE4_DANRE;tr|A0A0R4IR86|A0A0R4IR86_DANRE	DNA helicase	chd1	0	-0.0129507	-0.0549307	-0.0257724
tr|A0A2R8PZC2|A0A2R8PZC2_DANRE;tr|E7FF11|E7FF11_DANRE;tr|F8W3S9|F8W3S9_DANRE	Serine protease inhibitor 2.1-like	LOC110439158	0	0.33398	0.497891	0.0496383
tr|E9QC27|E9QC27_DANRE;sp|Q66HY7|IF4E3_DANRE	Eukaryotic translation initiation factor 4E type 3	eif4e3	0	0.0145378	0.00617653	0.136934
tr|X1WHH8|X1WHH8_DANRE;tr|F1QDR1|F1QDR1_DANRE;tr|A0A2R8QK04|A0A2R8QK04_DANRE;tr|Q6PW01|Q6PW01_DANRE;tr|E7F1N2|E7F1N2_DANRE;tr|A0A2R8QIU8|A0A2R8QIU8_DANRE	Cytohesin 1a	cyth1a	0	0.0222867	0.0609579	0.0926043
tr|F1QYM0|F1QYM0_DANRE	Tripartite motif-containing 16 (Fragment)	trim16	0	-0.162193	-0.240016	-0.377829
sp|B8A556|DNPH1_DANRE	2'-deoxynucleoside 5'-phosphate N-hydrolase 1	dnph1 si:ch211-117c8.4	0	-0.208731	0.0436536	-0.0493822
tr|A5PMI3|A5PMI3_DANRE;tr|Q7ZTI1|Q7ZTI1_DANRE	tRNA (cytosine(34)-C(5))-methyltransferase	nsun2	0	0.0447768	0.104141	0.182705
tr|A0F081|A0F081_DANRE;tr|I3IS14|I3IS14_DANRE	Sestrin 2	sesn2	0	-0.139858	-0.152249	-0.0495346
tr|R4GEN3|R4GEN3_DANRE	Bucky ball 2-like	si:ch73-119o17.1 buc2l	0	-0.22313	-0.448022	-0.703032
tr|A0A0G2KZA4|A0A0G2KZA4_DANRE	Peptidase D	pepd	0	0.0164193	0.0100335	0.0319234
tr|Q6DRK0|Q6DRK0_DANRE	V-type proton ATPase subunit F	zgc:92923 atp6v1f	0	0.225809	-0.0729003	0.262767
sp|Q6P135|TMUB1_DANRE	Transmembrane and ubiquitin-like domain-containing protein 1	tmub1 zgc:77146	0	-0.259145	-0.164235	-0.220535
tr|F1R8B4|F1R8B4_DANRE	GCN1 activator of EIF2AK4	gcn1l1 gcn1	0	-0.00155915	-0.0637334	0.105418
sp|Q7ZWF0|RAE1L_DANRE;tr|A0A2R8QJS5|A0A2R8QJS5_DANRE	mRNA export factor	rae1 mrnp41	0	0.144809	0.153912	0.23786
tr|F1R3D3|F1R3D3_DANRE;sp|Q5MJ86|G3P2_DANRE	Glyceraldehyde-3-phosphate dehydrogenase	gapdhs	0	0.0358236	-0.0477689	0.0451484
tr|A0A0R4ISE8|A0A0R4ISE8_DANRE	Im:6912630	im:6912630	0	-0.0301013	-0.0705876	0.346821
tr|E7EYC1|E7EYC1_DANRE	Transcription factor CP2	tfcp2	0	0.20535	0.0412902	0.19589
tr|F1QJZ5|F1QJZ5_DANRE;tr|U3JAJ0|U3JAJ0_DANRE;tr|B8JMA9|B8JMA9_DANRE	WD repeat domain 33	wdr33	0	-0.129024	-0.212435	-0.257562
tr|F1QT29|F1QT29_DANRE;sp|Q08BI9|MCU_DANRE	Calcium uniporter protein	mcu	0	0.430776	0.327386	0.678152
sp|Q7ZV55|EIF3I_DANRE	Eukaryotic translation initiation factor 3 subunit I	eif3i eif3s2	0	0.0496554	0.00876565	0.0650575
tr|Q4VBV1|Q4VBV1_DANRE;tr|I3IS20|I3IS20_DANRE	Cytochrome b-c1 complex subunit 7	zgc:109893 im:6900881 uqcrb	0	0.261192	0.316946	0.222534
tr|F1RDQ9|F1RDQ9_DANRE	Cathepsin X	ctsz	0	-0.0423973	-0.00401462	-0.014777
tr|Q7ZUP5|Q7ZUP5_DANRE;tr|A0A0R4IH71|A0A0R4IH71_DANRE	DnaJ (Hsp40) homolog, subfamily A, member 2	zgc:85775 dnaja2 wu:fb59e04 wu:fb60b08 zgc:55486 dnaja2a	0	-0.122705	-0.0659036	0.0323727
tr|A0A2R8RI86|A0A2R8RI86_DANRE;tr|A0A0R4ILE0|A0A0R4ILE0_DANRE;tr|E9QC46|E9QC46_DANRE;tr|A0A0R4IPE6|A0A0R4IPE6_DANRE;tr|F1QZT8|F1QZT8_DANRE;tr|F1R260|F1R260_DANRE;tr|E9QHU9|E9QHU9_DANRE;tr|E9QGE0|E9QGE0_DANRE;tr|E9QFK5|E9QFK5_DANRE;tr|E9QGH3|E9QGH3_DANRE;tr|E9QHK0|E9QHK0_DANRE	Calpastatin	cast	0	-0.0384452	0.0240842	-0.184952
tr|Q66HY6|Q66HY6_DANRE	Nuclear receptor coactivator 5	zgc:92194 ncoa5	0	0.240607	0.0620015	0.174432
tr|Q08BX0|Q08BX0_DANRE	Ras-related protein Rab-21	rab21 zgc:154045	0	-0.125494	-0.198422	-0.136151
tr|A0A0R4IPD5|A0A0R4IPD5_DANRE	Cyclin-dependent kinase 11B	cdk11b	0	-0.000458029	0.0231797	0.197903
tr|B8A609|B8A609_DANRE;tr|B8A610|B8A610_DANRE	RNA helicase	ddx43	0	-0.0602664	-0.0660519	-0.0534292
tr|F1QYI8|F1QYI8_DANRE;tr|E9QD71|E9QD71_DANRE;tr|E9QGV1|E9QGV1_DANRE	Protein-tyrosine-phosphatase	dusp12	0	0.0507683	0.12455	0.133548
tr|Q6DBR3|Q6DBR3_DANRE;tr|A0A2R8Q1N4|A0A2R8Q1N4_DANRE	ADP-ribosylarginine hydrolase	zgc:91926 adprh	0	0.0689742	0.0380207	0.15927
tr|A0A0R4IK35|A0A0R4IK35_DANRE	Epoxide hydrolase 5	ephx5	0	-0.255162	-0.455426	-0.183335
sp|Q6DHE8|RHOAD_DANRE;sp|Q7T2E8|RHOAC_DANRE;sp|Q6NUX8|RHOAA_DANRE;sp|Q6DHM9|RHOAB_DANRE;tr|A0A2R8QBD2|A0A2R8QBD2_DANRE;tr|A2BDW5|A2BDW5_DANRE;tr|B0R1F6|B0R1F6_DANRE	Rho-related GTP-binding protein RhoA-D	rhoad	0	0.108794	0.12255	-0.001942
tr|B8A4N9|B8A4N9_DANRE;sp|Q7SXE4|GOGA5_DANRE	Golgin subfamily A member 5	golga5	0	-0.0276002	-0.0610064	-0.274915
tr|A0A2R8QR11|A0A2R8QR11_DANRE;tr|A9JRQ5|A9JRQ5_DANRE;tr|A0A2R8QPW9|A0A2R8QPW9_DANRE	Ring finger protein 25	rnf25	0	-0.215501	-0.172035	-0.340808
tr|A8WIN8|A8WIN8_DANRE	Si:dkeyp-104h9.5	si:dkeyp-104h9.5	0	-0.0515757	0.0793829	-0.00512922
tr|B0R085|B0R085_DANRE;tr|A0A0J9YIY7|A0A0J9YIY7_DANRE	Zgc:103482	zgc:103482	0	0.161939	0.252257	0.024997
tr|F6P6M7|F6P6M7_DANRE;tr|F6PAZ7|F6PAZ7_DANRE;tr|A0A0R4IRC4|A0A0R4IRC4_DANRE	Leucine-rich repeat (in FLII)-interacting protein 1b	lrrfip1b	0	-0.172019	-0.282645	-0.0797528
tr|A5PN62|A5PN62_DANRE	Dimethylargininase	si:dkey-46a12.1 fb52g07 wu:fb52g07 ddah2	0	-0.105593	0.0216461	-0.309046
tr|Q7T3C1|Q7T3C1_DANRE;tr|A0A2R8Q7Y8|A0A2R8Q7Y8_DANRE	Transcription elongation factor	zgc:63975 fj48e12 wu:fj48e12 tcea1	0	-0.153026	0.110798	0.15138
tr|A5PN27|A5PN27_DANRE	Si:dkey-119f1.1	si:dkey-119f1.1	0	-0.0157556	-0.200897	0.0783963
tr|A0A2R8RXU8|A0A2R8RXU8_DANRE;tr|E7FGT1|E7FGT1_DANRE	Cell cycle and apoptosis regulator 2	ccar2	0	0.0163805	0.0426538	0.100055
tr|A5WVI9|A5WVI9_DANRE;tr|A0A2R8QPX2|A0A2R8QPX2_DANRE;tr|A0A2R8RM85|A0A2R8RM85_DANRE	DnaJ heat shock protein family (Hsp40) member A2b	dnaja2l dnaja2b	0	0.0856535	0.0194099	0.179307
tr|A0A0R4IRS1|A0A0R4IRS1_DANRE;tr|A0A2R8QFD9|A0A2R8QFD9_DANRE;tr|A0A2R8Q327|A0A2R8Q327_DANRE;tr|F1Q997|F1Q997_DANRE	AP-1 complex subunit mu-1	ap1m1	0	0.201563	0.163395	0.487708
tr|A3KQW9|A3KQW9_DANRE	ADNP homeobox 2b	adnp2b	0	0.131043	-0.17014	0.228274
sp|A5PLK2|LHPP_DANRE	Phospholysine phosphohistidine inorganic pyrophosphate phosphatase	lhpp zgc:165670	0	-0.0711237	0.111028	0.0792324
tr|Q7ZV23|Q7ZV23_DANRE	Ribonucloprotein	nhp2l1 nhp2l1b snu13b	0	0.139501	0.00944993	0.75155
tr|I3ITN9|I3ITN9_DANRE;tr|A0A2R8Q2N0|A0A2R8Q2N0_DANRE	10-formyltetrahydrofolate dehydrogenase	aldh1l1	0	0.100291	-0.0140669	0.0713457
tr|A0A0R4IA57|A0A0R4IA57_DANRE	Calpain 7	capn7	0	-0.0909909	0.0226745	0.011973
tr|A8WHP2|A8WHP2_DANRE	Zgc:171480	zgc:171480	0	0.0825426	0.137657	0.240256
tr|Q6PFQ3|Q6PFQ3_DANRE	Peroxin-13	pex13	0	0.0243574	-0.00488496	-0.229579
tr|A0JPF7|A0JPF7_DANRE	VPS37C subunit of ESCRT-I	vps37c zgc:153996	0	-0.0256649	0.0454298	0.00618338
tr|A0A0R4ILL8|A0A0R4ILL8_DANRE;tr|A0A0R4IHX2|A0A0R4IHX2_DANRE	Kelch domain-containing 4	klhdc4	0	-0.0471828	-0.0123994	-0.151245
tr|A0A0R4IY00|A0A0R4IY00_DANRE	Mitochondrial ribosomal protein L3	mrpl3	0	0.0221191	0.0111802	-0.0368883
tr|Q6NWJ5|Q6NWJ5_DANRE;tr|A9JST4|A9JST4_DANRE;tr|Q6P972|Q6P972_DANRE;tr|I3ISC4|I3ISC4_DANRE;tr|I3ISU3|I3ISU3_DANRE	Tubulin alpha chain	tuba8l4	0	0.0608807	0.0771044	0.1264
tr|F1QK82|F1QK82_DANRE	Kinesin family member 11	kif11	0	0.018467	0.0446018	-0.0262709
sp|Q9DGJ3|NPC2_DANRE;tr|B3DFW4|B3DFW4_DANRE	NPC intracellular cholesterol transporter 2	npc2	0	0.197029	0.253591	0.26632
tr|A0A0R4IPF8|A0A0R4IPF8_DANRE;tr|Q802V1|Q802V1_DANRE	SS18 subunit of BAF chromatin-remodeling complex	ss18	0	0.0536595	-0.216588	0.759566
tr|B3DKI8|B3DKI8_DANRE	Suppressor of ypt1	sly1 scfd1	0	0.013204	0.0234865	0.113248
tr|Z4YIG5|Z4YIG5_DANRE;sp|Q6TEN1|RAP1B_DANRE;tr|E7FBI4|E7FBI4_DANRE;tr|A0A0J9YJ23|A0A0J9YJ23_DANRE	Ras-related protein Rap-1b	rap1b	0	0.116186	0.256755	0.130898
sp|Q29RB1|COG4_DANRE	Conserved oligomeric Golgi complex subunit 4	cog4 zgc:136860	0	0.108632	0.110621	-0.00951582
tr|E7FBK2|E7FBK2_DANRE	ClpB homolog, mitochondrial AAA ATPase chaperonin	clpb	0	0.0499316	0.0155448	0.0405954
sp|Q568B8|TOR4A_DANRE;tr|A0A0H2UKC7|A0A0H2UKC7_DANRE	Torsin-4A	tor4a zgc:110567	0	-0.00245071	-0.0489858	0.366328
sp|Q4VBI7|STX18_DANRE	Syntaxin-18	stx18 zgc:112326	0	-0.0559002	-0.0716747	-0.177293
tr|E7F3D6|E7F3D6_DANRE	SCY1-like, kinase-like 1	si:ch211-276i12.7 scyl1	0	0.0878969	0.0926095	0.158272
tr|A5PMS9|A5PMS9_DANRE;tr|A0A2R8QRX3|A0A2R8QRX3_DANRE;tr|A0A2R8Q6M9|A0A2R8Q6M9_DANRE	AP complex subunit beta	ap1b1	0	0.327773	0.39398	0.464217
tr|A0A2R8Q8D7|A0A2R8Q8D7_DANRE	Si:ch211-152c8.4	si:ch211-152c8.4	0	0.0897377	0.0972596	0.15142
tr|M9MMF7|M9MMF7_DANRE;tr|I3IT31|I3IT31_DANRE;tr|A0A0R4IBJ4|A0A0R4IBJ4_DANRE;tr|A0A0R4IW73|A0A0R4IW73_DANRE;tr|M9MMC8|M9MMC8_DANRE	Immunoglobulin heavy variable 1-4 (Fragment)	ighv1-4	0	-0.031095	-0.156633	0.24696
tr|Q1RM65|Q1RM65_DANRE	Craniofacial development protein 1	zgc:136405 rltpr si:dkey-6e12.6 cfdp1	0	-0.0230903	0.110378	0.139662
tr|F1R1P6|F1R1P6_DANRE;tr|A0A0G2L5X9|A0A0G2L5X9_DANRE;REV__sp|F1R237|TDRD6_DANRE	N-acetylneuraminic acid synthase a	nansa	0	0.197412	0.300155	0.252304
tr|F1R0Z3|F1R0Z3_DANRE;tr|A0A2R8Q0D0|A0A2R8Q0D0_DANRE;tr|A0A2R8QAC5|A0A2R8QAC5_DANRE	Si:dkey-179j5.5	si:dkey-179j5.5	0	0.0946155	-0.27381	0.0799144
tr|F8W3K6|F8W3K6_DANRE	Ribosomal RNA-processing protein 4	exosc2	0	-0.0614885	-0.0585684	-0.114208
tr|F1QE09|F1QE09_DANRE;sp|Q7SYJ9|SPAG7_DANRE	Sperm-associated antigen 7 homolog	spag7	0	0.165494	0.337299	0.225754
tr|A5PF46|A5PF46_DANRE;tr|Q58E00|Q58E00_DANRE	D4, zinc and double PHD fingers family 2	dpf2	0	-0.041216	-0.0573385	-0.0450248
tr|A0A0R4IC50|A0A0R4IC50_DANRE;tr|Q6DI02|Q6DI02_DANRE	Protein regulator of cytokinesis 1a	prc1a	0	0.0336943	0.61945	0.583092
tr|A2BGU5|A2BGU5_DANRE	Low density lipoprotein receptor-related protein-associated protein 1	lrpap1	0	-0.0835102	-0.0860546	0.00563188
tr|B8A589|B8A589_DANRE;tr|B8A588|B8A588_DANRE	Poly(A)-binding protein-interacting protein 2B	paip2b	0	-0.106443	-0.330203	-0.445068
tr|B8A4G3|B8A4G3_DANRE;tr|A0A0R4IYF8|A0A0R4IYF8_DANRE;tr|Q6NYP6|Q6NYP6_DANRE;tr|A0A286Y912|A0A286Y912_DANRE;tr|A0A2R8QDD8|A0A2R8QDD8_DANRE	Protein phosphatase, Mg2+/Mn2+-dependent, 1Aa (Fragment)	ppm1aa	0	0.0283245	0.0566715	0.0489949
sp|Q9DGE0|MP2K6_DANRE;tr|A0A286Y813|A0A286Y813_DANRE	Dual specificity mitogen-activated protein kinase kinase 6	map2k6 map2k3	0	0.0337491	0.0348685	-0.0487612
tr|E7F871|E7F871_DANRE	Arf-GAP with Rho-GAP domain, ANK repeat and PH domain-containing protein 1-like	LOC100005008	0	-0.0665636	0.0805673	-0.0144571
sp|Q9MIY0|NU5M_DANRE	NADH-ubiquinone oxidoreductase chain 5	mt-nd5 mtnd5 nd5	0	0.0205716	-0.0631402	0.107408
tr|A0A2R8QD85|A0A2R8QD85_DANRE	Non-specific serine/threonine protein kinase	mast1a	0	0.0247608	-0.1959	0.00669792
sp|Q6P3L0|MVP_DANRE;tr|F1Q781|F1Q781_DANRE	Major vault protein	mvp	0	0.132029	0.186618	0.00546369
tr|Q504C0|Q504C0_DANRE;tr|E7EZW7|E7EZW7_DANRE	Ubiquitin carboxyl-terminal hydrolase	zgc:109963 im:6908825 uchl3	0	0.199185	0.300414	0.234407
sp|Q90YM8|CYFP1_DANRE;tr|F1QE65|F1QE65_DANRE;tr|F1R468|F1R468_DANRE	Cytoplasmic FMR1-interacting protein 1 homolog	cyfip1	0	-0.0915749	-0.102762	-0.079245
tr|Q6P018|Q6P018_DANRE	Testis-expressed 264, ER-phagy receptor a	tex264a zgc:77817	0	-0.268561	-0.265999	-0.226671
tr|F1QW04|F1QW04_DANRE;tr|A0A0R4IJM6|A0A0R4IJM6_DANRE	V-type proton ATPase subunit a	tcirg1b	0	-0.0298357	-0.071676	0.0217809
tr|A0A2R8QRI6|A0A2R8QRI6_DANRE;tr|F1QJ75|F1QJ75_DANRE;tr|H0WF81|H0WF81_DANRE	NADH-cytochrome b5 reductase	cyb5r1	0	0.313036	0.302844	0.232827
tr|Q7ZU20|Q7ZU20_DANRE;tr|A0A2R8QBI3|A0A2R8QBI3_DANRE	Psme3 protein	wu:fb19c08 PA28-gamma unp310 psme3	0	0.137066	0.243574	0.374754
tr|B0UYL5|B0UYL5_DANRE	Dehydrogenase/reductase (SDR family) member 12	dhrs12	0	-0.133127	-0.171083	0.0474846
tr|A0A2R8PWG5|A0A2R8PWG5_DANRE;tr|Q6NYK7|Q6NYK7_DANRE	Pre-mRNA-processing factor 6	prpf6	0	-0.12519	-0.097014	-0.0662733
sp|Q6TGY8|EMC2_DANRE;tr|A0A2R8QFT7|A0A2R8QFT7_DANRE	ER membrane protein complex subunit 2	emc2 ttc35 zgc:86891	0	0.100027	-0.0425813	0.0609036
tr|F1QB21|F1QB21_DANRE	2,4-dienoyl CoA reductase 1, mitochondrial	decr1	0	0.0974987	0.0762579	0.238611
tr|A1A5T2|A1A5T2_DANRE;tr|A5PMH7|A5PMH7_DANRE	Phosphatidylserine decarboxylase proenzyme, mitochondrial	zgc:158135 PISD pisd	0	0.0876349	0.181274	0.0592715
tr|A4FUN5|A4FUN5_DANRE	ISY1-splicing factor homolog	rab43 isy1	0	-0.204446	-0.210459	-0.274204
tr|F6NGQ6|F6NGQ6_DANRE;tr|B8A566|B8A566_DANRE	DAB adaptor protein 2	dab2	0	-0.516837	-0.323775	-0.254436
tr|A0A2R8QL66|A0A2R8QL66_DANRE	COP9 signalosome complex subunit 4	cops4	0	0.000360943	-0.0388056	-0.108606
tr|Q5TYT6|Q5TYT6_DANRE	General transcription factor IIA, 1	gtf2a1	0	-0.0410838	-0.0586197	0.318539
tr|A0A0R4IL10|A0A0R4IL10_DANRE;sp|Q4TVV3|DDX46_DANRE	RNA helicase	ddx46	0	0.0829398	0.213379	0.2501
tr|Q803R3|Q803R3_DANRE	Tyrosine-protein phosphatase non-receptor type	ptpn2 cb806 PTP-1B ptpn2l wu:fc10h07 zgc:55339 zgc:76973 ptpn2b	0	-0.141643	0.269468	-0.167814
tr|Q7SXR6|Q7SXR6_DANRE;tr|E9QII2|E9QII2_DANRE	Secretory carrier-associated membrane protein	scamp2l	0	0.676411	0.278904	0.593528
tr|E7F5M3|E7F5M3_DANRE	Methionine--tRNA ligase, mitochondrial	mars2	0	0.0140877	-0.289043	0.506053
tr|U3JAU5|U3JAU5_DANRE;tr|F1QB27|F1QB27_DANRE;tr|A0A2R8Q9U2|A0A2R8Q9U2_DANRE;sp|P86347|BORE2_DANRE	Borealin-2	cdca9	0	-0.0635256	-0.348959	-0.380462
tr|F1QFS3|F1QFS3_DANRE	Deoxycytidine kinase	dck	0	-0.0452175	-0.0669127	-0.189842
tr|F1QVX3|F1QVX3_DANRE	Myosin, heavy chain b	myhb	0	0.11809	-0.136986	0.239693
tr|A2BIN5|A2BIN5_DANRE	Methylcrotonoyl-CoA carboxylase	mccc2	0	0.0245816	0.0689316	-0.000853584
tr|F1Q511|F1Q511_DANRE	Apoptotic chromatin condensation inducer 1b	acin1b	0	-0.0409256	0.0963608	0.0109532
tr|A0A2R8QNL5|A0A2R8QNL5_DANRE;tr|E7EY86|E7EY86_DANRE	UBX domain protein 2A	ubxn2a	0	0.049097	0.0374014	-0.0523597
tr|Q6NWK1|Q6NWK1_DANRE	F-actin-capping protein subunit alpha	capza1 capza1a	0	-0.0139928	0.00823852	0.104134
sp|A0A0G2KTI4|S12A2_DANRE	Solute carrier family 12 member 2	slc12a2 nkcc1	0	-0.0856213	-0.00361005	-0.0692455
tr|F1QNE0|F1QNE0_DANRE;tr|F1QLG7|F1QLG7_DANRE;tr|E9QE69|E9QE69_DANRE	Nuclear autoantigenic sperm protein (histone-binding)	nasp	0	-0.0381714	0.0733024	-0.131776
tr|Q4FE55|Q4FE55_DANRE	Ubiquitinyl hydrolase 1	usp9	0	-0.154144	-0.134468	-0.166607
tr|E7EYR8|E7EYR8_DANRE;tr|F1QRG5|F1QRG5_DANRE	Si:dkey-250d21.1 (Fragment)	si:dkey-250d21.1	0	0.161856	0.215121	0.236806
tr|A0A2R8S001|A0A2R8S001_DANRE	Prenylcysteine oxidase 1-like	pcyox1l	0	0.597567	0.160105	0.69959
tr|Q6DG11|Q6DG11_DANRE	Spliceosome-associated factor 1, recruiter of U4/U6.U5 tri-snRNP	sart1	0	-0.0884672	-0.0165032	-0.167866
tr|F1R184|F1R184_DANRE;tr|F1QTX8|F1QTX8_DANRE	Protein disulfide-isomerase	txndc5	0	0.106272	0.227509	0.132579
tr|X1WE68|X1WE68_DANRE;tr|A0A286Y877|A0A286Y877_DANRE;REV__tr|F1RC47|F1RC47_DANRE;REV__tr|A0A2R8RZ56|A0A2R8RZ56_DANRE;REV__tr|F1Q5H5|F1Q5H5_DANRE	AT hook-containing transcription factor 1	ahctf1	0	-0.142985	-0.112881	-0.283936
tr|F6NPA3|F6NPA3_DANRE;tr|F6NSX3|F6NSX3_DANRE;tr|Q6DHK6|Q6DHK6_DANRE;tr|A0A140LG39|A0A140LG39_DANRE	Glutathione peroxidase	gpx4a	0	0.140927	0.0637341	0.0718118
tr|F1QXL6|F1QXL6_DANRE	H/ACA ribonucleoprotein complex non-core subunit NAF1	naf1	0	-0.342857	-0.298041	-0.363058
tr|F1QIB3|F1QIB3_DANRE;tr|E7EXG2|E7EXG2_DANRE	Drebrin-like b	dbnlb	0	-0.0144501	0.0262292	-0.139976
tr|Q9DDT0|Q9DDT0_DANRE	Ferritin	hm:zeh1145 fb06g09 fth1 wu:fb06g09 wu:fq18c10 zeh1145 fth1a	0	0.0863899	0.0718238	0.0512205
tr|Q6TLG8|Q6TLG8_DANRE	DNA-(apurinic or apyrimidinic site) lyase	rps3	0	0.0569986	0.0451473	0.24408
sp|Q7ZU42|OLA1_DANRE;tr|A0A0R4ICN9|A0A0R4ICN9_DANRE;tr|E9QI77|E9QI77_DANRE;tr|A0A2R8RWK0|A0A2R8RWK0_DANRE	Obg-like ATPase 1	ola1 zgc:55768	0	0.213536	0.316181	0.398722
tr|A0A2R8RI79|A0A2R8RI79_DANRE;tr|F1QMZ0|F1QMZ0_DANRE;tr|F1QNI8|F1QNI8_DANRE	Si:zfos-1505d6.3	si:zfos-1505d6.3	0	0.175087	-0.0220084	0.0891417
tr|F1R926|F1R926_DANRE	E3 ubiquitin protein ligase	rnf20	0	-0.108729	-0.122002	-0.135983
tr|E7F0E2|E7F0E2_DANRE;tr|Q567X3|Q567X3_DANRE;tr|E9QB29|E9QB29_DANRE	Glucosamine-6-phosphate isomerase	gnpda2	0	0.243006	0.229823	0.225238
tr|Q3B7P7|Q3B7P7_DANRE;tr|B0R193|B0R193_DANRE;tr|A0A0N4STS4|A0A0N4STS4_DANRE;tr|A0A2R8RR55|A0A2R8RR55_DANRE;tr|B0R189|B0R189_DANRE;tr|F1QHN6|F1QHN6_DANRE;tr|A0A0N4SUD2|A0A0N4SUD2_DANRE	Ubiquitin-60S ribosomal protein L40	zgc:123344 wu:fa91f08 uba52	0	0.274167	0.624129	-0.158886
tr|F1R300|F1R300_DANRE;tr|F6P9M5|F6P9M5_DANRE	Small nuclear ribonucleoprotein polypeptide A'	snrpa1	0	0.0287104	0.20652	0.237734
sp|Q7ZW63|NUF2_DANRE	Kinetochore protein Nuf2	nuf2 cdca1 zgc:56708	0	0.0704139	0.102186	0.0991708
sp|Q6P0V6|RL8_DANRE;tr|B0S6P5|B0S6P5_DANRE	60S ribosomal protein L8	rpl8 zgc:73105	0	0.0604361	0.102544	0.218582
tr|Q6TNT8|Q6TNT8_DANRE;tr|F8W2Q1|F8W2Q1_DANRE;tr|A0A0G2KER3|A0A0G2KER3_DANRE;tr|E9QC28|E9QC28_DANRE;tr|Q7ZWI5|Q7ZWI5_DANRE;tr|Q90WX6|Q90WX6_DANRE;tr|Q90WX5|Q90WX5_DANRE;tr|Q7T3D3|Q7T3D3_DANRE;tr|Q6PBP1|Q6PBP1_DANRE;tr|F8W442|F8W442_DANRE;tr|A9JTC8|A9JTC8_DANRE;tr|X1WDQ5|X1WDQ5_DANRE;tr|Q7ZW82|Q7ZW82_DANRE;tr|F1RE11|F1RE11_DANRE;tr|F1QJX7|F1QJX7_DANRE	Guanine nucleotide binding protein (G protein), alpha inhibiting activity polypeptide 2, like	gnai2l Gnai2 wu:fb10b04 wu:fb19c04 zgc:92609 gnai2a	0	0.0466006	0.160115	0.282487
tr|Q7ZZA3|Q7ZZA3_DANRE	Peptidylprolyl isomerase	zgc:110640 si:dz202l16.2 wu:fd54d02 fkbp11	0	0.109479	-0.109929	0.388412
sp|Q7ZUC2|CAB45_DANRE	45 kDa calcium-binding protein	sdf4 cab45 zgc:76916	0	-0.0119021	-0.0814863	0.102876
tr|F1R052|F1R052_DANRE	Sorting nexin 16	snx16	0	0.0880296	0.149731	0.0239278
tr|F1Q8P7|F1Q8P7_DANRE	Eukaryotic translation initiation factor 2, subunit 2 beta	eif2s2	0	-0.00652371	0.0349645	0.0092646
tr|F1Q718|F1Q718_DANRE;tr|E9QEK4|E9QEK4_DANRE	Mitochondrial ribosomal protein L45	mrpl45	0	0.18616	0.0939709	0.300884
tr|A0A286Y9S7|A0A286Y9S7_DANRE;tr|E9QB46|E9QB46_DANRE;sp|Q6PHD9|SBP1_DANRE	Methanethiol oxidase	selenbp1	0	0.115131	0.0518708	0.327256
tr|Q802Z3|Q802Z3_DANRE	Zgc:55645 protein	zgc:55645 pitpnbl	0	-0.506889	0.142644	-0.355463
tr|X1WF30|X1WF30_DANRE	tRNA (adenine(58)-N(1))-methyltransferase	trmt61b	0	-0.140395	-0.0200238	-0.164622
tr|Q6DGQ2|Q6DGQ2_DANRE;tr|A5WUR4|A5WUR4_DANRE;tr|F1QVW4|F1QVW4_DANRE	Rab-interacting factor	rabif	0	0.0781385	-0.451726	-0.0132108
tr|A0A2R8Q710|A0A2R8Q710_DANRE	Ribosome-binding protein 1b	rrbp1b	0	0.0376334	-0.0553003	-0.157694
tr|E7EYD8|E7EYD8_DANRE;tr|F1QX94|F1QX94_DANRE;tr|A0A286YA82|A0A286YA82_DANRE	Eukaryotic translation initiation factor 4 gamma, 3b	eif4g3 eif4g3b	0	0.0179625	0.108699	-0.0595245
tr|B7ZV28|B7ZV28_DANRE;tr|A0A2R8QCR7|A0A2R8QCR7_DANRE	Protein tyrosine phosphatase, non-receptor type 23, b	si:dkeyp-114f9.2 ptpn23b	0	0.00841031	-0.0500435	0.0669325
tr|Q8AYE3|Q8AYE3_DANRE	Serine (Or cysteine) proteinase inhibitor, clade C (Antithrombin), member 1	wu:fb18f10 zgc:92299 serpinc1	0	0.0638811	0.0256132	0.0195015
sp|Q5XJ36|PARK7_DANRE	Parkinson disease protein 7 homolog	park7 dj1 zgc:103725	0	0.118355	0.094707	0.128809
tr|A0A2R8QQQ9|A0A2R8QQQ9_DANRE;tr|F1QG20|F1QG20_DANRE;tr|A0A2R8QGU9|A0A2R8QGU9_DANRE	Intraflagellar transport 140 homolog (Chlamydomonas)	ift140	0	-0.0524294	-0.156814	-0.0568417
tr|Q5XJE1|Q5XJE1_DANRE;tr|A0A2R8QH61|A0A2R8QH61_DANRE	Copper homeostasis protein cutC homolog	cutc	0	0.0936428	-0.149382	0.0792311
tr|F1QNW1|F1QNW1_DANRE	Zinc finger CCCH-type-containing 11A	zc3h11a	0	-0.178896	-0.320138	-0.37501
tr|A0A2R8RWH8|A0A2R8RWH8_DANRE;tr|Q503Y1|Q503Y1_DANRE	Glutathione peroxidase	gpx4b	0	0.0272862	0.111699	0.0972961
tr|A0A0R4IEE5|A0A0R4IEE5_DANRE	Si:ch211-261d7.6	si:ch211-261d7.6	0	-0.0157865	0.144225	0.0597564
sp|Q6PBU0|F136A_DANRE	Protein FAM136A	fam136a zgc:73247	0	0.103649	0.0704987	-0.0720201
tr|F1QRM9|F1QRM9_DANRE	Aminopeptidase	npepps	0	-0.0393133	-0.0652081	0.0411078
tr|A8E7S3|A8E7S3_DANRE;tr|A0A2R8QN16|A0A2R8QN16_DANRE	Short chain dehydrogenase/reductase family 16C, member 5a	sdr16c5a	0	0.119826	0.113918	0.084382
sp|A5PL98|SDHB_DANRE	Succinate dehydrogenase [ubiquinone] iron-sulfur subunit, mitochondrial	sdhb	0	-0.0831855	-0.271976	0.2033
tr|Q7T355|Q7T355_DANRE;tr|A8WIS6|A8WIS6_DANRE	RBR-type E3 ubiquitin transferase	arih2	0	0.0874903	0.0878818	0.165309
tr|I3IRW7|I3IRW7_DANRE	4-aminobutyrate aminotransferase, mitochondrial	abat	0	0.0253141	-0.0891994	-0.0559696
tr|A0A2R8Q522|A0A2R8Q522_DANRE;tr|Q7SXE9|Q7SXE9_DANRE	Uncharacterized protein		0	0.07312	0.154694	0.264503
tr|E7EXJ6|E7EXJ6_DANRE	Nucleoporin 188	nup188	0	0.000321798	0.102122	-0.0510124
tr|F1R7D6|F1R7D6_DANRE;tr|Q7T309|Q7T309_DANRE;tr|X1WDY3|X1WDY3_DANRE	Serpin peptidase inhibitor, clade B (ovalbumin), member 1,-like 3 (Fragment)	serpinb1l3	0	0.0742358	-0.070011	-0.0340379
tr|F1Q949|F1Q949_DANRE	Cleavage and polyadenylation specificity factor subunit 4	cpsf4	0	0.0632677	0.458133	0.125502
tr|E7F5H1|E7F5H1_DANRE	Coiled-coil-helix-coiled-coil-helix domain containing 5	chchd5	0	0.197914	0.233567	0.408532
tr|Q5BKV9|Q5BKV9_DANRE;tr|Q6DRM3|Q6DRM3_DANRE	60S ribosomal protein L9	fa93a01 ab02c03 mg:ab02c03 wu:fa93a01 zgc:103730 rpl9	0	0.106784	0.0663671	0.310135
tr|Q499B2|Q499B2_DANRE	Signal peptidase complex subunit 1	spcs1	0	-0.0365813	-0.213762	-0.364411
tr|A0A0G2KH95|A0A0G2KH95_DANRE	Proteasome 26S subunit, non-ATPase 2	psmd2	0	0.203507	0.290237	0.405666
tr|Q6IQC6|Q6IQC6_DANRE;tr|A0A0G2KPH1|A0A0G2KPH1_DANRE;tr|A0A0R4IJB5|A0A0R4IJB5_DANRE	26S proteasome non-ATPase regulatory subunit 4	zgc:86833 psmd4 psmd4a	0	-0.00864066	0.191826	-0.0799963
tr|A0A0R4IWG5|A0A0R4IWG5_DANRE;tr|A0A0R4IN15|A0A0R4IN15_DANRE	R3H domain and coiled-coil-containing 1	r3hcc1	0	0.0998618	0.0700149	-0.0164302
tr|Q1LXD4|Q1LXD4_DANRE;sp|Q6P3H7|RBBP4_DANRE	Retinoblastoma binding protein 4	rbb4-2 rbb4 rbbp4 CH211-210B19.2-001-2	0	0.130774	0.210724	0.141526
sp|Q9PVK4|LDHBA_DANRE;tr|E9QGA6|E9QGA6_DANRE;sp|Q6DGK2|LDHBB_DANRE;tr|E9QH54|E9QH54_DANRE	L-lactate dehydrogenase B-A chain	ldhba ldhb si:dkey-13i19.5	0	0.04271	0.0594702	0.317076
tr|F1QSW0|F1QSW0_DANRE	Valine--tRNA ligase	vars2	0	0.213955	-0.000730303	0.206433
tr|F1R2K1|F1R2K1_DANRE;tr|B8JM36|B8JM36_DANRE	39S ribosomal protein L16, mitochondrial	mrpl16	0	0.0534481	-0.161618	0.476657
tr|A0A0R4IJQ7|A0A0R4IJQ7_DANRE;tr|F1QCH7|F1QCH7_DANRE	Zgc:162816	zgc:162816	0	-0.021212	0.0174125	-0.0142916
tr|Q4V984|Q4V984_DANRE;tr|A0A2R8RJG0|A0A2R8RJG0_DANRE;tr|F1QYB8|F1QYB8_DANRE	RAB1B, member RAS oncogene family b	zgc:86773 rab1bb	0	-0.0329504	-0.29764	0.298947
tr|Q6P0X9|Q6P0X9_DANRE	Origin recognition complex, subunit 5	orc5l orc5	0	-0.0705814	0.021707	0.0717177
tr|Q7ZW35|Q7ZW35_DANRE;tr|Q5TZ57|Q5TZ57_DANRE;tr|A0A0R4IMR9|A0A0R4IMR9_DANRE;tr|U3JAX9|U3JAX9_DANRE	Zinc finger protein 395	zgc:55309 fam49ab sb:cb866 si:ch211-223o11.1 si:ch211-89p3.1 znf395 fam49a CH211-239I23.3-001	0	0.113736	0.0482101	0.0731719
tr|Q6DHL1|Q6DHL1_DANRE;tr|A0A0R4IR35|A0A0R4IR35_DANRE;tr|A0A0R4IFX5|A0A0R4IFX5_DANRE;tr|A0A0R4IUQ0|A0A0R4IUQ0_DANRE	SPT3 homolog, SAGA and STAGA complex component	supt3h	0	-0.010153	0.0165929	-0.219083
tr|B0UYE9|B0UYE9_DANRE	GRIP1-associated protein 1	gripap1	0	-0.309425	-0.269369	-0.366318
tr|E7EXT6|E7EXT6_DANRE;tr|D9IL79|D9IL79_DANRE	Non-specific serine/threonine protein kinase	akt3b	0	-0.252093	0.0920292	-0.315336
tr|Q5TZG5|Q5TZG5_DANRE;tr|R4GDR8|R4GDR8_DANRE	Ezrin	vil2 ezr wu:fc05c03 wu:fj31d06 ezrb	0	0.0303844	0.11691	-0.0378961
tr|Q1LXF0|Q1LXF0_DANRE;tr|Q1LUB7|Q1LUB7_DANRE	Pleckstrin homology domain-containing, family B (evectins) member 2	plekhb2	0	0.0726964	0.0517482	0.0424275
sp|Q6PFS7|ATG3_DANRE	Ubiquitin-like-conjugating enzyme ATG3	atg3 apg3l zgc:64156	0	0.0976675	0.191505	0.0866677
tr|Q5RH31|Q5RH31_DANRE;tr|Q498W6|Q498W6_DANRE	NADH dehydrogenase [ubiquinone] 1 alpha subcomplex subunit 12	ndufa12	0	0.162096	-0.0611591	0.315068
sp|Q9I9N5|TRADD_DANRE	Tumor necrosis factor receptor type 1-associated DEATH domain protein	tradd	0	-0.0519552	-0.11775	-0.164935
tr|Q7ZYX7|Q7ZYX7_DANRE;tr|A0A2R8Q5H4|A0A2R8Q5H4_DANRE	26S proteasome non-ATPase regulatory subunit 7	wu:fi03c01 zgc:55284 psmd7	0	-0.0195046	-0.00741337	0.0519411
tr|F6NLI6|F6NLI6_DANRE	Peptidyl-prolyl cis-trans isomerase	ppib	0	0.103769	0.062917	0.56046
tr|X1WGI7|X1WGI7_DANRE	C-type lectin domain-containing 16A	clec16a	0	-0.207588	-0.161572	-0.128296
tr|Q6P129|Q6P129_DANRE;sp|Q6DHC1|RB18B_DANRE;tr|A0A2R8QQE5|A0A2R8QQE5_DANRE;tr|F8W3J3|F8W3J3_DANRE	RAB18A, member RAS oncogene family	wu:fc62e07 fc62e07 zgc:77145 rab18a	0	0.03408	-0.00235156	-0.0924892
tr|Q0P4E8|Q0P4E8_DANRE	Mitochondrial import receptor subunit TOM7 homolog	zgc:152998 tomm7	0	0.188885	0.0701458	0.24407
tr|F1R2E0|F1R2E0_DANRE;tr|E9QEE4|E9QEE4_DANRE;tr|F8W2D3|F8W2D3_DANRE	Heterogeneous nuclear ribonucleoprotein M	hnrnpm	0	0.106545	0.304863	0.285369
tr|A0A2R8RUD8|A0A2R8RUD8_DANRE;tr|F1Q5I0|F1Q5I0_DANRE;tr|A0A2R8PZ44|A0A2R8PZ44_DANRE	CDK5 regulatory subunit-associated protein 3	cdk5rap3	0	-0.0690549	-0.123547	-0.150884
tr|F1RCN0|F1RCN0_DANRE	DNA (cytosine-5)-methyltransferase	dnmt1	0	0.125406	0.196176	0.141824
tr|R4GEX4|R4GEX4_DANRE	Eukaryotic translation initiation factor 3, subunit F (Fragment)	eif3f	0	-0.00269417	0.00370773	0.107969
tr|R4GDZ4|R4GDZ4_DANRE;tr|B3DKC0|B3DKC0_DANRE	Peptidylprolyl isomerase (Fragment)	fkbp10b	0	-0.126543	-0.0788232	-0.169964
tr|Q502M2|Q502M2_DANRE;tr|A0A2R8QAR5|A0A2R8QAR5_DANRE	Transmembrane p24-trafficking protein 8	zgc:112014 tmed8	0	0.0697696	-0.112884	0.0815745
tr|F1QRW6|F1QRW6_DANRE	Coiled-coil domain-containing 51	ccdc51	0	-0.0683309	-0.0368874	-0.100866
sp|Q7SXF6|CREL2_DANRE	Cysteine-rich with EGF-like domain protein 2	creld2 zgc:66383	0	0.135127	0.239968	0.100277
tr|Q5RIN6|Q5RIN6_DANRE	Aminoacyl-tRNA hydrolase	si:dkey-34f16.5 ptrhd1	0	-0.10298	-0.139763	0.0444107
tr|Q90X41|Q90X41_DANRE;tr|E9QJK9|E9QJK9_DANRE	Sf3a1 protein	wu:fc50a11 si:dz150f13.2 wu:fc38e01 wu:fj37c05 zgc:65786 sf3a1	0	-0.0249381	0.0512082	0.0679857
tr|A0A0R4IZ62|A0A0R4IZ62_DANRE	Purple acid phosphatase	papl acp7	0	-0.00821424	0.226616	-0.0986279
tr|F1R984|F1R984_DANRE;tr|X1WEL5|X1WEL5_DANRE;tr|A0A2R8QHT3|A0A2R8QHT3_DANRE	Ubiquitin protein ligase E3 component n-recognin 4 (Fragment)	ubr4	0	0.0823285	0.0168506	0.0612246
tr|F1QPI4|F1QPI4_DANRE;tr|E7FD67|E7FD67_DANRE;tr|Q0P470|Q0P470_DANRE;tr|E9QDL6|E9QDL6_DANRE	LLGL scribble cell polarity complex component 1 (Fragment)	llgl1	0	0.161312	0.210527	0.0886057
tr|F1QA29|F1QA29_DANRE;tr|A0A0R4IAI1|A0A0R4IAI1_DANRE	Vir-like m6A methyltransferase-associated (Fragment)	si:ch211-79l20.4 virma	0	-0.0992078	0.288347	-0.0402913
tr|F1QNU2|F1QNU2_DANRE;tr|E9QBR3|E9QBR3_DANRE	Zgc:162509	zgc:162509	0	-0.457983	-0.734056	-0.200847
sp|Q7ZUV1|PKHF2_DANRE	Pleckstrin homology domain-containing family F member 2	plekhf2 zgc:56073	0	-0.0353753	-0.132738	0.117691
tr|X1WFU1|X1WFU1_DANRE	Leucine zipper protein 1	si:dkey-265g24.4 luzp1	0	-0.247573	-0.122704	-0.37496
tr|A0A0R4IXX7|A0A0R4IXX7_DANRE;tr|A0A0R4IKT5|A0A0R4IKT5_DANRE	Si:ch73-45o6.2	atg2a	0	-0.0341959	-0.156676	0.229869
tr|F1QQZ1|F1QQZ1_DANRE	Splicing factor 3b, subunit 1	sf3b1	0	0.0363324	0.109091	0.0356697
tr|A2BGI0|A2BGI0_DANRE	Cyclin-H	ccnh	0	0.068723	0.0450861	0.0375359
sp|F1Q575|NNRD_DANRE;tr|F1QHV7|F1QHV7_DANRE;tr|A0A2R8Q4Q7|A0A2R8Q4Q7_DANRE;tr|E7F490|E7F490_DANRE;tr|E9QEK8|E9QEK8_DANRE	ATP-dependent (S)-NAD(P)H-hydrate dehydratase	naxd zgc:171429	0	-0.0204754	0.0214317	-0.0124063
tr|F1QVD2|F1QVD2_DANRE;tr|E7F8Y4|E7F8Y4_DANRE;tr|I3ISW3|I3ISW3_DANRE	Splicing factor U2AF subunit	u2af2a	0	0.0297191	-0.0202329	0.0419655
tr|A0A0R4IPV5|A0A0R4IPV5_DANRE	Protein disulfide-isomerase	p4hb	0	0.0768952	0.131261	0.159424
tr|E9QBZ2|E9QBZ2_DANRE	Ankyrin repeat domain 28b	ankrd28b	0	-0.00313027	-0.13765	0.0740529
tr|A0A0R4IF25|A0A0R4IF25_DANRE;sp|Q7ZVM1|WASC5_DANRE	WASH complex subunit 5 (Fragment)	strumpellin washc5	0	0.0773779	0.373069	0.0195314
tr|F1R392|F1R392_DANRE	Tectonic family member 1	si:ch211-193e13.1 tctn1	0	0.12063	0.0791445	-0.0155423
tr|Q6IQK3|Q6IQK3_DANRE;tr|A0A0R4IJN3|A0A0R4IJN3_DANRE;tr|Q7SZZ5|Q7SZZ5_DANRE;tr|Q6PBJ3|Q6PBJ3_DANRE;tr|Q6DGI1|Q6DGI1_DANRE	Vesicle-associated membrane protein 3 (Cellubrevin)	vamp3	0	0.0278897	0.164856	-0.0509508
tr|A0A0G2KNY9|A0A0G2KNY9_DANRE	Peptidyl-prolyl cis-trans isomerase	pin1	0	-0.000487497	-0.0691589	0.109914
tr|F1QR55|F1QR55_DANRE;tr|F1Q5G5|F1Q5G5_DANRE	Alpha-galactosidase	gla	0	-0.165248	-0.211544	-0.0708312
tr|F1QZ61|F1QZ61_DANRE	Zgc:63882	zgc:63882	0	-0.0898383	-0.291715	-0.513277
tr|Q6DGJ6|Q6DGJ6_DANRE	Peroxiredoxin-1	prdx1 prdx2	0	-0.00391854	-0.0426947	0.0807323
tr|F1QZU7|F1QZU7_DANRE;tr|A0A0G2KZR6|A0A0G2KZR6_DANRE	Aldehyde dehydrogenase 2 family member, tandem duplicate 2	aldh2.2	0	0.105094	0.0975988	0.125345
tr|F6PA07|F6PA07_DANRE;tr|B7ZUU8|B7ZUU8_DANRE	Adaptor-related protein complex 3 subunit delta 1	si:ch211-129c21.6 ap3d1	0	0.118917	0.128489	0.0367347
tr|F1R0Z8|F1R0Z8_DANRE	Prefoldin subunit 4	si:dkey-222e15.2 pfdn4	0	0.0458234	0.229256	0.0533937
tr|Q6PHI8|Q6PHI8_DANRE	Transketolase	tkt cb860 fb38f03 fj52f12 id:ibd3270 TKT wu:cegs2794 wu:fb38f03 wu:fj52f12 tktb	0	0.0795819	0.0726592	0.18524
tr|Q5XJ75|Q5XJ75_DANRE	Sulfatase modifying factor 2	zgc:103574 sumf2	0	-0.068601	-0.129046	-0.08966
tr|A7MCF0|A7MCF0_DANRE;sp|Q5XJD3|FIP1_DANRE	Pre-mRNA 3'-end-processing factor FIP1	zgc:103421 fip1l1 fip1l1b	0	0.224889	0.167001	0.202779
tr|Q6DHT4|Q6DHT4_DANRE	Aldehyde dehydrogenase 6 family, member A1	zgc:92082 aldh6a1	0	0.0379361	0.0664183	0.116622
tr|B8A6H1|B8A6H1_DANRE;tr|E9QGX9|E9QGX9_DANRE	Atlastin GTPase 1	atl1	0	-0.197087	-0.227634	-0.123448
tr|X1WF03|X1WF03_DANRE;tr|A0A2R8RZM3|A0A2R8RZM3_DANRE;tr|F1QHY3|F1QHY3_DANRE	Baculoviral IAP repeat-containing 6	birc6	0	-0.0141325	-0.146837	0.309599
tr|F1QV64|F1QV64_DANRE;tr|F1QDR0|F1QDR0_DANRE	Ubiquitin-associated protein 2a	ubap2a	0	-0.136128	0.205154	-0.21951
sp|Q6DEM5|TIM8A_DANRE;tr|A0A2R8QFA6|A0A2R8QFA6_DANRE;tr|A0A2R8RNM0|A0A2R8RNM0_DANRE	Mitochondrial import inner membrane translocase subunit Tim8 A	timm8a tim8a zgc:100916	0	0.0200065	-5.78263e-05	0.10576
tr|Q7ZW92|Q7ZW92_DANRE	Serine/threonine kinase receptor associated protein	zgc:77604 zgc:56677 strap	0	-0.020864	-0.0687198	-0.0684478
sp|Q803Z2|YIPF3_DANRE	Protein YIPF3	yipf3 zgc:55279	0	-0.010615	-0.212003	0.0632075
tr|E7F1X6|E7F1X6_DANRE	Centromere protein X	si:ch73-362i18.3 stra13 cenpx	0	0.0599899	-0.0163702	0.0531529
tr|F8W2U7|F8W2U7_DANRE;tr|F1Q6F0|F1Q6F0_DANRE;tr|F8W2A8|F8W2A8_DANRE	Phosphorylase b kinase regulatory subunit	si:dkey-96k10.1 phkb	0	0.0353248	0.0331826	0.0357397
tr|E9QHY5|E9QHY5_DANRE;tr|A0A2R8QG14|A0A2R8QG14_DANRE;tr|A0A2R8PXE5|A0A2R8PXE5_DANRE	Si:dkey-229d11.5	si:dkey-229d11.5	0	0.141621	0.120161	0.172288
sp|F1QCN0|GAL3A_DANRE	Glutamine amidotransferase-like class 1 domain-containing protein 3, mitochondrial	gatd3 gatd3a Zgc:112056	0	-0.0334527	0.0955243	-0.103958
tr|F1QJL0|F1QJL0_DANRE;tr|A0A0R4IJ02|A0A0R4IJ02_DANRE;tr|B7ZVM0|B7ZVM0_DANRE	Chitinase	chia.6	0	0.026684	0.0485595	0.426181
tr|F1QIB4|F1QIB4_DANRE;tr|A9JT54|A9JT54_DANRE	Sorting nexin 15	snx15	0	-0.210357	-0.248393	-0.243647
tr|B3DIX8|B3DIX8_DANRE	E3 SUMO-protein ligase NSE2	zgc:194590 LOC564644 zgc:194609 nsmce2	0	0.210346	0.306196	0.542094
sp|Q6DRC0|SYSC_DANRE	Serine--tRNA ligase, cytoplasmic	sars1 sars	0	0.0880851	0.197365	0.0526565
tr|A0A0R4IMS9|A0A0R4IMS9_DANRE	DNA-directed RNA polymerase subunit	polr2a	0	-0.0714136	0.0982274	-0.130729
tr|E7F3X7|E7F3X7_DANRE;tr|A0A0R4ISI0|A0A0R4ISI0_DANRE;tr|A0A0R4IDZ5|A0A0R4IDZ5_DANRE;tr|A0A2R8PVG8|A0A2R8PVG8_DANRE;tr|A0A2R8Q2M3|A0A2R8Q2M3_DANRE	Lysine (K)-specific demethylase 3B	kdm3b	0	-0.00550496	0.0530136	0.0484343
tr|Q1LX81|Q1LX81_DANRE	Proteasome activator subunit 3-interacting protein 1	fam192a psme3ip1	0	0.0254123	0.173882	0.0538695
tr|F1Q932|F1Q932_DANRE;tr|F1R3Q0|F1R3Q0_DANRE	Cortactin	cttn	0	0.144055	0.22033	0.0702303
tr|A0A0R4INZ8|A0A0R4INZ8_DANRE;tr|A0A2R8Q4A3|A0A2R8Q4A3_DANRE	Dihydrolipoamide acetyltransferase component of pyruvate dehydrogenase complex (Fragment)	dbt	0	0.171646	-0.144763	0.425965
tr|A0A2R8QMW2|A0A2R8QMW2_DANRE;sp|Q7SY24|KPCB_DANRE	Protein kinase C	prkcbb	0	-0.03662	0.00531245	-0.118496
tr|F1Q820|F1Q820_DANRE	Phenylalanine--tRNA ligase beta subunit	farsb	0	0.0810572	0.0965813	0.149218
tr|B0S5N7|B0S5N7_DANRE	Biliverdin reductase A	blvra	0	-0.0548957	-0.155093	0.0593683
tr|A0A0R4ISD4|A0A0R4ISD4_DANRE	NAD-capped RNA hydrolase NUDT12	nudt12	0	0.10268	0.125378	0.350288
tr|A0A2R8RZA4|A0A2R8RZA4_DANRE;tr|B0S640|B0S640_DANRE	PMS1 homolog 1, mismatch repair system component	pms1	0	0.290961	0.0919969	1.23841
tr|B8A509|B8A509_DANRE;tr|F1QA15|F1QA15_DANRE;tr|A0A2R8QU50|A0A2R8QU50_DANRE;tr|A0A2R8Q6B8|A0A2R8Q6B8_DANRE;tr|A0A2R8Q7V7|A0A2R8Q7V7_DANRE	Gamma-tubulin complex component	tubgcp3	0	-0.0465857	-0.0340047	0.044722
sp|Q6DG91|PSMG1_DANRE	Proteasome assembly chaperone 1	psmg1 wu:fl12g04 wu:fu18c08 zgc:91806	0	0.153233	-0.0511209	0.0650838
tr|A0A0R4I9F5|A0A0R4I9F5_DANRE;sp|Q6NYS8|OST48_DANRE	Dolichyl-diphosphooligosaccharide--protein glycosyltransferase 48 kDa subunit	ddost	0	-0.0382468	-0.00953431	0.0811693
tr|Q6PH44|Q6PH44_DANRE;tr|A0A0R4ICR8|A0A0R4ICR8_DANRE;tr|F1R8Z4|F1R8Z4_DANRE;tr|Q1LVH2|Q1LVH2_DANRE;tr|Q1LVH3|Q1LVH3_DANRE	Basigin	wu:fb26a05 wu:fo98e12 bsg	0	0.00411763	0.031679	-0.162314
sp|F1Q8W0|CATIN_DANRE	Cactin	cactin si:dkey-158a20.4 zgc:158620	0	-0.118472	-0.0378478	-0.333761
tr|F1RE30|F1RE30_DANRE	Proline-, glutamic acid- and leucine-rich protein 1	pelp1	0	-0.0541466	-0.0606609	0.0392019
tr|Q7ZVX9|Q7ZVX9_DANRE;tr|B0UYN1|B0UYN1_DANRE;tr|A0A2R8QU48|A0A2R8QU48_DANRE	Thioredoxin domain containing 9	fb15e07 wu:fb15e07 zgc:55522 txndc9	0	0.165591	0.0634951	0.15401
tr|Q5U7N6|Q5U7N6_DANRE;tr|A0A0R4IDZ8|A0A0R4IDZ8_DANRE	Talin 1	tln1	0	-0.0587702	-0.103869	-0.0361395
tr|A8KC30|A8KC30_DANRE;tr|A0A0R4IFE2|A0A0R4IFE2_DANRE;tr|A0A2R8QG90|A0A2R8QG90_DANRE;tr|F8W3U0|F8W3U0_DANRE	Proteasome (Prosome, macropain) 26S subunit, ATPase, 1a	psmc1a	0	0.0811361	0.177537	0.152323
tr|F1RBH3|F1RBH3_DANRE	Coiled-coil-helix-coiled-coil-helix domain-containing 6b	chchd6b	0	-0.113774	-0.0324447	-0.0543469
tr|Q567K2|Q567K2_DANRE;tr|E9QCE9|E9QCE9_DANRE;tr|E9QG87|E9QG87_DANRE	S-formylglutathione hydrolase	wu:fb58f05 fb58f05 zgc:111984 esd	0	0.111838	0.0203234	0.391771
sp|Q9DFS4|STAR3_DANRE	StAR-related lipid transfer protein 3	stard3 mln64	0	0.284375	-0.310663	-0.392693
tr|E9QGK5|E9QGK5_DANRE;tr|F1Q4L8|F1Q4L8_DANRE;tr|Q1LUD8|Q1LUD8_DANRE	CCR4-NOT transcription complex, subunit 3a	cnot3a	0	-0.219544	-0.204334	-0.0294815
tr|A0A2R8PX85|A0A2R8PX85_DANRE;tr|F1QBC0|F1QBC0_DANRE;tr|Q5RHX7|Q5RHX7_DANRE;tr|B0S6W7|B0S6W7_DANRE;tr|Q5RH90|Q5RH90_DANRE	Plexin b2a	plxnb2a.1	0	0.15992	0.110414	0.238068
tr|F8W4Y5|F8W4Y5_DANRE;tr|F8W5Q9|F8W5Q9_DANRE	Ribosome maturation protein SBDS	sbds	0	-0.0349162	-0.222938	-0.0670457
sp|Q6NZW8|AR8BA_DANRE	ADP-ribosylation factor-like protein 8B-A	arl8ba arl8b zgc:77187	0	-0.0612211	-0.0714104	-0.0226755
tr|F1R764|F1R764_DANRE;sp|Q7SXY4|DC2L1_DANRE	Cytoplasmic dynein 2 light intermediate chain 1	dync2li1	0	0.0135573	-0.0503956	0.267953
tr|E7F0J6|E7F0J6_DANRE;tr|A0A2R8PWA5|A0A2R8PWA5_DANRE	Lysine (K)-specific demethylase 2Ab	kdm2ab	0	-0.0650124	-0.040742	0.00459811
tr|Q6DHT8|Q6DHT8_DANRE	Ferritin	fthl27 zgc:92066	0	0.344671	0.39121	0.386194
tr|Q6IQL3|Q6IQL3_DANRE	Peptidyl-prolyl cis-trans isomerase	ppil3 zgc:86715	0	-0.0781499	-0.137519	0.292818
tr|B0R0V3|B0R0V3_DANRE;sp|Q90X38|GPKOW_DANRE	G-patch domain and KOW motifs-containing protein	t54l gpkow	0	-0.212574	-0.105648	-0.177135
tr|Q5WQV6|Q5WQV6_DANRE;tr|E9QG60|E9QG60_DANRE	EGF containing fibulin extracellular matrix protein 2b precursor	CB257 crygm4 fbln4 fc56c09 fibpb fibpl id:ibd2923 LOC572703 sb:cb257 wu:fc56c09.x1 zgc:103503 efemp2b	0	-0.0473066	0.0406647	-0.186398
tr|B0S6F6|B0S6F6_DANRE	MOB kinase activator 3A	mob3a	0	-0.0429525	0.187194	0.177764
tr|A5PN39|A5PN39_DANRE;tr|A5PN40|A5PN40_DANRE	Crystallin, zeta (quinone reductase)	cryz	0	-0.0724707	-0.194582	0.00561214
tr|F1RCT0|F1RCT0_DANRE;tr|A0A2R8Q5M9|A0A2R8Q5M9_DANRE	Mucin-5AC	LOC100332822	0	-0.282251	-0.67486	-0.371821
tr|Q7T002|Q7T002_DANRE;tr|F1Q5N4|F1Q5N4_DANRE;tr|E9QJ03|E9QJ03_DANRE;tr|Q1LWY1|Q1LWY1_DANRE	Proteasome subunit beta	beta2 C167P9.3 unp311 zgc:110090 psmb7	0	-0.0291716	-0.00475009	-0.00582227
sp|Q3B748|LLPH_DANRE	Protein LLP homolog	llph si:dkey-9a20.7 zgc:123180	0	-0.00955392	0.1214	0.0542613
tr|R4GDZ3|R4GDZ3_DANRE	G protein-coupled receptor 108 (Fragment)	si:ch1073-110a20.5 gpr108	0	-0.139639	-0.183828	-0.176799
tr|A0A2R8PXB7|A0A2R8PXB7_DANRE;tr|F1QNF2|F1QNF2_DANRE;tr|F8W402|F8W402_DANRE	Chromobox homolog 3a (HP1 gamma homolog, Drosophila)	cbx3a	0	0.120084	0.378472	0.29443
tr|Q6DI36|Q6DI36_DANRE	RAB15, member RAS oncogene family	zgc:86635 rab15	0	0.023727	-0.0526869	0.0745306
tr|A0A2R8S0G2|A0A2R8S0G2_DANRE;tr|U3JAU2|U3JAU2_DANRE	Trinucleotide repeat containing adaptor 6B	tnrc6b	0	-0.045116	-0.00247727	0.0442941
tr|E9QE92|E9QE92_DANRE;tr|Q7T0K5|Q7T0K5_DANRE	Necdin-like 2 (Fragment)	ndnl2	0	0.0409166	0.0279599	0.0741996
tr|E7FA74|E7FA74_DANRE;tr|A0A140LGY8|A0A140LGY8_DANRE	Mediator of DNA damage checkpoint 1	im:7163673 mdc1	0	-0.0534384	0.185838	-0.0845362
tr|F1R685|F1R685_DANRE;sp|Q7ZVV1|ERCC3_DANRE	General transcription and DNA repair factor IIH helicase subunit XPB	ercc3	0	0.0619298	0.0413433	0.108104
tr|F1R4B7|F1R4B7_DANRE	Ubiquitin carboxyl-terminal hydrolase	usp14	0	0.166712	0.0706201	0.248109
tr|F1Q7W2|F1Q7W2_DANRE	Selenoprotein H	seph selenoh	0	0.0772478	0.2186	0.0356291
tr|A0A286YAG4|A0A286YAG4_DANRE;sp|E7F6H7|DCI2A_DANRE;tr|A0A0R4IHQ1|A0A0R4IHQ1_DANRE;tr|A0A0R4IU59|A0A0R4IU59_DANRE;tr|A0A0R4IPR1|A0A0R4IPR1_DANRE	Dynein, cytoplasmic 1, intermediate chain 2a	dync1i2a	0	-0.034576	0.056772	-0.130492
tr|F1QF86|F1QF86_DANRE;tr|A0A0R4IF09|A0A0R4IF09_DANRE;tr|A0A2R8RS59|A0A2R8RS59_DANRE;tr|A3KGZ6|A3KGZ6_DANRE;tr|A0A0R4ICR2|A0A0R4ICR2_DANRE;tr|A0A286YA34|A0A286YA34_DANRE	Serine/threonine-protein phosphatase	ppp3ccb	0	-0.0774327	0.021288	-0.160203
tr|A0A0R4IMZ8|A0A0R4IMZ8_DANRE	Karyopherin (importin) beta 1	kpnb1	0	-0.0365595	-0.172413	0.29225
tr|E9QJA6|E9QJA6_DANRE	Family with sequence similarity 114 member A2	fam114a2	0	-0.0751824	-0.1534	0.0137552
tr|B8A5E3|B8A5E3_DANRE;tr|A0A2R8QJL1|A0A2R8QJL1_DANRE;tr|A0A2R8QIF5|A0A2R8QIF5_DANRE;tr|B8A5E2|B8A5E2_DANRE;tr|A0A2R8RTA5|A0A2R8RTA5_DANRE	RUN and FYVE domain-containing 2	rufy2	0	-0.0529112	0.0564262	0.0693438
tr|Q7ZW27|Q7ZW27_DANRE	Coatomer subunit delta	id:ibd3027 arcn1 cb334 arcn1a	0	-0.037766	-0.0348174	-0.118826
tr|F1R2H0|F1R2H0_DANRE;tr|F1QWS2|F1QWS2_DANRE	Nucleoporin 58	nupl1 nup58	0	-0.13873	0.0193133	-0.158589
sp|Q7ZTZ2|RLP24_DANRE	Probable ribosome biogenesis protein RLP24	rsl24d1 zgc:56202	0	-0.0945816	-0.0233153	-0.143059
tr|A0A0R4IF65|A0A0R4IF65_DANRE	DNA replication licensing factor MCM2	mcm2	0	0.17675	0.150944	0.291543
tr|Q7ZUL8|Q7ZUL8_DANRE;tr|F8W5K1|F8W5K1_DANRE;tr|A0A1L1QZE5|A0A1L1QZE5_DANRE;tr|Q6DGD1|Q6DGD1_DANRE;tr|Q6AZA4|Q6AZA4_DANRE;sp|P79737|RASN_DANRE;tr|Q503B6|Q503B6_DANRE;tr|F1QNG4|F1QNG4_DANRE;tr|A0A2R8Q8S1|A0A2R8Q8S1_DANRE	Zgc:55558 protein	zgc:55558	0	0.154749	0.169932	0.241927
tr|B0S6K3|B0S6K3_DANRE	Calcyclin-binding protein	cacybp DKEY-4I23.2-001	0	0.108727	0.198543	0.00448277
tr|Z4YIA1|Z4YIA1_DANRE;sp|Q0P424|ELP6_DANRE	Elongator complex protein 6 (Fragment)	elp6	0	-0.0882576	-0.175041	0.00748995
tr|F1QVT7|F1QVT7_DANRE;sp|A1A5Y5|TT39A_DANRE	Zgc:158403	zgc:158403	0	0.037617	0.0590089	-0.05615
tr|A0A2R8RJH3|A0A2R8RJH3_DANRE	Adenylosuccinate lyase	adsl	0	0.0605579	0.0459578	0.166102
tr|A5WV16|A5WV16_DANRE	Acyl-CoA synthetase long chain family member 4b	acsl4b	0	-0.0757283	-0.139312	-0.120076
tr|A0A2R8RIT0|A0A2R8RIT0_DANRE;tr|F1R4B5|F1R4B5_DANRE	Ubiquitin protein ligase E3A	ube3a	0	0.0713048	0.121992	-0.0208236
tr|Q6NWJ2|Q6NWJ2_DANRE;tr|A0A0R4IDS7|A0A0R4IDS7_DANRE	Signal peptidase complex subunit 3	spcs3	0	0.0244856	0.0915461	0.0793285
tr|A0A0R4II13|A0A0R4II13_DANRE;tr|A0A0R4IC72|A0A0R4IC72_DANRE	NADH dehydrogenase [ubiquinone] 1 alpha subcomplex subunit 13	ndufa13	0	-0.0258921	0.0388172	-0.100983
tr|F1R1J6|F1R1J6_DANRE;tr|A0A2R8RLV5|A0A2R8RLV5_DANRE	Paxillin (Fragment)	pxn pxna	0	-0.116432	-0.00266055	-0.238705
tr|Q8AY63|Q8AY63_DANRE;tr|R4GE87|R4GE87_DANRE;tr|F6NIF4|F6NIF4_DANRE;tr|R4GEP9|R4GEP9_DANRE;tr|Q7T306|Q7T306_DANRE;tr|R4GDX0|R4GDX0_DANRE	Creatine kinase	cb594 bck ckb wu:fj36f10 wu:fj37d11 ckbb	0	0.0156161	-0.0254637	-0.298727
tr|A0A0R4IWR3|A0A0R4IWR3_DANRE;sp|Q6PGY5|DJC21_DANRE	DnaJ homolog subfamily C member 21	dnajc21	0	-0.109307	-0.0798528	-0.157724
tr|A0A2R8QBD4|A0A2R8QBD4_DANRE;sp|E7F1H9|YTHD2_DANRE	YTH domain-containing family protein 2	ythdf2	0	-0.190537	-0.0766801	-0.209248
tr|Q5RJ97|Q5RJ97_DANRE	Delta(14)-sterol reductase LBR	lbr	0	-0.0367035	0.141289	0.0183305
tr|A0A2R8QAM8|A0A2R8QAM8_DANRE;tr|Q803H1|Q803H1_DANRE;tr|E9QHD4|E9QHD4_DANRE	RNA-binding motif protein 39a	rbm39a	0	-0.0305943	0.165796	-0.0471379
tr|A0A0R4IY76|A0A0R4IY76_DANRE;tr|A0A0R4ILJ5|A0A0R4ILJ5_DANRE;tr|A0A0R4IZK6|A0A0R4IZK6_DANRE	Pantothenate kinase 4 (inactive) (Fragment)	pank4	0	-0.0621013	-0.0423729	0.0553217
sp|Q6PC40|CD123_DANRE;tr|A0A2R8QD17|A0A2R8QD17_DANRE	Cell division cycle protein 123 homolog	cdc123 zgc:73119	0	0.015444	-0.181017	-0.244487
tr|B8JKP3|B8JKP3_DANRE;tr|F8W334|F8W334_DANRE;tr|F8W621|F8W621_DANRE	Thiopurine S-methyltransferase	tpmt.1	0	0.0399954	-0.195181	-0.0280113
tr|Q6P5J9|Q6P5J9_DANRE	Snurportin-1	rnut1 snupn	0	-0.129155	0.0609341	-0.0245386
tr|F1R6L2|F1R6L2_DANRE;tr|X1WBM9|X1WBM9_DANRE;tr|A0A2R8QB02|A0A2R8QB02_DANRE;tr|A0A2R8QJ16|A0A2R8QJ16_DANRE;tr|X1WGL1|X1WGL1_DANRE	Huntingtin-interacting protein 1	hip1	0	0.00674003	0.0787003	0.0696502
tr|Q7SZY8|Q7SZY8_DANRE	Glyoxylate reductase/hydroxypyruvate reductase a	grhpr si:ch211-240l14.3 grhpra zC240L14.3-001	0	0.099321	0.117123	0.265921
tr|A0A2R8QGK7|A0A2R8QGK7_DANRE;tr|A0A0R4IH35|A0A0R4IH35_DANRE;REV__tr|A0A2R8Q9M3|A0A2R8Q9M3_DANRE;REV__tr|A0A2R8Q4V9|A0A2R8Q4V9_DANRE;REV__tr|A0A2R8PZ20|A0A2R8PZ20_DANRE;REV__tr|F1QJY8|F1QJY8_DANRE	Methylcrotonyl-CoA carboxylase subunit	mccc1	0	0.0399875	0.0634317	0.0161065
tr|F1QBD7|F1QBD7_DANRE	Kinesin family member 4	kif4	0	-0.18087	-0.216535	-0.251487
tr|B5DDZ4|B5DDZ4_DANRE;tr|A0A2R8QSL0|A0A2R8QSL0_DANRE	Dipeptidyl peptidase 4	acta1 dpp4	0	0.0921964	-0.0976826	-0.0573479
tr|B0V0Y6|B0V0Y6_DANRE;tr|A0A2R8QIF2|A0A2R8QIF2_DANRE;tr|A0A2R8QH10|A0A2R8QH10_DANRE	Exocyst complex component 3	exoc3	0	-0.0270733	-0.030404	-0.0244279
tr|F1Q5D8|F1Q5D8_DANRE;tr|F1R4H1|F1R4H1_DANRE	Vitronectin b	vtnb	0	-0.0786327	-0.10866	0.102982
tr|F1R6T0|F1R6T0_DANRE;tr|F1QLG2|F1QLG2_DANRE	Metastasis-associated 1 family, member 2	mta2	0	0.185713	0.314025	0.22909
tr|B0S5B7|B0S5B7_DANRE	DnaJ heat shock protein family (Hsp40) member A3b	dnaja3b	0	0.0817868	-0.0222745	0.203264
tr|A0A2R8RNU9|A0A2R8RNU9_DANRE;tr|Q5TZ42|Q5TZ42_DANRE	Non-specific serine/threonine protein kinase	cdc42bpb	0	-0.103866	0.0184609	0.0190991
tr|A5PMY4|A5PMY4_DANRE	Replication protein A3	rpa3	0	0.192844	-0.105071	-0.0386801
tr|F1Q7N8|F1Q7N8_DANRE	Calcium-transporting ATPase	si:dkey-28b4.8	0	-0.0537417	-0.163054	-0.119195
tr|F1QZG1|F1QZG1_DANRE	Myoferlin	myof	0	0.0338881	0.0445931	-0.0664327
tr|Q802C9|Q802C9_DANRE	RNA helicase	eif4a1a	0	0.0733206	-0.0715513	0.26205
tr|A0A286YA65|A0A286YA65_DANRE;tr|A0A0R4J8E6|A0A0R4J8E6_DANRE	Pre-mRNA-processing factor 8	prpf8	0	-0.0569381	-0.0113397	-0.0649548
tr|A0A140LG76|A0A140LG76_DANRE;sp|Q7SY23|AL4A1_DANRE	Multifunctional fusion protein	aldh4a1	0	-0.148485	-0.156009	-0.0701448
tr|F1QUZ5|F1QUZ5_DANRE	Peter pan homolog	ppan	0	-0.243143	-0.319443	-0.300579
tr|E7EYK8|E7EYK8_DANRE	HECT-type E3 ubiquitin transferase	herc2	0	-0.229293	-0.157617	-0.249405
sp|Q6NZ06|ILF2_DANRE	Interleukin enhancer-binding factor 2 homolog	ilf2	0	0.0647924	0.0456586	0.343378
tr|A0A0R4IQ73|A0A0R4IQ73_DANRE;tr|A0A0R4IL08|A0A0R4IL08_DANRE	Si:ch73-173h19.3	si:ch73-173h19.3	0	-0.120556	-0.418841	-0.064887
tr|F1QLT4|F1QLT4_DANRE;tr|C5J7W8|C5J7W8_DANRE;tr|A0A2R8QK29|A0A2R8QK29_DANRE	Serine/threonine-protein kinase SMG1	smg1 atx	0	-0.137999	-0.260128	-0.169972
tr|E7F4T6|E7F4T6_DANRE	Mitochondrial import inner membrane translocase subunit Tim21	si:dkey-118j18.1 timm21	0	-0.086059	0.0231057	-0.13418
tr|A0A0R4IMG3|A0A0R4IMG3_DANRE;tr|A0A0R4IQ61|A0A0R4IQ61_DANRE;sp|B0JZP3|THEM6_DANRE;tr|A0A2R8QAZ5|A0A2R8QAZ5_DANRE;REV__tr|A0A0R4IV00|A0A0R4IV00_DANRE;REV__tr|A0A2R8QEV8|A0A2R8QEV8_DANRE;REV__tr|A0A0R4IT71|A0A0R4IT71_DANRE	Protein THEM6	si:ch73-52e5.1 them6	0	-0.0195296	-0.0216582	0.00459035
tr|Q1LV44|Q1LV44_DANRE;sp|Q7ZVT3|SAS6_DANRE	Spindle assembly abnormal protein 6 homolog	sass6	0	-0.211054	-0.24844	-0.436055
tr|F1QUQ0|F1QUQ0_DANRE	Isoleucine--tRNA ligase	iars2	0	-0.059325	-0.106929	0.0978116
tr|A0A2R8RJ59|A0A2R8RJ59_DANRE	Uncharacterized protein		0	-0.0280844	0.0107125	0.0881189
tr|A0A0N4SUE6|A0A0N4SUE6_DANRE;tr|F6NUF6|F6NUF6_DANRE;tr|Q6DFZ8|Q6DFZ8_DANRE	Calpain-2 catalytic subunit	capn2l	0	-0.00660579	0.0988442	0.0521127
tr|Q6IQP4|Q6IQP4_DANRE	RAP1A, member of RAS oncogene family	rap1a rap1aa	0	0.119042	0.36897	0.257611
tr|A0A0R4IC01|A0A0R4IC01_DANRE;tr|A0A2R8QM22|A0A2R8QM22_DANRE;tr|A0A2R8QFY2|A0A2R8QFY2_DANRE;tr|A0A2R8RML2|A0A2R8RML2_DANRE;tr|A0A2R8QCZ0|A0A2R8QCZ0_DANRE;tr|A0A0R4IZC8|A0A0R4IZC8_DANRE;tr|F1Q612|F1Q612_DANRE;tr|A0A2R8QNK7|A0A2R8QNK7_DANRE;tr|B7ZDE2|B7ZDE2_DANRE;tr|A0A2R8PXZ8|A0A2R8PXZ8_DANRE;tr|A0A2R8RZ63|A0A2R8RZ63_DANRE;tr|A0A2R8QPQ0|A0A2R8QPQ0_DANRE;tr|A0A2R8QQP6|A0A2R8QQP6_DANRE;tr|A0A2R8QLJ…	Phospholipid-transporting ATPase	si:dkey-211e20.10	0	-0.0264727	0.0779286	0.0451004
tr|F1Q8J2|F1Q8J2_DANRE	Ubiquitin protein ligase E3 component n-recognin 5	ubr5	0	-0.0392914	-0.0289959	0.152893
tr|F1QQ02|F1QQ02_DANRE;sp|Q6DI35|TFP11_DANRE	Tuftelin-interacting protein 11	tfip11	0	-0.162726	-0.127416	-0.246916
sp|P59015|VPS18_DANRE	Vacuolar protein sorting-associated protein 18 homolog	vps18	0	-0.0270242	-0.0644486	-0.102981
tr|F1RDN0|F1RDN0_DANRE;sp|Q6VEU3|PNO1_DANRE	RNA-binding protein PNO1	pno1	0	0.0131629	-0.1193	0.165206
tr|A0A0G2KEX1|A0A0G2KEX1_DANRE	ADP-ribosylation factor	arf4b	0	0.343492	0.127306	0.554728
tr|F1QTS2|F1QTS2_DANRE	Transcription elongation factor	tcea2	0	0.0186878	-0.0358151	0.0230498
tr|A0A2R8Q6S9|A0A2R8Q6S9_DANRE;sp|F1RAX8|COQ6_DANRE	Ubiquinone biosynthesis monooxygenase COQ6, mitochondrial	COQ6 coq6	0	-0.0178303	-0.214001	0.146147
tr|F1R202|F1R202_DANRE;sp|Q9DGE1|MK14B_DANRE;tr|F1RAA2|F1RAA2_DANRE;tr|F1QQ40|F1QQ40_DANRE	Mitogen-activated protein kinase	mapk14b	0	0.0928804	0.247884	0.333226
tr|Q7ZUG6|Q7ZUG6_DANRE;tr|Q1L8Q7|Q1L8Q7_DANRE	60S ribosomal protein L30	zgc:77683 fa93d05 wu:fa93d05 zgc:56640 rpl30	0	-0.0900009	0.0130499	-0.0525329
sp|Q7T385|VTC1A_DANRE	V-type proton ATPase subunit C 1-A	atp6v1c1a atp6v1c1 zgc:64034	0	-0.074597	-0.178511	-0.0877365
tr|A0A2R8Q8N9|A0A2R8Q8N9_DANRE;tr|F1R5X0|F1R5X0_DANRE;tr|A4IG19|A4IG19_DANRE;tr|E7EXT3|E7EXT3_DANRE	Alpha-1,4 glucan phosphorylase	pygb	0	0.0781847	0.138056	0.186202
sp|A5PN43|TM175_DANRE	Endosomal/lysosomal potassium channel TMEM175	tmem175 si:ch211-168m18.2	0	-0.0699932	-0.0375645	-0.087605
tr|B3DKM3|B3DKM3_DANRE	Transmembrane emp24 protein transport domain containing 3	wu:fb09b11 tmed3	0	0.016391	0.0872352	-0.124276
sp|H0WFA5|BUCKY_DANRE;tr|A0A2R8QD37|A0A2R8QD37_DANRE;tr|H0WE55|H0WE55_DANRE	Bucky ball	buc	0	-0.0857322	-0.0995502	-0.139081
tr|A2BIC6|A2BIC6_DANRE	Cytosol aminopeptidase	lap3	0	0.0662946	0.121655	0.124219
tr|F8W4V5|F8W4V5_DANRE;tr|F1QM53|F1QM53_DANRE;tr|A0A2R8QF86|A0A2R8QF86_DANRE;tr|Q6ZM53|Q6ZM53_DANRE	Iron-sulfur cluster assembly enzyme b (Fragment)	iscub	0	-0.0393084	0.164712	-0.295007
tr|E9QHS3|E9QHS3_DANRE	HBS1-like translational GTPase (Fragment)	hbs1l	0	0.122604	0.00387897	0.302849
tr|A0A0R4IFL5|A0A0R4IFL5_DANRE	26S proteasome non-ATPase regulatory subunit 2	psmd2	0	0.00809273	-0.153292	0.115073
tr|Q7ZUC4|Q7ZUC4_DANRE	Coiled-coil domain containing 6a	zgc:77435 ccdc6 fj36e04 wu:fj36e04 zgc:56563 ccdc6a	0	0.0969744	0.185202	0.137173
tr|B0UXV7|B0UXV7_DANRE	DnaJ (Hsp40) homolog, subfamily C, member 1	dnajc1	0	-0.00904732	0.0837486	0.0226328
tr|B8JIS8|B8JIS8_DANRE	Glutathione transferase	gstm gstm.1	0	0.154682	0.0507863	0.341037
tr|F6NIX9|F6NIX9_DANRE;tr|A0A0R4IHA8|A0A0R4IHA8_DANRE	Chromatin accessibility complex subunit 1	chrac1	0	0.0026295	0.244423	0.0298606
sp|Q6NZT2|CDR2L_DANRE	Cerebellar degeneration-related protein 2-like	cdr2l zgc:77462	0	-0.0944073	-0.152634	-0.119162
tr|A0A2R8Q9M3|A0A2R8Q9M3_DANRE;tr|A0A2R8Q4V9|A0A2R8Q4V9_DANRE;tr|A0A2R8PZ20|A0A2R8PZ20_DANRE;tr|F1QJY8|F1QJY8_DANRE;tr|F1QJQ9|F1QJQ9_DANRE	Non-SMC condensin I complex, subunit G	ncapg	0	-0.0538	-0.012421	0.0747043
tr|F1QB65|F1QB65_DANRE;sp|Q7SZN2|RN170_DANRE	E3 ubiquitin-protein ligase RNF170	rnf170	0	-0.108293	0.0175393	-0.205098
tr|Q6PBI6|Q6PBI6_DANRE	4a-hydroxytetrahydrobiopterin dehydratase	pcbd pcbd1	0	0.11206	0.188628	0.482473
tr|F1QTF9|F1QTF9_DANRE;tr|E9QJD4|E9QJD4_DANRE	Inter-alpha-trypsin inhibitor heavy chain 3a	itih3a itih3a.1	0	-0.0618824	-0.0209564	-0.0876353
tr|F8W2L2|F8W2L2_DANRE;tr|F1QY00|F1QY00_DANRE	Glycylpeptide N-tetradecanoyltransferase (Fragment)	nmt1a	0	0.111903	-0.0948627	0.171945
tr|Q1LUX8|Q1LUX8_DANRE	Sialic acid acetylesterase	siae	0	0.114834	0.0669556	0.0920424
tr|E7FD92|E7FD92_DANRE	DSN1 component of MIS12 kinetochore complex	dsn1	0	-0.170551	-0.108659	-0.255706
sp|Q9MIY7|COX2_DANRE	Cytochrome c oxidase subunit 2	mt-co2 coii cox2 coxii mtco2	0	0.126302	0.129752	0.100186
tr|F1R6R2|F1R6R2_DANRE	Si:ch211-270n8.1 (Fragment)	apcs	0	0.0650784	-0.0871787	0.259927
tr|Q6NW62|Q6NW62_DANRE;sp|Q08BJ2|KHDR2_DANRE	KH domain-containing, RNA-binding, signal transduction-associated protein 1	wu:fb07d11 khdrbs1l sb:cb97 wu:fi43c05 khdrbs1b zgc:85948	0	-0.17722	0.187349	-0.281331
tr|Q4VBJ6|Q4VBJ6_DANRE	DNA replication complex GINS protein PSF2	gins2	0	0.181715	-0.0390531	0.494842
tr|F1R3X7|F1R3X7_DANRE;tr|A0A0R4IKV3|A0A0R4IKV3_DANRE;tr|E9QC75|E9QC75_DANRE	NAD kinase 2, mitochondrial	nadkd1 nadk2	0	0.00176737	0.00783214	0.0765049
tr|F1R6L3|F1R6L3_DANRE;tr|Q7ZUQ9|Q7ZUQ9_DANRE;tr|F1R6L4|F1R6L4_DANRE	Cold-inducible RNA-binding protein b (Fragment)	cirbpb	0	0.105948	0.249419	-0.0915529
tr|F1QMV9|F1QMV9_DANRE	Nucleoside diphosphate-linked moiety X motif 17	nudt17	0	-0.00480898	-0.142107	-0.0427509
tr|F1R7J0|F1R7J0_DANRE;sp|Q7ZWD4|UAP1L_DANRE;tr|A0A2R8RZT8|A0A2R8RZT8_DANRE	UDP-N-acetylhexosamine pyrophosphorylase-like protein 1	uap1l1	0	-0.0337517	-0.169229	-0.108603
sp|Q7ZV03|VP26B_DANRE;tr|A0A2R8Q1X8|A0A2R8Q1X8_DANRE;tr|F1R4F5|F1R4F5_DANRE;sp|Q6DH23|V26BL_DANRE	Vacuolar protein sorting-associated protein 26B	vps26b zgc:56297	0	-0.0276225	-0.102426	0.0782156
tr|B0S754|B0S754_DANRE	Activating signal cointegrator 1 complex subunit 3	si:ch211-251j10.5 snrnp200	0	0.0296105	0.000621942	-0.0195595
tr|F1R9Z0|F1R9Z0_DANRE	Serotransferrin	sxph	0	0.222832	0.0803717	0.927281
tr|F1R2T4|F1R2T4_DANRE	BolA family member 1	bola1	0	-0.1202	-0.0323785	-0.0332757
tr|F1QHM8|F1QHM8_DANRE;sp|Q66I75|MTNB_DANRE	Methylthioribulose-1-phosphate dehydratase	APIP apip	0	0.105596	0.243654	-0.118511
tr|E7F9Y7|E7F9Y7_DANRE;tr|A0A2R8QM09|A0A2R8QM09_DANRE	Transgelin 3b	tagln3b abhd10b	0	0.132049	0.0346014	0.283979
tr|A8KB42|A8KB42_DANRE	Zgc:171534	zgc:171534	0	0.0195815	-0.166593	-0.184963
tr|Q6PE45|Q6PE45_DANRE	Protein RER1	zgc:65968 RER1 rer1	0	-0.173632	-0.426287	-0.164895
tr|E9QJN4|E9QJN4_DANRE	PAN2-PAN3 deadenylation complex catalytic subunit PAN2	PAN2 pan2	0	-0.0055431	-0.0908729	-0.025113
tr|F1QP57|F1QP57_DANRE;tr|A3KQG8|A3KQG8_DANRE;tr|A0A0R4IM02|A0A0R4IM02_DANRE;tr|Q1MTG3|Q1MTG3_DANRE;tr|Q1LV10|Q1LV10_DANRE	Si:dkey-103k4.1 (Fragment)	si:dkey-103k4.1	0	0.225675	0.0729963	0.0752239
tr|F1Q9T5|F1Q9T5_DANRE;tr|B7ZVE8|B7ZVE8_DANRE	Phosphoglucomutase 2-like 1 (Fragment)	pgm2l1	0	-0.0600799	-0.0232283	-0.106609
tr|A0A2R8QUS0|A0A2R8QUS0_DANRE;tr|B0V217|B0V217_DANRE;tr|B0V219|B0V219_DANRE;tr|Q1JPU9|Q1JPU9_DANRE;tr|B0V218|B0V218_DANRE;tr|I3IRV8|I3IRV8_DANRE;tr|A0A0R4ILA7|A0A0R4ILA7_DANRE;tr|A0A0R4IWX6|A0A0R4IWX6_DANRE;tr|I3ITI8|I3ITI8_DANRE	Abl-interactor 2a	abi2a	0	-0.300863	-0.272627	-0.414346
tr|A3KQR0|A3KQR0_DANRE	Long-chain specific acyl-CoA dehydrogenase, mitochondrial	acadl	0	0.047367	-0.0508463	0.251174
tr|B8JJ17|B8JJ17_DANRE	BCL2-associated athanogene 4	bag4	0	0.0167892	0.0130556	0.0902989
tr|F1R1T5|F1R1T5_DANRE;tr|A0A2R8QUS4|A0A2R8QUS4_DANRE	Zgc:136472	zgc:136472	0	0.0308969	0.150583	0.0564053
tr|F1R1R7|F1R1R7_DANRE	Coagulation factor XIII, A1 polypeptide b	f13a1b	0	-0.123353	-0.117001	-0.21312
tr|F1QNK8|F1QNK8_DANRE;sp|Q7T3H9|HYI_DANRE	Putative hydroxypyruvate isomerase	hyi	0	0.151806	-0.0476161	0.374696
tr|E7FB58|E7FB58_DANRE	NADPH:adrenodoxin oxidoreductase, mitochondrial	fdxr	0	0.0716254	-0.0883532	0.0595094
tr|A0A0R4IC11|A0A0R4IC11_DANRE;tr|Q6DHE6|Q6DHE6_DANRE;tr|A0A0R4IKM7|A0A0R4IKM7_DANRE;tr|A0A0R4ICR3|A0A0R4ICR3_DANRE	Lysine--tRNA ligase	kars kars1	0	0.0684032	0.148003	0.0892047
tr|Q6IQI6|Q6IQI6_DANRE	60S ribosomal protein L11	zgc:86748 rpl11	0	0.132356	0.229882	0.28203
sp|A3QJU3|COQ8B_DANRE;tr|A0A2R8QCE7|A0A2R8QCE7_DANRE	Atypical kinase COQ8B, mitochondrial	coq8b adck4	0	-0.0998702	-0.0578614	-0.0997879
tr|A0A2R8QG28|A0A2R8QG28_DANRE;tr|A0A2R8QC98|A0A2R8QC98_DANRE;tr|E9QIU5|E9QIU5_DANRE;tr|F1R2A7|F1R2A7_DANRE;tr|E7F469|E7F469_DANRE	Non-specific serine/threonine protein kinase	rps6ka3b	0	-0.164635	-0.176841	-0.223104
tr|Q2TTK0|Q2TTK0_DANRE;tr|U3JAX0|U3JAX0_DANRE	Cation-independent mannose 6-phosphate receptor	igf2r	0	0.0734276	0.0626291	0.147618
tr|F1QZX8|F1QZX8_DANRE	CDKN2A-interacting protein	cdkn2aip	0	0.0606018	0.0770563	0.0239614
tr|A9C3Q3|A9C3Q3_DANRE	Anaphase-promoting complex subunit 7	anapc7	0	-0.0542528	-0.198721	-0.019712
tr|A0A0R4IG60|A0A0R4IG60_DANRE;tr|A0A0R4IUL0|A0A0R4IUL0_DANRE	Si:ch73-199g24.2 (Fragment)	fkbp15b	0	-0.417488	-0.649326	-0.499845
tr|A0A2R8QDI1|A0A2R8QDI1_DANRE;tr|F1QIQ2|F1QIQ2_DANRE;tr|A0A2R8RY29|A0A2R8RY29_DANRE;sp|A3KPW9|BAG6_DANRE;tr|A0A2R8QTG5|A0A2R8QTG5_DANRE;tr|A0A2R8QF37|A0A2R8QF37_DANRE;tr|A0A2R8Q653|A0A2R8Q653_DANRE	BCL2-associated athanogene 6	bag6	0	0.0506009	-0.0445292	0.0780341
tr|B8A666|B8A666_DANRE;tr|F6NMA7|F6NMA7_DANRE	RAB3D, member RAS oncogene family, a	rab3da	0	0.00195379	-0.0949687	0.135525
tr|F1QX79|F1QX79_DANRE;tr|F1QM37|F1QM37_DANRE	Acetyl-CoA carboxylase (Fragment)	acacb	0	-0.298005	-0.10093	-0.243551
tr|A0A0R4IFK5|A0A0R4IFK5_DANRE	Mitochondrial ribosomal protein S30	mrps30	0	-0.0314581	-0.123786	0.135226
tr|A0A2R8RIL8|A0A2R8RIL8_DANRE;tr|E9QCJ6|E9QCJ6_DANRE;tr|A2CEC3|A2CEC3_DANRE	Wu:fc93h12	wu:fc93h12	0	-0.208702	0.106304	-0.185052
tr|A9C3T0|A9C3T0_DANRE;tr|A0A2R8QKE2|A0A2R8QKE2_DANRE;tr|A0A2R8Q5X2|A0A2R8Q5X2_DANRE;tr|A0A2R8QQ34|A0A2R8QQ34_DANRE;tr|A0A140LGB8|A0A140LGB8_DANRE;tr|Q6NW93|Q6NW93_DANRE	Protein kinase, cAMP-dependent, regulatory, type II, alpha A	prkar2aa	0	0.141898	-0.111936	0.210962
sp|A9JRE2|MTNA_DANRE	Methylthioribose-1-phosphate isomerase	mri1 zgc:172216	0	-0.0316545	0.0350625	-0.12444
tr|H9KUW5|H9KUW5_DANRE;sp|Q08BH7|UBE2T_DANRE	Ubiquitin-conjugating enzyme E2 T	ube2t	0	-0.1194	-0.0969361	-0.392268
tr|E9QH15|E9QH15_DANRE;tr|F1Q6N0|F1Q6N0_DANRE;tr|E7FGW2|E7FGW2_DANRE;tr|E9QFC1|E9QFC1_DANRE	116 kDa U5 small nuclear ribonucleoprotein component	eftud2	0	-0.00475014	0.0244685	0.0714536
tr|B8JMZ1|B8JMZ1_DANRE	UTP--glucose-1-phosphate uridylyltransferase	ugp2a	0	0.0471059	-0.0109755	0.0247209
tr|I3IS00|I3IS00_DANRE;tr|E7EXE9|E7EXE9_DANRE	Retinoblastoma-binding protein 6	rbbp6	0	0.0525915	0.0571951	0.0193329
sp|Q68EL3|BET1L_DANRE;tr|E9QFF5|E9QFF5_DANRE	BET1-like protein	bet1l zgc:100789	0	0.241515	0.261356	-0.10717
tr|Q8JJ62|Q8JJ62_DANRE	GDT1 family protein	tparl si:ch211-278f21.2 wu:fc31a09 zgc:92342 tmem165	0	0.0203906	0.00173543	-0.0781562
sp|F8W2M8|TPP1_DANRE;tr|A0A493VU28|A0A493VU28_DANRE;tr|F8W584|F8W584_DANRE	Tripeptidyl-peptidase 1	tpp1	0	0.0764747	0.156289	0.541652
tr|Q7SXI4|Q7SXI4_DANRE;tr|A0A0R4IIW4|A0A0R4IIW4_DANRE	AN1-type zinc finger protein 2A	zgc:66295 zgc:77923 zfand2a	0	-0.093008	-0.0496877	-0.208581
tr|F1QW05|F1QW05_DANRE	5-demethoxyubiquinone hydroxylase, mitochondrial	COQ7 coq7	0	-0.0169043	-0.199468	-0.000428957
tr|A0A2R8QV92|A0A2R8QV92_DANRE;tr|F1QEV3|F1QEV3_DANRE	Hydroxy-delta-5-steroid dehydrogenase, 3 beta- and steroid delta-isomerase	hsd3b7	0	0.0798671	-0.08671	-0.0268558
tr|Q6NWL6|Q6NWL6_DANRE;tr|A0A2R8QDN8|A0A2R8QDN8_DANRE	Ubiquitin carboxyl-terminal hydrolase	uchl5	0	0.0793418	0.035841	0.156532
tr|F1QE02|F1QE02_DANRE;tr|A0A286Y8W8|A0A286Y8W8_DANRE;tr|F1QUI8|F1QUI8_DANRE	Vav 2 guanine nucleotide exchange factor	vav2	0	-0.00247367	0.00659209	-0.155154
tr|Q7SZ53|Q7SZ53_DANRE	Pentaxin	si:ch211-234p6.13 wu:fi20c07 crp2	0	-0.0351129	-0.460578	-0.491318
tr|F8W4Z6|F8W4Z6_DANRE	NADPH--cytochrome P450 reductase	POR porb	0	0.126667	0.183737	0.130055
tr|F1REP7|F1REP7_DANRE;sp|Q7SXW3|LRC40_DANRE	Leucine-rich repeat-containing protein 40	lrrc40	0	-0.0247949	-0.105773	-0.0856397
tr|Q6DHJ2|Q6DHJ2_DANRE;tr|Q5RGB5|Q5RGB5_DANRE	Ras-related protein Rab-3	rab3a rab3aa	0	-0.0478482	-0.159581	0.0572176
tr|F1QJW5|F1QJW5_DANRE;sp|Q5BJJ5|HDHD2_DANRE	Haloacid dehalogenase-like hydrolase domain-containing protein 2	hdhd2	0	0.109867	-0.202676	0.464166
sp|Q98SP7|BBS2_DANRE	Bardet-Biedl syndrome 2 protein homolog	bbs2	0	0.141684	0.00936072	0.130439
tr|A0A2R8RTZ6|A0A2R8RTZ6_DANRE;tr|F1QUS3|F1QUS3_DANRE;tr|A0A140LG74|A0A140LG74_DANRE;tr|F1R003|F1R003_DANRE;tr|F1QJ26|F1QJ26_DANRE	Zona pellucida glycoprotein 2, tandem duplicate 5	zp2.5	0	-0.0179205	-0.092098	0.0332065
tr|Q5RIC5|Q5RIC5_DANRE	DNA replication licensing factor MCM3	mcm3	0	0.0176462	0.0345331	0.145141
tr|Q6GQM1|Q6GQM1_DANRE	Tubulin alpha chain	zgc:91972 tuba7l	0	0.0362958	-0.0981944	-0.201861
tr|E7F2Z1|E7F2Z1_DANRE	Si:ch73-238c9.1	si:ch73-238c9.1	0	-0.118453	0.0168746	-0.0194283
tr|E7EZD6|E7EZD6_DANRE	Ubiquitinyl hydrolase 1	usp4	0	-0.0540686	0.0118252	0.0483032
tr|F1Q6C7|F1Q6C7_DANRE;sp|Q6NYY9|VMP1_DANRE	Vacuole membrane protein 1	vmp1	0	0.0629099	0.0460648	0.181203
tr|F1QXK3|F1QXK3_DANRE	Acyl-coenzyme A oxidase	acox3	0	0.0226407	-0.000903924	0.021307
tr|F1R3D6|F1R3D6_DANRE	Si:dkey-42i9.8	shisa10.4	0	0.168698	0.188584	0.393397
sp|Q6NWE0|CK054_DANRE	Ester hydrolase C11orf54 homolog	zgc:85789	0	-0.038615	0.0372327	-0.0702133
tr|A0A2R8RR95|A0A2R8RR95_DANRE;sp|Q1LWJ6|ARPIN_DANRE	Arpin	arpin	0	-0.0108425	0.0711553	-0.196996
tr|F1REJ1|F1REJ1_DANRE;tr|A0A2R8QFL1|A0A2R8QFL1_DANRE	Calcium-transporting ATPase	atp2c1	0	0.148524	0.00427791	0.142121
tr|E7FGU8|E7FGU8_DANRE;tr|A0A2R8S0L3|A0A2R8S0L3_DANRE	DNA topoisomerase I	zgc:173742	0	-0.0679977	-0.0401462	-0.0452848
tr|Q803U3|Q803U3_DANRE;tr|A0A2R8PX90|A0A2R8PX90_DANRE;tr|A0A2R8Q230|A0A2R8Q230_DANRE;tr|F8W544|F8W544_DANRE;tr|F1QIB6|F1QIB6_DANRE;tr|A0A2R8PX89|A0A2R8PX89_DANRE	Pitpna protein	pitpna Pitpn zgc:55569 pitpnaa	0	0.100564	0.222704	0.110098
tr|E7FDR0|E7FDR0_DANRE;tr|Q5BL27|Q5BL27_DANRE;tr|A0A2R8RTM6|A0A2R8RTM6_DANRE	Eukaryotic translation initiation factor 4E nuclear import factor 1	eif4enif1	0	-0.0873054	-0.4681	-0.534926
tr|F1QHG6|F1QHG6_DANRE	Im:7138535	im:7138535	0	0.057043	0.0584351	0.0618885
sp|Q568K2|PP1RB_DANRE	E3 ubiquitin-protein ligase PPP1R11	ppp1r11 zgc:110245	0	0.0715464	0.14353	-0.0437456
tr|B0UYI3|B0UYI3_DANRE	Mitochondrial ribosomal protein L37	mrpl37	0	0.0170259	-0.16294	-0.175761
tr|Q6TH20|Q6TH20_DANRE	Drg2 protein	wu:fb96b01 wu:fb96a09 zgc:101029 drg2	0	0.0504571	0.0642329	0.287826
tr|F1QR61|F1QR61_DANRE	Zgc:153372	zgc:153372	0	0.0464131	0.0867564	-0.0715418
tr|F6P8R2|F6P8R2_DANRE	Oxysterol-binding protein	si:ch211-149g8.3 osbp	0	0.0569767	0.0204261	-0.0647334
tr|A0A0R4IKV1|A0A0R4IKV1_DANRE;tr|A0A2R8QCY3|A0A2R8QCY3_DANRE	Tubulin tyrosine ligase-like family, member 12	ttll12	0	0.0176349	0.119428	0.143588
tr|F1Q4N4|F1Q4N4_DANRE	NADH dehydrogenase [ubiquinone] iron-sulfur protein 2, mitochondrial	ndufs2	0	0.0502125	-0.00886804	0.309319
tr|Q7ZUD3|Q7ZUD3_DANRE	Glia maturation factor	wu:fa97c03 fc25b01 wu:fc25b01 zgc:56451 zgc:86831 gmfb	0	0.11994	0.119047	0.121534
tr|Q66IF0|Q66IF0_DANRE	Zgc:101565 protein	zgc:101565 wu:fa18b09 wu:fk89f01 dhrs13a.2	0	0.0110339	-0.000103209	0.0343302
tr|B0UYN4|B0UYN4_DANRE	Zgc:162944	zgc:162944	0	0.0806541	0.0952904	0.216106
tr|A9LDD9|A9LDD9_DANRE	Glycine hydroxymethyltransferase	shmt2	0	-0.0290426	-0.142911	0.182866
tr|E7FE23|E7FE23_DANRE	RUN and FYVE domain-containing 1	rufy1	0	-0.0258187	0.00397813	-0.0655862
tr|A0A0R4IY34|A0A0R4IY34_DANRE	NudC domain-containing 3	nudcd3	0	-0.0759104	-0.0815601	-0.15523
sp|Q6PGV1|VA0D1_DANRE;tr|F1Q4U4|F1Q4U4_DANRE	V-type proton ATPase subunit d 1	atp6v0d1 cto zgc:63769	0	0.0512969	0.214339	0.0313815
tr|F1QHE2|F1QHE2_DANRE	Zinc phosphodiesterase ELAC protein 2	im:7145112 elac2	0	-0.146651	-0.264304	-0.120688
tr|F1QDU5|F1QDU5_DANRE;sp|Q566W7|SNX30_DANRE;tr|E9QCF2|E9QCF2_DANRE	Sorting nexin-30	snx30	0	-0.0791516	-0.0285325	-0.144273
tr|E7F296|E7F296_DANRE;tr|A0A0R4J7S6|A0A0R4J7S6_DANRE;tr|F1Q7G1|F1Q7G1_DANRE;tr|K7DYL0|K7DYL0_DANRE	WD repeat and HMG-box DNA-binding protein 1	wdhd1	0	0.0506426	-0.0266935	-0.0186073
tr|Q6P2T5|Q6P2T5_DANRE	Arp2/3 complex 34 kDa subunit	arpc2	0	0.0688654	-0.129537	0.0107357
tr|A8WI00|A8WI00_DANRE	Signal transducing adaptor molecule (SH3 domain and ITAM motif) 2	stam2	0	0.058812	0.11864	0.0667834
tr|F1QI60|F1QI60_DANRE	RUN and FYVE domain-containing 3	rufy3	0	-0.165695	-0.205604	-0.223476
tr|A0A0R4IR17|A0A0R4IR17_DANRE;tr|A0A2R8QFG7|A0A2R8QFG7_DANRE	AT-rich interactive domain 1Ab (SWI-like) (Fragment)	arid1ab	0	-0.0747818	-0.0636694	-0.0906301
tr|F1QX93|F1QX93_DANRE	Enoyl-CoA delta isomerase 1 (Fragment)	eci1	0	0.0161922	-0.0932077	0.0821607
tr|F1QV56|F1QV56_DANRE	Zgc:92313	zgc:92313	0	-0.0073651	-0.303504	-0.171938
tr|E7F7J1|E7F7J1_DANRE	Ferredoxin 1	fdx1	0	-0.00751379	0.100846	0.257174
sp|Q56A55|MITOS_DANRE	Mitochondrial potassium channel ATP-binding subunit	abcb8 mitosur zgc:113037	0	-0.005167	0.0559016	-0.0487515
tr|E9QD55|E9QD55_DANRE;tr|F1Q7F0|F1Q7F0_DANRE;sp|Q6P7Y3|PR38B_DANRE	Pre-mRNA-splicing factor 38B	prpf38b	0	-0.135065	-0.0806076	-0.132045
sp|Q7ZVB2|A9A1A_DANRE;tr|B0S7W5|B0S7W5_DANRE;tr|A0A2R8Q3R8|A0A2R8Q3R8_DANRE;tr|B0S7W3|B0S7W3_DANRE	4-trimethylaminobutyraldehyde dehydrogenase A	aldh9a1a aldh9a1l	0	0.00661956	-0.0465888	0.165864
tr|A0A2R8Q6G3|A0A2R8Q6G3_DANRE;tr|E7FC79|E7FC79_DANRE	Si:cabz01113374.3	pdpr	0	-0.137037	-0.295362	-0.401198
tr|Q7ZZ04|Q7ZZ04_DANRE	Enoyl CoA hydratase, short chain, 1, mitochondrial	echs1	0	0.0717271	0.0204863	0.281995
tr|I3ISG5|I3ISG5_DANRE;tr|Q1L8T6|Q1L8T6_DANRE	Pygopus homolog 2 (Drosophila) (Fragment)	pygo2	0	-0.166748	-0.182348	-0.199611
tr|F1R1W1|F1R1W1_DANRE	Striatin, calmodulin-binding protein 3	strn3	0	0.136429	0.483515	0.0278417
tr|F1RBF6|F1RBF6_DANRE;tr|F8W493|F8W493_DANRE	14-3-3 protein beta/alpha-B	ywhabb	0	-0.0565743	0.0294656	-0.22471
tr|A0A2R8QAV4|A0A2R8QAV4_DANRE;tr|H0WEM0|H0WEM0_DANRE	Si:ch73-266f23.3	si:ch73-266f23.3	0	-0.0874454	-0.560634	-0.0321053
tr|A0A286YAE5|A0A286YAE5_DANRE	CCR4-NOT transcription complex, subunit 4a	cnot4a	0	0.0402045	0.125583	0.0318221
tr|A2BGP8|A2BGP8_DANRE;tr|A2BGP9|A2BGP9_DANRE	Family with sequence similarity 151 member B	fam151b	0	0.0493112	0.0301163	0.0531847
tr|F8W639|F8W639_DANRE;tr|Q6IQT3|Q6IQT3_DANRE;tr|A5WUY2|A5WUY2_DANRE	Deoxyguanosine kinase	dguok	0	0.148831	-0.0541788	0.205591
tr|Q9PT95|Q9PT95_DANRE;tr|A0A0R4IVC3|A0A0R4IVC3_DANRE	Retinol binding protein	fb23c12 rbp Rpb4 wu:fb23c12 wu:fb58d04 wu:fb72b04 zgc:86911 rbp4	0	0.0199541	0.0259403	-0.0961661
tr|B0UXY9|B0UXY9_DANRE	Fas (TNFRSF6)-associated factor 1	faf1	0	0.0695769	0.253387	0.0254194
tr|A2CEM4|A2CEM4_DANRE;tr|A0A2R8RX84|A0A2R8RX84_DANRE;tr|A2CEM2|A2CEM2_DANRE;tr|A2CEM3|A2CEM3_DANRE;tr|F6PA68|F6PA68_DANRE	Atlastin 3	atl3	0	-0.069713	-0.148584	-0.000301853
tr|E7FD91|E7FD91_DANRE	RNA helicase	ddx6	0	-0.309092	-0.60797	-0.909163
tr|Q5SQE1|Q5SQE1_DANRE	General transcription factor IIE, polypeptide 1, alpha	gtf2e1 CH211-194D6.2-001	0	0.132728	0.233954	0.491996
tr|Q63ZV9|Q63ZV9_DANRE;tr|X1WEG2|X1WEG2_DANRE	Zgc:91861	si:ch73-305o9.2 wu:fb37f11 ptp4a2a zgc:91861	0	0.0398391	0.0767528	9.77382e-05
tr|E9QCI1|E9QCI1_DANRE;tr|Q66IB1|Q66IB1_DANRE;tr|A0A2R8QG16|A0A2R8QG16_DANRE;tr|A0A2R8Q932|A0A2R8Q932_DANRE	Elongin-C	tceb1a eloca	0	-0.104007	0.0030933	-0.311284
tr|A0A2R8Q7N6|A0A2R8Q7N6_DANRE;sp|Q6P6X9|NUP35_DANRE	Nucleoporin NUP53	nup35	0	0.0264867	0.136045	0.112596
tr|F1QK90|F1QK90_DANRE	Excision repair cross-complementation group 4	ercc4	0	-0.127762	-0.200702	-0.221229
tr|F8W3I0|F8W3I0_DANRE;sp|Q6NUW9|FGGY_DANRE	FGGY carbohydrate kinase domain-containing protein (Fragment)	fggy	0	-0.0524205	-0.142446	-0.114456
tr|A0A2R8PY98|A0A2R8PY98_DANRE	CUB domain containing protein 1b	cdcp1b	0	0.0453331	0.0820703	-0.0325271
tr|A0A2R8Q7F2|A0A2R8Q7F2_DANRE;tr|B0R0B1|B0R0B1_DANRE	COBW domain-containing	cbwd	0	0.0401564	-0.00633236	0.0719758
tr|A2ARH3|A2ARH3_DANRE;tr|A2ARH4|A2ARH4_DANRE	Low-density lipoprotein receptor-related-protein 13	lrp13	0	0.063028	0.151227	-0.050784
tr|A0A2R8QAM7|A0A2R8QAM7_DANRE;tr|A0A2R8QRN0|A0A2R8QRN0_DANRE;tr|F6P6T6|F6P6T6_DANRE;tr|E7FAG0|E7FAG0_DANRE	VPS53 subunit of GARP complex	vps53	0	0.127562	0.204854	0.188818
tr|E7F4A7|E7F4A7_DANRE	Cysteine-rich with EGF-like domains 1b	creld1b	0	-0.0908695	-0.165226	-0.129926
tr|A2BGG0|A2BGG0_DANRE;tr|Q503S3|Q503S3_DANRE	Golgi phosphoprotein 3	golph3a	0	-0.0939159	0.174402	-0.162131
sp|Q8UVX0|PIWL1_DANRE;tr|E9QHH1|E9QHH1_DANRE;tr|A0A0R4IWH9|A0A0R4IWH9_DANRE;tr|A0A0J9YJF9|A0A0J9YJF9_DANRE	Piwi-like protein 1	piwil1 ziwi	0	-0.0551511	-0.169347	0.118052
tr|Q4VBV0|Q4VBV0_DANRE	WD repeat and FYVE domain-containing 1	wdfy1	0	0.0713699	-0.0743879	0.107158
tr|F1QSK1|F1QSK1_DANRE	Poly [ADP-ribose] polymerase	parp3	0	0.00809648	-0.0669746	-0.0083936
tr|Q7SXS9|Q7SXS9_DANRE;tr|F1RDJ3|F1RDJ3_DANRE	Protein phosphatase 1, regulatory subunit 8b	ppp1r8b zgc:63827	0	-0.70924	-0.432709	-0.625405
tr|Q7ZSY3|Q7ZSY3_DANRE;tr|A0A0G2KS58|A0A0G2KS58_DANRE;tr|A0A2R8QHR6|A0A2R8QHR6_DANRE;tr|A0A2R8QPC0|A0A2R8QPC0_DANRE;tr|Q1MTE3|Q1MTE3_DANRE;tr|A0A0R4IJ25|A0A0R4IJ25_DANRE	Brahma protein-like protein 1	brg1 smarca2 smarca4 wu:fb51a08 smarca4a	0	0.0412994	0.154008	0.0401327
tr|B0R028|B0R028_DANRE;tr|A0A2R8PYA0|A0A2R8PYA0_DANRE	Proteasome subunit beta	psmb5 psmb5-001	0	0.131021	0.133562	0.000110617
tr|A0A0R4IW74|A0A0R4IW74_DANRE;tr|Q6IQF6|Q6IQF6_DANRE;tr|U3JA96|U3JA96_DANRE	FGFR1 oncogene partner	cep43	0	0.142592	0.229852	0.0102116
tr|F1R826|F1R826_DANRE;tr|A0A2R8RKA3|A0A2R8RKA3_DANRE	Glutathione transferase	gstt1b	0	-0.225877	-0.192084	-0.398202
tr|F1RBQ3|F1RBQ3_DANRE;tr|F1R355|F1R355_DANRE	Cytochrome c oxidase assembly homolog 15 (yeast)	cox15	0	0.0546914	0.143348	0.391508
tr|F1R4H1|F1R4H1_DANRE	Vitronectin a	vtna	0	-0.128459	0.0294137	-0.103426
tr|B0S7E1|B0S7E1_DANRE	Bromodomain-containing 7	brd7	0	0.0207239	0.103352	0.00936178
tr|A0A0R4IH73|A0A0R4IH73_DANRE;tr|A0A0R4IC19|A0A0R4IC19_DANRE;tr|A5WVS3|A5WVS3_DANRE	Non-specific serine/threonine protein kinase	pak1	0	0.0726588	0.08827	0.168368
tr|Q6DGD8|Q6DGD8_DANRE	Arginyl aminopeptidase (Aminopeptidase B)	rnpep	0	-0.125554	-0.148209	-0.079606
tr|E7F547|E7F547_DANRE;tr|A0A2R8RWC3|A0A2R8RWC3_DANRE	O-GlcNAcase	mgea5 oga	0	0.0264079	-0.0604829	0.00899473
sp|Q7ZWE9|KCY_DANRE;tr|A5WWI2|A5WWI2_DANRE;tr|F1QP56|F1QP56_DANRE;tr|A5WWI1|A5WWI1_DANRE	UMP-CMP kinase	cmpk cmpk1	0	-0.0917422	-0.00327946	0.107796
tr|F6NTA0|F6NTA0_DANRE;tr|B8A5D4|B8A5D4_DANRE	Thioredoxin-like 1	txnl1	0	0.0546198	0.069868	0.0963022
tr|Q568Q8|Q568Q8_DANRE;tr|A9JT06|A9JT06_DANRE;tr|B8A6A1|B8A6A1_DANRE	Zgc:110154 protein	fb57e09 eif4E-1C wu:fb57e09 zgc:110154 eif4e1c	0	0.0673324	-0.0716252	0.178743
tr|A0A0R4IV67|A0A0R4IV67_DANRE	Glycogen debranching enzyme	agla	0	-0.0284837	-0.0139411	-0.0442636
tr|Q08C88|Q08C88_DANRE	Sterile alpha motif domain-containing 13	zgc:153376 samd13	0	-0.0231496	0.0448517	0.0372222
tr|Q6DG30|Q6DG30_DANRE;tr|Q5RIK7|Q5RIK7_DANRE	Serpin peptidase inhibitor, clade B (Ovalbumin), member 1	si:dkey-177p2.11 si:dkey-177p2.12 zgc:91981 serpinb1	0	-0.1093	-0.158448	0.326482
tr|F1R684|F1R684_DANRE;tr|Q7SY59|Q7SY59_DANRE;tr|E7F144|E7F144_DANRE;tr|B8JIV0|B8JIV0_DANRE	Small monomeric GTPase	rap2c	0	0.101545	-0.0784081	-0.0665135
tr|Q6ZM50|Q6ZM50_DANRE;tr|A0A0R4IEP3|A0A0R4IEP3_DANRE;tr|A0A2R8Q153|A0A2R8Q153_DANRE	F-actin-capping protein subunit alpha	sb:cb852 si:dkey-16k6.1 wu:fb36c09 wu:fc85a01 wu:fj45f05 zgc:101755 zK16K6.1 capza1b	0	-0.0382038	0.00403162	-0.00682938
tr|A0A0R4IJF5|A0A0R4IJF5_DANRE;sp|Q6PBL0|TIM16_DANRE	Mitochondrial import inner membrane translocase subunit tim16	pam16	0	-0.000511806	0.00574667	0.110717
tr|Q5U3A3|Q5U3A3_DANRE;tr|Q7T383|Q7T383_DANRE;tr|Q6DC92|Q6DC92_DANRE;tr|E9QJL7|E9QJL7_DANRE	Small monomeric GTPase	zgc:92116 ralab	0	-0.124637	-0.376657	-0.00524073
tr|Q5BKX3|Q5BKX3_DANRE;tr|F1R902|F1R902_DANRE;tr|A0A0R4IZ00|A0A0R4IZ00_DANRE;tr|A0A2R8Q0I4|A0A2R8Q0I4_DANRE;tr|A0A2R8QCH1|A0A2R8QCH1_DANRE;tr|E9QB34|E9QB34_DANRE;tr|F1QCL4|F1QCL4_DANRE	Lysosomal membrane glycoprotein 2	lamp2	0	0.267722	0.0563072	0.616355
tr|A0A0R4IQ37|A0A0R4IQ37_DANRE;tr|F1QA42|F1QA42_DANRE	Ataxin 2-like	atxn2l	0	0.075449	0.125341	0.0145107
tr|F1QD11|F1QD11_DANRE;tr|A0A0J9YJB9|A0A0J9YJB9_DANRE;tr|E7FER5|E7FER5_DANRE	Bromodomain adjacent to zinc finger domain, 1A	baz1a	0	-0.0690429	-0.191791	-0.22632
tr|F1R3D4|F1R3D4_DANRE;sp|Q6DGL7|TM147_DANRE	Transmembrane protein 147	tmem147	0	0.145826	0.133296	0.360137
tr|F1REP2|F1REP2_DANRE	Zgc:171426	zgc:171426	0	0.0845231	0.119974	0.2094
sp|Q7T010|GATB_DANRE	Glutamyl-tRNA(Gln) amidotransferase subunit B, mitochondrial	gatb pet112 pet112l si:ch211-150a22.1	0	-0.303599	-0.114884	-0.515552
tr|I3IT87|I3IT87_DANRE;tr|G1K2F5|G1K2F5_DANRE;tr|F1RD00|F1RD00_DANRE;sp|Q7ZW98|AP2MB_DANRE;sp|Q6NWK2|AP2MA_DANRE;tr|F1Q9V1|F1Q9V1_DANRE;tr|A0A0R4IL09|A0A0R4IL09_DANRE;tr|F1QLI6|F1QLI6_DANRE;tr|A8E7K7|A8E7K7_DANRE	AP-2 complex subunit mu	ap2m1b	0	0.0633836	0.0290041	-0.0145647
tr|E9QEN8|E9QEN8_DANRE;tr|A0A2R8QDF9|A0A2R8QDF9_DANRE	MLLT1 super elongation complex subunit a	mllt1a	0	-0.0302822	0.0731081	-0.073933
tr|Q5RIF1|Q5RIF1_DANRE;tr|A5PMQ1|A5PMQ1_DANRE	Leukotriene A(4) hydrolase	lta4h CH211-136G2.19-001	0	9.06352e-05	-0.00977905	0.0939676
tr|F1QVS6|F1QVS6_DANRE;tr|A0A0R4IKD5|A0A0R4IKD5_DANRE;tr|A0A2R8RJY1|A0A2R8RJY1_DANRE;tr|A0A2R8Q1Z1|A0A2R8Q1Z1_DANRE;tr|Q6DRB9|Q6DRB9_DANRE	Epithelial cell-transforming 2	ect2	0	-0.170358	-0.252443	-0.390771
tr|F1QZD3|F1QZD3_DANRE;tr|A0A0R4INK2|A0A0R4INK2_DANRE;tr|E9QCE6|E9QCE6_DANRE;tr|F1QSE7|F1QSE7_DANRE	UDP-N-acetylglucosamine pyrophosphorylase 1	uap1	0	0.00320691	-0.0326914	0.0472334
tr|F1QHE9|F1QHE9_DANRE;tr|A0A0R4ILG5|A0A0R4ILG5_DANRE	NADH dehydrogenase [ubiquinone] iron-sulfur protein 7, mitochondrial	ndufs7	0	0.0553547	0.0497634	0.0597968
sp|Q1RLQ5|DIK1A_DANRE	Divergent protein kinase domain 1A	dipk1a fam69a zgc:136922	0	0.318849	0.696264	0.23184
sp|Q1MTD3|MCES_DANRE;tr|A0A2R8S084|A0A2R8S084_DANRE	mRNA cap guanine-N7 methyltransferase	rnmt si:ch211-105d11.3	0	0.119768	0.0264696	0.0529557
tr|F2Z4S5|F2Z4S5_DANRE;tr|A0A2R9YJF5|A0A2R9YJF5_DANRE;tr|F8W2V5|F8W2V5_DANRE;tr|A0A2R8QF12|A0A2R8QF12_DANRE;sp|Q5M7Y0|CERT_DANRE	Ceramide transfer protein	col4a3bpa cert1a	0	-0.0566306	0.0105794	-0.0631037
sp|Q6NWC9|GKAP1_DANRE;tr|B8JHW8|B8JHW8_DANRE;tr|B8JHW7|B8JHW7_DANRE	G kinase-anchoring protein 1	gkap1 zgc:85804	0	0.00195932	0.178889	0.019196
tr|F1RAT9|F1RAT9_DANRE	N-alpha-acetyltransferase 30, NatC catalytic subunit	naa30	0	0.0161233	0.0666384	-0.105442
tr|X1WHE2|X1WHE2_DANRE;tr|Q6DRD0|Q6DRD0_DANRE;tr|A0A2R8QHQ4|A0A2R8QHQ4_DANRE	EBNA1-binding protein 2 (Fragment)	ebna1bp2	0	0.107791	0.198557	0.170229
tr|A1XF92|A1XF92_DANRE	Cartilage acidic protein 1a	CRTAC-2 crtac1 crtac1a	0	-0.0271913	-0.0802035	-0.105282
tr|E7F4R5|E7F4R5_DANRE;tr|A0A286YAZ5|A0A286YAZ5_DANRE	Phosphorylase b kinase regulatory subunit	hdac8	0	-0.183924	0.0151355	-0.0767231
tr|X1WE47|X1WE47_DANRE;tr|E7F754|E7F754_DANRE	Valosin-containing protein lysine (K) methyltransferase	vcpkmt	0	-0.176869	-0.201736	-0.287817
tr|Q7ZVY0|Q7ZVY0_DANRE;tr|A0A2R8QPL1|A0A2R8QPL1_DANRE	Cytotoxic granule-associated RNA binding protein 1	tia1	0	0.103368	0.0796112	0.197683
tr|Q6DKF4|Q6DKF4_DANRE	Twf1b protein	zgc:92472 twf1b	0	-0.0778639	0.0441095	0.028757
tr|Q6NW98|Q6NW98_DANRE	Achalasia, adrenocortical insufficiency, alacrimia	aaas	0	0.00298065	-0.0372889	0.111271
tr|F1QZY9|F1QZY9_DANRE;sp|Q7T3C7|RT4I1_DANRE	Reticulon-4-interacting protein 1 homolog, mitochondrial	rtn4ip1	0	-0.0914508	-0.094815	-0.0858105
tr|E9QF69|E9QF69_DANRE;tr|F1QN76|F1QN76_DANRE;tr|Q6DGL0|Q6DGL0_DANRE	Ribosomal protein L18	rpl18	0	0.00736596	-0.186352	0.255709
tr|A0A0R4IL71|A0A0R4IL71_DANRE	Novel protein similar to H.sapiens IDE, insulin-degrading enzyme (IDE, zgc:162603)	zgc:162603 CH211-129M12.3 ide CH211-129M12.3-001	0	-0.0602045	-0.033958	0.224559
tr|F1RBH2|F1RBH2_DANRE	ADP-ribosylation factor-like 8Bb	arl8bb	0	-0.119481	0.0564991	-0.00960523
sp|Q5U3A7|OPA1_DANRE;tr|A0A2R8Q487|A0A2R8Q487_DANRE;tr|A0A2R8Q0F5|A0A2R8Q0F5_DANRE;tr|A0A0R4IJ30|A0A0R4IJ30_DANRE;tr|A0A0R4ILJ7|A0A0R4ILJ7_DANRE	Dynamin-like 120 kDa protein, mitochondrial	opa1 zgc:92092	0	0.0395799	-0.00675759	0.128777
tr|A0A2R8Q561|A0A2R8Q561_DANRE;tr|X1WB96|X1WB96_DANRE;tr|A0A2R8Q1S2|A0A2R8Q1S2_DANRE;tr|A0A2R8PXB2|A0A2R8PXB2_DANRE;tr|A0A2R8QU62|A0A2R8QU62_DANRE	Si:ch211-259g3.4	si:ch211-259g3.4	0	-0.0263815	-0.0638654	-0.120063
tr|F1Q9K6|F1Q9K6_DANRE	Sulfurtransferase	mpst	0	0.0510973	0.0492494	0.165247
tr|F6PEN0|F6PEN0_DANRE;tr|E7FBB9|E7FBB9_DANRE;tr|A0A2R8QB05|A0A2R8QB05_DANRE	Tight junction protein 2a (zona occludens 2)	tjp2a	0	-0.0885132	-0.179576	-0.204563
tr|F1Q9F5|F1Q9F5_DANRE	Importin-13	ipo13b	0	-0.208161	-0.273023	-0.286281
tr|A3KMT0|A3KMT0_DANRE	Zgc:158803	zgc:158803	0	0.263284	0.539994	0.355155
sp|Q68EI0|WDR18_DANRE	WD repeat-containing protein 18	wdr18	0	0.0197251	0.00545753	0.0200612
tr|Q6IQE2|Q6IQE2_DANRE	Elongation factor 1-beta	eef1b2	0	0.132039	0.0137879	0.300248
tr|Q7T361|Q7T361_DANRE	Stx8 protein	zgc:64079 stx8	0	0.00224507	-0.174859	-0.0920819
tr|A0A2R8RP31|A0A2R8RP31_DANRE	Si:ch211-62a1.3	si:ch211-62a1.3 col6a4b	0	0.261513	-0.0149157	1.23548
tr|E9QBA5|E9QBA5_DANRE;tr|A0A2R8QJ78|A0A2R8QJ78_DANRE;tr|A0A2R8QKQ1|A0A2R8QKQ1_DANRE;tr|A0A0R4IGN2|A0A0R4IGN2_DANRE;tr|E7FF13|E7FF13_DANRE	Very low-density lipoprotein receptor	vldlr	0	0.105955	0.13167	0.0235161
tr|F1Q6Z9|F1Q6Z9_DANRE	Glucosidase, alpha; neutral AB	ganabb	0	0.088329	0.159286	0.1019
tr|A5WW99|A5WW99_DANRE;sp|Q66L51|COQ5_DANRE	2-methoxy-6-polyprenyl-1,4-benzoquinol methylase, mitochondrial	COQ5 coq5	0	-0.0386604	0.119938	-0.128012
tr|F1Q963|F1Q963_DANRE;tr|A0A2R8Q5W8|A0A2R8Q5W8_DANRE;sp|A1A5Z3|EFTS_DANRE	Elongation factor Ts, mitochondrial	TSFM tsfm	0	0.23344	0.0809943	0.423053
tr|A0A2R8QHK1|A0A2R8QHK1_DANRE;tr|F1Q8A5|F1Q8A5_DANRE;tr|A0A2R8QRA0|A0A2R8QRA0_DANRE	Heterogeneous nuclear ribonucleoprotein D	hnrnpd	0	-0.133	-0.147063	-0.157655
tr|F1Q890|F1Q890_DANRE;tr|E9QGF2|E9QGF2_DANRE	Plasminogen	plg	0	0.0406386	0.0571342	-0.0696124
tr|F1Q7L0|F1Q7L0_DANRE	Vitellogenin 4 (Fragment)	vtg4	0	0.0167487	-0.115566	0.145552
tr|K7DYM5|K7DYM5_DANRE	MAX dimerization protein MLX	mlx	0	-0.0868378	0.0131856	0.288306
tr|A0A0R4IUB7|A0A0R4IUB7_DANRE;tr|A5WVX8|A5WVX8_DANRE	Methionine aminopeptidase 2	METAP2 metap2b	0	0.0611834	0.0914567	0.103701
sp|Q7T321|KCMF1_DANRE	E3 ubiquitin-protein ligase KCMF1	kcmf1 si:ch211-220b11.7	0	-0.126207	0.0821168	-0.136165
tr|F1RDB7|F1RDB7_DANRE;tr|A0A1D5NS29|A0A1D5NS29_DANRE	Methylmalonyl CoA epimerase	mcee	0	0.0380203	-0.0464054	0.0145348
sp|A4QNZ7|P33MX_DANRE;tr|F1Q8E4|F1Q8E4_DANRE	Putative monooxygenase p33MONOX	p33monox zgc:123105	0	0.0287926	-0.0844744	0.117078
tr|F8W456|F8W456_DANRE;tr|B3DHG0|B3DHG0_DANRE;tr|F8W3T9|F8W3T9_DANRE	tRNA pseudouridine(55) synthase	trub1	0	0.0685567	0.0745398	-0.0342093
tr|B0R171|B0R171_DANRE;tr|A0A2R8RUW2|A0A2R8RUW2_DANRE	Coatomer subunit beta'	copb2	0	0.00651161	0.0246783	0.0515106
tr|Q567G5|Q567G5_DANRE;tr|A0A2R8RIK5|A0A2R8RIK5_DANRE;tr|E9QB60|E9QB60_DANRE	Arfip2b protein	im:7136059 zgc:112066 arfip2b	0	0.104373	0.0484752	0.150303
tr|Q6TNU6|Q6TNU6_DANRE	Dihydrolipoyl dehydrogenase	DLD dldh	0	0.0679123	0.151247	0.112142
sp|Q9PU58|NIPS2_DANRE;tr|F6NVH9|F6NVH9_DANRE;tr|A0A2U3TW16|A0A2U3TW16_DANRE	Protein NipSnap homolog 2	nipsnap2 gbas	0	-0.0487505	0.0134978	-0.0583658
tr|F1R246|F1R246_DANRE	Aspartate--tRNA ligase, cytoplasmic	dars dars1	0	-0.0183909	-0.0039959	0.0388236
tr|A0A0R4IVN8|A0A0R4IVN8_DANRE;tr|A0A0R4IDS6|A0A0R4IDS6_DANRE	Bromodomain adjacent to zinc finger domain, 2A	baz2a	0	-0.0253454	0.0948245	0.123305
tr|Q6NX00|Q6NX00_DANRE	Ring finger protein 128	rnf128 rnf128a	0	-0.147131	-0.248491	-0.524289
tr|A0A0R4IB19|A0A0R4IB19_DANRE;sp|Q5U3S1|KATL1_DANRE	Multifunctional fusion protein	KATNA1 KATNAL1 katnal1	0	-0.0699204	-0.100595	-0.0897904
tr|A5WUM0|A5WUM0_DANRE;tr|E7F9C4|E7F9C4_DANRE	Acetyl-CoA carboxylase kinase	prkaa1 DKEY-226M8.8-001	0	0.211068	0.0232944	-0.0320326
tr|A0A0R4IW45|A0A0R4IW45_DANRE;tr|F1RC33|F1RC33_DANRE;tr|A0A0R4IVC0|A0A0R4IVC0_DANRE;tr|F1Q577|F1Q577_DANRE;tr|A8KC22|A8KC22_DANRE;tr|A0A0R4IB42|A0A0R4IB42_DANRE	Heterogeneous nuclear ribonucleoprotein L2	hnrnpl2	0	0.00470379	0.044377	-0.0502759
tr|Q5RHQ7|Q5RHQ7_DANRE	Heterogeneous nuclear ribonucleoprotein Ub	hnrnpu hnrnpub	0	0.084783	0.317684	0.513772
tr|F1QWW5|F1QWW5_DANRE	Phosphatidylinositol 4-kinase type 2	pi4k2b	0	-0.0945942	-0.0745882	0.000271136
tr|B0S6P2|B0S6P2_DANRE	Lectin	si:dkey-216e24.3 lectin	0	0.037678	-0.311849	-0.233902
tr|F1QIJ5|F1QIJ5_DANRE	Myosin-IIIb	LOC556989	0	-0.0997027	-0.0661949	-0.0479445
tr|E7EZW6|E7EZW6_DANRE	SRP receptor subunit alpha	srpr srpra	0	-0.34124	-0.316848	0.202106
tr|E7FFQ7|E7FFQ7_DANRE;tr|F1Q723|F1Q723_DANRE	Carboxypeptidase D, b	cpdb	0	0.0267729	0.011353	0.0249104
tr|A8E5I3|A8E5I3_DANRE	Polymerase (RNA) III (DNA directed) polypeptide D	polr3d zgc:56407	0	-0.0550277	-0.140372	-0.0949788
tr|Q6P948|Q6P948_DANRE;tr|A0A0R4IT09|A0A0R4IT09_DANRE;tr|A0A2R8QAA8|A0A2R8QAA8_DANRE;tr|A0A2R8Q5C3|A0A2R8Q5C3_DANRE;tr|F1QBT9|F1QBT9_DANRE;tr|E7F9W7|E7F9W7_DANRE	Pyruvate dehydrogenase E1 component subunit alpha	im:6895726 pdha1 wu:fd18b01 wu:fo96f03 zgc:73271 zgc:86692 pdha1a	0	-0.0939087	0.0182479	-0.249285
tr|A5PMP8|A5PMP8_DANRE;tr|A0A2R8RVX2|A0A2R8RVX2_DANRE;tr|F6P0C3|F6P0C3_DANRE	Complement component c3b, tandem duplicate 2	c3b.2	0	0.0120867	-0.0349658	-0.00587991
tr|F1QDP5|F1QDP5_DANRE;tr|A0A2R8Q7J6|A0A2R8Q7J6_DANRE;sp|Q6PFL8|THYN1_DANRE	Thymocyte nuclear protein 1	thyn1	0	-0.237408	-0.0988064	-0.293141
tr|A0A286YA42|A0A286YA42_DANRE	Si:ch73-366l1.5	si:ch73-366l1.5	0	-0.0933463	-0.128284	-0.207692
tr|A0A0R4IML0|A0A0R4IML0_DANRE;tr|A0A2R8Q5S0|A0A2R8Q5S0_DANRE;tr|A0A0R4IZL5|A0A0R4IZL5_DANRE;tr|A0A2R8QD05|A0A2R8QD05_DANRE;tr|X1WEC4|X1WEC4_DANRE;tr|A0A2R8QCX4|A0A2R8QCX4_DANRE;tr|A0A2R8RPR6|A0A2R8RPR6_DANRE;tr|F1R3V3|F1R3V3_DANRE	Macrophage-capping protein	capgb	0	0.0531865	0.084898	-0.0733377
tr|A0A0H2UKK7|A0A0H2UKK7_DANRE;tr|E7F5M0|E7F5M0_DANRE	Nucleoporin 214	nup214	0	0.192485	0.306111	-0.0232458
tr|E9QIW2|E9QIW2_DANRE	Adenosine deaminase RNA-specific	adar	0	-0.0545877	0.0296267	0.0808847
tr|F1Q6U0|F1Q6U0_DANRE	Threonine--tRNA ligase	tars tars1	0	-0.112757	0.0835029	-0.0953429
sp|Q6P7E4|PDLI7_DANRE	PDZ and LIM domain protein 7	pdlim7	0	0.0813846	-0.00563928	0.0755542
sp|Q5RKQ0|SPF27_DANRE	Pre-mRNA-splicing factor SPF27	bcas2 zgc:101730	0	0.195236	0.25171	0.214179
tr|F1R1C3|F1R1C3_DANRE;tr|A0A0R4IMX4|A0A0R4IMX4_DANRE;tr|Q4V9A1|Q4V9A1_DANRE	Cytoplasmic protein	nck2a	0	-0.0367696	-0.121159	-0.198764
tr|Q6DH16|Q6DH16_DANRE;tr|F1Q6S6|F1Q6S6_DANRE;tr|A0A1D5NT06|A0A1D5NT06_DANRE;tr|F6P1A9|F6P1A9_DANRE	Ubiquitin thioesterase	otub1l otub1a	0	-0.16508	-0.143525	-0.204727
tr|A8WGP7|A8WGP7_DANRE	UDP-glucose 6-dehydrogenase	ugdh	0	0.037596	0.00825621	0.0198414
tr|Q6NYQ9|Q6NYQ9_DANRE	DNA-directed RNA polymerase III subunit RPC6	polr3f	0	-0.161915	-0.146058	-0.0539282
tr|Q1RM42|Q1RM42_DANRE	Protein unc-119 homolog A	Unc119 unc119.2 zfUnc119a zgc:136476 unc119b	0	-0.155365	-0.0610559	-0.197888
sp|Q6PEI7|PYRG1_DANRE;tr|A3QJW5|A3QJW5_DANRE	CTP synthase 1	ctps1 ctps1a ctpsa	0	0.199561	0.0538857	0.179294
tr|B3DIM7|B3DIM7_DANRE	Kinetochore localized astrin (SPAG5)-binding protein	zgc:195152 knstrn	0	0.0666303	0.0816241	-0.162291
tr|E9QJP3|E9QJP3_DANRE;tr|A0A2R8Q7X2|A0A2R8Q7X2_DANRE	Si:dkey-90l23.1	si:dkey-90l23.1	0	-0.0439395	-0.210201	-0.394269
tr|Q9W792|Q9W792_DANRE;tr|Q803P2|Q803P2_DANRE	T-complex protein 1 subunit alpha	fa13h08 CHUNP6875 wu:fa13h08 wu:fc95g06 tcp1	0	0.0775473	0.056569	0.153389
tr|A0A0G2L009|A0A0G2L009_DANRE	Dynein, cytoplasmic 1, heavy chain 1	dync1h1	0	0.0648873	0.0801936	0.163986
tr|Q6DHD5|Q6DHD5_DANRE;tr|A0A2R8RZR0|A0A2R8RZR0_DANRE	Aldo-keto reductase family 7, member A3 (aflatoxin aldehyde reductase)	zgc:92502 akr7a3	0	-0.0607313	0.0303004	-0.00743243
tr|F1R122|F1R122_DANRE;tr|E9QI78|E9QI78_DANRE;tr|E9QEM5|E9QEM5_DANRE	Homologous-pairing protein 2 homolog	psmc3ip	0	-0.0774045	-0.0494527	-0.0369771
tr|Q7T173|Q7T173_DANRE;tr|A0A0R4IV38|A0A0R4IV38_DANRE	MICOS complex subunit	apoob	0	0.0357231	-0.124769	-0.205866
tr|E7F2R1|E7F2R1_DANRE	Tetratricopeptide repeat domain 37	ttc37	0	-0.0653752	-0.241674	-0.0833232
tr|F1QE76|F1QE76_DANRE;tr|F1Q953|F1Q953_DANRE	Nucleoporin 155 (Fragment)	nup155	0	-0.0561092	-0.211159	-0.0691576
tr|F1QNV1|F1QNV1_DANRE	Chloride channel protein	clcn7	0	-0.00959212	0.0789331	0.0542128
tr|F1R1X3|F1R1X3_DANRE	Paraoxonase	pon3.2	0	0.00601096	-0.0722546	0.103922
tr|A0A2R8QGG8|A0A2R8QGG8_DANRE;tr|Q1LX13|Q1LX13_DANRE	Src homology 2 domain-containing-transforming protein D, b	shdb	0	-0.136237	-0.0428453	-0.248108
tr|X1WF80|X1WF80_DANRE;tr|B1H1L9|B1H1L9_DANRE	S-phase cyclin A-associated protein in the ER (Fragment)	scaper	0	0.0632698	0.0351327	0.136643
tr|F1QZ50|F1QZ50_DANRE	AHNAK nucleoprotein	ahnak	0	-0.0451958	-0.0356497	-0.00517337
tr|Q1LVK6|Q1LVK6_DANRE;tr|A0A2R8QMV4|A0A2R8QMV4_DANRE	Vasodilator-stimulated phosphoprotein b	vaspb	0	-0.0466096	-0.087981	-0.0965889
tr|F1Q6S1|F1Q6S1_DANRE	Aminopeptidase-like 1	npepl1	0	0.0757375	-0.0575147	0.179189
tr|F6NP87|F6NP87_DANRE;tr|A0A2R8RUA9|A0A2R8RUA9_DANRE;tr|F1R5B8|F1R5B8_DANRE	NADH:ubiquinone oxidoreductase subunit A9a	ndufa9a	0	-0.0523922	-0.272815	0.134604
sp|Q7ZVI7|ACTB1_DANRE;sp|Q7ZVF9|ACTB2_DANRE;tr|E9QD59|E9QD59_DANRE;tr|E9QH14|E9QH14_DANRE;tr|F1QC15|F1QC15_DANRE;tr|E9QBP3|E9QBP3_DANRE;tr|A0A2R8QB43|A0A2R8QB43_DANRE	Actin, cytoplasmic 1	actba bact bactin1 bactzf	0	0.0206168	0.0368189	0.0361952
tr|F1QVG2|F1QVG2_DANRE	Isopentenyl-diphosphate Delta-isomerase	idi1	0	0.132285	0.253959	0.176102
tr|A0A2R8Q3U1|A0A2R8Q3U1_DANRE;tr|F1QTM8|F1QTM8_DANRE;tr|A0A2R8QA59|A0A2R8QA59_DANRE;tr|B8JIU1|B8JIU1_DANRE;tr|B7ZCI7|B7ZCI7_DANRE	Anaphase-promoting complex subunit 1	anapc1	0	0.00635196	-0.369602	-0.0492246
tr|A0A0R4IIH9|A0A0R4IIH9_DANRE;tr|F8W3J8|F8W3J8_DANRE	Adenosine kinase	adkb	0	0.0283355	0.0784904	0.278296
sp|A0JMQ0|BOP1_DANRE;tr|G3N3Y4|G3N3Y4_DANRE	Ribosome biogenesis protein bop1	bop1 si:ch211-251g8.4	0	-0.23822	-0.187985	-0.176521
tr|B0V198|B0V198_DANRE;tr|B0V199|B0V199_DANRE	Very-long-chain (3R)-3-hydroxyacyl-CoA dehydratase (Fragment)	hacd2	0	-0.0606257	-0.0638834	-0.184186
tr|A0A0G2KQA6|A0A0G2KQA6_DANRE;tr|F1QHM4|F1QHM4_DANRE;tr|E9QBI1|E9QBI1_DANRE;tr|E9QC85|E9QC85_DANRE;tr|A0A0R4IEM0|A0A0R4IEM0_DANRE;tr|E7FAB6|E7FAB6_DANRE	Septin	sept4b	0	-0.24904	-0.259603	-0.306201
tr|B8A5D3|B8A5D3_DANRE	Asparagine--tRNA ligase	nars nars1	0	0.211235	0.292292	0.104455
tr|E7FDU0|E7FDU0_DANRE;tr|A0A2R8QUY1|A0A2R8QUY1_DANRE	Branched chain keto acid dehydrogenase E1 subunit beta	bckdhb	0	0.337657	0.421754	0.38776
sp|Q6GQN8|MECR_DANRE	Enoyl-[acyl-carrier-protein] reductase, mitochondrial	mecr zgc:110153	0	0.331684	-0.0958069	-0.00767052
tr|A0A0R4IPP1|A0A0R4IPP1_DANRE;tr|A0A0R4II12|A0A0R4II12_DANRE;tr|A0A0J9YJ93|A0A0J9YJ93_DANRE	Glucosamine (UDP-N-acetyl)-2-epimerase/N-acetylmannosamine kinase	gne	0	-0.194842	-0.209103	-0.320941
tr|A0A0R4IGG3|A0A0R4IGG3_DANRE;tr|A0A2R8QNR8|A0A2R8QNR8_DANRE;sp|Q90XG0|TPISB_DANRE;tr|E9QBF0|E9QBF0_DANRE	Triosephosphate isomerase	tpi1b	0	0.0413564	-0.104947	0.435169
tr|Q7SYB8|Q7SYB8_DANRE;tr|A0A0R4IT49|A0A0R4IT49_DANRE;tr|Q5RGX8|Q5RGX8_DANRE;tr|A0A2R8Q918|A0A2R8Q918_DANRE	Glycogen [starch] synthase	zgc:63701 gys1	0	0.0755463	0.0816057	0.108529
tr|A0A0R4IGS4|A0A0R4IGS4_DANRE;tr|F1QGG3|F1QGG3_DANRE;tr|B7ZV62|B7ZV62_DANRE	Vesicle-fusing ATPase	nsfb	0	0.0355528	0.13347	0.104999
tr|A0A2R8RXS8|A0A2R8RXS8_DANRE;tr|Q7ZVE4|Q7ZVE4_DANRE;tr|E9QI05|E9QI05_DANRE;tr|E9QDK6|E9QDK6_DANRE	Synaptosomal-associated protein	snap23.1	0	0.0280065	0.0528076	-0.216645
tr|A0A0G2L3N5|A0A0G2L3N5_DANRE	E3 ubiquitin-protein ligase	ubr1	0	0.0251179	0.104605	0.0306731
tr|F8W3C5|F8W3C5_DANRE;sp|Q5U3U0|PHYD1_DANRE	Phytanoyl-CoA dioxygenase domain-containing protein 1	phyhd1	0	0.208609	0.108777	0.756649
tr|A0A0R4IRB0|A0A0R4IRB0_DANRE	Wu:fa19b12	wu:fa19b12	0	-0.182429	-0.202852	-0.453504
tr|F1QI32|F1QI32_DANRE;tr|A0A0G2KLM5|A0A0G2KLM5_DANRE	Tryptophanyl-tRNA synthetase 1	wars wars1	0	-0.0624625	-0.0564299	0.0388035
tr|A0A2R8Q720|A0A2R8Q720_DANRE;tr|E9QI62|E9QI62_DANRE;tr|F1QL44|F1QL44_DANRE;tr|A0A0R4IUS4|A0A0R4IUS4_DANRE;tr|E7F1L7|E7F1L7_DANRE;tr|F1QGL5|F1QGL5_DANRE	Filamin A, alpha (actin binding protein 280)	flna	0	0.0510887	0.0982324	0.046493
tr|A2BIM7|A2BIM7_DANRE;tr|A0A2R8RVT1|A0A2R8RVT1_DANRE;tr|A0A2R8QS44|A0A2R8QS44_DANRE;tr|A0A2R8QDW5|A0A2R8QDW5_DANRE;tr|A0A2R8PXY1|A0A2R8PXY1_DANRE;tr|A0A2R8QLE0|A0A2R8QLE0_DANRE;tr|A0A2R8QSD2|A0A2R8QSD2_DANRE;tr|A0A2R8QF48|A0A2R8QF48_DANRE;tr|A0A2R8QAT8|A0A2R8QAT8_DANRE	Threonine--tRNA ligase	tars tars1	0	-0.00297799	0.0400994	-0.00914364
tr|Q6PBX8|Q6PBX8_DANRE	NADH dehydrogenase [ubiquinone] flavoprotein 2, mitochondrial	zgc:73198 ndufv2	0	-0.0489614	-0.0406973	0.0229958
tr|Q6AXL2|Q6AXL2_DANRE;tr|Q3B7E4|Q3B7E4_DANRE	2-iminobutanoate/2-iminopropanoate deaminase	zgc:92739 hrsp12 rida	0	0.224768	0.0239656	0.50439
tr|A0A0R4IUV4|A0A0R4IUV4_DANRE;tr|A0A0R4IS45|A0A0R4IS45_DANRE	Conserved oligomeric Golgi complex subunit 6 (Fragment)	cog6	0	0.024109	-0.0226145	-0.0175679
tr|A0A0G2L0U1|A0A0G2L0U1_DANRE;tr|E9QC62|E9QC62_DANRE	Integrator complex subunit 2	ints2	0	0.0650775	-0.163253	0.0196738
sp|Q6DH65|DENR_DANRE	Density-regulated protein	denr zgc:92629	0	0.0905797	0.164419	-0.0838249
tr|Q6NYA1|Q6NYA1_DANRE	Heterogeneous nuclear ribonucleoprotein A/Bb	hnrnpabb zgc:77052	0	-0.0456497	0.0609007	0.183026
tr|F1QJE0|F1QJE0_DANRE;tr|X1WD83|X1WD83_DANRE	Ubiquinol-cytochrome c reductase core protein 2a	uqcrc2a	0	0.146134	0.0612296	0.42867
tr|A9JSW0|A9JSW0_DANRE	Peptidylprolyl isomerase	fkbp2 zgc:101826	0	0.179343	0.11798	0.316783
tr|Q7ZW20|Q7ZW20_DANRE;tr|F1QFK2|F1QFK2_DANRE	14-3-3 protein epsilon	zgc:55377 fe38c12 wu:fb48f06 wu:fe38c12 wu:fi22e10 ywhae zgc:77062 ywhae1	0	0.119605	0.200868	0.0628748
tr|A2BGL0|A2BGL0_DANRE;tr|R4GE35|R4GE35_DANRE;tr|F1QJP5|F1QJP5_DANRE;tr|Q5SNY3|Q5SNY3_DANRE;tr|Q5SNY2|Q5SNY2_DANRE	Polynucleotide adenylyltransferase	papolg	0	-0.0383237	0.140867	0.0768045
tr|Q7ZTY5|Q7ZTY5_DANRE;tr|E9QG01|E9QG01_DANRE	Eukaryotic translation initiation factor 2B, subunit 3 gamma	eif2b3	0	-0.0997012	-0.0345875	-0.0914378
tr|E7F0E8|E7F0E8_DANRE	Exportin 1 (CRM1 homolog, yeast) a	xpo1a	0	0.131892	0.0429592	0.0818486
tr|A0A2R8QN47|A0A2R8QN47_DANRE;tr|A0A2R8RWE8|A0A2R8RWE8_DANRE	Vitellogenin 4	vtg4	0	0.0979329	-0.19991	0.677316
tr|A0A0R4I9Q1|A0A0R4I9Q1_DANRE	Prenylcysteine oxidase 1	pcyox1	0	0.0618798	0.00424348	-0.0743721
tr|A0A2R8PVJ3|A0A2R8PVJ3_DANRE	WD repeat domain 1	wdr1	0	0.0558812	-0.00238	0.0641149
tr|F6NS72|F6NS72_DANRE;tr|F1QZ71|F1QZ71_DANRE;tr|A0A0R4IYV3|A0A0R4IYV3_DANRE	Vezatin	vetz vezt	0	-0.0302831	-0.0495202	-0.180368
tr|X1WGT7|X1WGT7_DANRE;tr|X1WF12|X1WF12_DANRE;tr|X1WGH3|X1WGH3_DANRE	Si:ch73-204p21.2 (Fragment)	si:ch73-204p21.2	0	0.175551	0.437393	0.226482
sp|Q6NYF0|LACB2_DANRE	Endoribonuclease LACTB2	lactb2 zgc:77065	0	0.257643	0.0698274	0.244888
sp|Q7T2A5|EIF3L_DANRE	Eukaryotic translation initiation factor 3 subunit L	eif3l eif3eip eif3s6ip	0	0.00816626	-0.0417329	0.110317
tr|A0A2R8RYD3|A0A2R8RYD3_DANRE;tr|E7FG55|E7FG55_DANRE	Cytospin-A	specc1lb	0	-0.105112	-0.123634	-0.0905761
tr|A0A0R4IRS4|A0A0R4IRS4_DANRE;tr|A0A2R8QSN3|A0A2R8QSN3_DANRE;tr|A0A0R4IZK3|A0A0R4IZK3_DANRE	Polynucleotide kinase 3'-phosphatase	pnkp	0	0.0731209	0.130073	0.0255186
sp|F6P3G4|PS11A_DANRE;sp|F1QGH9|PS11B_DANRE	26S proteasome non-ATPase regulatory subunit 11A	psmd11a	0	-0.0145621	-0.147776	0.254683
sp|A3KP48|F162B_DANRE;tr|F1QIC6|F1QIC6_DANRE	Protein FAM162B	fam162b zgc:162943	0	0.369751	0.582868	0.121417
tr|X1WCG1|X1WCG1_DANRE;tr|X1WE85|X1WE85_DANRE;tr|X1WCP8|X1WCP8_DANRE;tr|F6P208|F6P208_DANRE	Beta-1,4-N-acetyl-galactosaminyl transferase 2, tandem duplicate 2 (Fragment)	b4galnt2.2	0	0.128747	-0.122275	0.0693552
tr|Q8AW07|Q8AW07_DANRE	26S proteasome non-ATPase regulatory subunit 12	fc34f08 wu:fb38a06 wu:fc34f08 wu:fc49f02 psmd12	0	0.096885	0.158833	0.155074
tr|A0A0R4IMZ6|A0A0R4IMZ6_DANRE	Extracellular matrix protein 1a	ecm1a	0	0.159036	-0.0369154	-0.0150109
tr|Q7ZUE4|Q7ZUE4_DANRE	PRP40 pre-mRNA processing factor 40 homolog A (Yeast)	prpf40a	0	0.23043	0.182514	0.225634
tr|F1R446|F1R446_DANRE;tr|F1R445|F1R445_DANRE;tr|F1QDX2|F1QDX2_DANRE	Spectrin alpha, non-erythrocytic 1	spna2 sptan1	0	0.00584498	-0.0972302	-0.0294261
tr|B0JZP5|B0JZP5_DANRE	Deoxyribonuclease II	dnase2	0	-0.187355	-0.225923	0.0108399
tr|A0A2R8QJR2|A0A2R8QJR2_DANRE;tr|A0A0R4IZ17|A0A0R4IZ17_DANRE;tr|A0A0R4ICS9|A0A0R4ICS9_DANRE	MIA SH3 domain ER export factor 2	mia2	0	0.0291785	-0.0496627	-0.128376
tr|E9QDE5|E9QDE5_DANRE;tr|F1QBV5|F1QBV5_DANRE;tr|F1QJ64|F1QJ64_DANRE	Kinesin family member 1B	kif1b	0	-0.0369546	0.0856172	-0.136883
tr|E7EYC3|E7EYC3_DANRE	Zinc finger protein 318	znf318	0	-0.26725	-0.217177	-0.519341
tr|A0A2R8Q6L9|A0A2R8Q6L9_DANRE;tr|A0A2R8Q554|A0A2R8Q554_DANRE;tr|F6NJS4|F6NJS4_DANRE	Atlastin GTPase 2	atl2	0	-0.0361419	-0.0764209	0.00777521
tr|A0A0R4IB53|A0A0R4IB53_DANRE;tr|Q5TZC8|Q5TZC8_DANRE;tr|U3JAN8|U3JAN8_DANRE	ENAH actin regulator	enah	0	0.0289287	0.0290193	-0.00470811
tr|U3JAV8|U3JAV8_DANRE;tr|F1Q9V4|F1Q9V4_DANRE	CAD protein	cad	0	0.104918	0.102593	0.205959
tr|Q7ZUI3|Q7ZUI3_DANRE	Tetratricopeptide repeat domain 9C	zgc:56497 ttc9c	0	-0.104683	-0.0710867	-0.172204
tr|Q499A8|Q499A8_DANRE;tr|Q5RHR0|Q5RHR0_DANRE	Poly [ADP-ribose] polymerase	si:dkey-206f10.3 parp1	0	0.177621	0.293136	0.0485438
tr|Q45QT2|Q45QT2_DANRE	Thymosin beta	wu:fj40h03 fb08c07 fj40h03 Tbeta11 wu:fb08c07 tmsb4x zgc:195154	0	0.053841	0.125364	0.120885
tr|Q6NWK3|Q6NWK3_DANRE	RAN-binding protein 1	ranbp1	0	0.187476	0.371728	0.107762
tr|B0V0J5|B0V0J5_DANRE;tr|A0A2R8QN97|A0A2R8QN97_DANRE	Zona pellucida glycoprotein 2,-like 1	zp2l1	0	0.0148538	-0.0206057	-0.0892611
tr|A0A0R4IKG8|A0A0R4IKG8_DANRE;sp|Q6NYL5|ALAT2_DANRE;tr|A2BII1|A2BII1_DANRE	Alanine transaminase	si:ch211-217a12.1	0	-0.158496	-0.199179	-0.365705
tr|F1R9A2|F1R9A2_DANRE;sp|Q802G7|SELM_DANRE	Selenoprotein M	selm selenom	0	-0.0199786	-0.166825	0.126941
tr|A4IG47|A4IG47_DANRE	DnaJ homolog subfamily C member 10	dnajc10	0	0.113822	-0.059957	0.056583
tr|F1RAJ8|F1RAJ8_DANRE;sp|Q7ZUN8|YKT6_DANRE;tr|F1Q581|F1Q581_DANRE	Synaptobrevin homolog YKT6	ykt6	0	-0.00229754	-0.196595	-0.111297
tr|Q7ZUP4|Q7ZUP4_DANRE;tr|B0UY94|B0UY94_DANRE	Eukaryotic translation initiation factor 5A	wu:fc23f04 EIF5A wu:fb05b06 wu:fc61c10 zgc:55504 zgc:77429 eif5a2	0	-0.00757691	-0.0338144	0.0244836
tr|E9QBD2|E9QBD2_DANRE;tr|E7F4K2|E7F4K2_DANRE	E3 ubiquitin-protein ligase listerin	ltn1	0	-0.187728	0.0220512	-0.209037
tr|A0A2R8QA26|A0A2R8QA26_DANRE;tr|F1R935|F1R935_DANRE	Condensin-2 complex subunit D3	ncapd3	0	-0.48837	-0.369851	-0.427346
tr|F8W3U8|F8W3U8_DANRE;tr|F1R6M3|F1R6M3_DANRE;tr|Q8QGG8|Q8QGG8_DANRE;tr|E7EZA2|E7EZA2_DANRE;tr|F8W4P0|F8W4P0_DANRE;tr|F1QSP5|F1QSP5_DANRE	RNA helicase	ddx4	0	0.0676595	0.145763	0.108458
tr|Q6A3P5|Q6A3P5_DANRE;tr|A5WW18|A5WW18_DANRE	N-myc downstream-regulated gene 1a-2	wu:fb60h02 cb775 ndrg1 ndrg1a-1 ndrg1a-2 zgc:63944 ndrg1a	0	-0.00812813	0.00591766	-0.0385999
tr|Q6P0B2|Q6P0B2_DANRE;tr|A0A0R4IVM1|A0A0R4IVM1_DANRE	C19orf13-like protein	zgc:77202 wu:fc55d12 zgc:55754 lsm14ab	0	0.000323876	-0.223606	-0.366882
sp|F1Q8X5|FERM2_DANRE;tr|A0A2R8RR15|A0A2R8RR15_DANRE;tr|A0A2R8QN11|A0A2R8QN11_DANRE	Fermitin family homolog 2	fermt2	0	0.157064	0.273226	0.136907
tr|A0A0R4IY52|A0A0R4IY52_DANRE	Vacuolar protein sorting-associated protein 52 homolog	vps52	0	0.0775524	-0.178871	0.0931018
tr|F1RCN3|F1RCN3_DANRE;tr|A0A2R8QHN1|A0A2R8QHN1_DANRE	Si:ch211-66e2.3	sc:d0139 si:ch211-66e2.3	0	0.164733	0.25127	0.330079
tr|E7FGP2|E7FGP2_DANRE;tr|E7FDV9|E7FDV9_DANRE	Cysteine--tRNA ligase	cars cars1	0	0.0945032	0.152004	0.0961983
tr|A5WWM0|A5WWM0_DANRE;tr|A0A0R4IPK7|A0A0R4IPK7_DANRE;tr|Q08BZ6|Q08BZ6_DANRE;tr|B3DGU1|B3DGU1_DANRE	Vesicle-fusing ATPase	vps4b	0	0.0220909	0.0391509	0.0246337
tr|I3IT64|I3IT64_DANRE;tr|Q6PC36|Q6PC36_DANRE	NECAP endocytosis-associated 1 (Fragment)	necap1	0	0.242621	-0.0465589	0.309061
tr|Q90WA5|Q90WA5_DANRE	Protein disulfide-isomerase A6	pdip5 pdia6	0	0.207231	0.37155	0.235507
sp|P62084|RS7_DANRE	40S ribosomal protein S7	rps7 zgc:73216	0	0.12535	0.242309	0.212849
tr|Q6PBP6|Q6PBP6_DANRE	Coiled-coil-helix-coiled-coil-helix domain-containing 10	chchd10	0	0.0219398	-0.191384	0.151622
tr|A0A0G2KQ04|A0A0G2KQ04_DANRE;sp|Q803E0|PALD_DANRE;tr|A0A2R8Q6R9|A0A2R8Q6R9_DANRE	Phosphatase domain-containing paladin 1a	pald1a	0	0.190051	0.0776167	-0.0196772
tr|B0V1I3|B0V1I3_DANRE	Ureidopropionase, beta	upb1	0	0.126931	0.112247	0.0252893
tr|A0A0G2KSF3|A0A0G2KSF3_DANRE	Uncharacterized LOC103911589	LOC103911589	0	0.0521686	0.0826316	0.138436
tr|A0A1L1QZC2|A0A1L1QZC2_DANRE;tr|Q6ZM36|Q6ZM36_DANRE	Origin recognition complex, subunit 6	orc6	0	0.0426115	0.0602295	-0.148913
tr|B0V2S4|B0V2S4_DANRE	Frataxin, mitochondrial	fxn	0	-0.142257	-0.0350458	-0.0954244
tr|A0A0R4IA30|A0A0R4IA30_DANRE;tr|A0A0R4IK64|A0A0R4IK64_DANRE;tr|A0A2R8PVC9|A0A2R8PVC9_DANRE;tr|A0A0R4IA64|A0A0R4IA64_DANRE;tr|A0A0R4IW62|A0A0R4IW62_DANRE	Eukaryotic translation elongation factor 1 delta a (guanine nucleotide exchange protein)	eef1da	0	0.111626	0.088611	0.332474
sp|Q6IQS6|SAE1_DANRE	SUMO-activating enzyme subunit 1	sae1 sae2a uble1a zgc:86633	0	0.0942538	0.145777	0.103389
tr|F1QK38|F1QK38_DANRE	DNA-directed RNA polymerase III subunit RPC9	crcp	0	-0.0782822	0.0337664	-0.0376757
tr|U3JB26|U3JB26_DANRE;tr|E9QHD6|E9QHD6_DANRE;tr|U3JAM8|U3JAM8_DANRE;tr|Q7ZV13|Q7ZV13_DANRE	Serine/arginine-rich splicing factor 2 (Fragment)	srsf2a	0	0.0484952	0.167062	0.125121
tr|A0A0R4IK18|A0A0R4IK18_DANRE	Dipeptidyl peptidase 1	ctsc	0	0.0214412	0.0228902	0.146975
sp|Q6DBY2|NAA50_DANRE;tr|X1WEV8|X1WEV8_DANRE;tr|A0A2R8QNS9|A0A2R8QNS9_DANRE;tr|E7F7P9|E7F7P9_DANRE;tr|A0A2R8QS33|A0A2R8QS33_DANRE	N-alpha-acetyltransferase 50	naa50 mak3 nat13	0	-0.0408243	0.120214	-0.0330438
tr|Q1MTC4|Q1MTC4_DANRE;tr|A0A2R8RIU9|A0A2R8RIU9_DANRE;tr|F1R876|F1R876_DANRE;tr|A0A0G2KTK1|A0A0G2KTK1_DANRE	Vitellogenin 2	vtg2	0	0.0694036	-0.00507761	0.345843
tr|F1QGI2|F1QGI2_DANRE	SEC63 homolog, protein translocation regulator	sec63	0	-0.0611495	-0.128151	-0.142547
tr|A2CEW4|A2CEW4_DANRE	Bifunctional purine biosynthesis protein ATIC	atic	0	-0.0395723	-0.00194572	0.0203217
tr|X1WGS4|X1WGS4_DANRE;tr|E7FFM8|E7FFM8_DANRE	von Willebrand factor A domain-containing 5A (Fragment)	vwa5a	0	0.0903897	0.0877926	-0.0715615
tr|F1QGL1|F1QGL1_DANRE;tr|F1QQ92|F1QQ92_DANRE	DNA helicase	chd7	0	0.0515924	0.260899	0.260113
tr|E7FGM1|E7FGM1_DANRE	Si:dkey-27b3.2	golph3b	0	0.210144	0.342717	0.131961
tr|A8DZ70|A8DZ70_DANRE	Metadherin a	mtdha	0	0.559421	0.828954	0.553861
tr|E9QFP4|E9QFP4_DANRE;tr|E7EZ94|E7EZ94_DANRE	Glutathione transferase	gstt1a	0	0.274698	0.257951	0.57717
tr|Z4YIM6|Z4YIM6_DANRE;sp|Q6TH15|EIF3D_DANRE;tr|I3ITA1|I3ITA1_DANRE;tr|I3ITC9|I3ITC9_DANRE	Eukaryotic translation initiation factor 3 subunit D	EIF3S7 EIF3D eif3d	0	0.0481429	-0.00902694	0.00669887
tr|Q6DI22|Q6DI22_DANRE	Hydroxyacyl-CoA dehydrogenase	hadhsc hadh	0	0.0229212	0.00144832	0.00975094
tr|X1WBS5|X1WBS5_DANRE;tr|X1WBD9|X1WBD9_DANRE	Translocase of outer mitochondrial membrane 6 homolog (yeast)	tomm6	0	-0.0318361	-0.0463782	0.0367407
tr|Q1LWY1|Q1LWY1_DANRE	Proteasome subunit beta	psmb10 psmb13a CH211-51F10.4-001	0	-0.0356874	0.162908	0.0140054
tr|F1Q6B2|F1Q6B2_DANRE	Aminoacyl-tRNA hydrolase	ptrh2	0	0.0290714	-0.140246	0.0204786
sp|Q7ZV22|MTAP_DANRE	S-methyl-5'-thioadenosine phosphorylase	mtap zgc:66012	0	0.151623	0.0513443	0.104695
tr|B8A4W8|B8A4W8_DANRE;tr|F1QEN2|F1QEN2_DANRE	Pantothenate kinase 2	pank2	0	-0.102255	-0.085847	0.075239
tr|Q7ZUW4|Q7ZUW4_DANRE;tr|Q6P5M5|Q6P5M5_DANRE	ADP-ribosylation factor	wu:fa06c04 cb445 cb789 sb:cb445 wu:fb16f02 arf5 DKEY-238C7.10-001	0	0.260893	0.302492	0.147861
tr|Q08CD8|Q08CD8_DANRE;tr|F1R7U7|F1R7U7_DANRE	Ras homolog, mTORC1-binding-like 1	zgc:153231 rheb rhebl1	0	-0.122304	-0.24687	0.196789
tr|F1QNI2|F1QNI2_DANRE;sp|Q568M3|CRLF3_DANRE;tr|E9QBM9|E9QBM9_DANRE	Cytokine receptor-like factor 3	crlf3	0	0.0127953	-0.0418086	-0.182593
tr|E9QIE8|E9QIE8_DANRE;sp|Q9IBD0|CELF1_DANRE;tr|A0A2R8RLL5|A0A2R8RLL5_DANRE;tr|E9QEH4|E9QEH4_DANRE;tr|T1ECV3|T1ECV3_DANRE;tr|F1QCR6|F1QCR6_DANRE;tr|A0A2R8QEI9|A0A2R8QEI9_DANRE;tr|Q4U0V5|Q4U0V5_DANRE;tr|F1QSG1|F1QSG1_DANRE;tr|A0A2R8Q5I8|A0A2R8Q5I8_DANRE;sp|Q6P0B1|CELF2_DANRE;tr|A0A2R8Q9G6|A0A2R8Q9G6_DANRE	CUGBP Elav-like family member 1 (Fragment)	celf1	0	0.10919	-0.0103783	0.0497986
tr|F1QHX0|F1QHX0_DANRE	LanC lantibiotic synthetase component C-like 2 (bacterial)	lancl2	0	-0.201631	-0.436977	-0.236818
sp|Q92005|EF1A_DANRE;tr|A0A2R8QSR4|A0A2R8QSR4_DANRE;tr|A0A2R8Q469|A0A2R8Q469_DANRE;tr|A0A0R4IE10|A0A0R4IE10_DANRE;tr|Q6P969|Q6P969_DANRE;tr|Q6DHT2|Q6DHT2_DANRE;tr|A0A2R8RKC7|A0A2R8RKC7_DANRE;tr|E9QGR4|E9QGR4_DANRE;tr|A0A2R8PXT7|A0A2R8PXT7_DANRE;tr|F1QQW9|F1QQW9_DANRE	Elongation factor 1-alpha	eef1a ef1a	0	0.171198	0.277878	0.29476
tr|A0A2R8RQ61|A0A2R8RQ61_DANRE;tr|F1R1H3|F1R1H3_DANRE;tr|F1RCC2|F1RCC2_DANRE;tr|A0A2R8RM70|A0A2R8RM70_DANRE;sp|Q58EL7|SKA3_DANRE;tr|E9QDK4|E9QDK4_DANRE;tr|E9QF52|E9QF52_DANRE	Spindle and kinetochore-associated protein 3	ska3	0	-0.0715511	-0.00735313	-0.101229
tr|F2Z4U5|F2Z4U5_DANRE;tr|A0A2R8Q344|A0A2R8Q344_DANRE	Cell cycle checkpoint control protein	rad9a	0	0.0460887	0.0843164	0.0539105
tr|F1QUJ6|F1QUJ6_DANRE	Armadillo-like helical domain-containing 1 (Fragment)	si:ch211-241d21.5 armh1	0	-0.00137027	0.0229192	-0.0445912
tr|A2BGQ1|A2BGQ1_DANRE	Dihydrofolate reductase	dhfr	0	0.279882	0.472602	0.443694
sp|P0C218|DDX20_DANRE;tr|F1R1C1|F1R1C1_DANRE;tr|F6NN58|F6NN58_DANRE;tr|A0A286Y8P8|A0A286Y8P8_DANRE	Probable ATP-dependent RNA helicase DDX20	ddx20	0	-0.00988897	-0.0899089	0.123097
tr|B8JMB1|B8JMB1_DANRE	Sema domain, transmembrane domain (TM), and cytoplasmic domain, (semaphorin) 6D	sema6d	0	-0.136103	-0.240821	0.0475554
sp|Q802W2|A9A1B_DANRE;tr|A2AWD5|A2AWD5_DANRE	4-trimethylaminobutyraldehyde dehydrogenase B	aldh9a1b aldh9a1 si:ch211-284b7.5	0	0.0837508	0.139906	0.153382
sp|Q566T0|EED_DANRE	Polycomb protein eed	eed zgc:112509	0	-0.0480931	-0.0948726	-0.123422
tr|A1L229|A1L229_DANRE;tr|E9QHK1|E9QHK1_DANRE	Beta-1,4 N-acetylgalactosaminyltransferase	zgc:158609 b4galnt1a	0	-0.0372885	-0.122059	-0.0964823
tr|A7E2Q2|A7E2Q2_DANRE;tr|A0A2R8Q9N1|A0A2R8Q9N1_DANRE;tr|A0A2R8PW45|A0A2R8PW45_DANRE	Protein AMBP	ambpl ambp	0	0.0677849	0.0871297	0.0881416
tr|Q6NYV1|Q6NYV1_DANRE	26S proteasome non-ATPase regulatory subunit 3	zgc:77369 zgc:65867 psmd3	0	0.0904628	0.0511264	0.0633191
tr|A0A2R8RHW2|A0A2R8RHW2_DANRE;tr|A0A2R8RVB7|A0A2R8RVB7_DANRE;tr|F1R2T3|F1R2T3_DANRE;tr|Q1MTC6|Q1MTC6_DANRE;tr|A0A2R8QQ28|A0A2R8QQ28_DANRE	Vitellogenin 7	vtg7	0	0.105613	-0.0841778	0.663245
tr|Q6NV35|Q6NV35_DANRE	Glutamate--cysteine ligase	gclc	0	0.0316761	-0.14204	0.0947175
tr|F1RC54|F1RC54_DANRE;tr|F1Q5Q7|F1Q5Q7_DANRE	Exosome component 10	exosc10	0	-0.0352944	-0.0515811	-0.153988
tr|A0A0R4IER2|A0A0R4IER2_DANRE;tr|A0A0R4ICH2|A0A0R4ICH2_DANRE	Lys-63-specific deubiquitinase	brcc3	0	-0.0205441	-0.122749	-0.253267
tr|A0A2R8Q3H6|A0A2R8Q3H6_DANRE;tr|A0A2R8QE41|A0A2R8QE41_DANRE;sp|Q9DGE2|MK14A_DANRE;tr|F1R202|F1R202_DANRE;sp|Q9DGE1|MK14B_DANRE;tr|F1RAA2|F1RAA2_DANRE;tr|F1QQ40|F1QQ40_DANRE	Mitogen-activated protein kinase	mapk14a	0	0.0727372	0.203059	0.289888
tr|Q7ZVH3|Q7ZVH3_DANRE	CDC23 (Cell division cycle 23, yeast, homolog)	zgc:56013 cdc23	0	0.0766766	0.349445	0.293989
sp|A4VCH0|SAC1A_DANRE	Phosphatidylinositol-3-phosphatase SAC1-A	sacm1la si:ch211-222e23.8	0	0.117542	0.297056	0.073862
tr|Q6TH14|Q6TH14_DANRE;tr|E9QJI6|E9QJI6_DANRE	Phosphopyruvate hydratase	ENO1 eno3	0	0.187232	0.306353	0.275786
tr|F1QQT7|F1QQT7_DANRE;tr|A0A2R8Q2J7|A0A2R8Q2J7_DANRE	Nedd4 family-interacting protein 1	ndfip1	0	0.0467762	-0.00786177	-0.0904956
tr|Q1LUB2|Q1LUB2_DANRE;tr|F1QJH8|F1QJH8_DANRE;tr|A0A286Y917|A0A286Y917_DANRE;tr|F6NI04|F6NI04_DANRE	Anillin, actin-binding protein	si:ch211-197n10.2 anln	0	-0.0548109	-0.0140554	-0.101805
tr|F1R0E4|F1R0E4_DANRE	Nucleoporin 50	nup50	0	-0.0513973	0.105259	0.0803611
tr|F1Q5P8|F1Q5P8_DANRE;tr|Q803S1|Q803S1_DANRE	SWI/SNF-related, matrix-associated, actin-dependent regulator of chromatin, subfamily e, member 1	smarce1	0	-0.018063	-0.0450063	-0.127488
tr|Q7ZWC9|Q7ZWC9_DANRE	1-acyl-sn-glycerol-3-phosphate acyltransferase gamma	wu:fa16h03 fd13g09 fj78c06 wu:fd13g09 wu:fj78c06 wu:fq33b10 zgc:56524 agpat3 DKEY-263M10.1-001	0	-0.170203	-0.253243	-0.521776
tr|Q7T399|Q7T399_DANRE	Ras homolog family member Ca	rhoae rhoca	0	0.238279	0.120152	0.134441
tr|A2CEX6|A2CEX6_DANRE	Protein HIRA	hira	0	0.292854	0.00137385	0.240869
tr|A7E2P9|A7E2P9_DANRE;sp|Q6PBT7|TIM14_DANRE	DnaJ (Hsp40) homolog, subfamily C, member 19	dnajc19	0	0.0359564	0.0703287	0.0563117
tr|Q6GMJ1|Q6GMJ1_DANRE;tr|F1R9X5|F1R9X5_DANRE;tr|Q1LYL6|Q1LYL6_DANRE	Carboxylic ester hydrolase (Fragment)	zgc:153863 ces2 ces2a	0	-0.0170032	-0.0885475	0.0651309
tr|F1Q636|F1Q636_DANRE;tr|F1RA38|F1RA38_DANRE;tr|U3JB07|U3JB07_DANRE	BUB1 mitotic checkpoint serine/threonine kinase Ba	si:ch211-158b22.2 bub1ba	0	-0.123229	-0.14073	-0.116488
tr|Q6DRK7|Q6DRK7_DANRE	Serine/threonine-protein kinase PLK	plk1	0	0.112272	0.0625936	0.0441433
tr|A0A0R4ILG8|A0A0R4ILG8_DANRE	DnaJ (Hsp40) homolog, subfamily C, member 17	dnajc17	0	-0.0687232	0.195211	-0.023601
tr|Q803H7|Q803H7_DANRE	Integral membrane protein 2	wu:fc05f02 itm2b zgc:55770 zgc:85688 itm2ba	0	-0.0233724	-0.0731775	-0.050421
tr|A5PN22|A5PN22_DANRE;tr|A0A2R8Q967|A0A2R8Q967_DANRE;tr|A0A2R8Q397|A0A2R8Q397_DANRE	WD repeat-containing protein 44	wdr44	0	-0.055412	-0.0308912	-0.116797
tr|B0UYH7|B0UYH7_DANRE	Glomulin, FKBP-associated protein a	glmna	0	-0.266044	-0.29308	0.0564677
tr|B8JL34|B8JL34_DANRE	Zgc:123010	zgc:123010	0	-0.217673	-0.143137	-0.166783
sp|Q7T370|CDV3_DANRE	Protein CDV3 homolog	cdv3	0	0.0274361	0.0101046	-0.123516
tr|A0A0R4IA23|A0A0R4IA23_DANRE;tr|A0A0J9YJE8|A0A0J9YJE8_DANRE;tr|A0A2R8RU53|A0A2R8RU53_DANRE;tr|A0A0R4IZ21|A0A0R4IZ21_DANRE	3-hydroxyisobutyrate dehydrogenase	hibadha	0	0.153257	0.105658	0.220606
tr|E7FGT5|E7FGT5_DANRE	Focadhesin	focad	0	-0.00872075	0.136722	0.0575199
tr|F1QTZ4|F1QTZ4_DANRE;tr|E9QD83|E9QD83_DANRE	Protein-arginine deiminase	padi2	0	0.126799	0.23495	0.0875139
tr|A0A2R8QG52|A0A2R8QG52_DANRE;tr|A0A2R8RZ26|A0A2R8RZ26_DANRE;tr|A0A2R8Q0T6|A0A2R8Q0T6_DANRE;tr|A0A2R8QR06|A0A2R8QR06_DANRE	WD repeat domain 70	wdr70	0	-0.0385875	-0.0931609	-0.0329985
tr|F1QFR6|F1QFR6_DANRE;tr|A2BGR0|A2BGR0_DANRE;tr|A2BGQ9|A2BGQ9_DANRE;tr|E9QIR0|E9QIR0_DANRE	Aminopeptidase	erap1b	0	0.0199413	-0.0337077	0.182751
sp|Q6P0F0|EMC6_DANRE	ER membrane protein complex subunit 6	emc6 tmem93 zgc:77320	0	0.111289	0.238567	0.0250675
tr|B0R118|B0R118_DANRE;tr|Q7ZUY8|Q7ZUY8_DANRE	Protein kinase C and casein kinase substrate in neurons 3	pacsin3	0	0.169521	0.191096	0.161446
tr|F1QXC3|F1QXC3_DANRE	ADP-ribosylation factor-like 9	arl9	0	0.15371	0.15584	0.0732506
tr|F1R159|F1R159_DANRE	Synaptic functional regulator FMR1	fmr1	0	-0.175954	-0.184924	-0.272498
tr|E7FE19|E7FE19_DANRE;tr|A0A2R8Q784|A0A2R8Q784_DANRE;tr|A0A0R4IMW7|A0A0R4IMW7_DANRE;tr|A0A0R4IRJ5|A0A0R4IRJ5_DANRE;tr|A0A0R4IPC8|A0A0R4IPC8_DANRE;tr|A0A0R4IU23|A0A0R4IU23_DANRE;tr|A0A0R4IAJ6|A0A0R4IAJ6_DANRE;tr|A0A0R4ITR6|A0A0R4ITR6_DANRE	2',3'-cyclic nucleotide 3' phosphodiesterase	cnp	0	0.11962	0.155877	0.159157
tr|F1QZM7|F1QZM7_DANRE;tr|A0A0R4II47|A0A0R4II47_DANRE;sp|Q4V9P9|NOL11_DANRE	Nucleolar protein 11-like	nol11	0	0.0165971	0.0260804	0.0763976
sp|Q68EK9|CDC26_DANRE	Anaphase-promoting complex subunit CDC26	cdc26 si:dkey-190c14.5 zgc:100965	0	-0.0788538	0.00698876	-0.0948599
tr|F1R3H0|F1R3H0_DANRE;sp|Q6DEG4|LTOR2_DANRE	Ragulator complex protein LAMTOR2	lamtor2	0	0.309878	0.926656	0.289954
tr|Q7ZW94|Q7ZW94_DANRE	Signal recognition particle 9 kDa protein	srp9	0	0.0452571	0.141572	0.324068
tr|Q5VSI7|Q5VSI7_DANRE;tr|U3JAA3|U3JAA3_DANRE	RALBP1-associated Eps domain-containing 1	si:dkey-217m5.1 reps1	0	0.125018	-0.0708544	-0.22589
tr|A3KNR2|A3KNR2_DANRE	Novel protein	fc76h06 wu:fc76h06 si:dkey-238c7.16 DKEY-238C7.16-001	0	0.0326167	0.233187	0.133565
tr|A0A2R8QM73|A0A2R8QM73_DANRE;tr|B0V1L8|B0V1L8_DANRE;tr|A0A2R8QP51|A0A2R8QP51_DANRE	Dipeptidyl-peptidase 9	dpp9	0	0.0545321	0.157551	-0.028595
tr|A0A2R8PXN0|A0A2R8PXN0_DANRE;tr|A0A2R8QIG3|A0A2R8QIG3_DANRE;tr|B8JKC9|B8JKC9_DANRE;tr|Q6NX09|Q6NX09_DANRE	Hexokinase	hk2	0	-0.0417517	0.00372426	-0.0884406
tr|F8W4C4|F8W4C4_DANRE;tr|Q1MT86|Q1MT86_DANRE	Ubiquitin carboxyl-terminal hydrolase	usp5	0	0.0405891	0.0503334	-0.00550983
tr|Q7ZVM6|Q7ZVM6_DANRE;tr|Q6TGT2|Q6TGT2_DANRE	Cytotoxic granule-associated RNA binding protein 1, like	wu:fb98f09 fb98f09 TIA1 zgc:55893 zgc:76917 tia1l	0	-0.0517343	0.124207	0.509414
tr|F8W627|F8W627_DANRE;tr|E7EXN0|E7EXN0_DANRE	Protein odr-4 homolog	c2h1orf27 odr4	0	0.108943	-0.00945177	-0.0861371
tr|A0A2R9YJH9|A0A2R9YJH9_DANRE;tr|F1R134|F1R134_DANRE	Solute carrier family 29 member 2	slc29a2	0	0.0162887	0.0699707	-0.040103
tr|Q5EAS4|Q5EAS4_DANRE	STAGA complex 65 subunit gamma	im:6909690 zgc:113136 supt7l	0	-0.0448712	0.00676983	-0.0411999
tr|Q6IQM5|Q6IQM5_DANRE	GPI-anchor transamidase	pigk	0	-0.0885966	-0.123519	-0.010254
tr|A0A0H2UKW6|A0A0H2UKW6_DANRE;tr|F1QML8|F1QML8_DANRE;tr|R4GEY4|R4GEY4_DANRE;tr|A0A0H2UKS3|A0A0H2UKS3_DANRE;tr|R4GEN9|R4GEN9_DANRE	A kinase (PRKA) anchor protein 8-like	akap8l	0	-0.128968	0.0203551	-0.0687364
tr|Q6DRM9|Q6DRM9_DANRE;tr|A0A2R8QCL7|A0A2R8QCL7_DANRE;tr|E7F0X6|E7F0X6_DANRE	Structural maintenance of chromosomes protein	smc1l1 smc1a smc1al	0	-0.0444585	-0.0724044	-0.0980234
tr|A0A2R8Q8X0|A0A2R8Q8X0_DANRE;tr|Q6IQJ2|Q6IQJ2_DANRE;tr|Q6P5M9|Q6P5M9_DANRE;tr|F1R4K1|F1R4K1_DANRE;tr|Q6NW90|Q6NW90_DANRE;tr|A0A2R8QCY8|A0A2R8QCY8_DANRE;tr|Q6PE34|Q6PE34_DANRE;tr|F1QKY8|F1QKY8_DANRE;tr|A0A0R4IXL7|A0A0R4IXL7_DANRE	Tubulin beta chain	zgc:55461	0	0.00283256	-0.0230859	0.152608
tr|Q567Y4|Q567Y4_DANRE	NADH dehydrogenase [ubiquinone] 1 beta subcomplex subunit 9	ndufb9	0	0.128755	0.23523	0.0787924
tr|Q860B9|Q860B9_DANRE	IK cytokine	ik	0	0.0172055	0.0919545	-0.0787031
tr|Q7SZR4|Q7SZR4_DANRE	Phosphoglycerate mutase	wu:fb81h05 pgam1 pgam1a	0	0.0669549	0.0143154	0.299336
tr|A9JTC4|A9JTC4_DANRE;sp|Q803S3|MEMO1_DANRE	Protein MEMO1	memo1	0	-0.0208068	0.0820483	-0.248062
tr|E7FCV2|E7FCV2_DANRE	Complement component 5	c5	0	0.0274381	-0.0324876	-0.046145
tr|Q7ZV93|Q7ZV93_DANRE	GAIP c-terminus interacting protein 2	zgc:56157 gipc1 rgs19ip1 zgc:77689 gipc2	0	0.0814454	0.00497177	0.0317962
tr|Q567W4|Q567W4_DANRE	Mitochondrial ribosomal protein S25	zgc:110709 mrps25	0	-0.0077905	-0.203242	0.0997014
sp|Q6P0E5|DDRGK_DANRE	DDRGK domain-containing protein 1	ddrgk1 zgc:56488	0	-0.00544329	0.195442	-0.175075
tr|A2BIR7|A2BIR7_DANRE	Stromal cell-derived factor 2-like 1	sdf2l1	0	-0.24617	-0.114353	-0.286011
tr|F1QIB2|F1QIB2_DANRE	Cleavage stimulation factor, 3' pre-RNA, subunit 3	cstf3	0	0.1159	0.435672	0.596643
sp|Q68FN7|DHSDB_DANRE	Succinate dehydrogenase [ubiquinone] cytochrome b small subunit B, mitochondrial	sdhdb sdhd sdhda zgc:100986	0	0.057334	0.0215629	0.343262
tr|Q7ZUR2|Q7ZUR2_DANRE;tr|A9JRT4|A9JRT4_DANRE	Ubiquitin-conjugating enzyme E2D 3	zgc:56340 ube2d3	0	0.278725	0.48724	0.521289
tr|A0A0R4IXL2|A0A0R4IXL2_DANRE	4'-phosphopantetheine phosphatase (Fragment)	pank4	0	-0.164125	-0.245521	-0.00749893
tr|F1QSI7|F1QSI7_DANRE	Katanin p60 subunit A-like 2 (Fragment)	katnal2	0	0.1734	-0.180172	0.542092
tr|F1RE04|F1RE04_DANRE;tr|X1WHF9|X1WHF9_DANRE	Trafficking protein particle complex subunit 12	trappc12	0	0.0120164	0.0184636	-0.00651503
tr|A5WWD2|A5WWD2_DANRE	ElaC ribonuclease Z 1	elac1	0	-0.00433806	0.0948293	-0.0758869
tr|A0A1D5NSF5|A0A1D5NSF5_DANRE;tr|A0A0R4IXT6|A0A0R4IXT6_DANRE	Conserved oligomeric Golgi complex subunit 1 (Fragment)	cog1	0	-0.271178	-0.141656	0.387384
sp|Q6NYD7|OCAD1_DANRE	OCIA domain-containing protein 1	ociad1 si:ch211-14g4.3 zgc:56639	0	-0.00680111	0.0177078	0.103942
tr|A0A0R4ITA1|A0A0R4ITA1_DANRE;tr|A0A0R4IW89|A0A0R4IW89_DANRE;tr|Q6NSN6|Q6NSN6_DANRE	Serine/threonine-protein phosphatase	ppp1caa	0	0.0922361	0.0381762	0.219162
tr|A0A0G2KIG7|A0A0G2KIG7_DANRE;sp|Q6NUV0|RB3GP_DANRE	Rab3 GTPase-activating protein catalytic subunit	rab3gap1	0	0.0295501	-0.049416	0.0602835
tr|A0A2R8QJA3|A0A2R8QJA3_DANRE;sp|F1RD40|MYCB2_DANRE	RCR-type E3 ubiquitin transferase	mycbp2	0	-0.0816675	0.104397	0.151983
tr|F1QUV7|F1QUV7_DANRE	Glycine--tRNA ligase	gars gars1	0	-0.0437678	-0.0652146	0.194774
tr|A0A2R8Q8H5|A0A2R8Q8H5_DANRE;tr|E7F350|E7F350_DANRE	DIS3-like exonuclease 2	dis3l2	0	0.141081	0.232461	0.436803
tr|A0A0R4I9A0|A0A0R4I9A0_DANRE;sp|Q803F5|APMAP_DANRE	Adipocyte plasma membrane-associated protein	apmap	0	-0.121757	-0.180728	-0.130605
tr|E9QF10|E9QF10_DANRE	Si:dkey-27p18.3 (Fragment)	si:dkey-27p18.3	0	-0.133202	-0.0257557	-0.0290876
tr|Q6DHL6|Q6DHL6_DANRE	40S ribosomal protein S6	wu:fb64g06 wu:fa92e06 rps6 zgc:92237	0	0.0511054	0.00469438	0.183617
tr|A0A0R4IK71|A0A0R4IK71_DANRE;tr|A0A0R4IA18|A0A0R4IA18_DANRE;tr|A0A0R4IWP0|A0A0R4IWP0_DANRE;tr|A0A0R4IJY0|A0A0R4IJY0_DANRE	Methyltransferase-like 17 (Fragment)	mettl17	0	-0.0709629	0.00157088	-0.0850824
tr|A0A2R8QLB3|A0A2R8QLB3_DANRE;tr|F1QEY2|F1QEY2_DANRE;sp|A8KBL7|MET2A_DANRE	tRNA N(3)-methylcytidine methyltransferase METTL2	mettl2a	0	0.0923754	0.106241	0.405739
tr|A0A0G2LAC3|A0A0G2LAC3_DANRE	Ninein-like	ninl	0	0.0901183	0.247378	0.360399
sp|Q7ZU92|PARN_DANRE;tr|A0A0R4IX97|A0A0R4IX97_DANRE	Poly(A)-specific ribonuclease PARN	parn zgc:56067	0	0.0827589	0.070537	0.0616836
tr|F1R135|F1R135_DANRE;tr|A0A2R8RVN3|A0A2R8RVN3_DANRE	DNA topoisomerase II-binding protein 1	topbp1	0	0.057947	-0.12784	-0.168215
tr|F1QFN3|F1QFN3_DANRE;tr|F1RAQ9|F1RAQ9_DANRE	Leucine--tRNA ligase	larsb lars1b	0	0.0630454	-0.0203301	0.103293
tr|A0A2R8Q3A2|A0A2R8Q3A2_DANRE;tr|A0A2R8QAX5|A0A2R8QAX5_DANRE;tr|A0A2R8PY84|A0A2R8PY84_DANRE	Purkinje cell protein 4	pcp4	0	-0.0644931	-0.0556492	-0.0460541
tr|A0A2R8RUH9|A0A2R8RUH9_DANRE	Microfibril-associated glycoprotein 4-like	LOC566119	0	0.272999	0.431936	0.457235
sp|Q7SX99|FUMH_DANRE;tr|F1QWR4|F1QWR4_DANRE;tr|A0A2R8RJC4|A0A2R8RJC4_DANRE	Fumarate hydratase, mitochondrial	fh zgc:66253	0	0.118734	0.0249949	0.313843
sp|A1L251|ENASE_DANRE;tr|B8A611|B8A611_DANRE;tr|A0A2R8QLT7|A0A2R8QLT7_DANRE	Cytosolic endo-beta-N-acetylglucosaminidase	engase zgc:158649	0	0.0404184	0.119349	-0.12999
tr|E7FG92|E7FG92_DANRE;tr|X1WBV3|X1WBV3_DANRE	Dolichyl-phosphate-mannose--protein mannosyltransferase	tmtc3	0	-0.128489	-0.23256	-0.168919
tr|A0A0R4IYL8|A0A0R4IYL8_DANRE	Nucleoprotein TPR	tpra	0	0.0476089	0.116226	-0.048732
tr|E9QFX3|E9QFX3_DANRE;tr|E9QFL6|E9QFL6_DANRE;tr|Q6DH49|Q6DH49_DANRE;tr|F1QZM2|F1QZM2_DANRE;tr|R4GEH4|R4GEH4_DANRE;tr|E9QEI3|E9QEI3_DANRE	DnaJ (Hsp40) homolog, subfamily C, member 9 (Fragment)	dnajc9	0	-0.0894624	-0.0667227	-0.151676
tr|A0A2R8QB61|A0A2R8QB61_DANRE;tr|F1QAZ5|F1QAZ5_DANRE	Gem (nuclear organelle)-associated protein 8	gemin8	0	-0.152428	-0.166453	-0.29402
tr|F1Q9Z2|F1Q9Z2_DANRE	ADP-ribosylation factor-like protein 2	arl2	0	-0.0689407	-0.100762	0.0299499
tr|Q4VBU0|Q4VBU0_DANRE	2-oxoisovalerate dehydrogenase subunit alpha	zgc:110049 wu:fd20d04 bckdha	0	0.0172771	-0.0883819	0.0943005
sp|F1RCR6|TRIPC_DANRE;tr|F1Q529|F1Q529_DANRE;tr|A0A2R8Q6F8|A0A2R8Q6F8_DANRE	E3 ubiquitin-protein ligase TRIP12	trip12 si:ch211-272f3.4	0	-0.0513409	-0.0556075	-0.0460796
tr|Q5P991|Q5P991_DANRE;tr|U3JAR4|U3JAR4_DANRE;tr|U3JA76|U3JA76_DANRE	Si:ch211-51n14.2	siat3 si:ch211-51n14.2 st6galnac1.2	0	0.0222095	-0.0742051	-0.0140129
tr|B0S4Z5|B0S4Z5_DANRE;sp|Q7ZUX6|DOHH_DANRE	Deoxyhypusine hydroxylase	DOHH dohh	0	-0.029988	-0.0691073	0.328619
tr|A0A0R4IFR5|A0A0R4IFR5_DANRE;tr|A0A0R4IYL0|A0A0R4IYL0_DANRE;tr|A0A0R4ISA8|A0A0R4ISA8_DANRE	Phosphatidylinositol-3-phosphate phosphatase	mtmr3	0	0.210726	0.270347	0.356374
sp|Q6PBM1|GLRX5_DANRE	Glutaredoxin-related protein 5, mitochondrial	glrx5 grx5 shiraz si:ch211-121d13.1	0	0.042825	0.145531	0.0779836
tr|F1QEB4|F1QEB4_DANRE;tr|A0A2R8RPN8|A0A2R8RPN8_DANRE;tr|A0A2R8QK93|A0A2R8QK93_DANRE;tr|B8A5B7|B8A5B7_DANRE;tr|E7FB41|E7FB41_DANRE;tr|A0A2R8QBX6|A0A2R8QBX6_DANRE;tr|F6NLJ7|F6NLJ7_DANRE	FACT complex subunit SSRP1	ssrp1a	0	0.0708313	0.0857209	0.244091
tr|A0A2R8RZD6|A0A2R8RZD6_DANRE;tr|A0A286YAK8|A0A286YAK8_DANRE;tr|A0A2R8Q4L1|A0A2R8Q4L1_DANRE;tr|F1R7M1|F1R7M1_DANRE	Rho GTPase-activating protein 17a	arhgap17a	0	-0.21285	-0.097126	0.0213908
tr|Q7ZUQ0|Q7ZUQ0_DANRE	Actin-related protein 2/3 complex subunit	ARPC1A wu:fk93e03 arpc1a	0	0.0648645	-0.0284687	0.249474
sp|Q6PBM7|FA76B_DANRE	Protein FAM76B	fam76b zgc:73333	0	-0.0603518	0.102119	0.083041
tr|A0A0R4I9B8|A0A0R4I9B8_DANRE;tr|A0A286Y9X1|A0A286Y9X1_DANRE	Golgi brefeldin A-resistant guanine nucleotide exchange factor 1	gbf1	0	-0.0158162	0.106502	-0.116935
tr|Q6P943|Q6P943_DANRE	Signal transducer and activator of transcription	stat1a	0	0.00680928	-0.00149208	-0.0403648
tr|E7F2X3|E7F2X3_DANRE	Integrator complex subunit 4	ints4	0	0.0218932	-0.0553588	0.0557057
tr|A0A0R4ID45|A0A0R4ID45_DANRE;tr|A0A140LGA3|A0A140LGA3_DANRE;tr|A0A0R4ICB9|A0A0R4ICB9_DANRE;tr|A0A0R4INQ3|A0A0R4INQ3_DANRE;tr|A0A0R4IZ99|A0A0R4IZ99_DANRE;sp|Q566U4|KFA_DANRE;tr|A0A140LH06|A0A140LH06_DANRE	Kynurenine formamidase (Fragment)	afmid	0	0.144399	0.196151	0.0276956
tr|F1RAM9|F1RAM9_DANRE	Transmembrane p24-trafficking protein 7	tmed7	0	0.188144	0.2084	0.186902
tr|A9C462|A9C462_DANRE	Cytochrome c oxidase subunit	cox6a1	0	0.0309596	-0.174487	-0.321164
tr|F1R9Q0|F1R9Q0_DANRE;tr|F1Q5S9|F1Q5S9_DANRE;sp|Q5BJI9|SPCS2_DANRE	Signal peptidase complex subunit 2	spcs2	0	-0.0198948	-0.077867	0.0652211
tr|F1R759|F1R759_DANRE;tr|F1QNU9|F1QNU9_DANRE;tr|A0A2R8QNY3|A0A2R8QNY3_DANRE	Gem (nuclear organelle)-associated protein 4	gemin4	0	0.100764	0.0781977	0.145836
tr|F1RCB2|F1RCB2_DANRE;tr|X1WFB0|X1WFB0_DANRE	RNA helicase	pl10 ddx3b ddx3xb	0	-0.135554	-0.159191	0.109284
sp|Q66HY8|PDXD1_DANRE;tr|A0A0R4IQA6|A0A0R4IQA6_DANRE;tr|A0A2R8QBE4|A0A2R8QBE4_DANRE	Pyridoxal-dependent decarboxylase domain-containing protein 1	pdxdc1 zgc:92179	0	-0.0770049	-0.349862	-0.408055
tr|F1QWR0|F1QWR0_DANRE	Nipsnap homolog 3A (C. elegans)	nipsnap3a	0	0.144098	-0.0393043	0.399137
sp|B0UXP9|IMDH2_DANRE	Inosine-5'-monophosphate dehydrogenase 2	impdh2 si:dkey-90l2.2	0	0.0184857	0.0382253	0.123578
tr|F1R0Y7|F1R0Y7_DANRE	Superoxide dismutase 3, extracellular a	sod3a	0	0.027663	0.103978	-0.0147285
sp|B0R0D7|COR1C_DANRE;tr|E9QI46|E9QI46_DANRE;tr|E9QEX2|E9QEX2_DANRE	Coronin-1C-A	coro1ca	0	-0.150337	-0.150317	-0.0779572
tr|A0A2R8Q6Z5|A0A2R8Q6Z5_DANRE;tr|A0A2R8QT99|A0A2R8QT99_DANRE;tr|A0A0R4IRL4|A0A0R4IRL4_DANRE	ATP-binding cassette, sub-family D (ALD), member 3a	abcd3a	0	-0.00600307	-0.0826635	-0.0123712
tr|F1QU23|F1QU23_DANRE;tr|Q567I0|Q567I0_DANRE;tr|A0A0R4IU52|A0A0R4IU52_DANRE	Protein unc-45 homolog B	unc45a	0	0.046132	0.0187032	-0.06853
tr|A0A0R4ICN6|A0A0R4ICN6_DANRE	Family with sequence similarity 193 member B	fam193b	0	0.0217152	0.091526	-0.122683
tr|B0S5D9|B0S5D9_DANRE	Transmembrane 9 superfamily member	tm9sf2	0	0.106973	0.0965661	-0.0452446
tr|A0A0R4IBD6|A0A0R4IBD6_DANRE	5'-(N(7)-methylguanosine 5'-triphospho)-[mRNA] hydrolase	dcp1a	0	-0.111818	-0.130883	-0.183011
tr|Q7ZUQ2|Q7ZUQ2_DANRE;tr|B8JJP7|B8JJP7_DANRE;tr|Q8AXX6|Q8AXX6_DANRE	Serine/threonine protein phosphatase 2A regulatory subunit	ppp2r5e1 ppp2r5e wdb2 ppp2r5eb	0	0.0524952	-0.128136	0.0730084
tr|Q7T390|Q7T390_DANRE	Very-long-chain enoyl-CoA reductase	mg:db03b10 cb250 gpsn2 sb:cb250 wu:fj63b12 tecrb	0	0.0213229	-0.067707	0.0343247
tr|B8JI15|B8JI15_DANRE;tr|A0A0R4IMX5|A0A0R4IMX5_DANRE	Ribose-5-phosphate isomerase	rpia	0	0.113645	0.0462448	0.0938717
tr|F1QSA0|F1QSA0_DANRE	Zgc:173443 (Fragment)	zgc:173443	0	0.0738834	-0.0104546	-0.0129921
tr|F1R152|F1R152_DANRE	N-acetylglucosamine-6-sulfatase	gnsa	0	-0.023143	0.0710143	0.0282372
tr|A0A286Y8H5|A0A286Y8H5_DANRE;tr|F1QXU0|F1QXU0_DANRE;tr|H0WE43|H0WE43_DANRE;tr|A0A2R8RYP7|A0A2R8RYP7_DANRE;tr|H0WEI5|H0WEI5_DANRE	Phospholipase A(2)	pla2g6	0	-0.0681037	-0.0613588	-0.382315
tr|Q66HW5|Q66HW5_DANRE;tr|A0A0G2KJF1|A0A0G2KJF1_DANRE;tr|E7F9J1|E7F9J1_DANRE	Caseinolytic mitochondrial matrix peptidase chaperone subunit Xa	zgc:92303 clpx clpxa	0	-0.0978323	-0.0358978	0.0212794
tr|Q7ZUI1|Q7ZUI1_DANRE;tr|E9QIZ6|E9QIZ6_DANRE;tr|E9QC42|E9QC42_DANRE	Synaptobrevin-like 1	sybl1	0	-0.0377603	-0.0186206	-0.123057
tr|F1R4G2|F1R4G2_DANRE;tr|R4GDM6|R4GDM6_DANRE	Bleomycin hydrolase	blmh	0	0.0418572	-0.00835815	0.0357501
tr|X1WHE3|X1WHE3_DANRE	Sortilin-related receptor	sorl1	0	0.116125	0.220391	0.158214
tr|E9QEQ6|E9QEQ6_DANRE	Major vault protein	mvp	0	-0.00691937	0.0358698	-0.154048
tr|A1L1V1|A1L1V1_DANRE;tr|A0A0R4IY17|A0A0R4IY17_DANRE	Farnesyltransferase, CAAX box, alpha	zgc:158397 fnta	0	-0.053761	0.121355	-0.023464
tr|F1QW91|F1QW91_DANRE;tr|A0A0R4IIS6|A0A0R4IIS6_DANRE;tr|A0A0R4IUL5|A0A0R4IUL5_DANRE	STAM-binding protein b	stambpb	0	-0.0270337	0.0516465	-0.203682
tr|Q5SPK4|Q5SPK4_DANRE	F-box protein 22	si:busm1-132m23.3 fbxo22 dZ132M23.3-001	0	0.023226	0.0906894	-0.0323064
tr|Q5TYR1|Q5TYR1_DANRE;tr|Q5TYR2|Q5TYR2_DANRE;tr|Q5TYR0|Q5TYR0_DANRE	DNA repair protein RAD51 homolog	rad51	0	-0.0171333	-0.167543	0.0690412
tr|F2Z4S3|F2Z4S3_DANRE;tr|F2Z4S7|F2Z4S7_DANRE;tr|F1QJR9|F1QJR9_DANRE	Transcobalamin II	si:ch211-102c2.6 tcn2	0	0.0695342	0.11407	0.114522
sp|Q6DBY5|UEVLD_DANRE	Ubiquitin-conjugating enzyme E2 variant 3	uevld uev3 zgc:100959	0	-0.0513715	-0.20453	0.0674901
tr|Q6DEI0|Q6DEI0_DANRE	Phospholipid transfer protein	zgc:100903 pltp	0	-0.205005	-0.357685	-0.281635
tr|Q5RIK6|Q5RIK6_DANRE	SEL1L adaptor subunit of ERAD E3 ubiquitin ligase	si:dkey-177p2.3 sel1l	0	0.00753587	0.0224501	-0.0132589
tr|F1Q6V3|F1Q6V3_DANRE;sp|Q6P2T7|CD033_DANRE;tr|E9QHM9|E9QHM9_DANRE	Zgc:77739	zgc:77739	0	0.0770564	-0.0515229	0.0110178
tr|E9QFS3|E9QFS3_DANRE;tr|F1RA35|F1RA35_DANRE	Microtubule actin crosslinking factor 1a	macf1a	0	-0.0334127	-0.202501	-0.227923
tr|A0A0R4IBB9|A0A0R4IBB9_DANRE	Anaphase-promoting complex subunit 5	anapc5	0	-0.216173	-0.201971	-0.215407
tr|Q5BJA2|Q5BJA2_DANRE	NADH dehydrogenase [ubiquinone] 1 alpha subcomplex subunit 5	zgc:114172 ndufa5	0	0.20157	0.151893	0.266462
tr|E7F700|E7F700_DANRE	HECT and RLD domain-containing E3 ubiquitin protein ligase 4	herc4	0	0.139025	0.00462904	0.16895
tr|E7FEU8|E7FEU8_DANRE;tr|I3ITK9|I3ITK9_DANRE;tr|E7FFM5|E7FFM5_DANRE	Proline dehydrogenase	prodhb	0	0.0068197	0.073723	0.298204
tr|F6P4Z6|F6P4Z6_DANRE	NADH dehydrogenase [ubiquinone] flavoprotein 3, mitochondrial	ndufv3	0	0.0577272	0.283747	-0.113754
tr|Q5TZE9|Q5TZE9_DANRE	Integrator complex subunit 13	asun ints13	0	-0.0582944	-0.142778	-0.0383668
tr|F6NW08|F6NW08_DANRE;tr|F1QTL6|F1QTL6_DANRE;tr|A0A2R8QFC4|A0A2R8QFC4_DANRE	Si:ch211-13c6.2	si:ch211-13c6.2	0	-0.0930286	-0.0528948	-0.164343
tr|Q7ZTV2|Q7ZTV2_DANRE;tr|Q6TGX7|Q6TGX7_DANRE	Methyl-CpG binding protein 3a	mbd3a	0	0.00127949	0.103834	-0.0971502
tr|Q7ZUC5|Q7ZUC5_DANRE	Protein kinase C delta type	prkcd prkcda	0	0.072794	-0.167768	-0.0191001
tr|F1QQV6|F1QQV6_DANRE	Aquarius intron-binding spliceosomal factor	aqr	0	0.031387	-0.00571048	0.00451879
tr|F1QUQ4|F1QUQ4_DANRE;tr|A0A2R8Q1T6|A0A2R8Q1T6_DANRE;tr|F8W463|F8W463_DANRE	P2X purinoceptor	p2rx4a	0	-0.0205514	0.0511856	-0.156229
tr|Q32PQ9|Q32PQ9_DANRE;tr|F1QQG8|F1QQG8_DANRE	TRAF2 and NCK-interacting kinase b	tnikb	0	0.00755656	0.0698212	0.0140567
tr|Q7SX92|Q7SX92_DANRE	Beta-synuclein	zgc:66343 sncb	0	-0.063002	-0.0841634	0.135606
tr|F1Q6W2|F1Q6W2_DANRE;tr|F8W2U4|F8W2U4_DANRE	Discs, large (Drosophila) homolog-associated protein 4a	dlgap4a	0	0.189356	0.224182	0.00316579
tr|F1QY43|F1QY43_DANRE;tr|F1QK93|F1QK93_DANRE;tr|A0A2R8Q718|A0A2R8Q718_DANRE	26S proteasome non-ATPase regulatory subunit 1 (Fragment)	psmd1	0	0.0878225	0.0975156	0.180397
tr|Q66I03|Q66I03_DANRE	General transcription factor IIH, polypeptide 1	zgc:92126 gtf2h1	0	0.00408464	0.0283658	0.00929517
tr|Q6P0V8|Q6P0V8_DANRE;tr|A0A0R4IKN3|A0A0R4IKN3_DANRE	Annexin	anxa5b	0	0.173673	0.165836	0.281246
tr|A0A0G2KCW6|A0A0G2KCW6_DANRE	DNA damage-binding protein 1	ddb1	0	0.1085	0.0442661	0.190261
tr|Q5RGI2|Q5RGI2_DANRE	Nuclear pore complex protein	nup107	0	0.185426	0.143846	0.230295
tr|A0A0R4IW61|A0A0R4IW61_DANRE;tr|A0A0R4IHL6|A0A0R4IHL6_DANRE	Poly(A)-specific ribonuclease PARN	parn	0	-0.214267	-0.216531	-0.188144
tr|Q7T2E0|Q7T2E0_DANRE	Tetraspanin	cd82 kai1 wu:fc19g11 cd82b	0	0.199917	0.171142	0.324308
tr|B0S766|B0S766_DANRE;tr|A0A2R8Q3U0|A0A2R8Q3U0_DANRE	Zinc finger, MYM-type 2	zmym2	0	0.0589767	0.0809832	-0.0532161
tr|F8W499|F8W499_DANRE;tr|Q7SXT2|Q7SXT2_DANRE	Tetraspanin	tspan7	0	0.185372	0.33535	0.379107
tr|B8A5V6|B8A5V6_DANRE;tr|B8A5V5|B8A5V5_DANRE	PDZ and LIM domain 1 (elfin)	pdlim1	0	0.0582925	0.114963	-0.0485593
tr|F6P1P1|F6P1P1_DANRE	Transmembrane protein 44	tmem44	0	0.0160436	0.0139592	0.0922613
sp|Q7ZW47|STAU2_DANRE;tr|F1QJT6|F1QJT6_DANRE;tr|A0A2R8RW72|A0A2R8RW72_DANRE;tr|A0A2R8QLS8|A0A2R8QLS8_DANRE	Double-stranded RNA-binding protein Staufen homolog 2	stau2 zgc:55287	0	-0.000579828	0.0843774	0.0146293
tr|F6PD58|F6PD58_DANRE;tr|Q1L887|Q1L887_DANRE	Transcription factor 25 (basic helix-loop-helix)	tcf25	0	-0.0520242	0.010282	-0.366606
tr|A0A2R8QP29|A0A2R8QP29_DANRE;sp|Q6PI52|CALM_DANRE;tr|A0A2R8RTK5|A0A2R8RTK5_DANRE;tr|A0A2R8RYQ3|A0A2R8RYQ3_DANRE;tr|A0A2R8QJK1|A0A2R8QJK1_DANRE;tr|E9QBF1|E9QBF1_DANRE;tr|A0A2R8QB55|A0A2R8QB55_DANRE;tr|Q9I8U8|Q9I8U8_DANRE;tr|A0A2R8QMW7|A0A2R8QMW7_DANRE;tr|E9QFE7|E9QFE7_DANRE	Calmodulin	calm2a	0	0.136015	0.213613	0.0382913
tr|E7F3I8|E7F3I8_DANRE;tr|F8W4Q9|F8W4Q9_DANRE	RNA helicase	dhx15	0	-0.0319288	-0.150475	0.0953474
tr|F1QJ12|F1QJ12_DANRE;sp|A1L2G3|BAP1_DANRE;tr|A0A2R8Q190|A0A2R8Q190_DANRE	Ubiquitin carboxyl-terminal hydrolase	bap1	0	-0.0306826	-0.0477958	-0.0927729
tr|F1R4Q5|F1R4Q5_DANRE	Iduronate 2-sulfatase	ids	0	0.180091	0.0807581	0.67637
tr|E9QFH8|E9QFH8_DANRE;tr|A0A2R8QTS1|A0A2R8QTS1_DANRE;tr|A0A2R8QRZ0|A0A2R8QRZ0_DANRE;tr|A0A2R8QTF0|A0A2R8QTF0_DANRE;tr|E9QCU5|E9QCU5_DANRE;tr|F1R386|F1R386_DANRE	Cold shock domain-containing E1, RNA-binding	csde1	0	0.0997764	0.179438	0.121662
tr|F1Q685|F1Q685_DANRE	60S ribosomal protein L12	mrpl11	0	-0.0295751	-0.249355	0.0881884
tr|Q7ZYX4|Q7ZYX4_DANRE;tr|E9QGU4|E9QGU4_DANRE;tr|E9QD64|E9QD64_DANRE	Chaperonin containing TCP1, subunit 6A (Zeta 1)	fa95c01 wu:fa95c01 cct6a	0	0.0657035	-0.0109687	0.139869
tr|Q1LUY0|Q1LUY0_DANRE	Poly (ADP-ribose) polymerase family, member 12a	parp12a	0	0.109662	0.144228	0.100939
tr|X1WFN0|X1WFN0_DANRE;tr|F1R7V9|F1R7V9_DANRE;tr|A0A2R8Q335|A0A2R8Q335_DANRE;tr|A0A2R8Q696|A0A2R8Q696_DANRE	EMAP-like 2 (Fragment)	eml2	0	0.163178	0.178972	0.185528
tr|F1RBS6|F1RBS6_DANRE	Nucleoside diphosphate kinase	nme2b.1	0	0.0382529	-0.000502622	-0.124944
tr|A3KGZ5|A3KGZ5_DANRE	VPS37B subunit of ESCRT-I	si:dkey-21k4.4 vps37ba	0	0.0272724	-0.0270592	0.0106148
tr|X1WG14|X1WG14_DANRE;sp|Q6NYG6|TDRD3_DANRE;tr|F1RDB0|F1RDB0_DANRE;tr|A0A2R8RPE6|A0A2R8RPE6_DANRE	Tudor domain-containing protein 3	tdrd3	0	0.0355551	-0.0139904	-0.103524
tr|Q5BLE6|Q5BLE6_DANRE	Zgc:113054	zgc:113054	0	-0.0600716	-0.0172144	0.160708
tr|F1QNA5|F1QNA5_DANRE	Serine and arginine-rich-splicing factor 6a	srsf6a	0	-0.090054	0.131308	0.118788
tr|X1WFV7|X1WFV7_DANRE;tr|A0A0R4IXX1|A0A0R4IXX1_DANRE;tr|A8KBW2|A8KBW2_DANRE;tr|A0A2R8Q670|A0A2R8Q670_DANRE;tr|A0A2R8QLP1|A0A2R8QLP1_DANRE;tr|A0A0R4IYY2|A0A0R4IYY2_DANRE;tr|E7F1U7|E7F1U7_DANRE;tr|X1WFM4|X1WFM4_DANRE	Ubiquitin-conjugating enzyme E2Q family member 2	ube2q2	0	-0.0334595	-0.160322	-0.25591
tr|F1QTL0|F1QTL0_DANRE	Phosducin-like	pdcl	0	0.152507	0.306656	0.102654
tr|F1QT45|F1QT45_DANRE	Pinin	pnn	0	-0.0806991	0.228821	0.127583
tr|E9QIU9|E9QIU9_DANRE;tr|B8A455|B8A455_DANRE	Zinc finger protein 451	znf451	0	-0.144255	-0.370824	-0.105144
tr|E7FFB1|E7FFB1_DANRE	A kinase (PRKA) anchor protein 9	akap9	0	-0.419203	-0.0890585	-0.115365
tr|Q32PS5|Q32PS5_DANRE	GrpE protein homolog	grpel1	0	-0.186812	-0.199701	-0.0604315
tr|A0A2R8RHT0|A0A2R8RHT0_DANRE;tr|A2CEI3|A2CEI3_DANRE	Rabaptin, RAB GTPase-binding effector protein 1	rabep1	0	-0.126611	-0.0302131	-0.122865
tr|E9QC10|E9QC10_DANRE;sp|Q6DC61|MND1_DANRE	Meiotic nuclear division protein 1 homolog	mnd1	0	0.0471585	0.0561921	0.047669
tr|Q503D8|Q503D8_DANRE	Thioredoxin domain-containing protein 12	tlp19 TLP19 wu:fc47c08 zgc:110680 txndc12	0	0.203465	0.280652	0.229685
tr|F6NIA2|F6NIA2_DANRE;tr|A0A2R8Q8P2|A0A2R8Q8P2_DANRE	Lysine-specific histone demethylase	kdm1a	0	-0.0547461	-0.17852	-0.068053
tr|E7FEG5|E7FEG5_DANRE;tr|A3KQN9|A3KQN9_DANRE	Integrator complex subunit 8	ints8	0	0.0458477	-0.124474	0.3826
tr|A0A2R8QMZ6|A0A2R8QMZ6_DANRE	Complex III assembly factor LYRM7	lyrm7	0	-0.0269222	0.074251	0.227861
tr|Q6B337|Q6B337_DANRE	GAIP c-terminus interacting protein 1	GIPC rgs19ip1 TIP-2 gipc1	0	-0.107023	0.137169	-0.209635
sp|Q7ZWJ4|RL18A_DANRE;tr|F8W484|F8W484_DANRE	60S ribosomal protein L18a	rpl18a zgc:56546	0	-0.0181807	0.0200718	0.221494
tr|Q6TH07|Q6TH07_DANRE;tr|F1QEW4|F1QEW4_DANRE;tr|Q7ZZ76|Q7ZZ76_DANRE	Flotillin	FLOT1 flot1b	0	-0.0790052	0.0382364	0.183
[truncated: 2,850 more rows]
