# Supplementary material for: Quantitative proteomics reveals the dynamic proteome landscape of zebrafish embryos during the maternal-to-zygotic transition
Source: iScience. 2024 May 8;27(6):109944. doi: 10.1016/j.isci.2024.109944 (PMC11111832; doi:10.1016/j.isci.2024.109944)
Supplement: Table S3. Expression pattern cluster analysis of differentially expressed proteins quantified by RPLC-MS/MS and CZE-MS/MS from zebrafish embryos, related to Figure 2 [file mmc4.xlsx]

## Sheet: Sheet1
Table S3. Expression pattern cluster analysis of differentially expressed proteins quantified by RPLC-MS/MS and CZE-MS/MS from zebrafish embryos.
Log2Ratio: The reporter intensities from 8 channels ( biological replicates of zebrafish embryos at 2hpf, 2.5hpf, 4.3hpf and 5.25hpf) divided by that from the first channel (replicate 1 of the embryos sample at 2hpf). For the proteins commonly quantified with RPLC-MS/MS and CZE-MS/MS methods, average the value in each of the 8 channels. For the proteins exclusively quantified with RPLC-MS/MS or C…
Uniprot name	Description	Gene name	Log2Ratio (Normalized to 2hpf)				Cluster
			Int2hpf/Int2hpf (64-cell stage)	Int2.5hpf/Int2hpf (256-cell stage)	Int4.3hpf/Int2hpf (Dome stage)	Int5.25hpf/Int2hpf (50% epiboly)
tr|Q7ZU20|Q7ZU20_DANRE;tr|A0A2R8QBI3|A0A2R8QBI3_DANRE	Proteasome activator subunit 3 (Psme3 protein) (proteasome activator complex subunit 3)	pa28-gamma unp310 wu:fb19c08 psme3	0	0.137066	0.243574	0.374754	1
tr|A0A2R8Q3H6|A0A2R8Q3H6_DANRE;tr|A0A2R8QE41|A0A2R8QE41_DANRE;sp|Q9DGE2|MK14A_DANRE;tr|F1R202|F1R202_DANRE;sp|Q9DGE1|MK14B_DANRE;tr|F1RAA2|F1RAA2_DANRE;tr|F1QQ40|F1QQ40_DANRE	mitogen-activated protein kinase (EC 2.7.11.24)	mapk14a	0	0.0727372	0.203059	0.289888	1
tr|B8JI17|B8JI17_DANRE;tr|E7FCT1|E7FCT1_DANRE;tr|A0A140LGJ7|A0A140LGJ7_DANRE;tr|A0A0R4ILW2|A0A0R4ILW2_DANRE	Prosaposin	psap	0	0.150656	0.160719	0.582954	1
tr|A5WVL6|A5WVL6_DANRE;tr|A5WVL7|A5WVL7_DANRE;tr|A5WVL8|A5WVL8_DANRE	Cathepsin La	ctsla	0	0.0857035	0.218462	0.595949	1
tr|Q6NYU8|Q6NYU8_DANRE;tr|F8W446|F8W446_DANRE;tr|F8W2Z3|F8W2Z3_DANRE;tr|F8W5P8|F8W5P8_DANRE;tr|F8W256|F8W256_DANRE	Heterogeneous Nuclear ribonucleoprotein a/b	hnrpab hm:zeh1271 hnrnpab sqd-likea wu:fa18g02 wu:fb07b06 wu:fb16c05 zeh1271 hnrnpaba	0	0.103831	0.221188	0.645474	1
tr|A0A0R4ILY1|A0A0R4ILY1_DANRE	Carboxypeptidase (EC 3.4.16.-)	ctsa	0	0.218193	0.164882	0.585555	1
tr|Q7ZU48|Q7ZU48_DANRE	Hnrpa0l protein (heterogeneous nuclear ribonucleoprotein A0, like)	hnrpa0l fb38a07 wu:fb38a07 wu:fb82e07 hnrnpa0l	0	0.136052	0.357786	0.549124	1
tr|F1Q5L6|F1Q5L6_DANRE;tr|Q6NWH7|Q6NWH7_DANRE;tr|B0JZJ1|B0JZJ1_DANRE;tr|F1QBS1|F1QBS1_DANRE;tr|A0A2R8PZB2|A0A2R8PZB2_DANRE;tr|E9QG17|E9QG17_DANRE;tr|F1RBJ8|F1RBJ8_DANRE	RNA helicase (EC 3.6.4.13)	ddx5	0	0.0266728	0.141947	0.323005	1
tr|F1R9F9|F1R9F9_DANRE;tr|A0A2R8Q2E8|A0A2R8Q2E8_DANRE;sp|Q6E2N3|TRI33_DANRE;tr|B0S5U2|B0S5U2_DANRE	E3 ubiquitin-protein ligase TRIM33	trim33	0	0.266493	0.123569	0.484497	1
tr|Q7T2E0|Q7T2E0_DANRE	Tetraspanin	cd82 kai1 wu:fc19g11 cd82b	0	0.199917	0.171142	0.324308	1
tr|Q6NYJ5|Q6NYJ5_DANRE;tr|X1WH05|X1WH05_DANRE	Synaptotagmin-binding, cytoplasmic RNA-interacting protein,-like	syncripl	0	0.184007	0.191015	0.444494	1
tr|A3KPM5|A3KPM5_DANRE;sp|Q7ZW38|SPS1_DANRE	Selenide, water dikinase 1	sephs1	0	0.329936	0.150378	0.594352	1
sp|Q6PD83|BZW1A_DANRE	eIF5-mimic protein 2-A (Basic leucine zipper and W2 domain-containing protein 1-A)	bzw1a 5mp2a bzw1 si:ch211-246m6.3 zgc:63787	0	0.383195	0.422439	0.575402	1
sp|Q7ZV82|RL27_DANRE;tr|A0A2R8Q9C5|A0A2R8Q9C5_DANRE	60S ribosomal protein L27	rpl27 zgc:56171	0	0.215679	0.113188	0.569799	1
tr|B8A4H6|B8A4H6_DANRE;tr|Q7T3G4|Q7T3G4_DANRE;tr|A7MCL3|A7MCL3_DANRE	Phosphoglycerate mutase (EC 5.4.2.11) (EC 5.4.2.4)	pgam1b	0	0.197624	0.153666	0.486438	1
tr|F1QTL9|F1QTL9_DANRE;tr|F8W265|F8W265_DANRE	Heterogeneous nuclear ribonucleoprotein A0b	hnrnpa0b	0	0.211451	0.274687	0.937298	1
tr|Q5RHQ7|Q5RHQ7_DANRE	Heterogeneous nuclear ribonucleoprotein Ub	hnrnpub	0	0.084783	0.317684	0.513772	1
tr|Q7SXR6|Q7SXR6_DANRE;tr|E9QII2|E9QII2_DANRE	Secretory carrier-associated membrane protein (Secretory carrier membrane protein)	wu:fj97b10 scamp2 zgc:63465 zgc:63511 scamp2l	0	0.676411	0.278904	0.593528	1
tr|Q6PBR5|Q6PBR5_DANRE	V-type proton ATPase subunit G	wu:fa12a02 wu:fq38h02 zgc:73282 atp6v1g1 dkey-190c14.3-001	0	0.0837314	0.131727	0.262893	1
tr|Q6TGT9|Q6TGT9_DANRE;tr|A0A2R8Q2Y4|A0A2R8Q2Y4_DANRE	Splicing factor, arginine/serine-rich 5 (serine and arginine rich splicing factor 5a)	sfrs5 fb49e01 im:6906390 sfrs5 sfrs5a wu:fb49e01 wu:fj09b12 zgc:77797 srsf5a	0	0.125295	0.361314	0.49863	1
tr|Q6PFU4|Q6PFU4_DANRE	Cell division control protein 42 homolog (EC 3.6.5.2)	cdc42a fj62g06 wu:fb07d08 wu:fj62g06 zgc:63918 cdc42	0	0.0677206	0.121268	0.420648	1
tr|Q6P0V8|Q6P0V8_DANRE;tr|A0A0R4IKN3|A0A0R4IKN3_DANRE	Annexin	anxa5b so:0001217	0	0.173673	0.165836	0.281246	1
tr|Q7SYD0|Q7SYD0_DANRE	carbonyl reductase (NADPH) (EC 1.1.1.184)	cbr1	0	0.22712	0.229446	0.356121	1
tr|A5PMY5|A5PMY5_DANRE	Signal transducing adaptor molecule (SH3 domain and ITAM motif) 1	stam	0	0.178797	0.163422	0.619639	1
tr|A0A0G2KH95|A0A0G2KH95_DANRE	Proteasome 26S subunit, non-ATPase 2	psmd2	0	0.203507	0.290237	0.405666	1
tr|Q6PBI6|Q6PBI6_DANRE	4a-hydroxytetrahydrobiopterin dehydratase (EC 4.2.1.96)	pcbd zgc:73389 pcbd1	0	0.11206	0.188628	0.482473	1
tr|E9QIC1|E9QIC1_DANRE	CDC5 cell division cycle 5-like (S. pombe)	cdc5l	0	0.0350647	0.168651	0.373317	1
sp|Q7SXF2|UBL5_DANRE	Ubiquitin-like protein 5	ubl5 zgc:66388	0	0.180487	0.145787	0.341362	1
tr|F6P2R4|F6P2R4_DANRE	Glycine C-acetyltransferase	gcat	0	0.12873	0.128599	0.27666	1
tr|F1QIB2|F1QIB2_DANRE	Cleavage stimulation factor, 3' pre-RNA, subunit 3	cstf3	0	0.1159	0.435672	0.596643	1
tr|Q7ZUX7|Q7ZUX7_DANRE;tr|F1R9R3|F1R9R3_DANRE	Motile sperm domain-containing protein 1	mospd1 wu:fc26f10 zgc:56336 mospd1 so:0001217	0	0.168432	0.560414	0.810314	1
tr|A0A286YBN1|A0A286YBN1_DANRE;tr|F1R9E5|F1R9E5_DANRE	Proline-rich coiled-coil 2C	prrc2c	0	0.13994	0.122908	0.271795	1
tr|A0A2R8Q542|A0A2R8Q542_DANRE;tr|Q6JAA4|Q6JAA4_DANRE;tr|A0A2R8QUZ1|A0A2R8QUZ1_DANRE	CCCTC-binding factor (zinc finger protein)	ctcf	0	0.0812957	0.450928	0.632358	1
sp|Q6DGJ3|TIM13_DANRE	Mitochondrial import inner membrane translocase subunit Tim13	timm13 tim13a timm13a zgc:92895	0	0.104197	0.11912	0.291514	1
tr|Q6DGS5|Q6DGS5_DANRE;tr|A0A2R8PUZ9|A0A2R8PUZ9_DANRE	DNA-directed RNA polymerases I, II, and III subunit RPABC2 (DNA-directed RNA polymerase II subunit F) (RPB6 homolog)	zgc:92790 polr2f	0	0.335547	0.309114	0.531982	1
tr|Q68EK8|Q68EK8_DANRE;tr|F1RDR1|F1RDR1_DANRE;tr|A0A2R8PW20|A0A2R8PW20_DANRE;tr|E7F948|E7F948_DANRE;tr|A0A2R8PZ81|A0A2R8PZ81_DANRE;tr|A0A2R8Q4D0|A0A2R8Q4D0_DANRE	Transportin 2 (Importin 3, Karyopherin beta 2b) (transportin-2)	tnpo2 fb01c02 fe01f03 ik:tdsubc_2a7 tdsubc_2a7 wu:fb01c02 wu:fe01f03 wu:fe16e12 xx:tdsubc_2a7 zgc:101009 tnpo2a	0	0.167206	0.192907	0.451207	1
sp|Q642H9|RS4X_DANRE	40S ribosomal protein S4, X isoform	rps4x rps4 zgc:92076	0	0.136433	0.108574	0.447776	1
tr|B8JIJ7|B8JIJ7_DANRE	Retinol dehydrogenase 14a	rdh14a	0	0.146749	0.235072	0.39119	1
tr|Q5BJA2|Q5BJA2_DANRE	NADH dehydrogenase [ubiquinone] 1 alpha subcomplex subunit 5 (Complex I subunit B13) (Complex I-13kD-B) (NADH-ubiquinone oxidoreductase 13 kDa-B subunit)	zgc:114172 ndufa5 so:0001217	0	0.20157	0.151893	0.266462	1
tr|F1Q6Y0|F1Q6Y0_DANRE	TP53-regulated inhibitor of apoptosis 1	triap1 so:0001217	0	0.10856	0.144403	0.307696	1
tr|A8E7N8|A8E7N8_DANRE	Proteasome subunit beta	psmb4 so:0001217	0	0.1955	0.151167	0.694306	1
tr|F1R0N8|F1R0N8_DANRE;sp|Q1RM55|PIHD1_DANRE;tr|E9QII8|E9QII8_DANRE	PIH1 domain-containing protein 1	pih1d1	0	0.0805868	0.228133	0.504378	1
tr|A0A2R8Q4P5|A0A2R8Q4P5_DANRE;tr|B7ZD98|B7ZD98_DANRE	Helicase, lymphoid-specific	hells	0	0.19643	0.24908	0.534274	1
tr|B0S7H9|B0S7H9_DANRE;sp|Q502B0|RM41_DANRE	39S ribosomal protein L41, mitochondrial	mrpl41	0	0.251548	0.236833	0.483996	1
tr|Q5VSI2|Q5VSI2_DANRE;tr|F1QDM5|F1QDM5_DANRE	28S ribosomal protein S11, mitochondrial (Novel protein similar to mouse and human mitochondrial ribosomal protein S11 (MRPS11)) (Si:dkey-265m8.2) (Zgc:162401 protein)	zgc:162401 sb:eu1637 si:dkey-265m8.2 mrps11 dkey-265m8.2-001	0	0.112041	0.148396	0.357045	1
tr|A0A0G2L5F9|A0A0G2L5F9_DANRE	Complement factor I	cfi	0	0.364865	0.310811	0.593809	1
sp|Q1LUK1|MIC13_DANRE	MICOS complex subunit MIC13	micos13 mic13 qil1 si:dkey-78l4.14	0	0.270916	0.246252	0.497073	1
tr|F1R3D6|F1R3D6_DANRE	Si:dkey-42i9.8	shisa10.4	0	0.168698	0.188584	0.393397	1
tr|A0A2R8Q212|A0A2R8Q212_DANRE	Vitellogenin 1	vtg1	0	0.266043	0.310062	0.752808	1
tr|F1QKA5|F1QKA5_DANRE	Coiled-coil-helix-coiled-coil-helix domain-containing 7	chchd7	0	0.175452	0.183146	0.280399	1
tr|H0WF22|H0WF22_DANRE;tr|B3DK73|B3DK73_DANRE	Uridylate-specific endoribonuclease (EC 4.6.1.-)	si:dkey-222f8.3	0	0.275545	0.34728	0.533296	1
tr|A0A0G2LAC3|A0A0G2LAC3_DANRE	Ninein-like	ninl	0	0.0901183	0.247378	0.360399	1
tr|E7F3T1|E7F3T1_DANRE	Solute carrier family 4 member 1 adaptor protein	slc4a1ap	0	0.117814	0.165206	0.577032	1
tr|B8A4S8|B8A4S8_DANRE;tr|A0A2R8RMU0|A0A2R8RMU0_DANRE	Zona pellucida glycoprotein 3c	zp3c	0	0.121983	0.373557	0.631116	1
tr|E9QFP4|E9QFP4_DANRE;tr|E7EZ94|E7EZ94_DANRE	glutathione transferase (EC 2.5.1.18)	gstt1a	0	0.274698	0.257951	0.57717	1
tr|B3DIX8|B3DIX8_DANRE	E3 SUMO-protein ligase NSE2 (E3 SUMO-protein transferase NSE2) (Non-structural maintenance of chromosomes element 2 homolog)	loc564644 zgc:194590 zgc:194609 nsmce2 so:0001217	0	0.210346	0.306196	0.542094	1
tr|A0A2R8Q8H5|A0A2R8Q8H5_DANRE;tr|E7F350|E7F350_DANRE	DIS3-like exonuclease 2 (EC 3.1.13.-)	dis3l2	0	0.141081	0.232461	0.436803	1
tr|F1Q963|F1Q963_DANRE;tr|A0A2R8Q5W8|A0A2R8Q5W8_DANRE;sp|A1A5Z3|EFTS_DANRE	Elongation factor Ts, mitochondrial (EF-Ts) (EF-TsMt)	tsfm tsfm	0	0.23344	0.0809943	0.423053	1
tr|Q5SQE1|Q5SQE1_DANRE	General transcription factor IIE, polypeptide 1, alpha (Novel protein similar to vertebrate general transcription factor IIE polypeptide 1 alpha 56kDa (GTF2E1)) (general transcription factor IIE subunit 1) (general transcription factor IIE subunit 1 isoform X1)	si:ch211-194d6.2 gtf2e1 ch211-194d6.2-001	0	0.132728	0.233954	0.491996	1
tr|E9QFX0|E9QFX0_DANRE;tr|E9QDI1|E9QDI1_DANRE	Apolipoprotein C-I	apoc1	0	0.199943	0.256417	0.602448	1
tr|A4FVK4|A4FVK4_DANRE;tr|A5PLC7|A5PLC7_DANRE	RAB8A, member RAS oncogene family (Rab8a protein) (ras-related protein Rab-8A)	rab8a rab8 zgc:162699 rab8a so:0001217	0	0.0975794	0.0997398	0.285124	1
tr|E7FGN3|E7FGN3_DANRE	Cell division cycle-associated 7b	cdca7b	0	0.00328401	0.209291	0.290933	1
tr|F1QQI6|F1QQI6_DANRE	Translocase of outer mitochondrial membrane 70 homolog A (S. cerevisiae)	tomm70a	0	0.157758	0.135584	0.272466	1
tr|F1R611|F1R611_DANRE	Acyl carrier protein	ndufab1a	0	0.355916	0.306457	0.906562	1
tr|F1QT29|F1QT29_DANRE;sp|Q08BI9|MCU_DANRE	Calcium uniporter protein	mcu	0	0.430776	0.327386	0.678152	1
tr|A5JNG8|A5JNG8_DANRE	NANOG Homeobox (Nanog) (Nanog protein) (Ovary-expressed homeobox protein) (Zgc:193933)	fd20a07 hacp nanog wu:fd19e04 wu:fd20a07 nanog zgc:193933	0	0.183755	0.247293	0.37715	1
tr|A0A2R8Q3V3|A0A2R8Q3V3_DANRE;sp|Q7SZE3|L2GL2_DANRE;tr|G1K2W2|G1K2W2_DANRE	LLGL scribble cell polarity complex component 2	llgl2	0	0.0454883	0.113807	0.305345	1
tr|A8E5B7|A8E5B7_DANRE	NADH dehydrogenase [ubiquinone] 1 beta subcomplex subunit 5, mitochondrial (Complex I-SGDH) (NADH-ubiquinone oxidoreductase SGDH subunit)	hm:zeh0024 zgc:123331 ndufb5	0	0.318538	0.325461	0.554203	1
sp|F8W2M8|TPP1_DANRE;tr|A0A493VU28|A0A493VU28_DANRE;tr|F8W584|F8W584_DANRE	Tripeptidyl-peptidase 1 (TPP-1) (EC 3.4.14.9) (Tripeptidyl aminopeptidase) (Tripeptidyl-peptidase I) (TPP-I)	tpp1	0	0.0764747	0.156289	0.541652	1
tr|F1R6D2|F1R6D2_DANRE	alanine transaminase (EC 2.6.1.2)	gpt2	0	0.155604	0.29521	0.606122	1
tr|E7F5H1|E7F5H1_DANRE	Coiled-coil-helix-coiled-coil-helix domain containing 5	chchd5	0	0.197914	0.233567	0.408532	1
tr|Q7T2P7|Q7T2P7_DANRE	Glutamine synthetase (EC 6.3.1.2)	cb195 cb757 etid49849.2 fb39g09 fd19d09 gso1 sb:cb195 wu:fb39g09 wu:fd19d09 glula	0	0.0330751	0.172467	0.463456	1
sp|Q6PBV6|NHP2_DANRE	H/ACA ribonucleoprotein complex subunit 2-like protein (Nucleolar protein family A member 2-like protein) (snoRNP protein NHP2)	nhp2 nola2 zgc:73227	0	0.0717678	0.231736	0.32008	1
tr|A0A2R8QLB3|A0A2R8QLB3_DANRE;tr|F1QEY2|F1QEY2_DANRE;sp|A8KBL7|MET2A_DANRE	tRNA N(3)-methylcytidine methyltransferase METTL2	mettl2a	0	0.0923754	0.106241	0.405739	1
tr|B0R024|B0R024_DANRE	AP-1 complex subunit gamma	fc07e03 si:zc14a17.4 wu:fc07e03 ap1g2 zc14a17.4-001	0	0.137679	0.0989277	0.3183	1
tr|F1RD83|F1RD83_DANRE;tr|A9JT09|A9JT09_DANRE	Zinc finger protein 1069	znf1069	0	-0.0281487	0.136666	0.396074	1
tr|E9QG34|E9QG34_DANRE;tr|H0WFH3|H0WFH3_DANRE;tr|H0WEJ1|H0WEJ1_DANRE;tr|H0WEC9|H0WEC9_DANRE;tr|H0WE99|H0WE99_DANRE;tr|H0WE76|H0WE76_DANRE;tr|H0WF31|H0WF31_DANRE;tr|A0A0R4IHZ7|A0A0R4IHZ7_DANRE;tr|H9GXY4|H9GXY4_DANRE;tr|F1QYU6|F1QYU6_DANRE;tr|K7DYH1|K7DYH1_DANRE;tr|H0WEU7|H0WEU7_DANRE;tr|F1QFQ5|F1QFQ5_DANRE;tr|F1Q8I7|F1Q8I7_DANRE;tr|E9QF23|E9QF23_DANRE;tr|A0A0R4IR94|A0A0R4IR94_DANRE;tr|A0A0J9YJE7|A…	Zinc finger protein 1147	znf1147	0	0.0118832	0.229352	0.359205	1
tr|A0A0R4IRS1|A0A0R4IRS1_DANRE;tr|A0A2R8QFD9|A0A2R8QFD9_DANRE;tr|A0A2R8Q327|A0A2R8Q327_DANRE;tr|F1Q997|F1Q997_DANRE	AP-1 complex subunit mu-1	ap1m1	0	0.201563	0.163395	0.487708	1
tr|X1WCS1|X1WCS1_DANRE	Si:dkey-16p21.8	si:dkey-16p21.8	0	0.0489012	0.328587	0.643487	1
tr|F1QFV2|F1QFV2_DANRE;tr|F1R2T6|F1R2T6_DANRE;tr|F1QS20|F1QS20_DANRE	Heterogeneous nuclear ribonucleoprotein A1b	hnrnpa1b	0	0.134852	0.141917	0.46811	1
tr|F1QVB1|F1QVB1_DANRE;tr|A0A2R8RPQ9|A0A2R8RPQ9_DANRE;tr|E7F4W3|E7F4W3_DANRE;tr|A0A1D5NSP9|A0A1D5NSP9_DANRE	Prostaglandin reductase 1 (EC 1.3.1.48) (EC 1.3.1.74) (15-oxoprostaglandin 13-reductase) (Dithiolethione-inducible gene 1 protein) (Leukotriene B4 12-hydroxydehydrogenase) (NAD(P)H-dependent alkenal/one oxidoreductase)	ptgr1.1	0	0.113843	0.168048	0.289562	1
tr|B7ZV06|B7ZV06_DANRE;sp|Q7ZW25|CHM2A_DANRE	Bc2 protein (Charged multivesicular body protein 2a)	bc2 chmp2a	0	0.0692658	0.117244	0.280871	1
tr|Q6PC12|Q6PC12_DANRE;tr|A0A2R8Q1X2|A0A2R8Q1X2_DANRE;tr|E9QCX7|E9QCX7_DANRE;tr|F6NUZ4|F6NUZ4_DANRE	phosphopyruvate hydratase (EC 4.2.1.11) (2-phospho-D-glycerate hydro-lyase)	eno1 eno1a	0	0.19392	0.131261	0.260376	1
tr|Q6NV37|Q6NV37_DANRE;tr|Q6IQP1|Q6IQP1_DANRE	Glycogenin 1 (Gyg1 protein)	gyg1 gyg1a	0	0.170276	0.248337	0.341089	1
tr|B3DK35|B3DK35_DANRE;tr|A0A2R8Q703|A0A2R8Q703_DANRE	Pleiomorphic adenoma gene-like 2 (zinc finger protein PLAGL2 isoform X1)	plagl2 so:0001217	0	0.151581	0.885407	1.57426	1
sp|Q6DH42|ENY2_DANRE	Transcription and mRNA export factor ENY2 (Enhancer of yellow 2 transcription factor homolog)	eny2 zgc:92656	0	0.441368	0.320244	0.776291	1
tr|Q642J0|Q642J0_DANRE	Histidine triad Nucleotide-binding protein 1 (Zgc:103764) (Zgc:103764 protein)	zgc:103764 hint1 so:0001217 zgc:103764	0	0.367567	0.701351	1.66087	1
tr|A2BG54|A2BG54_DANRE	Beta-galactosidase (EC 3.2.1.23)	glb1	0	0.432209	0.255239	0.778253	1
tr|Q1L966|Q1L966_DANRE;tr|A0A2R8QBY9|A0A2R8QBY9_DANRE	Ataxin 1a (Ataxin 1b) (ataxin-1) (ataxin-1 isoform X1)	atxn1b si:ch211-125a6.1 atxn1a	0	1.16369	0.927975	1.88756	1
tr|A0A0R4IUM5|A0A0R4IUM5_DANRE;tr|A0A0R4ISK5|A0A0R4ISK5_DANRE;tr|A0A2R8Q955|A0A2R8Q955_DANRE	ATP-binding cassette, sub-family A (ABC1), member 3b	abca3b	0	0.617425	0.698242	1.07224	1
tr|B8A4L3|B8A4L3_DANRE	Metabolism of cobalamin-associated A (methylmalonic aciduria type A protein, mitochondrial isoform X1)	zgc:171657 mmaa	0	0.28304	0.860756	1.35767	1
tr|A0A140LH34|A0A140LH34_DANRE;tr|R4GEY3|R4GEY3_DANRE;tr|E7FAK0|E7FAK0_DANRE;tr|E7F5A4|E7F5A4_DANRE;tr|X1WGK9|X1WGK9_DANRE;tr|F1R9N6|F1R9N6_DANRE;tr|A0A140LH63|A0A140LH63_DANRE;tr|A0A140LH11|A0A140LH11_DANRE;tr|A0A140LGZ1|A0A140LGZ1_DANRE;tr|E9QFU6|E9QFU6_DANRE;tr|E7FAU1|E7FAU1_DANRE;tr|A0A140LFZ1|A0A140LFZ1_DANRE;tr|E7F8J2|E7F8J2_DANRE;tr|A0A2R8Q0U0|A0A2R8Q0U0_DANRE;tr|A0A140LH24|A0A140LH24_DANR…	Si:ch1073-159d7.7	h1l1	0	0.10583	0.553095	0.77384	1
tr|E7F3J2|E7F3J2_DANRE	Heterogeneous nuclear ribonucleoprotein Ua	hnrnpua	0	0.21817	0.387723	0.893883	1
tr|A8KBJ5|A8KBJ5_DANRE	Histone H3	histone h3 si:ch1073-153i20.2 loc108190746 loc108190747 si:ch211-113a14.27 zgc:173552	0	0.135031	0.373376	0.740494	1
tr|A0A2R8QAE1|A0A2R8QAE1_DANRE;tr|A0A2R8PYX8|A0A2R8PYX8_DANRE	Microfibril-associated glycoprotein 4-like	loc100334800	0	0.247848	0.49828	0.81168	1
tr|R4GE02|R4GE02_DANRE;tr|X1WDH8|X1WDH8_DANRE;tr|Q05AK8|Q05AK8_DANRE;tr|F1R4A4|F1R4A4_DANRE;tr|F1QAU0|F1QAU0_DANRE;tr|B3DJF8|B3DJF8_DANRE;tr|A0A140LG54|A0A140LG54_DANRE;sp|Q5BJA5|H2B1_DANRE;tr|X1WG17|X1WG17_DANRE;sp|Q6PC60|H2B3_DANRE;tr|X1WC20|X1WC20_DANRE;tr|G1K2V1|G1K2V1_DANRE;tr|X1WH60|X1WH60_DANRE;tr|A7MBY4|A7MBY4_DANRE;tr|F1QMJ9|F1QMJ9_DANRE	Si:ch211-113a14.11	si:ch211-113a14.11	0	0.117849	0.350212	0.880259	1
tr|A0A0R4IF65|A0A0R4IF65_DANRE	DNA replication licensing factor MCM2 (EC 3.6.4.12)	mcm2	0	0.17675	0.150944	0.291543	1
tr|A0A0R4IIH9|A0A0R4IIH9_DANRE;tr|F8W3J8|F8W3J8_DANRE	Adenosine kinase (AK) (EC 2.7.1.20) (Adenosine 5'-phosphotransferase)	adkb	0	0.0283355	0.0784904	0.278296	1
tr|B2GTW6|B2GTW6_DANRE;sp|Q7ZVY5|CISY_DANRE	Citrate synthase	cs	0	0.145433	0.153745	0.365301	1
tr|Q6TH20|Q6TH20_DANRE	Developmentally-regulated GTP-binding protein 2 (Drg2 protein)	drg2 wu:fb96a09 wu:fb96b01 zgc:101029 drg2	0	0.0504571	0.0642329	0.287826	1
tr|B0S731|B0S731_DANRE;tr|A0A2R8PZN8|A0A2R8PZN8_DANRE	Acetylserotonin O-methyltransferase-like	asmtl	0	-0.0511017	0.137022	0.320313	1
tr|A0A0R4IU05|A0A0R4IU05_DANRE	AP-1 complex subunit gamma	ap1g1	0	-0.0188916	0.127899	0.355806	1
tr|A0A0R4IK63|A0A0R4IK63_DANRE	Mitogen-activated protein kinase kinase kinase 4	map3k4	0	0.117093	0.0845581	0.282267	1
tr|A2AWA1|A2AWA1_DANRE;tr|A2AWA0|A2AWA0_DANRE;tr|Q7SXU7|Q7SXU7_DANRE	RNA helicase (EC 3.6.4.13)	ddx39aa	0	0.0298226	0.18409	0.383841	1
tr|F1Q6J6|F1Q6J6_DANRE	Kelch-like family member 11	klhl11	0	0.147363	0.0754746	0.374598	1
tr|F1R3F7|F1R3F7_DANRE;tr|F1R968|F1R968_DANRE	Complement component 1 Q subcomponent-binding protein, mitochondrial	c1qbp	0	0.137207	0.122597	0.325262	1
tr|Q6PBW9|Q6PBW9_DANRE	Ribulose-phosphate 3-epimerase (EC 5.1.3.1)	wu:fa07h08 ik:tdsubc_2c8 wu:fb93d11 wu:fc20b11 xx:tdsubc_2c8 rpe	0	0.274534	0.374975	0.538877	1
tr|Q6DRD1|Q6DRD1_DANRE	ATP synthase subunit O, mitochondrial (Oligomycin sensitivity conferral protein)	atp5o wu:fk86d05 zgc:109976 atp5po	0	0.0887414	0.10788	0.344102	1
tr|Q7T3C1|Q7T3C1_DANRE;tr|A0A2R8Q7Y8|A0A2R8Q7Y8_DANRE	Transcription elongation factor	fj48e12 wu:fj48e12 zgc:63975 tcea1 so:0001217	0	-0.153026	0.110798	0.15138	1
tr|F1QP01|F1QP01_DANRE;sp|Q7SXR1|TRBP2_DANRE	RISC-loading complex subunit TARBP2	tarbp2 tarbp2	0	0.150271	0.104089	0.310086	1
tr|Q6TNT8|Q6TNT8_DANRE;tr|F8W2Q1|F8W2Q1_DANRE;tr|A0A0G2KER3|A0A0G2KER3_DANRE;tr|E9QC28|E9QC28_DANRE;tr|Q7ZWI5|Q7ZWI5_DANRE;tr|Q90WX6|Q90WX6_DANRE;tr|Q90WX5|Q90WX5_DANRE;tr|Q7T3D3|Q7T3D3_DANRE;tr|Q6PBP1|Q6PBP1_DANRE;tr|F8W442|F8W442_DANRE;tr|A9JTC8|A9JTC8_DANRE;tr|X1WDQ5|X1WDQ5_DANRE;tr|Q7ZW82|Q7ZW82_DANRE;tr|F1RE11|F1RE11_DANRE;tr|F1QJX7|F1QJX7_DANRE	Guanine nucleotide binding protein (G protein), alpha inhibiting activity polypeptide 2 (Guanine nucleotide binding protein (G protein), alpha inhibiting activity polypeptide 2, like) (Guanine nucleotide-binding protein (G protein), alpha-inhibiting activity polypeptide 2a) (guanine nucleotide-binding protein G(I) subunit alpha-2)	gnai2l gnai2 gnai2 wu:fb10b04 wu:fb19c04 zgc:92609 gnai2a	0	0.0466006	0.160115	0.282487	1
tr|Q5BKV9|Q5BKV9_DANRE;tr|Q6DRM3|Q6DRM3_DANRE	60S ribosomal protein L9	zgc:103730 ab02c03 fa93a01 mg:ab02c03 wu:fa93a01 rpl9 so:0001217	0	0.106784	0.0663671	0.310135	1
tr|Q803T5|Q803T5_DANRE	Adenosylhomocysteinase (EC 3.3.1.1)	ahcy cb1079 d150 ducttrip hm:zeh1173 hm:zeh1364 wu:fj67b02 ahcy	0	0.170526	0.156522	0.498517	1
sp|A1L1F4|PDS5A_DANRE;tr|F1QDE7|F1QDE7_DANRE;tr|A0A0R4IU07|A0A0R4IU07_DANRE;tr|E9QD11|E9QD11_DANRE;tr|F1RC71|F1RC71_DANRE	Sister chromatid cohesion protein PDS5 homolog A	pds5a zgc:66331	0	-0.0619321	0.115934	0.255982	1
tr|F1R3G8|F1R3G8_DANRE	Spermidine synthase	srm	0	0.109298	0.086888	0.364052	1
tr|Q7ZW94|Q7ZW94_DANRE	Signal recognition particle 9 kDa protein (SRP9)	zgc:56668 srp9	0	0.0452571	0.141572	0.324068	1
tr|E9QJJ0|E9QJJ0_DANRE;tr|Q7SXQ1|Q7SXQ1_DANRE;tr|E9QEY1|E9QEY1_DANRE	TIA1 cytotoxic granule-associated RNA-binding protein-like 1	tial1	0	0.128436	0.174435	0.387757	1
tr|F1RBQ3|F1RBQ3_DANRE;tr|F1R355|F1R355_DANRE	Cytochrome c oxidase assembly homolog 15 (yeast)	cox15	0	0.0546914	0.143348	0.391508	1
sp|Q7T394|LIS1A_DANRE	Lissencephaly-1 homolog A (Platelet-activating factor acetylhydrolase IB subunit alpha a)	pafah1b1a lis1b si:dkey-95o3.1	0	0.117183	0.0862385	0.293356	1
tr|Q6P022|Q6P022_DANRE;tr|A0A0R4IMP0|A0A0R4IMP0_DANRE;tr|F1QVD2|F1QVD2_DANRE;tr|E7F8Y4|E7F8Y4_DANRE;tr|I3ITB5|I3ITB5_DANRE;tr|I3ISW3|I3ISW3_DANRE;tr|I3ITA8|I3ITA8_DANRE	Splicing factor U2AF subunit (U2 snRNP auxiliary factor large subunit)	wu:fb73g02 zgc:77804 u2af2b so:0001217	0	0.225517	0.236065	0.488386	1
tr|A5WVQ1|A5WVQ1_DANRE;tr|A5WVQ2|A5WVQ2_DANRE;tr|A5WVQ3|A5WVQ3_DANRE	Cell cycle-associated protein 1b	caprin1b	0	0.0530016	0.139907	0.2693	1
tr|Q6NX89|Q6NX89_DANRE;tr|E9QD54|E9QD54_DANRE	Eukaryotic translation initiation factor 5A (eIF-5A)	wu:fb17e01 wu:fb63h04 wu:fk81e04 zgc:77099 eif5a	0	0.0859868	0.079941	0.273918	1
tr|E9QEJ8|E9QEJ8_DANRE;tr|E9QH66|E9QH66_DANRE;tr|Q7SXT1|Q7SXT1_DANRE	Tartrate-resistant acid phosphatase type 5 (EC 3.1.3.2) (Tartrate-resistant acid ATPase) (Type 5 acid phosphatase)	acp5a	0	0.121428	0.268756	0.400617	1
tr|A0A286YAR2|A0A286YAR2_DANRE;tr|Q6IQB1|Q6IQB1_DANRE;tr|Q7ZUI0|Q7ZUI0_DANRE	Ribosomal protein L5b	rpl5b	0	0.129218	0.0793392	0.2829	1
tr|F1QIJ0|F1QIJ0_DANRE;tr|E7FDQ5|E7FDQ5_DANRE	Cell cycle-associated protein 1a	caprin1a	0	0.191749	0.211946	0.352888	1
sp|Q6DC04|CARM1_DANRE	Histone-arginine methyltransferase CARM1 (EC 2.1.1.319) (Coactivator-associated arginine methyltransferase 1) (Protein arginine N-methyltransferase 4)	carm1 si:dkey-204f11.63 zgc:100805	0	0.21032	0.205521	0.473006	1
tr|Q5U3G0|Q5U3G0_DANRE	Progesterone receptor membrane component 1 (membrane-associated progesterone receptor component 1)	fa94d03 wu:fa94d03 wu:fq25e02 zgc:103577 pgrmc1	0	0.201499	0.116002	0.332717	1
tr|A0A0R4ISD4|A0A0R4ISD4_DANRE	NAD-capped RNA hydrolase NUDT12 (EC 3.6.1.22) (NADH pyrophosphatase NUDT12) (Nucleoside diphosphate-linked moiety X motif 12)	nudt12	0	0.10268	0.125378	0.350288	1
sp|Q7T293|SDE2_DANRE;tr|F1R058|F1R058_DANRE	Splicing regulator SDE2 (Replication stress response regulator SDE2)	sde2 zgc:112095	0	-0.0543268	0.164131	0.22582	1
tr|B7ZV68|B7ZV68_DANRE;tr|A0A2R8RMT5|A0A2R8RMT5_DANRE;tr|A5WW24|A5WW24_DANRE	Importin-8	si:ch211-116i17.1 ipo8	0	0.190203	0.180861	0.290294	1
tr|F1Q4Y0|F1Q4Y0_DANRE	Rho guanine nucleotide exchange factor (GEF) 1b	arhgef1b	0	-0.091502	0.0980549	0.22213	1
tr|Q3KR14|Q3KR14_DANRE	Peptidyl-prolyl cis-trans isomerase (PPIase) (EC 5.2.1.8)	zgc:123245 ppil1	0	0.140563	0.163004	0.350725	1
tr|E7FAA1|E7FAA1_DANRE	Si:ch211-157c3.4 (lipopolysaccharide-induced tumor necrosis factor-alpha factor-like) (lipopolysaccharide-induced tumor necrosis factor-alpha factor-like isoform X1)	fb12c06 fb52f02 fk95b04 wu:fb12c06 wu:fb52f02 wu:fk95b04 si:ch211-157c3.4	0	0.086028	0.170038	0.36436	1
tr|A0A0R4IA30|A0A0R4IA30_DANRE;tr|A0A0R4IK64|A0A0R4IK64_DANRE;tr|A0A2R8PVC9|A0A2R8PVC9_DANRE;tr|A0A0R4IA64|A0A0R4IA64_DANRE;tr|A0A0R4IW62|A0A0R4IW62_DANRE	Eukaryotic translation elongation factor 1 delta a (guanine nucleotide exchange protein)	eef1da	0	0.111626	0.088611	0.332474	1
tr|E9QGZ8|E9QGZ8_DANRE;tr|E9QJL9|E9QJL9_DANRE;tr|E9QD96|E9QD96_DANRE;tr|A0A0R4IAU6|A0A0R4IAU6_DANRE;tr|Q499B0|Q499B0_DANRE	Ddb1 and cul4-associated factor 11	dcaf11	0	0.135506	0.210819	0.517884	1
tr|F1QSP8|F1QSP8_DANRE	Peroxiredoxin 4	prdx4	0	0.220889	0.19141	0.32707	1
tr|Q7ZUJ8|Q7ZUJ8_DANRE	Proteasome subunit beta	zgc:56374 wu:fb11d10 wu:fu88b08 zgc:92596 psmb3	0	0.123679	0.120901	0.278378	1
tr|A8KB78|A8KB78_DANRE	40S ribosomal protein S23	zgc:171710 rps23 zgc:171710	0	0.159485	0.177478	0.310776	1
tr|E7F7J1|E7F7J1_DANRE	Ferredoxin 1 (adrenodoxin)	fdx1	0	-0.00751379	0.100846	0.257174	1
tr|E7FEU8|E7FEU8_DANRE;tr|I3ITK9|I3ITK9_DANRE;tr|E7FFM5|E7FFM5_DANRE	Proline dehydrogenase (EC 1.5.5.2)	prodhb	0	0.0068197	0.073723	0.298204	1
tr|Q7SZY8|Q7SZY8_DANRE	Glyoxylate reductase/hydroxypyruvate reductase a (Novel protein similar to human glyoxylate reductase/hydroxypyruvate reductase (GRHPR))	si:ch211-240l14.3 grhpra zc240l14.3-001	0	0.099321	0.117123	0.265921	1
tr|A0A2R8Q522|A0A2R8Q522_DANRE;tr|Q7SXE9|Q7SXE9_DANRE	HIG1 domain-containing protein (NADH dehydrogenase [ubiquinone] 1 alpha subcomplex subunit 11)	zgc:66391 ndufa11	0	0.07312	0.154694	0.264503	1
tr|X1WC44|X1WC44_DANRE	Si:ch211-212c13.8	si:ch211-212c13.8	0	0.0791438	0.102394	0.321912	1
tr|Q6DKF5|Q6DKF5_DANRE	Coatomer subunit zeta	copz2	0	0.2339	0.0444436	0.504398	2
tr|E7FC78|E7FC78_DANRE;sp|Q9W762|TIM9_DANRE	mitochondrial import inner membrane translocase subunit Tim9	timm9	0	-0.242776	-0.523086	0.514846	2
tr|Q7ZV23|Q7ZV23_DANRE	Ribonucloprotein	nhp2l1 cb127 nhp2l1b sb:cb127 ssfa1 zgc:56265 snu13b so:0001217	0	0.139501	0.00944993	0.75155	2
tr|E9QEV7|E9QEV7_DANRE;tr|Q6P3J1|Q6P3J1_DANRE;tr|E9QEK2|E9QEK2_DANRE;tr|F1QXG8|F1QXG8_DANRE;tr|E9QEC8|E9QEC8_DANRE;tr|E9QCR8|E9QCR8_DANRE;tr|E9QG45|E9QG45_DANRE;tr|A0A2R8Q9R2|A0A2R8Q9R2_DANRE	Tpd52-like 2b	tpd52l2b	0	0.0114709	0.0270289	0.500403	2
sp|Q6ZM19|IF6_DANRE;tr|B0R0S6|B0R0S6_DANRE;tr|B0R0S5|B0R0S5_DANRE	Eukaryotic translation initiation factor 6 (eIF-6)	eif6 si:ch211-239j9.6	0	0.0724301	0.0427261	0.468405	2
sp|Q7ZWJ7|RL34_DANRE	60S ribosomal protein L34	rpl34	0	0.0105957	-0.0116955	0.289125	2
tr|A0A0R4IND4|A0A0R4IND4_DANRE;tr|Q7ZUX8|Q7ZUX8_DANRE	Dynein, light chain, roadblock-type 1	dynlrb1	0	0.114909	-0.00842479	0.714404	2
tr|A0A0R4IL44|A0A0R4IL44_DANRE;tr|Q6DRF8|Q6DRF8_DANRE	U4/U6 small nuclear ribonucleoprotein Prp3 (Pre-mRNA-splicing factor 3)	prpf3	0	-0.0361118	0.0853541	0.490415	2
sp|Q6IQM2|CYC_DANRE;CON__P62894	Cytochrome c	cyc zgc:86706	0	-0.0155642	0.0158724	0.444842	2
tr|Q6AXL2|Q6AXL2_DANRE;tr|Q3B7E4|Q3B7E4_DANRE	2-iminobutanoate/2-iminopropanoate deaminase (EC 3.5.99.10) (Translation inhibitor L-PSP ribonuclease)	zgc:92739 hrsp12 zgc:101025 rida	0	0.224768	0.0239656	0.50439	2
tr|Q6DC81|Q6DC81_DANRE	Nuclear transport factor 2 (NTF-2)	nutf2 cb177 wu:fb07g06 zgc:101013 nutf2l so:0001217	0	0.154501	0.00140272	1.02714	2
tr|F8W3C5|F8W3C5_DANRE;sp|Q5U3U0|PHYD1_DANRE	Phytanoyl-CoA dioxygenase domain-containing protein 1	phyhd1	0	0.208609	0.108777	0.756649	2
tr|F1Q7F8|F1Q7F8_DANRE	RNA binding motif protein 4 like isoform X1 (RNA-binding motif protein 4.2)	rbm4 rbm4l wu:fc25a01 zgc:55830 rbm4.2	0	0.013246	0.124095	0.751902	2
tr|A0A2R8QBS2|A0A2R8QBS2_DANRE;tr|F2Z4T4|F2Z4T4_DANRE;tr|A0A2R8Q9F2|A0A2R8Q9F2_DANRE;tr|A0A0R4IC31|A0A0R4IC31_DANRE	A kinase (PRKA) anchor protein 12b	akap12b	0	-0.0927526	-0.0236012	0.546663	2
tr|E9QGE7|E9QGE7_DANRE	Si:ch211-171b20.3	si:ch211-171b20.3	0	0.221453	0.147152	1.22426	2
tr|F1R9Z0|F1R9Z0_DANRE	Serotransferrin	zgc:172271 sxph so:0001217	0	0.222832	0.0803717	0.927281	2
tr|B8JKN6|B8JKN6_DANRE;tr|A0A2R8QTQ3|A0A2R8QTQ3_DANRE;tr|B8JKN7|B8JKN7_DANRE	Peptidyl-prolyl cis-trans isomerase (PPIase) (EC 5.2.1.8)	ppiaa	0	0.0878121	0.0216745	0.376398	2
tr|A0A2R8RZA4|A0A2R8RZA4_DANRE;tr|B0S640|B0S640_DANRE	PMS1 homolog 1, mismatch repair system component	pms1	0	0.290961	0.0919969	1.23841	2
tr|B0S5C8|B0S5C8_DANRE;sp|Q6DRB1|GLE1_DANRE;tr|B0S5D2|B0S5D2_DANRE	mRNA export factor GLE1 (GLE1 RNA export mediator) (GLE1-like protein) (Nucleoporin GLE1)	gle1	0	0.245373	0.0743005	1.09196	2
tr|A3KPR4|A3KPR4_DANRE;tr|X1WGM1|X1WGM1_DANRE;tr|A0A140LGV2|A0A140LGV2_DANRE	Histone H4	si:ch211-113a14.6 loc100150038 loc100329358 loc100331412 loc103908680 loc108181627 loc562770 loc794549 si:ch211-113a14.17 si:ch73-36p18.4 si:dkey-108k21.12 si:dkey-108k21.18 si:dkey-108k21.28 si:dkey-23a13.7 hist1h4l zgc:165555	0	0.124244	0.296174	1.25018	2
tr|R4GEY3|R4GEY3_DANRE;tr|E7FAK0|E7FAK0_DANRE;tr|E7F5A4|E7F5A4_DANRE;tr|X1WGK9|X1WGK9_DANRE;tr|F1R9N6|F1R9N6_DANRE	Si:ch211-113a14.18	si:ch211-113a14.18	0	0.0816866	0.32797	1.60786	2
tr|F1QTL1|F1QTL1_DANRE;tr|A4FVM2|A4FVM2_DANRE;tr|A0A140LGS2|A0A140LGS2_DANRE;tr|X1WDJ9|X1WDJ9_DANRE;tr|Q5XJK2|Q5XJK2_DANRE;tr|Q561S9|Q561S9_DANRE;tr|Q4FZZ7|Q4FZZ7_DANRE;tr|E7FE07|E7FE07_DANRE;tr|E7F5W3|E7F5W3_DANRE;tr|E7EZX1|E7EZX1_DANRE;tr|E7EXD7|E7EXD7_DANRE;sp|Q7ZUY3|H2AX_DANRE;tr|A2BFY8|A2BFY8_DANRE	Histone H2A	h2afx3 h2ax3 si:ch1073-159d7.11 si:ch1073-159d7.9 si:ch73-368j24.15 si:dkey-23a13.20 zgc:195633 hist1h2a11	0	-0.058822	0.252918	1.26664	2
sp|Q9PVK4|LDHBA_DANRE;tr|E9QGA6|E9QGA6_DANRE;sp|Q6DGK2|LDHBB_DANRE;tr|E9QH54|E9QH54_DANRE	L-lactate dehydrogenase B-A chain (LDH-B-A) (EC 1.1.1.27)	ldhba ldhb si:dkey-13i19.5	0	0.04271	0.0594702	0.317076	2
sp|Q9PTS2|DCUP_DANRE	Uroporphyrinogen decarboxylase (UPD) (URO-D) (EC 4.1.1.37)	urod	0	-0.0344801	-0.306064	0.156744	2
tr|A0A0R4IA33|A0A0R4IA33_DANRE;tr|A0A0R4INF8|A0A0R4INF8_DANRE	Nothepsin	nots	0	-0.126624	-0.33042	0.0789371	2
tr|Q6TH07|Q6TH07_DANRE;tr|F1QEW4|F1QEW4_DANRE;tr|Q7ZZ76|Q7ZZ76_DANRE	Flotillin	flot1 cb2 cb227 reggie-2b sb:cb2 sb:cb227 wu:fb53d05 flot1b	0	-0.0790052	0.0382364	0.183	2
tr|A0A0F6PK88|A0A0F6PK88_DANRE;sp|Q1L8L9|KAD2_DANRE	Adenylate kinase 2, mitochondrial (AK 2) (EC 2.7.4.3) (ATP-AMP transphosphorylase 2) (ATP:AMP phosphotransferase) (Adenylate monophosphate kinase)	wu:fj80e03 ak2 wu:fb34f05 ak2	0	0.157519	-0.0073792	0.319206	2
tr|Q7SZR4|Q7SZR4_DANRE	Phosphoglycerate mutase (EC 5.4.2.11) (EC 5.4.2.4)	pgam1 wu:fb81h05 pgam1a	0	0.0669549	0.0143154	0.299336	2
tr|A8E526|A8E526_DANRE	60S ribosomal protein L14	rpl14	0	0.0653321	-0.0186408	0.582308	2
tr|Q7ZVM6|Q7ZVM6_DANRE;tr|Q6TGT2|Q6TGT2_DANRE	Cytotoxic granule-associated RNA binding protein 1, like (TIA1 cytotoxic granule-associated RNA binding protein 1)	tia1 fb98f09 wu:fb98f09 zgc:55893 zgc:76917 tia1l	0	-0.0517343	0.124207	0.509414	2
sp|Q7ZUQ3|STK3_DANRE	Serine/threonine-protein kinase 3 (EC 2.7.11.1) [Cleaved into: Serine/threonine-protein kinase 3 36kDa subunit (MST2/N); Serine/threonine-protein kinase 3 20kDa subunit (MST2/C)]	stk3 zgc:55383	0	-0.228751	-0.36615	0.0282597	2
tr|A0A1L1QZF2|A0A1L1QZF2_DANRE	Transaldolase (EC 2.2.1.2)	taldo1	0	-0.0120592	-0.205969	0.195237	2
tr|A0A0R4IPF8|A0A0R4IPF8_DANRE;tr|Q802V1|Q802V1_DANRE	SS18 subunit of BAF chromatin-remodeling complex	ss18	0	0.0536595	-0.216588	0.759566	2
tr|E7FE49|E7FE49_DANRE	DNA topoisomerase I (EC 5.6.2.1) (DNA topoisomerase 1)	top1b	0	-0.0546597	0.0277538	0.480456	2
tr|A0A0N4STS5|A0A0N4STS5_DANRE;tr|A0A2R8QKQ3|A0A2R8QKQ3_DANRE;tr|A0A0G2KXW0|A0A0G2KXW0_DANRE;tr|A0A0G2KGX1|A0A0G2KGX1_DANRE;tr|X1WEM7|X1WEM7_DANRE	Si:ch73-389k6.1	si:ch73-389k6.1	0	0.0136113	0.0379002	0.457692	2
tr|Q6TGS5|Q6TGS5_DANRE;tr|A0A2R8RVU0|A0A2R8RVU0_DANRE;tr|A0A0R4IXS8|A0A0R4IXS8_DANRE	Tubulin alpha chain	loc112714 fi05b01 tuba3 wu:fi05b01 zgc:55727 zgc:76934 tuba4l	0	0.0875293	0.0117874	0.453298	2
tr|Q7ZV59|Q7ZV59_DANRE	Synaptojanin-2-binding protein (Zgc:56207)	zgc:56207 fa14c06 wu:fa14c06 synj2bp so:0001217	0	-0.0126664	-0.0959602	0.419096	2
tr|Q7SXP1|Q7SXP1_DANRE	F-actin-capping protein subunit beta	wu:fk65f06 zgc:66149 capzb	0	-0.0436819	-0.249979	0.307133	2
tr|A0A2R8QBN1|A0A2R8QBN1_DANRE;tr|Q6Q421|Q6Q421_DANRE	40S ribosomal protein S15	rps15	0	-0.103998	-0.0165202	0.429697	2
sp|Q7ZTS4|K1C18_DANRE	Keratin, type I cytoskeletal 18 (Cytokeratin-18) (CK-18) (Dorsal aorta proneprin kinesin-1) (DreK18) (Keratin-18) (K18)	krt18 dapk1	0	-0.241188	-0.070804	0.593245	2
sp|Q8UVX0|PIWL1_DANRE;tr|E9QHH1|E9QHH1_DANRE;tr|A0A0R4IWH9|A0A0R4IWH9_DANRE;tr|A0A0J9YJF9|A0A0J9YJF9_DANRE	Piwi-like protein 1 (EC 3.1.26.-)	piwil1 ziwi	0	-0.0551511	-0.169347	0.118052	2
tr|B0R0H7|B0R0H7_DANRE;tr|A0A2R8S0B1|A0A2R8S0B1_DANRE	Homeobox and leucine zipper encoding a	homeza	0	0.065111	0.00150602	0.314546	2
tr|Q7ZZ04|Q7ZZ04_DANRE	Enoyl CoA hydratase, short chain, 1, mitochondrial	echs1	0	0.0717271	0.0204863	0.281995	2
tr|Q7ZTY9|Q7ZTY9_DANRE	Small nuclear ribonucleoprotein 40 (U5) (U5 small nuclear ribonucleoprotein 40 kDa protein)	wdr57 zgc:56312 snrnp40	0	0.0389901	-0.0676962	0.200191	2
tr|F1R6E5|F1R6E5_DANRE;tr|A0A2R8PYT0|A0A2R8PYT0_DANRE	UV excision repair protein RAD23	rad23b	0	-0.0754452	-0.303523	0.11056	2
tr|A0A286Y9S7|A0A286Y9S7_DANRE;tr|E9QB46|E9QB46_DANRE;sp|Q6PHD9|SBP1_DANRE	Methanethiol oxidase (MTO) (EC 1.8.3.4) (Selenium-binding protein 1)	selenbp1	0	0.115131	0.0518708	0.327256	2
tr|Q6PBL4|Q6PBL4_DANRE	DNA polymerase epsilon subunit 3 (EC 2.7.7.7) (Polymerase (DNA directed), epsilon 3 (p17 subunit)) (Zgc:73351)	zgc:73351 pole3	0	0.0448071	-0.153682	0.28505	2
tr|F1QND0|F1QND0_DANRE	RNA helicase (EC 3.6.4.13)	dhx38	0	-0.070601	-0.00975665	0.306422	2
tr|A0A2R8RUB5|A0A2R8RUB5_DANRE;tr|Q7ZUV5|Q7ZUV5_DANRE;tr|Q7ZSZ0|Q7ZSZ0_DANRE;tr|F1RBB0|F1RBB0_DANRE	ZRAB1B, member RAS oncogene family a	rab1ba	0	-0.127054	-0.200036	0.146544	2
sp|Q4VBV9|NIT2_DANRE;tr|F1R818|F1R818_DANRE	Omega-amidase NIT2 (EC 3.5.1.3) (Nitrilase homolog 2)	nit2 zgc:109720	0	-0.0564576	-0.0150846	0.212448	2
tr|Q0Z946|Q0Z946_DANRE;tr|A0A0R4IPN8|A0A0R4IPN8_DANRE;sp|Q71PD7|H2AV_DANRE	Histone H2A	h2afvb h2afvl h2afza h2av im:6896397 h2az2b	0	-0.294619	-0.0796396	0.202546	2
sp|Q6Q415|RL36_DANRE	60S ribosomal protein L36	rpl36	0	-0.0635745	-0.241925	0.170158	2
tr|Q6Q419|Q6Q419_DANRE	40S ribosomal protein S29	zgc:113935 rps29	0	-0.00639379	-0.098105	0.200137	2
tr|B8JMB1|B8JMB1_DANRE	Sema domain, transmembrane domain (TM), and cytoplasmic domain, (semaphorin) 6D	sema6d	0	-0.136103	-0.240821	0.0475554	2
tr|F6NLI6|F6NLI6_DANRE	Peptidyl-prolyl cis-trans isomerase (PPIase) (EC 5.2.1.8)	ppib	0	0.103769	0.062917	0.56046	2
tr|F1RE07|F1RE07_DANRE	OTU deubiquitinase with linear linkage-specificity a	otulina	0	-0.243823	-0.154322	0.150162	2
tr|Q6P0T3|Q6P0T3_DANRE	Zinc finger protein 207, a (zinc finger protein 207)	wu:fa03f07 wu:fb51h09 zgc:77832 znf207 znf207a so:0001217	0	-0.318246	-0.421348	-0.0527939	2
sp|Q6NWH2|MRPB_DANRE	MARCKS-related protein 1-B (MARCKS-like protein 1-A) (MARCKS-like protein 1-B)	marcksl1b marcksl1a marcksl2 zgc:85717	0	-0.194482	0.211024	0.764777	2
sp|Q6NZ06|ILF2_DANRE	Interleukin enhancer-binding factor 2 homolog	ilf2	0	0.0647924	0.0456586	0.343378	2
tr|Q6ZM82|Q6ZM82_DANRE	Conserved oligomeric Golgi complex subunit 2 (Component of oligomeric Golgi complex 2)	cog2	0	-0.102859	-0.0930073	0.157305	2
tr|Q7ZWD8|Q7ZWD8_DANRE	Cfl1 protein (Non-muscle Cofilin 1)	cfl1 cb86 cfl1 sb:cb86 wu:fb18a04 wu:fk77b03 zgc:56501 cfl1l	0	-0.116404	-0.348015	0.299781	2
tr|F1QIM8|F1QIM8_DANRE;sp|Q7ZW16|RNF41_DANRE	E3 ubiquitin-protein ligase NRDP1 (EC 2.3.2.27) (RING finger protein 41) (RING-type E3 ubiquitin transferase NRDP1)	rnf41	0	-0.208102	0.194847	0.843186	2
tr|B0V1I0|B0V1I0_DANRE;tr|Q7ZVB5|Q7ZVB5_DANRE	Small nuclear ribonucleoprotein Sm D3 (Sm-D3) (snRNP core protein D3)	snrpd3 p2rx4b	0	0.0943549	0.0875255	0.514716	2
tr|Q4V984|Q4V984_DANRE;tr|A0A2R8RJG0|A0A2R8RJG0_DANRE;tr|F1QYB8|F1QYB8_DANRE	RAB1B, member RAS oncogene family b (Zgc:86773 protein) (ras-related protein Rab-1B)	zgc:86773 wu:fc83b07 rab1bb	0	-0.0329504	-0.29764	0.298947	2
tr|Q6DI31|Q6DI31_DANRE;tr|F1QTY5|F1QTY5_DANRE	tRNA (adenine(58)-N(1))-methyltransferase catalytic subunit TRMT61A (EC 2.1.1.220)	zgc:86657 trmt61a	0	0.114348	0.0227896	0.386149	2
tr|Q6DH43|Q6DH43_DANRE	39S ribosomal protein L43, mitochondrial (Mitochondrial ribosomal protein L43) (Zgc:92655)	zgc:92655 mrpl43 so:0001217	0	-0.0146399	-0.0387969	0.38251	2
tr|Q6DGL9|Q6DGL9_DANRE;tr|A0A2R8Q6W6|A0A2R8Q6W6_DANRE	60S ribosomal protein L38	si:dkey-1f1.2 wu:fb06b10 zgc:92860 rpl38	0	-0.0728173	-0.226175	0.160205	2
tr|F1Q685|F1Q685_DANRE	60S ribosomal protein L12	mrpl11	0	-0.0295751	-0.249355	0.0881884	2
tr|F1QJE0|F1QJE0_DANRE;tr|X1WD83|X1WD83_DANRE	Ubiquinol-cytochrome c reductase core protein 2a	uqcrc2a so:0001217	0	0.146134	0.0612296	0.42867	2
sp|Q6DBY5|UEVLD_DANRE	Ubiquitin-conjugating enzyme E2 variant 3 (UEV-3) (EV and lactate/malate dehydrogenase domain-containing protein)	uevld uev3 zgc:100959	0	-0.0513715	-0.20453	0.0674901	2
tr|F1Q6M8|F1Q6M8_DANRE;sp|Q6DC37|HNMT_DANRE;tr|B0V2U7|B0V2U7_DANRE	Histamine N-methyltransferase	hnmt	0	-0.129862	-0.13617	0.313154	2
tr|A0A0R4ILN2|A0A0R4ILN2_DANRE	Glutaryl-CoA dehydrogenase b	gcdhb	0	-0.0732866	-0.277829	0.0483951	2
tr|Q5XJM7|Q5XJM7_DANRE	Zgc:101765 (glyoxal reductase-like) (glyoxal reductase-like isoform X1)	zgc:101765 zgc:101765 so:0001217	0	-0.0533652	-0.199572	0.0818309	2
tr|F1R9P0|F1R9P0_DANRE	tRNA(His) guanylyltransferase (EC 2.7.7.79) (tRNA-histidine guanylyltransferase)	thg1l	0	-0.0176516	0.040867	0.366887	2
tr|F1R2K1|F1R2K1_DANRE;tr|B8JM36|B8JM36_DANRE	39S ribosomal protein L16, mitochondrial	mrpl16	0	0.0534481	-0.161618	0.476657	2
tr|Q6TLD7|Q6TLD7_DANRE;tr|B0V156|B0V156_DANRE;tr|Q7ZVQ9|Q7ZVQ9_DANRE	Peptidyl-prolyl cis-trans isomerase (PPIase) (EC 5.2.1.8)	zgc:136730 zgc:158595 zgc:55766 zgc:86780 ppih	0	-0.087921	-0.378239	0.294533	2
sp|Q568B8|TOR4A_DANRE;tr|A0A0H2UKC7|A0A0H2UKC7_DANRE	Torsin-4A (Torsin family 4 member A)	tor4a zgc:110567	0	-0.00245071	-0.0489858	0.366328	2
tr|Q567W4|Q567W4_DANRE	28S ribosomal protein S25, mitochondrial (EC 3.6.5.3) (Mitochondrial ribosomal protein S25) (Zgc:110709)	zgc:110709 mrps25 so:0001217	0	-0.0077905	-0.203242	0.0997014	2
tr|F1QNT9|F1QNT9_DANRE	Major facilitator superfamily domain-containing 10	mfsd10	0	-0.266045	-0.215951	0.176481	2
tr|F1R2J2|F1R2J2_DANRE	Rho GTPase-activating protein 1	arhgap1	0	-0.0477396	-0.138649	0.236771	2
tr|F1Q4N4|F1Q4N4_DANRE	NADH dehydrogenase [ubiquinone] iron-sulfur protein 2, mitochondrial (Complex I-49kD) (NADH-ubiquinone oxidoreductase 49 kDa subunit)	ndufs2	0	0.0502125	-0.00886804	0.309319	2
tr|K7DYM5|K7DYM5_DANRE	MAX dimerization protein MLX	mlx	0	-0.0868378	0.0131856	0.288306	2
tr|Q5RH31|Q5RH31_DANRE;tr|Q498W6|Q498W6_DANRE	NADH dehydrogenase [ubiquinone] 1 alpha subcomplex subunit 12	ndufa12	0	0.162096	-0.0611591	0.315068	2
tr|A2THY5|A2THY5_DANRE	Metaxin	mtx1a	0	-0.0827411	-0.212092	0.0534481	2
tr|F1Q771|F1Q771_DANRE;sp|A2RV29|ZN346_DANRE;tr|A0A2R8RSL1|A0A2R8RSL1_DANRE	Zinc finger protein 346	znf346 so:0001217	0	-0.22748	-0.065153	0.216122	2
tr|B8JLK1|B8JLK1_DANRE	Sjoegren syndrome nuclear autoantigen 1 (Sjoegren syndrome nuclear autoantigen 1 isoform X1) (Sjogren syndrome nuclear autoantigen 1)	si:ch73-203i15.4 ssna1	0	-0.174919	-0.199204	0.135842	2
sp|A5PL98|SDHB_DANRE	Succinate dehydrogenase [ubiquinone] iron-sulfur subunit, mitochondrial (EC 1.3.5.1) (Iron-sulfur subunit of complex II) (Ip)	sdhb	0	-0.0831855	-0.271976	0.2033	2
tr|A0A0R4IH79|A0A0R4IH79_DANRE;tr|A0A0R4IPW4|A0A0R4IPW4_DANRE	Lon protease homolog, mitochondrial (EC 3.4.21.53)	lonp1 lonp1	0	0.0763525	0.0429734	0.338893	2
tr|F1RBR0|F1RBR0_DANRE	eIF-2B GDP-GTP exchange factor subunit epsilon	eif2b5	0	0.0960832	0.0636413	0.375519	2
tr|F1Q6S4|F1Q6S4_DANRE	Phosphatidylserine lipase ABHD16A (EC 3.1.1.23) (Alpha/beta hydrolase domain-containing protein 16A) (Monoacylglycerol lipase ABHD16A)	abhd16a	0	-0.0891865	-0.24431	0.0159084	2
tr|B0V2R7|B0V2R7_DANRE	Serpin peptidase inhibitor, clade G (C1 inhibitor), member 1	serping1	0	0.0697338	-0.254878	0.106624	2
tr|F1QDF2|F1QDF2_DANRE;tr|A0A2R8Q9F7|A0A2R8Q9F7_DANRE;tr|Q1LVB0|Q1LVB0_DANRE;tr|F1R6E0|F1R6E0_DANRE	Spalt-like transcription factor 4	sall4	0	-0.034949	-0.166428	0.290296	2
sp|Q4QRF4|H32_DANRE;tr|X1WC76|X1WC76_DANRE;tr|A0A140LG23|A0A140LG23_DANRE;sp|Q803H4|CENPA_DANRE	Histone H3.2	histone h3.2 zgc:113984; zgc:158629; si:dkeyp-46h3.6	0	-0.0797705	0.085269	0.396904	2
sp|F1QB54|PABPA_DANRE;tr|Q6P3L1|Q6P3L1_DANRE;tr|B8JLJ5|B8JLJ5_DANRE;tr|F1QUU2|F1QUU2_DANRE;tr|Q7T3G5|Q7T3G5_DANRE;tr|I3ITD9|I3ITD9_DANRE	Polyadenylate-binding protein 1A (PABP-1A) (Poly(A)-binding protein 1A)	pabpc1a	0	-0.0297989	0.0661656	0.262002	2
tr|F1QC84|F1QC84_DANRE	Coagulation factor XIII, A1 polypeptide a, tandem duplicate 1	f13a1a.1	0	-0.0563501	-0.0713068	0.218221	2
tr|Q08CD8|Q08CD8_DANRE;tr|F1R7U7|F1R7U7_DANRE	GTP-binding protein Rheb-like (Ras homolog, mTORC1-binding-like 1) (Zgc:153231)	zgc:153231 im:7161941 rheb rhebl1	0	-0.122304	-0.24687	0.196789	2
tr|A5PMP2|A5PMP2_DANRE	Mitochondrial ribosomal protein S28	mrps28	0	-0.155774	-0.384574	0.287857	2
tr|B7ZVK0|B7ZVK0_DANRE;tr|A0A2R8RLB3|A0A2R8RLB3_DANRE;tr|A0A2R8QN17|A0A2R8QN17_DANRE;tr|E7F2C7|E7F2C7_DANRE	Zgc:171445 (Zgc:171445 protein)	zgc:171445	0	0.0321764	-0.120342	0.334446	2
tr|X1WGQ3|X1WGQ3_DANRE	Si:dkey-96g2.1	si:dkey-96g2.1	0	-0.215943	0.000510054	0.377571	2
tr|E7F244|E7F244_DANRE;tr|A0A2R8RZK5|A0A2R8RZK5_DANRE;tr|B8A516|B8A516_DANRE;tr|Q6DC49|Q6DC49_DANRE;tr|Q6NWK7|Q6NWK7_DANRE;tr|B8A518|B8A518_DANRE	Tubulin alpha chain	si:ch211-114n24.6	0	0.186319	0.122664	0.787875	2
tr|A0A2R8Q6V3|A0A2R8Q6V3_DANRE;sp|Q6NWF6|K2C8_DANRE;tr|A0A2R8QF11|A0A2R8QF11_DANRE	Keratin, type II cytoskeletal 8	krt8	0	-0.0134134	0.0254882	0.699355	2
tr|A0A0R4ITH7|A0A0R4ITH7_DANRE;tr|A0A0R4IK05|A0A0R4IK05_DANRE	poly(ADP-ribose) glycohydrolase (EC 3.2.1.143)	pargl	0	-0.0603463	-0.248249	0.0863087	2
tr|B0S642|B0S642_DANRE	3-hydroxyisobutyryl-CoA hydrolase (HIB-CoA hydrolase) (HIBYL-CoA-H) (EC 3.1.2.4) (3-hydroxyisobutyryl-coenzyme A hydrolase)	hibch	0	-0.120987	-0.211355	0.0633785	2
tr|A0A2R8PZT6|A0A2R8PZT6_DANRE;tr|G1K2X0|G1K2X0_DANRE	Titin, tandem duplicate 1	ttn.1	0	0.123163	-0.176055	0.360935	2
tr|A0A0R4IIE9|A0A0R4IIE9_DANRE	Cadherin-related family member 5b	cdhr5b	0	0.0471041	0.0272027	0.504609	2
tr|F1QHT9|F1QHT9_DANRE;tr|A0A0R4IKV2|A0A0R4IKV2_DANRE;tr|A0A0R4IQ70|A0A0R4IQ70_DANRE	RNA helicase (EC 3.6.4.13)	ddx19b	0	-0.041016	0.0544505	0.328202	2
tr|A0A2R8RHH0|A0A2R8RHH0_DANRE;sp|Q1MTE5|ARL3_DANRE;tr|A0A2R8QP23|A0A2R8QP23_DANRE;tr|E7F7G0|E7F7G0_DANRE;tr|A0A2R8QI61|A0A2R8QI61_DANRE;tr|Q568N2|Q568N2_DANRE	ADP ribosylation factor-like GTPase 3b	arl3b	0	-0.012554	-0.109975	0.191481	2
tr|M9MMF7|M9MMF7_DANRE;tr|I3IT31|I3IT31_DANRE;tr|A0A0R4IBJ4|A0A0R4IBJ4_DANRE;tr|A0A0R4IW73|A0A0R4IW73_DANRE;tr|M9MMC8|M9MMC8_DANRE	Immunoglobulin heavy variable 1-4	ighv1-4	0	-0.031095	-0.156633	0.24696	2
tr|F1RCB2|F1RCB2_DANRE;tr|X1WFB0|X1WFB0_DANRE	RNA helicase (EC 3.6.4.13)	ddx3b ddx3xb	0	-0.135554	-0.159191	0.109284	2
sp|Q7SXL3|TBP_DANRE;sp|Q1JPY4|TBPL2_DANRE	TATA-box-binding protein (zTBP) (TATA sequence-binding protein) (TATA-binding factor) (TATA-box factor) (zfTBF) (Transcription initiation factor TFIID TBP subunit)	tbp si:ch211-202m22.5	0	-0.400058	-0.477708	-0.0450198	2
tr|Q5U3A3|Q5U3A3_DANRE;tr|Q7T383|Q7T383_DANRE;tr|Q6DC92|Q6DC92_DANRE;tr|E9QJL7|E9QJL7_DANRE	small monomeric GTPase (EC 3.6.5.2)	zgc:92116 fb14c06 wu:fb14c06 ralab	0	-0.124637	-0.376657	-0.00524073	2
tr|A0A1D5NT07|A0A1D5NT07_DANRE	Acid phosphatase 2, lysosomal	acp2	0	-0.242494	-0.343852	-0.0252234	2
tr|A0A2R8Q8V8|A0A2R8Q8V8_DANRE;tr|A0A0R4IFQ4|A0A0R4IFQ4_DANRE	Si:ch211-207e19.2	si:ch211-207e19.2	0	-0.33546	-0.345954	0.0132263	2
tr|F1QRB8|F1QRB8_DANRE	Plasminogen activator inhibitor 1	pai-1 pai pai1 planh1 serpine1	0	-0.209757	-0.456207	0.00950594	2
tr|A0A2R8QJ20|A0A2R8QJ20_DANRE;tr|A0A2R8QB62|A0A2R8QB62_DANRE;tr|A0A2R8Q869|A0A2R8Q869_DANRE	Hook microtubule tethering protein 3	hook3	0	-0.221833	-0.286308	0.122857	2
sp|Q98874|ERH_DANRE	Enhancer of rudimentary homolog	erh e(r) zgc:86761	0	0.232088	0.432356	0.453756	3
sp|Q92005|EF1A_DANRE;tr|A0A2R8QSR4|A0A2R8QSR4_DANRE;tr|A0A2R8Q469|A0A2R8Q469_DANRE;tr|A0A0R4IE10|A0A0R4IE10_DANRE;tr|Q6P969|Q6P969_DANRE;tr|Q6DHT2|Q6DHT2_DANRE;tr|A0A2R8RKC7|A0A2R8RKC7_DANRE;tr|E9QGR4|E9QGR4_DANRE;tr|A0A2R8PXT7|A0A2R8PXT7_DANRE;tr|F1QQW9|F1QQW9_DANRE	Elongation factor 1-alpha (EF-1-alpha)	eef1a ef1a	0	0.171198	0.277878	0.29476	3
sp|P79733|RIR2_DANRE;tr|G3G7U2|G3G7U2_DANRE;tr|A0A0R4ID34|A0A0R4ID34_DANRE;tr|U3JB36|U3JB36_DANRE;tr|G3G7U3|G3G7U3_DANRE;tr|A0A0R4ILJ6|A0A0R4ILJ6_DANRE;tr|U3JAR5|U3JAR5_DANRE;tr|U3JAP5|U3JAP5_DANRE;tr|U3JB06|U3JB06_DANRE	Ribonucleoside-diphosphate reductase subunit M2 (EC 1.17.4.1) (Ribonucleotide reductase protein R2 class I) (Ribonucleotide reductase small chain) (Ribonucleotide reductase small subunit)	rrm2 r2	0	0.265448	0.523689	0.323519	3
tr|Q7ZU21|Q7ZU21_DANRE;tr|F8W534|F8W534_DANRE;tr|F8W257|F8W257_DANRE	Cyclin B1	ccnb1	0	0.133726	0.417427	0.329587	3
tr|A2BGQ1|A2BGQ1_DANRE	dihydrofolate reductase (EC 1.5.1.3)	dhfr	0	0.279882	0.472602	0.443694	3
tr|A0A0R4IC50|A0A0R4IC50_DANRE;tr|Q6DI02|Q6DI02_DANRE	Protein regulator of cytokinesis 1a	prc1a	0	0.0336943	0.61945	0.583092	3
tr|F1R202|F1R202_DANRE;sp|Q9DGE1|MK14B_DANRE;tr|F1RAA2|F1RAA2_DANRE;tr|F1QQ40|F1QQ40_DANRE	mitogen-activated protein kinase (EC 2.7.11.24)	mapk14b	0	0.0928804	0.247884	0.333226	3
sp|Q9DGJ3|NPC2_DANRE;tr|B3DFW4|B3DFW4_DANRE	NPC intracellular cholesterol transporter 2 (16.5 kDa secretory protein) (Epididymal secretory protein E1) (Niemann Pick type C2 protein homolog)	npc2	0	0.197029	0.253591	0.26632	3
tr|A0A0R4IM18|A0A0R4IM18_DANRE;tr|F1R6P1|F1R6P1_DANRE	Mesoderm induction early response 1a, transcriptional regulator	mier1a	0	0.215492	0.439023	0.335827	3
tr|Q7ZUR2|Q7ZUR2_DANRE;tr|A9JRT4|A9JRT4_DANRE	Ubiquitin-conjugating enzyme E2D 3 (Zgc:56340) (ubiquitin-conjugating enzyme E2 D3 (EC 6.3.2.19))	zgc:56340 eff fb36f02 wu:fb36f02 ube2d3	0	0.278725	0.48724	0.521289	3
tr|Q7ZVK5|Q7ZVK5_DANRE;tr|A0A0R4IAP2|A0A0R4IAP2_DANRE	Pcbp2 protein (Poly(rC)-binding protein 2)	pcbp2 fb36h02 pcbp3 wu:fb36h02 zgc:55964 pcbp2	0	-0.0375906	0.34691	0.337131	3
tr|F1QGN5|F1QGN5_DANRE;sp|Q6DRP2|GNL3_DANRE	Guanine nucleotide-binding protein-like 3	gnl3	0	0.291986	0.454768	0.271862	3
tr|A0A0R4IGB7|A0A0R4IGB7_DANRE;tr|B0S8I3|B0S8I3_DANRE;sp|Q802D3|XPO4_DANRE	Exportin-4	xpo4	0	0.070414	0.317301	0.355311	3
sp|Q7ZU42|OLA1_DANRE;tr|A0A0R4ICN9|A0A0R4ICN9_DANRE;tr|E9QI77|E9QI77_DANRE;tr|A0A2R8RWK0|A0A2R8RWK0_DANRE	Obg-like ATPase 1	ola1 zgc:55768	0	0.213536	0.316181	0.398722	3
tr|A3KQX1|A3KQX1_DANRE	Carnosine dipeptidase 2 (cytosolic non-specific dipeptidase (EC 3.4.13.18)) (cytosolic non-specific dipeptidase isoform X1)	cn2 wu:fd20d11 wu:fe17f09 zgc:92569 cndp2	0	0.278962	0.455042	0.255618	3
tr|Q7ZVF2|Q7ZVF2_DANRE;tr|A0A2R8QG82|A0A2R8QG82_DANRE;tr|A0A0R4ITW5|A0A0R4ITW5_DANRE	Glutamine synthetase (EC 6.3.1.2)	fb11d08 gso2 hm:zehn1949 im:7153900 wu:fb11d08 glulb	0	0.0648335	0.348362	0.289311	3
tr|A2BFD8|A2BFD8_DANRE;tr|A0A2R8S0F1|A0A2R8S0F1_DANRE;tr|A0A2R8QTA1|A0A2R8QTA1_DANRE	Thy-1 cell surface antigen	thy1	0	0.0616294	0.294479	0.313501	3
tr|Q6TH14|Q6TH14_DANRE;tr|E9QJI6|E9QJI6_DANRE	phosphopyruvate hydratase (EC 4.2.1.11) (2-phospho-D-glycerate hydro-lyase)	eno1 cb883 fj24f12 wu:fj24f12 eno3	0	0.187232	0.306353	0.275786	3
sp|Q8AYB8|HOP_DANRE	Homeodomain-only protein	hopx hop	0	0.074872	0.384904	0.33527	3
tr|F1Q9V3|F1Q9V3_DANRE;sp|Q7SZQ0|MBOA7_DANRE	Lysophospholipid acyltransferase 7	mboat7	0	0.276901	0.381024	0.260669	3
sp|Q6PHK6|PURB_DANRE	Transcriptional activator protein Pur-beta (Purine-rich element-binding protein B)	purb	0	0.169966	0.380194	0.290265	3
tr|Q6PHF1|Q6PHF1_DANRE	Calcium-regulated heat-stable protein 1 (calcium-regulated heat-stable protein 1 isoform X1)	wu:fc04b03 zgc:65920 carhsp1	0	0.317176	0.510718	0.400234	3
tr|A0A0R4IFR5|A0A0R4IFR5_DANRE;tr|A0A0R4IYL0|A0A0R4IYL0_DANRE;tr|A0A0R4ISA8|A0A0R4ISA8_DANRE	Phosphatidylinositol-3-phosphate phosphatase (EC 3.1.3.48) (EC 3.1.3.64)	mtmr3	0	0.210726	0.270347	0.356374	3
tr|A0A140LG92|A0A140LG92_DANRE;tr|A0A0R4IWE1|A0A0R4IWE1_DANRE	Fumarylacetoacetate hydrolase domain-containing 2A	fahd2a	0	0.233493	0.386391	0.3063	3
sp|Q7SXP4|SRS1A_DANRE;tr|E9QGF8|E9QGF8_DANRE;tr|A0A2R8Q4W3|A0A2R8Q4W3_DANRE;tr|A0A2R8Q2W1|A0A2R8Q2W1_DANRE;sp|Q6NYA0|SRS1B_DANRE;tr|E9QIC5|E9QIC5_DANRE	Serine/arginine-rich splicing factor 1A (Splicing factor, arginine/serine-rich 1) (Splicing factor, arginine/serine-rich 1A)	srsf1a sfrs1a sfrs1l zgc:66146	0	0.175331	0.288704	0.370971	3
sp|Q7T356|143BB_DANRE	14-3-3 protein beta/alpha-B	ywhabb ywhab ywhab2 zgc:64092	0	0.394977	0.515346	0.3065	3
tr|B8JM34|B8JM34_DANRE;tr|Q6NYF7|Q6NYF7_DANRE	ATP synthase-coupling factor 6, mitochondrial (ATPase subunit F6)	atp5j wu:fa66e04 zgc:77541 atp5pf	0	0.146094	0.270005	0.215409	3
tr|E9QDX8|E9QDX8_DANRE;tr|Q6PH75|Q6PH75_DANRE	Cathepsin B (EC 3.4.22.1)	ctsba	0	0.16985	0.261682	0.326462	3
tr|F1QKS4|F1QKS4_DANRE	Calnexin	canx so:0001217	0	0.199493	0.258182	0.286518	3
tr|F8W499|F8W499_DANRE;tr|Q7SXT2|Q7SXT2_DANRE	Tetraspanin	tspan7	0	0.185372	0.33535	0.379107	3
tr|Q6IQI6|Q6IQI6_DANRE	60S ribosomal protein L11	zgc:86748 rpl11	0	0.132356	0.229882	0.28203	3
tr|Q6IQP4|Q6IQP4_DANRE	RAP1A, member of RAS oncogene family (RAP1A, member of RAS oncogene family a) (ras-related protein Rap-1A) (ras-related protein Rap-1A isoform X1)	rap1a wu:fc66g06 zgc:86676 rap1aa	0	0.119042	0.36897	0.257611	3
tr|F1QG82|F1QG82_DANRE	Importin subunit alpha	kpna2	0	0.206654	0.541586	0.306031	3
tr|Q6DHT8|Q6DHT8_DANRE	Ferritin	cb141 fj01a11 fj24b11 fth fthl sb:cb141 wu:fj01a11 wu:fj24b11 fthl27 zgc:92066	0	0.344671	0.39121	0.386194	3
tr|Q66I37|Q66I37_DANRE	Nuclear casein kinase and cyclin-dependent kinase substrate 1 (Nuclear casein kinase and cyclin-dependent kinase substrate 1a) (nuclear ubiquitous casein and cyclin-dependent kinase substrate 1)	nucks1 wu:fb16a10 wu:fb16h08 wu:fb36b01 wu:fb82a01 wu:fe37f10 wu:gcd26e12 zgc:86878 nucks1a	0	0.0478093	0.500557	0.409256	3
tr|Q66I53|Q66I53_DANRE	COX17 cytochrome c oxidase assembly homolog (S. cerevisiae) (COX17 homolog, cytochrome c oxidase assembly protein) (Cox17 protein) (Cytochrome c oxidase copper chaperone COX17)	zgc:191605 zgc:103765 cox17	0	0.203765	0.517682	0.437412	3
tr|Q5U3E1|Q5U3E1_DANRE;tr|Q6DGU2|Q6DGU2_DANRE;tr|Q1LVZ0|Q1LVZ0_DANRE;tr|Q1LVZ1|Q1LVZ1_DANRE;tr|Q1LVA5|Q1LVA5_DANRE;tr|F1Q9W8|F1Q9W8_DANRE	Novel protein similar to vertebrate Ras family (RAB11a, member RAS oncogene family) (Rab11a protein) (ras-related protein Rab-11A)	wu:fi15h09 zgc:103679 rab11a rp71-25n17.1-001	0	0.164144	0.322357	0.336133	3
tr|G1K2K5|G1K2K5_DANRE;sp|Q5U3W0|CPPED_DANRE	Serine/threonine-protein phosphatase CPPED1 (EC 3.1.3.16) (Calcineurin-like phosphoesterase domain-containing protein 1)	cpped1	0	0.219378	0.355083	0.204568	3
tr|A2AWE1|A2AWE1_DANRE	Peroxiredoxin-1 (EC 1.11.1.24)	hm:zehl0637 zgc:110343 prdx1	0	0.206812	0.262537	0.281162	3
tr|A2BIQ7|A2BIQ7_DANRE;tr|A2BIQ8|A2BIQ8_DANRE;tr|X1WDX4|X1WDX4_DANRE	Zinc finger, CCHC domain-containing 8	zcchc8	0	0.0463132	0.316426	0.220857	3
tr|F1R2E0|F1R2E0_DANRE;tr|E9QEE4|E9QEE4_DANRE;tr|F8W2D3|F8W2D3_DANRE	Heterogeneous nuclear ribonucleoprotein M (heterogeneous nuclear ribonucleoprotein M isoform X1)	si:ch211-197g15.1 wu:fa10g07 wu:fa98b02 hnrnpm	0	0.106545	0.304863	0.285369	3
sp|Q5SP90|PP4R3_DANRE;tr|A0A0G2KC70|A0A0G2KC70_DANRE	Serine/threonine-protein phosphatase 4 regulatory subunit 3 (SMEK homolog 1)	smek1 si:dkey-65b13.2	0	-0.0331588	0.241235	0.21673	3
tr|Q1LX26|Q1LX26_DANRE	Si:dkey-238c7.16	si:dkey-238c7.16	0	0.210941	0.317126	0.374265	3
tr|A0A2R8Q9N3|A0A2R8Q9N3_DANRE;tr|I3ISD3|I3ISD3_DANRE;tr|I3IRZ3|I3IRZ3_DANRE;tr|F1QZC1|F1QZC1_DANRE;tr|I3ISM5|I3ISM5_DANRE;tr|A0A0R4IT73|A0A0R4IT73_DANRE;tr|U3JA78|U3JA78_DANRE;tr|A0A0R4IV43|A0A0R4IV43_DANRE;tr|A0A2R8Q4D1|A0A2R8Q4D1_DANRE;tr|A0A2R8RXA1|A0A2R8RXA1_DANRE;tr|A0A286YA75|A0A286YA75_DANRE;sp|Q642J5|RFOX1_DANRE;sp|Q7ZT82|RFX1L_DANRE	RNA-binding fox-1 homolog 3b	rbfox3b	0	0.157445	0.426479	0.34047	3
tr|A5PMS9|A5PMS9_DANRE;tr|A0A2R8QRX3|A0A2R8QRX3_DANRE;tr|A0A2R8Q6M9|A0A2R8Q6M9_DANRE	AP complex subunit beta	ap1b1	0	0.327773	0.39398	0.464217	3
sp|Q5TYQ8|ZC3HE_DANRE;tr|A0A2R8QFS7|A0A2R8QFS7_DANRE	Zinc finger CCCH domain-containing protein 14	zc3h14 si:dkey-199i12.4 zgc:136266	0	0.0621635	0.260776	0.205366	3
tr|A1L223|A1L223_DANRE;tr|E9QFQ7|E9QFQ7_DANRE;tr|E9QIB1|E9QIB1_DANRE;tr|E9QC43|E9QC43_DANRE	Cbx5 protein (Chromobox homolog 5 (HP1 alpha homolog, Drosophila)) (chromobox protein homolog 5) (chromobox protein homolog 5 isoform X1)	id:ibd2026 fc63e02 wu:fc63e02 wu:fe47g12 wu:fi03h05 zgc:158601 cbx5	0	0.153235	0.44727	0.440899	3
tr|Q6NX98|Q6NX98_DANRE	ST13 Hsp70-interacting protein (Suppression of tumorigenicity 13 (Colon carcinoma) (Hsp70 interacting protein)) (hsc70-interacting protein)	zgc:73267 wu:fd15g02 st13	0	0.174886	0.372874	0.311692	3
tr|F1Q9U9|F1Q9U9_DANRE	Nuclear receptor-binding SET domain protein 1b	nsd1b	0	0.277414	0.488962	0.394195	3
tr|A0A2R8RUH9|A0A2R8RUH9_DANRE	Microfibril-associated glycoprotein 4-like	loc566119	0	0.272999	0.431936	0.457235	3
tr|A0A2R8QA46|A0A2R8QA46_DANRE	Si:ch211-186e20.7	si:ch211-186e20.7	0	0.41119	0.667584	0.350295	3
tr|F1QGL1|F1QGL1_DANRE;tr|F1QQ92|F1QQ92_DANRE	DNA helicase (EC 3.6.4.12)	chd7	0	0.0515924	0.260899	0.260113	3
tr|E7FDU0|E7FDU0_DANRE;tr|A0A2R8QUY1|A0A2R8QUY1_DANRE	Branched chain keto acid dehydrogenase E1 subunit beta	bckdhb	0	0.337657	0.421754	0.38776	3
tr|Q1LXN9|Q1LXN9_DANRE;tr|F1QVD5|F1QVD5_DANRE;tr|F1Q9X2|F1Q9X2_DANRE;tr|A0A2R8QBC2|A0A2R8QBC2_DANRE	Si:dkeyp-34c12.1	si:dkeyp-34c12.1	0	-0.0454918	0.222638	0.225784	3
tr|A0A2R8RW11|A0A2R8RW11_DANRE;tr|E7F2K4|E7F2K4_DANRE;tr|K7DYH4|K7DYH4_DANRE;tr|K7DYN8|K7DYN8_DANRE;tr|K7DYJ9|K7DYJ9_DANRE;tr|F6NVS7|F6NVS7_DANRE	ATP synthase-coupling factor 6, mitochondrial (ATP synthase peripheral stalk subunit F6)	si:ch211-140m22.7	0	0.302974	0.359273	0.407944	3
tr|A7YT51|A7YT51_DANRE	Splicing factor 3b, subunit 2 (Zgc:136773 protein) (splicing factor 3B subunit 2)	wu:fb53c07 wu:fb93b08 sf3b2 zgc:136773	0	0.178301	0.387464	0.330115	3
tr|A0A2R8PXB7|A0A2R8PXB7_DANRE;tr|F1QNF2|F1QNF2_DANRE;tr|F8W402|F8W402_DANRE	Chromobox homolog 3a (HP1 gamma homolog, Drosophila)	cbx3a	0	0.120084	0.378472	0.29443	3
tr|B8JLQ3|B8JLQ3_DANRE;tr|F1R6L6|F1R6L6_DANRE;tr|E9QB18|E9QB18_DANRE	Nucleolin	ncl	0	0.112826	0.461922	0.292826	3
tr|F1QHE5|F1QHE5_DANRE	Proteasome 26S subunit, non-ATPase 14	psmd14	0	0.206337	0.314157	0.384955	3
tr|Q1MT52|Q1MT52_DANRE;tr|A7MD59|A7MD59_DANRE	Heme oxygenase 2a	hmox2a	0	0.171646	0.498508	0.241712	3
tr|F1RCN3|F1RCN3_DANRE;tr|A0A2R8QHN1|A0A2R8QHN1_DANRE	Si:ch211-66e2.3	si:ch211-66e2.3	0	0.164733	0.25127	0.330079	3
tr|F1QWL7|F1QWL7_DANRE;tr|A5WWL2|A5WWL2_DANRE;tr|A0A2R8PZR2|A0A2R8PZR2_DANRE;tr|A0A2R8RID8|A0A2R8RID8_DANRE;tr|A0A2R8QIA8|A0A2R8QIA8_DANRE;tr|A0A2R8QF20|A0A2R8QF20_DANRE;tr|A0A2R8Q7H3|A0A2R8Q7H3_DANRE;tr|A8DZC2|A8DZC2_DANRE;tr|A0A0H2UJM6|A0A0H2UJM6_DANRE;tr|A0A2R8QAZ1|A0A2R8QAZ1_DANRE;tr|A0A0R4IIT7|A0A0R4IIT7_DANRE;tr|A0A0R4IXH9|A0A0R4IXH9_DANRE;tr|A0A0G2KES1|A0A0G2KES1_DANRE;tr|A0A286Y9B6|A0A286…	Zinc finger protein 1144	znf1144	0	0.0385898	0.36207	0.437395	3
tr|A0A2R8S024|A0A2R8S024_DANRE;tr|A0A0R4IKF9|A0A0R4IKF9_DANRE	Transmembrane protein 63Ba	tmem63ba	0	0.138971	0.202835	0.265952	3
tr|U3JAV2|U3JAV2_DANRE	NHL repeat-containing 2	nhlrc2	0	0.239624	0.453582	0.497052	3
tr|F1RB66|F1RB66_DANRE;tr|E9QE51|E9QE51_DANRE;tr|E9QBN1|E9QBN1_DANRE	TPX2 microtubule nucleation factor	tpx2	0	0.038229	0.265708	0.222682	3
tr|Q7ZVR4|Q7ZVR4_DANRE;tr|F1QM86|F1QM86_DANRE;tr|Q6IQ71|Q6IQ71_DANRE	Cbx1a protein (Chromobox homolog 1a (HP1 beta homolog Drosophila))	cbx1a	0	0.0519224	0.365989	0.272311	3
tr|Q1LUB0|Q1LUB0_DANRE;tr|Q6TLG9|Q6TLG9_DANRE;tr|Q5U3R3|Q5U3R3_DANRE	Protein tyrosine phosphatase 4A2b	ptp4a2b	0	0.242302	0.466503	0.351208	3
tr|F1Q8Q6|F1Q8Q6_DANRE	Triokinase/FMN cyclase (EC 4.6.1.15) (Bifunctional ATP-dependent dihydroxyacetone kinase/FAD-AMP lyase (cyclizing))	tkfc	0	0.183526	0.262352	0.240577	3
tr|Q7T2C8|Q7T2C8_DANRE;tr|A0A0R4IPH8|A0A0R4IPH8_DANRE	thioredoxin-disulfide reductase (EC 1.8.1.9)	txnrd1 txnrd3	0	0.127962	0.243608	0.279983	3
tr|Q7ZTS8|Q7ZTS8_DANRE;tr|F1QM02|F1QM02_DANRE;tr|E9QCY7|E9QCY7_DANRE	ELAV-like protein	elavl1 elavl1a	0	0.201454	0.378867	0.365526	3
tr|Q90WA5|Q90WA5_DANRE	Protein disulfide-isomerase A6 (EC 5.3.4.1)	pdip5 pdia6	0	0.207231	0.37155	0.235507	3
tr|A0A0G2L9C0|A0A0G2L9C0_DANRE	WD_REPEATS_REGION domain-containing protein		0	0.143854	0.282645	0.33608	3
tr|A2CE73|A2CE73_DANRE;tr|Q6NW56|Q6NW56_DANRE;tr|A0A0R4ISK8|A0A0R4ISK8_DANRE	KH domain containing, RNA binding, signal transduction associated 1a isoform X1 (KH domain-containing, RNA-binding, signal transduction-associated 1a)	p62 fj90g10 khdrbs1 wu:fa18g12 wu:fa56c01 wu:fc91b01 wu:fj90g10 zgc:113899 khdrbs1a	0	0.207893	0.50819	0.590855	3
tr|Q6NUZ3|Q6NUZ3_DANRE;tr|F1QY96|F1QY96_DANRE;tr|F6NN54|F6NN54_DANRE	Synaptotagmin binding, cytoplasmic RNA interacting protein (heterogeneous nuclear ribonucleoprotein Q)	nsap1 wu:fe02c03 wu:fe47h09 syncrip	0	0.155116	0.755456	0.829885	3
tr|Q7ZUL1|Q7ZUL1_DANRE	Monocarboxylate transporter 1 (Solute carrier family 16 member 1)	slc16a1 cb517 mct1a zgc:55682 slc16a1b	0	0.420335	0.630711	0.505941	3
tr|A8DZ70|A8DZ70_DANRE	Metadherin a	mtdha	0	0.559421	0.828954	0.553861	3
sp|Q7SXM7|PRP31_DANRE	U4/U6 small nuclear ribonucleoprotein Prp31 (Pre-mRNA-processing factor 31)	prpf31	0	0.191212	0.350185	0.457412	3
tr|F1R5W4|F1R5W4_DANRE;tr|F1QLM7|F1QLM7_DANRE	Glutaredoxin (thioltransferase)	glrx so:0001217	0	0.358356	0.586748	0.443859	3
tr|Q5U3D2|Q5U3D2_DANRE;tr|E9QDC3|E9QDC3_DANRE	Eukaryotic Translation initiation factor 4E-binding protein 3 (Zgc:103720)	zgc:103720 eif4ebp3	0	0.436308	0.573016	0.609922	3
tr|A9JRX9|A9JRX9_DANRE	Nitric oxide-associated 1 (Zgc:175125 protein) (nitric oxide-associated protein 1)	noa1 so:0001217 zgc:175125	0	0.378168	0.517454	0.581418	3
tr|F6P805|F6P805_DANRE	Ankyrin repeat domain 24	ankrd24	0	0.881816	1.1458	1.05784	3
tr|E7F225|E7F225_DANRE;tr|A4QN90|A4QN90_DANRE	Zgc:163061	zgc:163061	0	0.351155	0.886152	0.806565	3
tr|A0A0R4ICD2|A0A0R4ICD2_DANRE;tr|E7F9D9|E7F9D9_DANRE	Si:ch73-308l14.2	tcof1	0	0.656881	0.799566	0.785524	3
tr|X1WHB2|X1WHB2_DANRE	DEAD-box helicase 3 X-linked b	pl10 ddx3xb	0	0.535087	0.825786	0.51276	3
tr|Q1LVD5|Q1LVD5_DANRE;tr|Q1LVD6|Q1LVD6_DANRE	Transcription initiation factor TFIID subunit 10	taf10	0	0.63582	0.424448	0.589432	3
tr|F1QK92|F1QK92_DANRE	Ubiquinol-cytochrome c reductase complex assembly factor 1	uqcc1	0	0.604996	0.738173	0.516358	3
tr|F1QCG6|F1QCG6_DANRE;tr|A0A1L1QZG3|A0A1L1QZG3_DANRE;tr|F1QDR6|F1QDR6_DANRE;tr|A0A0G2L6X3|A0A0G2L6X3_DANRE;tr|A0A2R8Q6E9|A0A2R8Q6E9_DANRE;tr|F1QAS7|F1QAS7_DANRE;tr|F1Q579|F1Q579_DANRE;tr|A0A2R8QM07|A0A2R8QM07_DANRE	Adhesion G protein-coupled receptor L3	adgrl3.1	0	0.816484	1.59919	1.81018	3
sp|Q90XF2|KPCI_DANRE;tr|B0S4T7|B0S4T7_DANRE	Protein kinase C iota type (EC 2.7.11.13) (Atypical protein kinase C-lambda/iota) (aPKC-lambda/iota) (Heart and soul protein) (nPKC-iota)	prkci hal	0	-0.0865272	0.138662	0.185115	3
tr|F1QFJ8|F1QFJ8_DANRE	heterogeneous nuclear ribonucleoprotein H1, like	zgc:55399 fb19a06 wu:fb19a06 zgc:85960 hnrnph1l	0	0.0671266	0.25533	0.301026	3
tr|Q6NXC1|Q6NXC1_DANRE	RNA-binding motif protein 4.3 (Zgc:56141) (uncharacterized protein LOC406277)	zgc:56141 zgc:77000 rbm4.3	0	-0.160904	0.120376	0.0922426	3
tr|F1QT45|F1QT45_DANRE	Pinin	pnn	0	-0.0806991	0.228821	0.127583	3
tr|A0A0R4IR57|A0A0R4IR57_DANRE	Integrin beta	itgb1b	0	0.0385383	0.277857	0.344913	3
tr|Q1L8M7|Q1L8M7_DANRE;tr|F6P528|F6P528_DANRE	Transmembrane protein 209	tmem209	0	-0.0418176	0.264412	0.347277	3
sp|Q9PVK5|LDHA_DANRE	L-lactate dehydrogenase A chain (LDH-A) (EC 1.1.1.27)	ldha	0	0.187959	0.269172	0.185361	3
tr|Q6DRP3|Q6DRP3_DANRE	SNW domain-containing protein 1	skiip fb37b08 wu:fb37b08 zgc:123090 snw1	0	0.0571567	0.425833	0.180437	3
tr|F1R6T0|F1R6T0_DANRE;tr|F1QLG2|F1QLG2_DANRE	Metastasis-associated 1 family, member 2	mta2	0	0.185713	0.314025	0.22909	3
tr|A0A2R8Q239|A0A2R8Q239_DANRE;tr|F1QUU4|F1QUU4_DANRE;tr|X1WGS5|X1WGS5_DANRE;tr|X1WF81|X1WF81_DANRE	Zona pellucida protein C	zpcx	0	0.127909	0.348649	0.146827	3
tr|A0A2R8QRI6|A0A2R8QRI6_DANRE;tr|F1QJ75|F1QJ75_DANRE;tr|H0WF81|H0WF81_DANRE	NADH-cytochrome b5 reductase (EC 1.6.2.2)	cyb5r1	0	0.313036	0.302844	0.232827	3
tr|Q502K8|Q502K8_DANRE;tr|Q32PU2|Q32PU2_DANRE;tr|Q4F876|Q4F876_DANRE;tr|Q7T303|Q7T303_DANRE	Calponin	cnn3b	0	0.0969859	0.308876	0.136263	3
sp|Q5RGJ5|C19L1_DANRE	CWF19-like protein 1	cwf19l1 si:ch211-234f20.6 zgc:153338	0	0.0942538	0.284872	0.207899	3
tr|A0A2R8QLV3|A0A2R8QLV3_DANRE;tr|Q5RHV1|Q5RHV1_DANRE;tr|Q7ZW13|Q7ZW13_DANRE	Transportin 3	tnpo3	0	-0.0238734	0.272063	0.106802	3
tr|F1QE09|F1QE09_DANRE;sp|Q7SYJ9|SPAG7_DANRE	Sperm-associated antigen 7 homolog	spag7 so:0001217	0	0.165494	0.337299	0.225754	3
tr|Q7ZUY2|Q7ZUY2_DANRE;tr|E7F7R8|E7F7R8_DANRE	Cox4 neighbor (ER membrane protein complex subunit 8)	cox4nb fb54g02 noc4 wu:fb54g02 zgc:56331 emc8 so:0001217	0	0.169672	0.263968	0.135791	3
tr|Q504C0|Q504C0_DANRE;tr|E7EZW7|E7EZW7_DANRE	Ubiquitin carboxyl-terminal hydrolase (EC 3.4.19.12)	im:6908825 zgc:109963 uchl3 so:0001217	0	0.199185	0.300414	0.234407	3
tr|A0A2R8QED9|A0A2R8QED9_DANRE;tr|A0A2R8QKB5|A0A2R8QKB5_DANRE;tr|A0A2R8QEC4|A0A2R8QEC4_DANRE;tr|A0A2R8RT75|A0A2R8RT75_DANRE;tr|E7FD42|E7FD42_DANRE;tr|A0A2R8RUX3|A0A2R8RUX3_DANRE;tr|X1WCN4|X1WCN4_DANRE	EH domain-binding protein 1	ehbp1	0	0.00324691	0.266979	0.0935423	3
tr|A0A0R4IBM5|A0A0R4IBM5_DANRE;tr|Q4V8W8|Q4V8W8_DANRE	Smad nuclear-interacting protein	snip1	0	0.150921	0.318315	0.173168	3
tr|A0A2R8QJG7|A0A2R8QJG7_DANRE;tr|F1RDE6|F1RDE6_DANRE;tr|A0A286Y9U6|A0A286Y9U6_DANRE;tr|A0A2R8Q8E4|A0A2R8Q8E4_DANRE;tr|A0A2R8QEZ8|A0A2R8QEZ8_DANRE;tr|A0A2R8PW01|A0A2R8PW01_DANRE;tr|X1WCP3|X1WCP3_DANRE;tr|A0A2R8QNN7|A0A2R8QNN7_DANRE	Phospholipid-transporting ATPase (EC 7.6.2.1)	atp8a2	0	0.145009	0.269406	0.128423	3
tr|B8JKI9|B8JKI9_DANRE;tr|E7F448|E7F448_DANRE	FERM domain-containing kindlin 3a	fermt3a	0	0.0942177	0.286752	0.160389	3
tr|Q8QGV5|Q8QGV5_DANRE	Lipocalin-type prostaglandin D synthase-like protein (Prostaglandin D2 synthase b, tandem duplicate 1) (Ptgds protein) (prostaglandin D2 synthase, brain precursor (EC 5.3.99.2))	ptgds hm:zeh0800 ptgdsb wu:fb10b10 wu:fb11h03 ptgdsb.1	0	0.491889	0.662229	0.363284	4
tr|E7F4Q5|E7F4Q5_DANRE	NADH dehydrogenase [ubiquinone] 1 beta subcomplex subunit 1 (Complex I-MNLL) (NADH-ubiquinone oxidoreductase MNLL subunit)	ndufb1	0	0.80228	1.1158	0.632248	4
sp|Q568V3|FBX50_DANRE	F-box only protein 50 (NCC receptor protein 1) (NCCRP-1) (Non-specific cytotoxic cell receptor protein 1)	nccrp1 si:dkey-85k8.6 wu:fa93e02 wu:fb12f07 zgc:122987	0	0.217369	0.29781	0.083934	4
tr|A0A2R8Q0D6|A0A2R8Q0D6_DANRE;tr|A0A2R8Q3W8|A0A2R8Q3W8_DANRE;tr|F1Q6K8|F1Q6K8_DANRE;tr|U3JAA5|U3JAA5_DANRE;tr|A9JRQ4|A9JRQ4_DANRE	Supervillin a	svila	0	0.139232	0.297552	-0.141783	4
tr|Q9I9N0|Q9I9N0_DANRE;tr|F1QEQ3|F1QEQ3_DANRE	Dap1b (Death-associated protein 1b) (death-associated protein-like 1) (death-associated protein-like 1 isoform X1) (death-associated protein-like 1-B)	hm:zeh0189 cb369 loc101885164 zgc:136540 dap1b	0	0.0688083	0.149954	-0.36904	4
sp|Q66I22|SRRT_DANRE;tr|A0A0R4IM33|A0A0R4IM33_DANRE	Serrate RNA effector molecule homolog (Arsenite-resistance protein 2)	srrt ars2 ch211-283g2.4	0	0.145581	0.297453	0.126616	4
tr|A0A2R8QR15|A0A2R8QR15_DANRE;tr|A0A286Y9P5|A0A286Y9P5_DANRE;tr|A0A2R8QM53|A0A2R8QM53_DANRE;tr|A0A2R8Q844|A0A2R8Q844_DANRE;tr|A0A2R8Q206|A0A2R8Q206_DANRE;tr|B0R0Q2|B0R0Q2_DANRE;tr|Q1LWJ4|Q1LWJ4_DANRE;tr|A0A0R4IGP2|A0A0R4IGP2_DANRE	Tyrosine-protein kinase receptor (EC 2.7.10.1)	igf1ra	0	0.0855827	0.355147	-0.0199807	4
tr|Q7ZV18|Q7ZV18_DANRE;tr|A0A2R8RWS3|A0A2R8RWS3_DANRE	Placental syntaxin 4A (Syntaxin-4) (Zgc:56272)	si:dkey-220f10.3 stx4a wu:fc08c10 zgc:56272 stx4 so:0001217	0	0.203006	0.388067	-0.0520469	4
tr|Q7ZUC1|Q7ZUC1_DANRE	Vesicle-associated membrane protein 8 (Endobrevin) (vesicle-associated membrane protein 8)	wu:fa18d07 zgc:56588 vamp8 so:0001217	0	0.198159	0.0900943	-0.150995	4
tr|F1QEZ7|F1QEZ7_DANRE	E2f-associated phosphoprotein	eapp	0	-0.157034	0.1901	-0.00486357	4
tr|F1QDJ9|F1QDJ9_DANRE	Signal recognition particle subunit SRP72	srp72	0	-0.0222978	0.0914991	-0.229675	4
tr|A0A2R8QCN1|A0A2R8QCN1_DANRE;tr|I3IRW9|I3IRW9_DANRE;tr|A0A2R8S0L3|A0A2R8S0L3_DANRE;tr|Q1ED17|Q1ED17_DANRE	DNA topoisomerase I (EC 5.6.2.1) (DNA topoisomerase 1)	zgc:173742	0	0.0977681	0.264123	0.0994942	4
sp|A3KP48|F162B_DANRE;tr|F1QIC6|F1QIC6_DANRE	Protein FAM162B	fam162b zgc:162943	0	0.369751	0.582868	0.121417	4
tr|Q6NWK3|Q6NWK3_DANRE	RAN-binding protein 1 (Ranbp1 protein) (ran-specific GTPase-activating protein)	hm:zeh1094 wu:fa96a09 wu:fj39g07 zeh1094 zgc:85649 ranbp1	0	0.187476	0.371728	0.107762	4
tr|A0A0R4ILS8|A0A0R4ILS8_DANRE	HSPA (heat shock 70kDa)-binding protein, cytoplasmic cochaperone 1	hspbp1	0	0.128632	0.202987	-0.202685	4
tr|Q803X7|Q803X7_DANRE	Nap1l1 protein (Nucleosome assembly protein 1, like 1) (nucleosome assembly protein 1-like 1)	cb716 sb:cb13 wu:fb83g07 nap1l1	0	0.408173	0.554641	0.221729	4
tr|Q8JFW7|Q8JFW7_DANRE	Endoplasmic reticulum transmembrane protein	bcap31 bz30i22.4-001	0	0.180581	0.358738	0.013062	4
tr|Q7ZVX4|Q7ZVX4_DANRE;tr|F1QBP2|F1QBP2_DANRE	Ras-related protein Rab-14	wu:fj47f07 cb731 fc26g11 fj47f07 fj68a01 wu:fc26g11 wu:fj68a01 rab14	0	0.195296	0.313976	0.0941145	4
tr|Q7ZUW4|Q7ZUW4_DANRE;tr|Q6P5M5|Q6P5M5_DANRE	ADP-ribosylation factor	cb445 cb789 sb:cb445 wu:fa06c04 wu:fb16f02 arf5 dkey-238c7.10-001 so:0001217	0	0.260893	0.302492	0.147861	4
sp|Q90Z10|RL13_DANRE;tr|A0A0R4IUM6|A0A0R4IUM6_DANRE	60S ribosomal protein L13	rpl13	0	0.221529	0.402928	0.107643	4
sp|Q6DGW9|TMCO1_DANRE	Calcium load-activated calcium channel (CLAC channel) (Transmembrane and coiled-coil domain-containing protein 1)	tmco1	0	0.198512	0.267272	-0.0103813	4
tr|Q7ZU43|Q7ZU43_DANRE	Carboxypeptidase vitellogenic-like (Carboxypeptidase, vitellogenic-like) (probable serine carboxypeptidase CPVL precursor (EC 3.4.16.-))	cb1084 wu:fb69d02 cpvl	0	0.263403	0.43411	0.155633	4
sp|F6P6X0|UBAP1_DANRE	Ubiquitin-associated protein 1 (UBAP-1)	ubap1	0	0.00716534	0.390594	-0.122699	4
tr|B8JLG2|B8JLG2_DANRE;tr|A8KC28|A8KC28_DANRE;tr|A0A0R4ISS9|A0A0R4ISS9_DANRE	Protein C (inactivator of coagulation factors Va and VIIIa), a	proca	0	0.0796816	0.134	-0.214144	4
tr|Q6PBY8|Q6PBY8_DANRE	S-phase kinase-associated protein 1	skp1a zgc:73186 skp1	0	0.176194	0.350575	0.0677658	4
sp|Q6NXD2|CHM2B_DANRE;tr|B0UXH0|B0UXH0_DANRE;tr|A0A2R8PYZ7|A0A2R8PYZ7_DANRE;tr|M9MMC0|M9MMC0_DANRE	Charged multivesicular body protein 2b (Chromatin-modifying protein 2b) (CHMP2b)	chmp2b si:ch211-106g5.3 zgc:77025	0	0.0858157	0.238885	-0.11895	4
sp|Q6PBK3|RS28_DANRE;tr|X1WC82|X1WC82_DANRE	40S ribosomal protein S28	rps28 zgc:73367	0	0.0757767	0.212484	-0.192292	4
tr|E7F1Q8|E7F1Q8_DANRE;tr|E9QDE6|E9QDE6_DANRE;tr|Q6P937|Q6P937_DANRE;tr|A0A286Y9F1|A0A286Y9F1_DANRE	Clathrin light chain	wu:fb61d08 wu:fj48d06 zgc:73358 clta	0	0.28191	0.383495	0.176406	4
sp|Q6PBA2|LS12A_DANRE	Protein LSM12 homolog A	lsm12a lsm12	0	0.0958999	0.222848	-0.131582	4
sp|Q6P5L3|RL19_DANRE	60S ribosomal protein L19	rpl19 zgc:77733	0	0.164735	0.306268	-0.0447019	4
tr|F1QX42|F1QX42_DANRE;tr|F1QVV4|F1QVV4_DANRE	Cleavage and polyadenylation specificity factor subunit 2 (Cleavage and polyadenylation specificity factor 100 kDa subunit)	cpsf2 so:0001217	0	0.106324	0.177962	-0.22751	4
tr|A5WV37|A5WV37_DANRE;tr|Q6DGL1|Q6DGL1_DANRE	Myeloid-derived growth factor	mydgf	0	0.235669	0.342692	0.0635938	4
tr|F1QDF4|F1QDF4_DANRE;sp|Q6DGP7|LYRM1_DANRE;tr|F1QXW4|F1QXW4_DANRE	LYR motif-containing protein 1	lyrm1	0	0.0102166	0.146388	-0.175078	4
tr|Q6DBW5|Q6DBW5_DANRE	U6 snRNA-associated Sm-like protein LSm1	zgc:101136 lsm1 lsm1 so:0001217	0	0.138228	0.38749	0.0826089	4
sp|Q6DEN0|UFC1_DANRE	Ubiquitin-fold modifier-conjugating enzyme 1 (Ufm1-conjugating enzyme 1)	ufc1 dkey-71l1.2 zgc:100800	0	0.222644	0.437888	-0.0415302	4
sp|Q66L58|VAC14_DANRE;tr|A0A0R4ITZ2|A0A0R4ITZ2_DANRE	Protein VAC14 homolog	vac14 zgc:100945	0	0.157863	0.280231	-0.156372	4
tr|Q5U3I3|Q5U3I3_DANRE	Secretory carrier-associated membrane protein (Secretory carrier membrane protein)	zgc:103488 scamp3 zgc:103488	0	0.242807	0.125235	-0.269685	4
sp|Q1LVS8|SVOPL_DANRE;tr|A0A2R8Q7R1|A0A2R8Q7R1_DANRE	Putative transporter SVOPL (SVOP-like protein)	svopl si:dkeyp-27e10.2 zgc:101741	0	0.253192	0.444703	0.104586	4
sp|Q5BKW8|SIM12_DANRE	Small integral membrane protein 12	smim12 si:ch73-31g16.1 zgc:103571	0	0.0670182	0.193353	-0.13022	4
tr|F6NMN3|F6NMN3_DANRE	Serine/threonine-protein phosphatase (EC 3.1.3.16)	ppp5c	0	0.187347	0.319213	0.102284	4
tr|Q561Y1|Q561Y1_DANRE	26S proteasome non-ATPase regulatory subunit 4	psmd4 im:6912672 wu:fc68c04 zgc:110247 psmd4b so:0001217	0	0.0536359	0.249188	-0.176835	4
tr|A0A0R4IYR2|A0A0R4IYR2_DANRE;tr|A0A0J9YJF2|A0A0J9YJF2_DANRE;tr|A0A0J9YJ53|A0A0J9YJ53_DANRE	NAD(P)-dependent steroid dehydrogenase-like	nsdhl	0	0.202759	0.34783	0.0386286	4
tr|Q502F6|Q502F6_DANRE	Zgc:112271 (Zgc:112271 protein) (bolA-like protein 2)	zgc:112271	0	0.0781315	0.209942	-0.127535	4
sp|Q1LYB6|ATF1B_DANRE	ATPase inhibitor B, mitochondrial (ATP synthase F1 subunit epsilon B) (Inhibitor of F(1)F(o)-ATPase B) (IF(1) B) (IF1 B)	atp5if1b atpib atpif1b si:ch211-15d5.5 zgc:153321	0	0.185524	0.238286	-0.157912	4
tr|Q5TYP3|Q5TYP3_DANRE	Si:dkey-51e6.1	si:dkey-51e6.1	0	0.20909	0.183354	-0.121451	4
tr|A7YY99|A7YY99_DANRE	ATP synthase subunit e, mitochondrial	atp5ia atp5mea so:0001217 zgc:171560	0	0.156043	0.451343	-0.0540307	4
tr|Q803R3|Q803R3_DANRE	Tyrosine-protein phosphatase non-receptor type (EC 3.1.3.48)	ptpn2l cb806 ptp-1b ptpn2 wu:fc10h07 zgc:55339 zgc:76973 ptpn2b	0	-0.141643	0.269468	-0.167814	4
tr|E7FD23|E7FD23_DANRE;tr|X1WFU9|X1WFU9_DANRE	Si:dkey-276j7.1	si:dkey-276j7.1	0	0.226885	0.324857	0.000450318	4
sp|A8CVX7|TTLL6_DANRE;tr|A0A2R8RLZ3|A0A2R8RLZ3_DANRE;tr|F1Q6Z2|F1Q6Z2_DANRE	Tubulin polyglutamylase ttll6 (EC 6.3.2.-) (Protein polyglutamylase TTLL6) (Tubulin tyrosine ligase-like family member 6)	ttll6	0	0.131736	0.465584	-0.201387	4
tr|A8Y5T2|A8Y5T2_DANRE;tr|A8Y5T3|A8Y5T3_DANRE;tr|B3DKE3|B3DKE3_DANRE	Zgc:195245	zgc:195245	0	0.109956	0.170987	-0.211932	4
sp|A8E7D3|COX14_DANRE;tr|L7MTQ8|L7MTQ8_DANRE	Cytochrome c oxidase assembly protein COX14 homolog	si:dkey-222f2.8	0	0.137899	0.373266	-0.0467316	4
tr|E7FD56|E7FD56_DANRE;tr|A0A0R4IYB7|A0A0R4IYB7_DANRE	N-alpha-acetyltransferase 25, NatB auxiliary subunit	naa25	0	0.131031	0.304987	-0.0854522	4
tr|Q3B7P7|Q3B7P7_DANRE;tr|B0R193|B0R193_DANRE;tr|A0A0N4STS4|A0A0N4STS4_DANRE;tr|A0A2R8RR55|A0A2R8RR55_DANRE;tr|B0R189|B0R189_DANRE;tr|F1QHN6|F1QHN6_DANRE;tr|A0A0N4SUD2|A0A0N4SUD2_DANRE	Ubiquitin-60S ribosomal protein L40	wu:fa91f08 zgc:123344 uba52	0	0.274167	0.624129	-0.158886	4
tr|A8KC40|A8KC40_DANRE	Protoporphyrinogen oxidase (EC 1.3.3.4)	ppox so:0001217	0	0.054905	0.218163	-0.118182	4
tr|F1R6L3|F1R6L3_DANRE;tr|Q7ZUQ9|Q7ZUQ9_DANRE;tr|F1R6L4|F1R6L4_DANRE	Cold-inducible RNA-binding protein b	cirbpb	0	0.105948	0.249419	-0.0915529	4
sp|Q1RLQ5|DIK1A_DANRE	Divergent protein kinase domain 1A (Protein FAM69A)	dipk1a fam69a zgc:136922	0	0.318849	0.696264	0.23184	4
tr|E9QGU1|E9QGU1_DANRE;tr|F1R8M2|F1R8M2_DANRE	Zgc:153901	ftcdnl1	0	0.0970452	0.316174	-0.125893	4
tr|A0JMC5|A0JMC5_DANRE;tr|A9C3W4|A9C3W4_DANRE	Transmembrane protein 51A (Zgc:152859)	zgc:152859 im:7148815 wu:fj97e11 tmem51a so:0001217	0	0.0547201	0.072012	-0.276938	4
tr|F1R9M8|F1R9M8_DANRE	Presenilins-associated rhomboid-like protein, mitochondrial	parl	0	0.177576	0.247742	-0.137564	4
tr|Q7ZUQ1|Q7ZUQ1_DANRE	Cell division control protein 42 homolog (EC 3.6.5.2)	cdc42 wu:fi33d02 zgc:55427 zgc:86687 cdc42l	0	0.455109	0.449076	0.181746	4
tr|E9QJJ5|E9QJJ5_DANRE;sp|Q6NZ09|ADRM1_DANRE;tr|A8WGS1|A8WGS1_DANRE;tr|E9QIC6|E9QIC6_DANRE;tr|E9QHX7|E9QHX7_DANRE	ADRM1 26S proteasome ubiquitin receptor	adrm1	0	0.167214	0.296205	-0.0186629	4
tr|F1QWD3|F1QWD3_DANRE	Nuclear autoantigenic sperm protein (histone-binding)	nasp	0	0.185617	0.170633	-0.210817	4
tr|F8W5J3|F8W5J3_DANRE;tr|F1QMC3|F1QMC3_DANRE;tr|F8W5G2|F8W5G2_DANRE;tr|F8W5Z6|F8W5Z6_DANRE	Septin	sept7b septin7b	0	0.108733	0.108409	-0.236273	4
tr|E9QD20|E9QD20_DANRE;tr|A0A140LGF9|A0A140LGF9_DANRE	Ribonuclease H2, subunit C	rnaseh2c	0	0.205995	0.32222	0.0555585	4
tr|B3DHF5|B3DHF5_DANRE	Zgc:194246 (synaptonemal complex central element protein 3)	loc100005931 zgc:194234 zgc:194246 so:0001217 syce3	0	0.237792	0.565082	-0.0164885	4
tr|E7FGB9|E7FGB9_DANRE	Si:ch73-173p19.1	si:ch73-173p19.1	0	0.247011	0.263169	-0.282004	4
tr|A0A0R4ICH5|A0A0R4ICH5_DANRE	Si:dkeyp-46h3.8	si:dkeyp-46h3.8	0	0.497022	0.325	-0.243725	4
tr|A0A2R8Q4Z2|A0A2R8Q4Z2_DANRE	Receptor-interacting serine/threonine-protein kinase 2-like	loc110437957	0	0.388535	0.490022	0.218566	4
tr|A0A2R8PZC2|A0A2R8PZC2_DANRE;tr|E7FF11|E7FF11_DANRE;tr|F8W3S9|F8W3S9_DANRE	Serine protease inhibitor 2.1-like	loc110439158	0	0.33398	0.497891	0.0496383	4
tr|E7F173|E7F173_DANRE;tr|Q7ZVL1|Q7ZVL1_DANRE	Oxysterol-binding protein	osbpl2b	0	0.314031	0.446974	0.154756	4
tr|Q1LWU6|Q1LWU6_DANRE;tr|Q1LU98|Q1LU98_DANRE;tr|I3IRZ9|I3IRZ9_DANRE	Geminin DNA replication inhibitor (Geminin, DNA replication inhibitor)	gmnn-2 gmnn ch211-81e5.2-001-2	0	0.00598867	0.397876	-0.0201827	4
tr|A0A0R4IF25|A0A0R4IF25_DANRE;sp|Q7ZVM1|WASC5_DANRE	WASH complex subunit 5 (WASH complex subunit strumpellin)	washc5	0	0.0773779	0.373069	0.0195314	4
tr|Q499A8|Q499A8_DANRE;tr|Q5RHR0|Q5RHR0_DANRE	Poly [ADP-ribose] polymerase 1 (PARP-1) (EC 2.4.2.30) (ADP-ribosyltransferase diphtheria toxin-like 1) (ARTD1) (DNA ADP-ribosyltransferase PARP1) (EC 2.4.2.-) (NAD(+) ADP-ribosyltransferase 1) (ADPRT 1) (Poly [ADP-ribose] polymerase) (EC 2.4.2.30) (Poly[ADP-ribose] synthase 1) (Protein poly-ADP-ribosyltransferase PARP1) (EC 2.4.2.-)	parp1	0	0.177621	0.293136	0.0485438	4
tr|B0S6K4|B0S6K4_DANRE	Mitochondrial ribosomal protein S14 (Novel protein similar to vertebrate mitochondrial ribosomal protein S14 (MRPS14, zgc:153664))	dkey-4i23.4 mrps14 dkey-4i23.4-001	0	0.116627	0.123746	-0.215457	4
tr|B8JJ35|B8JJ35_DANRE;CON__P21752	Thymosin beta	tbeta-b tmsb5	0	0.462344	0.744174	0.141979	4
tr|A0A2R8Q534|A0A2R8Q534_DANRE;tr|Q6P2U7|Q6P2U7_DANRE	Na(+)/H(+) exchange regulatory cofactor NHE-RF	slc9a3r1a	0	0.151461	0.50839	0.130048	4
tr|A0A2R8PWV9|A0A2R8PWV9_DANRE;tr|A0A2R8QR97|A0A2R8QR97_DANRE;tr|A0A140LGT9|A0A140LGT9_DANRE	Si:ch211-132p1.4	lect2.3	0	0.121667	0.278609	-0.128328	4
tr|A0A286YA64|A0A286YA64_DANRE;tr|F1REC2|F1REC2_DANRE;tr|F1QUG1|F1QUG1_DANRE	Septin	sept7a septin7a	0	0.130274	0.208288	-0.144552	4
tr|A0A2R8Q981|A0A2R8Q981_DANRE;tr|D2CRG0|D2CRG0_DANRE	Three-finger protein 5	loc100003647	0	0.00404989	0.203626	-0.238674	4
tr|F1QV64|F1QV64_DANRE;tr|F1QDR0|F1QDR0_DANRE	Ubiquitin-associated protein 2a	ubap2a	0	-0.136128	0.205154	-0.21951	4
tr|E9QFU8|E9QFU8_DANRE;tr|E9QCQ6|E9QCQ6_DANRE;tr|Q5RHB8|Q5RHB8_DANRE	Branched-chain-amino-acid aminotransferase (EC 2.6.1.42)	bcat2	0	-0.1606	-0.321746	-0.0855997	5
tr|A0A2R8QBF3|A0A2R8QBF3_DANRE;tr|F1Q6M9|F1Q6M9_DANRE	Capicua transcriptional repressor b	cicb	0	-0.612463	-0.656764	-1.23734	5
tr|B8JKQ1|B8JKQ1_DANRE	ESF1, nucleolar pre-rRNA-processing protein, homolog (S. cerevisiae)	esf1	0	-0.77342	-1.03954	-0.741714	5
tr|F1QGH5|F1QGH5_DANRE;tr|A8DZA0|A8DZA0_DANRE	RNA-binding motif protein 25b	rbm25b	0	-0.339504	-0.29073	-0.379572	5
tr|B0S6K2|B0S6K2_DANRE	Serine/threonine-protein kinase PLK (EC 2.7.11.21) (Polo-like kinase)	plk3 dkey-4i23.3-001	0	-0.70951	-0.924061	-0.911421	5
tr|A0A0R4IDI3|A0A0R4IDI3_DANRE;tr|A2CEW3|A2CEW3_DANRE	Fibronectin	fn1b so:0001217	0	-0.354062	-0.629064	-0.845248	5
tr|Q6PBJ9|Q6PBJ9_DANRE	60S acidic ribosomal protein P2	rpp1 wu:fb05g05 wu:fj30h02 zgc:73372 rplp2	0	-0.402041	-0.50922	-0.313383	5
tr|F1R008|F1R008_DANRE	Actin-related protein 10	actr10	0	-0.579264	-0.643902	-0.764767	5
tr|Q6P5M1|Q6P5M1_DANRE	Platelet-derived growth factor receptor-like protein	pdgfrl so:0001217	0	-0.415041	-0.889864	-0.8388	5
tr|B8A6G0|B8A6G0_DANRE	Calpain 1, (mu/I) large subunit a (calpain-11 isoform X1)	capn1 zgc:63788 capn1a	0	-0.50844	-0.425644	-0.3824	5
tr|F1R9Y7|F1R9Y7_DANRE;sp|Q6PFP6|NDOR1_DANRE	NADPH-dependent diflavin oxidoreductase 1 (EC 1.18.1.-) (NADPH-dependent FMN and FAD-containing oxidoreductase)	ndor1 wu:fc41f01 zgc:66159 ndor1 so:0001217	0	-0.352926	-0.517115	-0.867093	5
tr|Q6DG29|Q6DG29_DANRE	LIM domain kinase 2 (EC 2.7.1.-) (Limk2 protein)	wu:fa97c09 wu:fk73e11 zgc:91990 limk2	0	-0.530167	-0.704746	-0.313224	5
sp|Q6DBU8|LIPH_DANRE	Lipase member H (EC 3.1.1.-)	liph zgc:91985	0	-0.319103	-0.630566	-0.294719	5
tr|Q66I54|Q66I54_DANRE	39S ribosomal protein L53, mitochondrial (Mitochondrial ribosomal protein L53) (Zgc:103761)	ch1073-423l13.1 mrpl53 zgc:103761	0	-0.402411	-0.449956	-0.562662	5
tr|F1Q8A0|F1Q8A0_DANRE	Cathepsin K (EC 3.4.22.38)	ctsk	0	-0.481552	-0.465825	-0.800784	5
tr|F8W411|F8W411_DANRE	RAD50 homolog, double strand break repair protein	rad50	0	-0.306839	-0.35884	-0.553845	5
tr|A0A0A0MPR9|A0A0A0MPR9_DANRE;tr|Q502B2|Q502B2_DANRE	vitamin-K-epoxide reductase (warfarin-sensitive) (EC 1.17.4.4)	vkorc1l1	0	-0.993133	-0.613461	-0.873152	5
tr|A0A0R4ISR8|A0A0R4ISR8_DANRE	Zgc:162297	zgc:162297	0	-0.776378	-0.950947	-1.02677	5
tr|A0A2R8QA26|A0A2R8QA26_DANRE;tr|F1R935|F1R935_DANRE	Condensin-2 complex subunit D3	ncapd3	0	-0.48837	-0.369851	-0.427346	5
tr|A0A0R4ID77|A0A0R4ID77_DANRE	Zgc:111868	zgc:111868	0	-0.268443	-0.784263	-0.638501	5
tr|G1K2I9|G1K2I9_DANRE;sp|A5WVX1|EFNMT_DANRE	eEF1A lysine and N-terminal methyltransferase	mettl13	0	-0.4015	-0.342213	-0.333103	5
sp|A5PLC8|PTMAB_DANRE	Prothymosin alpha-B	ptmab zgc:165530	0	-1.02025	-0.721839	-0.828288	5
tr|E9QBC3|E9QBC3_DANRE	Centrosomal protein 85	cep85	0	-0.270782	-0.392102	-0.581479	5
tr|F1QLY5|F1QLY5_DANRE;tr|F1RA69|F1RA69_DANRE;tr|F1R3J1|F1R3J1_DANRE	Zgc:165539	zgc:165539	0	-0.415699	-0.865115	-0.775957	5
tr|Q1MT89|Q1MT89_DANRE;tr|F1QZD2|F1QZD2_DANRE;tr|A0A2R8QGZ5|A0A2R8QGZ5_DANRE	Novel protein (Si:ch211-69g19.2) (cell division cycle-associated protein 3)	si:ch211-69g19.2 sb:cb644 wu:fb30h01 wu:fi22d01 zgc:158243 cdca3 ch211-69g19.2-001	0	-0.315453	-0.446409	-0.319654	5
sp|F1R237|TDRD6_DANRE	Tudor domain-containing 6	tdrd6 tdrd6a	0	-0.224283	-0.580123	-0.53436	5
tr|B0S5J2|B0S5J2_DANRE;tr|A9JRX6|A9JRX6_DANRE	Si:dkey-181m9.10 protein (transmembrane protein 59 isoform X1)	si:dkey-181m9.10 tmem59	0	-0.382579	-0.433952	-0.424302	5
sp|E7F6F7|ABCB7_DANRE	Iron-sulfur clusters transporter ABCB7, mitochondrial (ATP-binding cassette sub-family B member 7, mitochondrial)	abcb7	0	-0.477669	-0.996951	-1.04189	5
tr|A0A0R4IR82|A0A0R4IR82_DANRE	Geranylgeranyl transferase type-1 subunit beta (EC 2.5.1.59) (Geranylgeranyl transferase type I subunit beta)	pggt1b	0	-0.348841	-0.457871	-0.739865	5
tr|A0A0R4IG60|A0A0R4IG60_DANRE;tr|A0A0R4IUL0|A0A0R4IUL0_DANRE	Si:ch73-199g24.2	fkbp15b	0	-0.417488	-0.649326	-0.499845	5
tr|A0A0R4INW5|A0A0R4INW5_DANRE;tr|A0A2R8QG51|A0A2R8QG51_DANRE;tr|A0A2R8QBV3|A0A2R8QBV3_DANRE;tr|A0A2R8Q631|A0A2R8Q631_DANRE;tr|A0A2R8S0F8|A0A2R8S0F8_DANRE;tr|A0A2R8QCM1|A0A2R8QCM1_DANRE;tr|A0A2R8Q3Q4|A0A2R8Q3Q4_DANRE;tr|A0A2R8QFX2|A0A2R8QFX2_DANRE;tr|A0A2R8QKB0|A0A2R8QKB0_DANRE;tr|F1R3X6|F1R3X6_DANRE;tr|F1QQK6|F1QQK6_DANRE	Zgc:152652	zgc:152652	0	-0.73382	-1.08072	-0.856251	5
tr|B8JIE8|B8JIE8_DANRE;sp|Q0P448|DPCD_DANRE	Protein DPCD	dpcd	0	-0.318453	-0.662676	-0.468477	5
tr|A0A0R4IBT7|A0A0R4IBT7_DANRE	Short chain dehydrogenase/reductase family 39U, member 1	sdr39u1	0	-0.186145	-1.06355	-0.345097	5
sp|B5DE31|YBOX1_DANRE	Y-box-binding protein 1 (YB-1) (ZfY1) (Y-box transcription factor)	ybx1	0	-0.295809	-0.505466	-0.693489	5
tr|F1R711|F1R711_DANRE	Zgc:173837	zgc:173837	0	-0.356289	-0.788979	-1.01583	5
tr|F1QPC7|F1QPC7_DANRE	Wu:fi42e03	wu:fi42e03	0	-0.505073	-1.06403	-1.24786	5
tr|F1QV81|F1QV81_DANRE	Si:ch73-303b9.1	si:ch73-303b9.1	0	-0.271441	-0.465387	-0.640832	5
tr|F1QFP2|F1QFP2_DANRE;tr|E7EYR3|E7EYR3_DANRE	RING-type E3 ubiquitin transferase (EC 2.3.2.27)	ttc3	0	-0.227651	-0.692385	-0.246225	5
tr|F1QNU2|F1QNU2_DANRE;tr|E9QBR3|E9QBR3_DANRE	Zgc:162509	zgc:162509	0	-0.457983	-0.734056	-0.200847	5
tr|B8JLL0|B8JLL0_DANRE;tr|B8JLK9|B8JLK9_DANRE	Si:dkey-69o16.5	si:dkey-69o16.5	0	-0.638823	-0.575442	-0.424059	5
tr|A0A2R8Q5I5|A0A2R8Q5I5_DANRE;tr|E7F6Z6|E7F6Z6_DANRE	5-oxoprolinase, ATP-hydrolysing	oplah	0	-0.411127	-0.459436	-0.591745	5
tr|A0A2R8Q3X2|A0A2R8Q3X2_DANRE;tr|A0A2R8QG79|A0A2R8QG79_DANRE	Cytoplasmic dynein 2 heavy chain 1	dync2h1	0	-0.292495	-0.289198	-0.596439	5
tr|E9QHQ1|E9QHQ1_DANRE	Si:ch211-146l10.7	si:ch211-146l10.7	0	-0.616938	-0.903904	-1.21409	5
tr|A0A1L1QZB6|A0A1L1QZB6_DANRE;tr|F1QR01|F1QR01_DANRE	Flocculation protein FLO11-like	loc108179144	0	-0.532855	-0.997943	-0.966445	5
tr|A0A286YA62|A0A286YA62_DANRE;tr|A0A140LFX8|A0A140LFX8_DANRE	Si:ch211-146l10.8	si:ch211-146l10.8	0	-0.387772	-0.976138	-0.804735	5
tr|A0A1L1QZN4|A0A1L1QZN4_DANRE;tr|A0A1L1QZG2|A0A1L1QZG2_DANRE	Mucin-2-like	loc108179180	0	-0.526525	-1.03546	-1.39538	5
tr|A0A2R8RZ12|A0A2R8RZ12_DANRE;tr|A0A0R4IU90|A0A0R4IU90_DANRE;tr|A0A2R8PZR3|A0A2R8PZR3_DANRE;tr|A0A0R4IRP9|A0A0R4IRP9_DANRE	R3H domain-containing 1	r3hdm1	0	-0.712077	-0.805922	-0.983249	5
tr|Q1LXM1|Q1LXM1_DANRE;tr|Q1LXM2|Q1LXM2_DANRE;tr|Q7T3F0|Q7T3F0_DANRE;tr|F1QKG7|F1QKG7_DANRE	Tropomyosin 4a	tpm4a	0	-0.270702	-0.313574	-0.37811	5
tr|A0A1L1QZW8|A0A1L1QZW8_DANRE	Zgc:173770	zgc:173770	0	-0.541238	-1.02348	-1.10417	5
tr|A0A1L1QZE0|A0A1L1QZE0_DANRE	Uncharacterized protein		0	-0.311725	-0.733089	-0.818895	5
tr|A0A140LGK1|A0A140LGK1_DANRE;sp|Q6P698|PLSL_DANRE	Plastin-2	lcp1	0	-0.241073	-0.339604	-0.49749	5
tr|Q6WFZ4|Q6WFZ4_DANRE	Metaxin-2 (Mtx2 protein)	fc02d09 wu:fc02d09 mtx2	0	-0.227095	-0.34713	-0.206499	5
tr|A0A0R4IK35|A0A0R4IK35_DANRE	Epoxide hydrolase 5	ephx5	0	-0.255162	-0.455426	-0.183335	5
tr|Q7ZW85|Q7ZW85_DANRE	DnaJ (Hsp40) homolog, subfamily C, member 5 gamma a (Zgc:56703) (dnaJ homolog subfamily C member 5G) (dnaJ homolog subfamily C member 5G isoform X1)	zgc:56703 dnajc5g fb75d01 wu:fb75d01 dnajc5ga	0	-0.144611	-0.102411	-0.32463	5
tr|Q6ZM24|Q6ZM24_DANRE	Translocase of outer mitochondrial membrane 34 (mitochondrial import receptor subunit TOM34)	wu:fb96b08 zc239j9.1 zgc:56645 tomm34	0	-0.14971	-0.336759	-0.151253	5
tr|F1QNW1|F1QNW1_DANRE	Zinc finger CCCH-type-containing 11A	zc3h11a	0	-0.178896	-0.320138	-0.37501	5
tr|F6NVK8|F6NVK8_DANRE;tr|B3DIU1|B3DIU1_DANRE;tr|A0A0R4IXY4|A0A0R4IXY4_DANRE	Cullin 3a	cul3a	0	-0.19542	-0.349935	-0.219998	5
sp|Q7SXP0|S22BB_DANRE;tr|A7MCK9|A7MCK9_DANRE	Vesicle-trafficking protein SEC22b-B (SEC22 vesicle-trafficking protein homolog B-B)	sec22bb sec22l1b	0	-0.387388	-0.325934	-0.282931	5
tr|Q90ZC9|Q90ZC9_DANRE;tr|I3IT60|I3IT60_DANRE	Granulin 2 (granulin 2 precursor)	grn2 wu:fb14a12 zgc:111860 grna.2	0	-0.352702	-0.0587909	-0.334695	5
tr|F1RCI0|F1RCI0_DANRE;tr|F1R5B5|F1R5B5_DANRE;tr|F1QXF4|F1QXF4_DANRE	THO complex subunit 2	thoc2	0	-0.481809	-0.244418	-0.105984	5
tr|Q5BL99|Q5BL99_DANRE	Dynein light chain	dynll2b cb741 dlc-1 dnl2 dnl2l dynll2a zgc:110812 zgc:66081	0	-0.217306	-0.613245	-0.342966	5
tr|B8JI50|B8JI50_DANRE	DNA methyltransferase 1-associated protein 1	dmap1	0	-0.15256	-0.33845	-0.355591	5
tr|Q7ZUC9|Q7ZUC9_DANRE	SH3 domain binding glutamic acid-rich protein like 3 (SH3 domain-binding glutamate-rich protein-like 3) (SH3 domain-binding glutamic acid-rich-like protein 3)	si:dkey-194c21.3 zgc:56517 sh3bgrl3 so:0001217	0	-0.383357	-0.34038	-0.441816	5
tr|Q6PE45|Q6PE45_DANRE	Protein RER1	rer1 zgc:65968 rer1	0	-0.173632	-0.426287	-0.164895	5
tr|F1QNX9|F1QNX9_DANRE	Small fragment nuclease	smfn	0	-0.139413	-0.111304	-0.345493	5
tr|A0A0R4IPP1|A0A0R4IPP1_DANRE;tr|A0A0R4II12|A0A0R4II12_DANRE;tr|A0A0J9YJ93|A0A0J9YJ93_DANRE	Glucosamine (UDP-N-acetyl)-2-epimerase/N-acetylmannosamine kinase	gne	0	-0.194842	-0.209103	-0.320941	5
tr|Q6TGZ7|Q6TGZ7_DANRE	HN1 protein (Hematological and neurological expressed 1) (Jupiter microtubule-associated homolog 1b) (Zgc:73237) (hematological and neurological expressed 1 protein)	zgc:73237 hn1 hn1b wu:fc17g11 jpt1b	0	-0.139756	-0.254146	-0.352409	5
tr|F1QB60|F1QB60_DANRE	Exocyst complex component 7 (Exocyst complex component Exo70)	exoc7	0	-0.183306	-0.289862	-0.397818	5
tr|Q1LV44|Q1LV44_DANRE;sp|Q7ZVT3|SAS6_DANRE	Spindle assembly abnormal protein 6 homolog	sass6	0	-0.211054	-0.24844	-0.436055	5
tr|A2BEP0|A2BEP0_DANRE;tr|A0A2R8QFH1|A0A2R8QFH1_DANRE	28S ribosomal protein S31, mitochondrial	d60 fb63a02 fc50g12 si:ch211-114c12.1 wu:fb63a02 wu:fc50g12 mrps31	0	-0.164885	-0.0626448	-0.321791	5
tr|Q6IQ72|Q6IQ72_DANRE	Proteasome (Prosome, macropain) 26S subunit, ATPase, 1b (Proteasome 26S subunit, ATPase 1B)	wu:fj14c10 zgc:86923 psmc1b	0	-0.543148	-0.213348	-0.337225	5
tr|Q6ZM62|Q6ZM62_DANRE	Actin-related protein 2/3 complex subunit 3	zgc:86828 arpc3	0	-0.237476	-0.349218	-0.146436	5
tr|Q6DH33|Q6DH33_DANRE	COMM domain-containing 2 (COMM domain-containing protein 2)	commd2 wu:fb12e01 zgc:92665 commd2 so:0001217	0	-0.296762	-0.509124	-0.510256	5
tr|Q6DH61|Q6DH61_DANRE	Nucleotide-binding protein-like (iron-sulfur protein NUBPL)	zgc:92633 nubpl	0	-0.333752	-0.412479	-0.298984	5
tr|Q6DEI0|Q6DEI0_DANRE	Phospholipid transfer protein (Zgc:100903) (phospholipid transfer protein isoform X1) (phospholipid transfer protein precursor)	zgc:100903 pltp	0	-0.205005	-0.357685	-0.281635	5
tr|A0A2R8RHI1|A0A2R8RHI1_DANRE;tr|B0UXN4|B0UXN4_DANRE;tr|A0A0R4IAX0|A0A0R4IAX0_DANRE	Formin-binding protein 1-like (Transducer of Cdc42-dependent actin assembly protein 1)	fnbp1l	0	-0.115252	-0.348333	-0.235121	5
tr|Q6AZC6|Q6AZC6_DANRE;tr|Q1LWW6|Q1LWW6_DANRE	Zgc:91910 (zinc finger protein 706) (zinc finger protein 706 isoform X1)	zgc:91910	0	-0.256126	-0.340303	-0.483416	5
tr|F1RDR2|F1RDR2_DANRE	Mitochondrial ribosomal protein S27	mrps27	0	-0.283172	-0.440471	-0.432779	5
tr|F1QVS6|F1QVS6_DANRE;tr|A0A0R4IKD5|A0A0R4IKD5_DANRE;tr|A0A2R8RJY1|A0A2R8RJY1_DANRE;tr|A0A2R8Q1Z1|A0A2R8Q1Z1_DANRE;tr|Q6DRB9|Q6DRB9_DANRE	Epithelial cell-transforming 2	ect2	0	-0.170358	-0.252443	-0.390771	5
tr|F1QU24|F1QU24_DANRE	ADAM metallopeptidase domain 9	adam9	0	-0.161813	-0.147834	-0.400686	5
tr|A0A0A0MPN0|A0A0A0MPN0_DANRE;tr|F1R405|F1R405_DANRE	BCL9 transcription coactivator	bcl9	0	-0.166548	-0.343471	-0.228931	5
tr|F1RAD9|F1RAD9_DANRE	DNA replication complex GINS protein PSF1	gins1	0	-0.244919	-0.40951	-0.263411	5
tr|F1QPP5|F1QPP5_DANRE;sp|Q5U3P0|PCID2_DANRE	PCI domain-containing protein 2 (CSN12-like protein)	zgc:101845 ik:tdsubc_1e10 im:6909928 wu:fa11f03 xx:tdsubc_1e10 pcid2	0	-0.218478	-0.331139	-0.440128	5
tr|Q5PR93|Q5PR93_DANRE;tr|F6NLM6|F6NLM6_DANRE	Anaphase-promoting complex subunit 4 (Cyclosome subunit 4)	zgc:101872 si:dkey-90m5.2 anapc4	0	-0.445292	-0.592984	-0.473831	5
sp|Q5D013|EFMT2_DANRE;tr|A0A2R8RMQ4|A0A2R8RMQ4_DANRE	EEF1A lysine methyltransferase 2 (EC 2.1.1.-) (Methyltransferase-like protein 10) (Protein-lysine N-methyltransferase mettl10)	eef1akmt2 mettl10 zgc:110805	0	-0.444243	-0.811726	-0.17171	5
tr|A0A2R8QHV3|A0A2R8QHV3_DANRE;tr|A0A2R8QI13|A0A2R8QI13_DANRE;tr|B0V0W5|B0V0W5_DANRE	Protein arginine methyltransferase 3	prmt3	0	-0.225415	-0.261852	-0.437616	5
sp|Q503V1|CYBR1_DANRE;tr|A8WHQ9|A8WHQ9_DANRE	Plasma membrane ascorbate-dependent reductase CYBRD1 (EC 7.2.1.3) (Cytochrome b reductase 1)	cybrd1 zgc:110065	0	-0.355905	-0.320655	-0.497208	5
tr|E7F525|E7F525_DANRE	ATP-dependent RNA helicase DHX29 (EC 3.6.4.13) (DEAH box protein 29)	dhx29 dhx29	0	-0.201997	-0.24928	-0.332672	5
tr|F1QTT7|F1QTT7_DANRE;tr|A0A2R8QSS8|A0A2R8QSS8_DANRE	G-2 and S-phase-expressed 1 (G2 and S phase-expressed protein 1 isoform X1)	fb70b04 fj88g09 wu:fb70b04 wu:fj88g09 wu:fy65d12 zgc:110687 gtse1	0	-0.204982	-0.0611576	-0.392716	5
tr|A0A0R4IFG3|A0A0R4IFG3_DANRE;tr|A0A0R4IT52|A0A0R4IT52_DANRE	Transcription termination factor, RNA polymerase II	ttf2	0	-0.285441	-0.225428	-0.391653	5
tr|A0A0R4IQW7|A0A0R4IQW7_DANRE	UTP20 small subunit processome component	utp20	0	-0.131547	-0.476709	-0.274952	5
tr|B0BLY0|B0BLY0_DANRE	Exocyst complex component 5 (Exocyst complex component Sec10)	exoc5 zgc:175220	0	-0.270743	-0.356233	-0.216645	5
tr|A0A2R8QS20|A0A2R8QS20_DANRE;tr|F1QK14|F1QK14_DANRE	tRNA (guanine(26)-N(2))-dimethyltransferase (EC 2.1.1.216)	trmt1l	0	-0.344877	-0.26644	-0.29131	5
tr|A4QNU9|A4QNU9_DANRE	Sulfhydryl oxidase (EC 1.8.3.2)	gfer im:7163713 zgc:162159 gfer so:0001217	0	-0.299626	-0.571758	-0.253602	5
tr|A0A0R4IRB0|A0A0R4IRB0_DANRE	Wu:fa19b12	wu:fa19b12	0	-0.182429	-0.202852	-0.453504	5
sp|A5WUN7|CAM1B_DANRE	Calmodulin-regulated spectrin-associated protein 1-B	camsap1b si:dkey-157g20.3	0	-0.171528	-0.126337	-0.339262	5
tr|Q1LW13|Q1LW13_DANRE;tr|F1R8P9|F1R8P9_DANRE;tr|A4QNU1|A4QNU1_DANRE	RNA helicase (EC 3.6.4.13)	ddx59	0	-0.243491	-0.321834	-0.447248	5
tr|Q1LYQ9|Q1LYQ9_DANRE	Cysteine desulfurase, mitochondrial (EC 2.8.1.7)	wu:fb50g03 fb50g03 nfs1	0	-0.202097	-0.204238	-0.358321	5
tr|A1L1T1|A1L1T1_DANRE	Niban apoptosis regulator 2a (Zgc:158319) (niban-like protein 1)	zgc:158319 fam129b fam129ba niban2a	0	-0.266011	-0.288215	-0.554884	5
tr|X1WE07|X1WE07_DANRE	GTP-binding protein 6 (putative)	gtpbp6	0	-0.164885	-0.414371	-0.139568	5
tr|A0A2R8PZZ8|A0A2R8PZZ8_DANRE;tr|X1WFJ1|X1WFJ1_DANRE;tr|A0A2R8RX91|A0A2R8RX91_DANRE;tr|A2CE48|A2CE48_DANRE;tr|A0A2R8PXS2|A0A2R8PXS2_DANRE;tr|F1QWH6|F1QWH6_DANRE;tr|A8E7T0|A8E7T0_DANRE;tr|A0A1D5NSS2|A0A1D5NSS2_DANRE;tr|X1WDM3|X1WDM3_DANRE	Protein inhibitor of-activated STAT, 2	pias2	0	-0.406948	-0.274381	-0.53535	5
tr|Q08BV6|Q08BV6_DANRE;tr|B8JJ24|B8JJ24_DANRE;tr|B8JJ23|B8JJ23_DANRE;tr|A2BHA3|A2BHA3_DANRE	creatine kinase (EC 2.7.3.2)	zgc:154095 cb02h12 fb62d04 fc14g11 mg:cb02h12 wu:fb62d04 wu:fc14g11 zgc:92079 ckba	0	-0.155258	-0.222795	-0.372435	5
tr|A2BEN4|A2BEN4_DANRE;tr|F1QS17|F1QS17_DANRE	SUMO-specific peptidase 3a	fc03g04 wu:fc03g04 senp3a	0	-0.18411	-0.275821	-0.347601	5
tr|E7FFB1|E7FFB1_DANRE	A kinase (PRKA) anchor protein 9	akap9	0	-0.419203	-0.0890585	-0.115365	5
tr|B7ZD88|B7ZD88_DANRE	WD repeat-containing protein 35	wdr35	0	-0.184752	-0.268686	-0.387754	5
tr|A0A0R4IVQ9|A0A0R4IVQ9_DANRE;tr|F6PD25|F6PD25_DANRE	Zinc finger RNA-binding protein 2	zfr2	0	-0.158193	-0.145895	-0.322869	5
tr|F1QMM7|F1QMM7_DANRE	Serine/threonine-protein kinase ATR (EC 2.7.11.1)	atr so:0001217	0	-0.148323	-0.194529	-0.325038	5
tr|F1QXL6|F1QXL6_DANRE	H/ACA ribonucleoprotein complex non-core subunit NAF1	naf1	0	-0.342857	-0.298041	-0.363058	5
tr|F1QYM0|F1QYM0_DANRE	Tripartite motif-containing 16	trim16 so:0001217	0	-0.162193	-0.240016	-0.377829	5
sp|B0S6U7|ERAL1_DANRE	GTPase Era, mitochondrial (ERA-like protein 1)	eral1 si:ch211-207c6.1	0	-0.521167	-0.437533	-0.185075	5
tr|B3DJV8|B3DJV8_DANRE	Centromere protein S	loc569270 apitd1 zgc:194319 cenps so:0001217	0	-0.351875	-0.288564	-0.255194	5
tr|E7FCQ2|E7FCQ2_DANRE;tr|A0A2R8Q4S5|A0A2R8Q4S5_DANRE	AarF domain-containing kinase 2	adck2	0	-0.244165	-0.263946	-0.407558	5
tr|F1R8A8|F1R8A8_DANRE;tr|F1QYD0|F1QYD0_DANRE	UDP-GlcNAc:betaGal beta-1,3-N-acetylglucosaminyltransferase-like 1	b3gntl1	0	-0.229581	-0.251478	-0.375664	5
tr|A0A2R8QUS0|A0A2R8QUS0_DANRE;tr|B0V217|B0V217_DANRE;tr|B0V219|B0V219_DANRE;tr|Q1JPU9|Q1JPU9_DANRE;tr|B0V218|B0V218_DANRE;tr|I3IRV8|I3IRV8_DANRE;tr|A0A0R4ILA7|A0A0R4ILA7_DANRE;tr|A0A0R4IWX6|A0A0R4IWX6_DANRE;tr|I3ITI8|I3ITI8_DANRE	Abl-interactor 2a	abi2a	0	-0.300863	-0.272627	-0.414346	5
tr|F1QZ92|F1QZ92_DANRE	Zgc:153675	zgc:153675	0	-0.503322	-0.602959	-0.332544	5
tr|F1R8A3|F1R8A3_DANRE;sp|Q05AL2|PPM1H_DANRE	Protein phosphatase 1H	ppm1h	0	-0.329826	-0.488126	-0.798536	5
sp|A0AUR5|MINY3_DANRE	Ubiquitin carboxyl-terminal hydrolase MINDY-3 (EC 3.4.19.12) (Deubiquitinating enzyme MINDY-3) (Protein CARP)	mindy3 carp fam188a zgc:153892	0	-0.382588	-0.395931	-0.53982	5
sp|A0PJR5|ECHD3_DANRE;tr|H9GXM9|H9GXM9_DANRE	Enoyl-CoA hydratase domain-containing protein 3, mitochondrial	echdc3 zgc:158321	0	-0.103649	-0.378011	-0.0457657	5
tr|E9QCG0|E9QCG0_DANRE	COMM domain-containing 6	commd6	0	-0.236275	-0.404756	-0.338221	5
tr|A0A0R4IJB0|A0A0R4IJB0_DANRE;tr|E7F290|E7F290_DANRE;tr|A0A0R4IRN5|A0A0R4IRN5_DANRE	Si:ch211-222l21.1	si:ch211-222l21.1	0	-0.501921	-0.893739	-0.175328	5
tr|A8E5H4|A8E5H4_DANRE	Golgin A7 (Golgin subfamily A member 7) (Zgc:86753)	wu:fc23b09 golga7 zgc:86753	0	-0.54655	-0.484895	-0.353318	5
tr|Q6PFS8|Q6PFS8_DANRE;tr|A0A2R8Q185|A0A2R8Q185_DANRE	Eukaryotic Translation initiation factor 4E-binding protein 1 (Zgc:64137) (Zgc:64137 protein)	wu:fc04h09 fc04h09 eif4ebp1 zgc:64137	0	-0.257942	-0.349245	-0.520508	5
tr|A7MCP0|A7MCP0_DANRE;tr|E9QH18|E9QH18_DANRE;tr|E9QFW9|E9QFW9_DANRE;tr|E9QCD0|E9QCD0_DANRE;tr|A0A2R8QCS1|A0A2R8QCS1_DANRE	Golgi SNAP receptor complex member 1	gosr1	0	-0.223267	-0.421606	-0.20247	5
tr|Q6TGV2|Q6TGV2_DANRE	RAB22A, member RAS oncogene family	rab22a rab22a	0	-0.49029	-0.528876	-0.203212	5
tr|A0A2R8QR11|A0A2R8QR11_DANRE;tr|A9JRQ5|A9JRQ5_DANRE;tr|A0A2R8QPW9|A0A2R8QPW9_DANRE	Ring finger protein 25	rnf25	0	-0.215501	-0.172035	-0.340808	5
tr|Q1L979|Q1L979_DANRE;tr|B3DJT3|B3DJT3_DANRE;tr|A0A2R8QRG1|A0A2R8QRG1_DANRE	Ataxin-10	atxn10	0	-0.263796	-0.332393	-0.679651	5
tr|E9QE21|E9QE21_DANRE;tr|E9QCV7|E9QCV7_DANRE;tr|A4QN63|A4QN63_DANRE	CCR4-NOT transcription complex, subunit 2	cnot2	0	-0.280756	-0.329097	-0.568182	5
tr|A0A0R4IKG8|A0A0R4IKG8_DANRE;sp|Q6NYL5|ALAT2_DANRE;tr|A2BII1|A2BII1_DANRE	alanine transaminase (EC 2.6.1.2)	si:ch211-217a12.1	0	-0.158496	-0.199179	-0.365705	5
tr|F1QNS6|F1QNS6_DANRE	BUB1 mitotic checkpoint serine/threonine kinase	bub1	0	-0.403786	-0.279018	-0.153516	5
tr|E7FBE5|E7FBE5_DANRE	Clathrin heavy chain	cltcl1	0	-0.251322	-0.567596	-0.26825	5
tr|E7FCG2|E7FCG2_DANRE	Family with sequence similarity 185 member A	fam185a	0	-0.396207	-0.330096	-0.6464	5
tr|A0A2R8PXH2|A0A2R8PXH2_DANRE;tr|A0A2R8QBL2|A0A2R8QBL2_DANRE;tr|A0A2R8QGP7|A0A2R8QGP7_DANRE	Talin 2b	tln2b	0	-0.279667	-0.405811	-0.552278	5
tr|F1Q4L4|F1Q4L4_DANRE	small EDRK-rich factor 2	serf2 serf2b	0	-0.268594	-0.257278	-0.557228	5
tr|A0A2R8Q8V9|A0A2R8Q8V9_DANRE	Echinoderm microtubule associated protein like 4	eml4	0	-0.265581	-0.346686	-0.441572	5
tr|A3KQ78|A3KQ78_DANRE;tr|A0A286YA33|A0A286YA33_DANRE	Si:dkeyp-46h3.3	si:dkeyp-46h3.3	0	-0.15518	-0.476302	-0.358233	5
tr|A0A0R4IEI5|A0A0R4IEI5_DANRE;tr|A0A2R8Q037|A0A2R8Q037_DANRE	Ribosome biogenesis protein NOP53	nop53	0	-0.258579	-0.331253	-0.614727	5
tr|E9QFV9|E9QFV9_DANRE;tr|Q6PC73|Q6PC73_DANRE;tr|Q5RKN6|Q5RKN6_DANRE	Growth factor receptor-bound protein 2b	grb2b	0	-0.232675	-0.198861	-0.376303	5
tr|A0A0R4IR24|A0A0R4IR24_DANRE;tr|A0A0R4ITC8|A0A0R4ITC8_DANRE	Spartin b	spartb	0	-0.32115	-0.481303	-0.179737	5
tr|E7FAQ0|E7FAQ0_DANRE	Metalloendopeptidase (EC 3.4.24.-)	loc797085	0	-0.176041	-0.475073	-0.449695	5
tr|Q6AXJ6|Q6AXJ6_DANRE;tr|A9C3R5|A9C3R5_DANRE	NADH dehydrogenase (Ubiquinone) 1 alpha subcomplex 12, like	ndufa12l ndufaf2	0	-0.168627	-0.124333	-0.327147	5
tr|Q6NYQ4|Q6NYQ4_DANRE;tr|U3JB37|U3JB37_DANRE	Ras-related protein Rab	rab32 rab32a	0	-0.446337	-0.32092	-0.434417	5
tr|F1RCK9|F1RCK9_DANRE;tr|A0A0R4IWY5|A0A0R4IWY5_DANRE;tr|F1QAK1|F1QAK1_DANRE;tr|I3ISN6|I3ISN6_DANRE;tr|A0A0R4IG10|A0A0R4IG10_DANRE;tr|Q58EK7|Q58EK7_DANRE;tr|A0A0R4IXC2|A0A0R4IXC2_DANRE;tr|A0A2R8QHK6|A0A2R8QHK6_DANRE;tr|A0A2R8Q8Y9|A0A2R8Q8Y9_DANRE	Septin 9a	sept9a septin9a	0	-0.200203	-0.239036	-0.383325	5
tr|A0A2R8QCQ9|A0A2R8QCQ9_DANRE;tr|A0A2R8QJN0|A0A2R8QJN0_DANRE;tr|F1R8M9|F1R8M9_DANRE	Uncharacterized protein		0	-0.42363	-0.521442	-0.68653	5
tr|A0A2R8Q2A4|A0A2R8Q2A4_DANRE;tr|A0A2R8Q6I1|A0A2R8Q6I1_DANRE	Ion_trans domain-containing protein		0	-0.196763	-0.260019	-0.392142	5
tr|Q98TU2|Q98TU2_DANRE	Eomesa protein (Eomesodermin homolog a) (T-box transcription factor eomesodermin) (eomesodermin homolog) (eomesodermin homolog isoform X1)	eomes eom eomesa	0	0.129671	-0.086793	-0.574684	6
tr|Q7T3C9|Q7T3C9_DANRE	Signal recognition particle 19 kDa protein	srp19 zgc:63961 srp19 so:0001217	0	-0.00752576	0.0432159	-0.424676	6
tr|F1RC19|F1RC19_DANRE	MIS18 kinetochore protein A	mis18a	0	-0.00772149	-0.0489161	-0.396492	6
tr|B8A478|B8A478_DANRE;tr|A0A2R8RL59|A0A2R8RL59_DANRE;tr|A0A2R8QCM7|A0A2R8QCM7_DANRE	Zgc:171517	qdprb.4	0	0.045574	-0.111594	-0.279023	6
tr|B3DFJ9|B3DFJ9_DANRE;tr|A8E4S9|A8E4S9_DANRE	Si:ch211-125e6.12 protein (Si:ch211-125e6.13) (uncharacterized protein LOC566620 precursor)	si:ch211-125e6.12 si:ch211-125e6.13	0	0.179307	-0.0704798	-0.350526	6
tr|F1QB53|F1QB53_DANRE	Karyopherin alpha 1 (importin alpha 5)	kpna1	0	-0.0456214	0.0353845	-0.384049	6
tr|B7ZUZ8|B7ZUZ8_DANRE;tr|A0A2R8RRP9|A0A2R8RRP9_DANRE;sp|Q7SXV1|TBC23_DANRE;tr|E7EY66|E7EY66_DANRE	TBC1 domain family member 23	tbc1d23	0	-0.0405801	-0.101441	-0.32012	6
tr|A5WUQ7|A5WUQ7_DANRE;tr|A0A286YBH9|A0A286YBH9_DANRE	Apolipoprotein Bb, tandem duplicate 2	apobb.2	0	0.0877593	-0.140969	-0.326011	6
tr|F1Q944|F1Q944_DANRE;tr|F1R9R1|F1R9R1_DANRE	Myeloid-specific peroxidase	mpx	0	-0.0812509	-0.661863	-0.946351	6
tr|F1Q898|F1Q898_DANRE	LSM family member 14B	lsm14b	0	-0.173162	-0.702324	-0.812703	6
tr|F1Q974|F1Q974_DANRE;sp|Q803C1|RNF8_DANRE;tr|I3IRX0|I3IRX0_DANRE	E3 ubiquitin-protein ligase RNF8 (EC 2.3.2.27) (RING finger protein 8) (RING-type E3 ubiquitin transferase RNF8)	rnf8 rnf8	0	-0.0823019	-0.30618	-0.500405	6
tr|Q5EB19|Q5EB19_DANRE	RING-box protein 2 (Ring finger protein 7)	rnf7 fj63f04 wu:fj63f04 zgc:110737 rnf7 so:0001217	0	-0.182545	-0.727103	-0.698164	6
tr|E7FD91|E7FD91_DANRE	RNA helicase (EC 3.6.4.13)	ddx6	0	-0.309092	-0.60797	-0.909163	6
tr|E7F7U5|E7F7U5_DANRE	Mannosidase beta-like	manbal	0	0.0281429	-0.23934	-0.494892	6
sp|A5WVU9|TRIQK_DANRE	Triple QxxK/R motif-containing protein (Triple repetitive-sequence of QXXK/R protein homolog)	triqk si:ch211-160k22.1	0	-0.102053	-0.471605	-0.783985	6
tr|R4GEN3|R4GEN3_DANRE	Bucky ball 2-like	buc2l	0	-0.22313	-0.448022	-0.703032	6
tr|A0A1L1QZV6|A0A1L1QZV6_DANRE	Si:dkey-172k15.19	si:dkey-172k15.19	0	-0.119618	-0.637086	-0.917596	6
sp|Q8JIY8|MK67I_DANRE	MKI67 FHA domain-interacting nucleolar phosphoprotein (Nucleolar phosphoprotein NOPP34-like protein)	nifk mki67ip mki67ipl	0	0.0617232	-0.211478	-0.316203	6
tr|Q6NX00|Q6NX00_DANRE	E3 ubiquitin-protein ligase RNF128 precursor (EC 6.3.2.-) (Ring finger protein 128) (Ring finger protein 128a)	rnf128 wu:fb57h05 zgc:77843 rnf128a	0	-0.147131	-0.248491	-0.524289	6
tr|A2BEV1|A2BEV1_DANRE	Mitochondrial translational initiation factor 3	mtif3	0	0.0317718	-0.119551	-0.322942	6
tr|A0A0R4ITC3|A0A0R4ITC3_DANRE	Limb and neural patterns a	lnpa	0	-0.0478269	-0.191626	-0.357066	6
tr|E9QJP3|E9QJP3_DANRE;tr|A0A2R8Q7X2|A0A2R8Q7X2_DANRE	Si:dkey-90l23.1	si:dkey-90l23.1	0	-0.0439395	-0.210201	-0.394269	6
sp|Q6PHG2|HEMO_DANRE	Hemopexin	hpx	0	-0.0438515	-0.219657	-0.32973	6
tr|Q7SZ53|Q7SZ53_DANRE	Pentaxin (Pentraxin)	si:ch211-234p6.13 wu:fi20c07 crp2	0	-0.0351129	-0.460578	-0.491318	6
tr|F1QXE9|F1QXE9_DANRE	C-reactive protein 2	crp2	0	0.0569767	-0.206355	-0.304573	6
tr|A3KQ79|A3KQ79_DANRE	Si:dkeyp-46h3.2	si:dkeyp-46h3.2	0	-0.142691	-0.453657	-0.856581	6
tr|A9C462|A9C462_DANRE	Cytochrome c oxidase subunit (Cytochrome c oxidase polypeptide VIa)	cox6a1	0	0.0309596	-0.174487	-0.321164	6
sp|Q6TNS2|PK1IP_DANRE	p21-activated protein kinase-interacting protein 1-like (PAK1-interacting protein 1-like)	pak1ip1 zgc:56683	0	0.0443998	-0.314572	-0.362237	6
tr|F1R0Q8|F1R0Q8_DANRE	Stromal cell-derived factor 2	sdf2	0	-0.0292931	-0.275662	-0.386868	6
tr|Z4YJ68|Z4YJ68_DANRE;sp|Q7T326|CISD2_DANRE	CDGSH iron-sulfur domain-containing protein 2	cisd2	0	-0.0980631	-0.0880121	-0.321448	6
tr|F1QZ61|F1QZ61_DANRE	Zgc:63882	zgc:63882	0	-0.0898383	-0.291715	-0.513277	6
tr|Q6P111|Q6P111_DANRE;tr|F1Q8I5|F1Q8I5_DANRE;tr|F6P338|F6P338_DANRE;tr|F1QIS2|F1QIS2_DANRE	LSM14 homolog A (SCD6, S. cerevisiae) (LSM14A mRNA-processing body assembly factor a) (protein LSM14 homolog A)	lsm14a fam61a wu:fj52e11 zgc:63681 zgc:66203 zgc:77302 lsm14aa so:0001217	0	-0.0621302	-0.198955	-0.45566	6
tr|A5PMV6|A5PMV6_DANRE	Mannosyltransferase (EC 2.4.1.-)	alg9	0	-0.12127	-0.228696	-0.324449	6
tr|F1RD68|F1RD68_DANRE	Zgc:66024 (zgc:66024 precursor)	zgc:66024 zgc:113969 ppt2a.1	0	0.328439	-0.266683	-0.513997	6
tr|B8A589|B8A589_DANRE;tr|B8A588|B8A588_DANRE	Poly(A)-binding protein-interacting protein 2B	paip2b	0	-0.106443	-0.330203	-0.445068	6
tr|F1Q9M2|F1Q9M2_DANRE	CD2 (cytoplasmic tail)-binding protein 2	cd2bp2	0	0.0394957	-0.606141	-0.559217	6
tr|F1R1N7|F1R1N7_DANRE	Cell division control protein	cdc6	0	-0.0181985	-0.179125	-0.539748	6
tr|X1WEM9|X1WEM9_DANRE	ADP-ribosylation factor GTPase-activating protein 3	arfgap3	0	0.00652851	-0.141899	-0.429831	6
tr|Q6DRN8|Q6DRN8_DANRE	CDP-diacylglycerol--inositol 3-phosphatidyltransferase (EC 2.7.8.11)	cdipt	0	-0.0358659	-0.406681	-0.128749	6
tr|F1R606|F1R606_DANRE	Importin subunit alpha	kpna7	0	-0.141044	-0.31979	-0.418853	6
tr|Q7ZWC9|Q7ZWC9_DANRE	1-acyl-sn-glycerol-3-phosphate acyltransferase gamma (EC 2.3.1.51) (1-acyl-sn-glycerol-3-phosphate acyltransferase gamma isoform X1) (1-acylglycerol-3-phosphate O-acyltransferase 3)	wu:fd13g09 fd13g09 fj78c06 wu:fa16h03 wu:fj78c06 wu:fq33b10 zgc:56524 agpat3 dkey-263m10.1-001	0	-0.170203	-0.253243	-0.521776	6
tr|Q6P0B2|Q6P0B2_DANRE;tr|A0A0R4IVM1|A0A0R4IVM1_DANRE	C19orf13-like protein (LSM14A mRNA-processing body assembly factor b) (Zgc:77202) (protein LSM14 homolog A)	zgc:77202 wu:fc55d12 zgc:55754 lsm14ab so:0001217	0	0.000323876	-0.223606	-0.366882	6
tr|E9QCK5|E9QCK5_DANRE;tr|F6PB05|F6PB05_DANRE;sp|A0A2R8RWN9|FB11B_DANRE;sp|A0A2R8QFQ6|FB11A_DANRE	F-box and WD repeat domain-containing 11-B	fbxw11b	0	-0.0673118	-0.0796445	-0.372316	6
tr|F1QGP2|F1QGP2_DANRE;sp|A5WUL3|MED22_DANRE	Mediator of RNA polymerase II transcription subunit 22 (Mediator complex subunit 22) (Surfeit locus protein 5)	med22	0	-0.0490779	-0.322875	-0.652837	6
sp|Q6DGU5|S2546_DANRE	Mitochondrial outer membrane protein SLC25A46 (Solute carrier family 25 member 46)	slc25a46 si:ch211-220b11.2 zgc:92767	0	-0.112188	-0.211117	-0.359867	6
sp|Q6DG19|MFSD5_DANRE	Molybdate-anion transporter (Major facilitator superfamily domain-containing protein 5) (Molybdate transporter 2 homolog)	mfsd5 zgc:91807	0	-0.0829742	-0.25851	-0.46206	6
tr|Q6DBV8|Q6DBV8_DANRE;tr|A3KMS9|A3KMS9_DANRE	cAMP-dependent protein kinase (EC 2.7.11.11)	zgc:91856 ch1073-57o22.1 prkacab so:0001217	0	-0.0533837	-0.121243	-0.351491	6
tr|F6PD58|F6PD58_DANRE;tr|Q1L887|Q1L887_DANRE	Transcription factor 25 (basic helix-loop-helix)	tcf25	0	-0.0520242	0.010282	-0.366606	6
sp|Q66HY8|PDXD1_DANRE;tr|A0A0R4IQA6|A0A0R4IQA6_DANRE;tr|A0A2R8QBE4|A0A2R8QBE4_DANRE	Pyridoxal-dependent decarboxylase domain-containing protein 1 (EC 4.1.1.-)	pdxdc1 zgc:92179	0	-0.0770049	-0.349862	-0.408055	6
tr|E7F528|E7F528_DANRE	Rhotekin 2b	rtknb	0	0.0392702	-0.298085	-0.350399	6
tr|E9QC30|E9QC30_DANRE;tr|E9QB89|E9QB89_DANRE;tr|A0A2R8PYY8|A0A2R8PYY8_DANRE	Si:dkey-90l23.2	si:dkey-90l23.2	0	-0.0206772	-0.0699055	-0.357553	6
tr|Q5XJ95|Q5XJ95_DANRE;tr|Q5TZ12|Q5TZ12_DANRE	PRKC apoptosis WT1 regulator protein (PRKC, apoptosis, WT1, regulator like) (Pawrl protein)	pawrl zgc:103513 pawr so:0001217	0	-0.0190544	-0.0912498	-0.390195	6
tr|B8A634|B8A634_DANRE;tr|A2BIC9|A2BIC9_DANRE	Zgc:101679	f8a	0	-0.0246674	-0.486838	-0.30273	6
sp|Q5U3A8|PPR21_DANRE;tr|F1RDL0|F1RDL0_DANRE	Protein phosphatase 1 regulatory subunit 21 (Coiled-coil domain-containing protein 128) (KLRAQ motif-containing protein 1)	ppp1r21 ccdc128 klraq1 zgc:92087	0	-0.103979	-0.17524	-0.353024	6
tr|A0A0R4IZ68|A0A0R4IZ68_DANRE;sp|Q5EAR5|TRPT1_DANRE	2'-phosphotransferase (EC 2.7.1.160)	trpt1	0	-0.101177	-0.38559	-0.665287	6
tr|F1R4P6|F1R4P6_DANRE;tr|E7EZD1|E7EZD1_DANRE;tr|A0A0R4IY27|A0A0R4IY27_DANRE;tr|A0A0R4IVV3|A0A0R4IVV3_DANRE;tr|Q5BJ09|Q5BJ09_DANRE	Neurobeachin a	nbeaa	0	-0.0636005	-0.0794172	-0.376177	6
tr|E7FDR0|E7FDR0_DANRE;tr|Q5BL27|Q5BL27_DANRE;tr|A0A2R8RTM6|A0A2R8RTM6_DANRE	Eukaryotic translation initiation factor 4E nuclear import factor 1	eif4enif1	0	-0.0873054	-0.4681	-0.534926	6
tr|A0A2R8Q952|A0A2R8Q952_DANRE;sp|Q58EM4|ARMT1_DANRE	Sugar phosphate phosphatase (EC 2.1.1.-) (EC 3.1.3.-)	armt1	0	-0.0220228	-0.396737	-0.295278	6
tr|F1QHM5|F1QHM5_DANRE;tr|F1QHG7|F1QHG7_DANRE	Inhibitor of nuclear factor kappa B kinase regulatory subunit gamma	ikbkg	0	-0.175754	-0.118406	-0.481147	6
tr|F1QHN1|F1QHN1_DANRE	Spindle assembly checkpoint protein Mad2	mad2l1	0	-0.146767	-0.394095	-0.422881	6
tr|A0A0R4IWT6|A0A0R4IWT6_DANRE;tr|A0A0R4IP97|A0A0R4IP97_DANRE;tr|A0A0R4IBY0|A0A0R4IBY0_DANRE;tr|A0A0R4IRC0|A0A0R4IRC0_DANRE	ATG16 autophagy-related 16-like 1 (S. cerevisiae)	atg16l1	0	-0.0778482	-0.32519	-0.626948	6
tr|A0A2R8QAK1|A0A2R8QAK1_DANRE;tr|F1R9P3|F1R9P3_DANRE;tr|F1QRA6|F1QRA6_DANRE;sp|A3KPN8|TTC38_DANRE;tr|A0A2R8QHZ8|A0A2R8QHZ8_DANRE;tr|A0A2R8Q4F8|A0A2R8Q4F8_DANRE	Tetratricopeptide repeat protein 38	ttc38	0	0.0420345	-0.357967	-0.432789	6
tr|Q502J9|Q502J9_DANRE	39S ribosomal protein L30, mitochondrial	mrpl30 zgc:112089	0	-0.124429	-0.288393	-0.50389	6
tr|A0A2R8PW86|A0A2R8PW86_DANRE;tr|A0A2R8QAQ6|A0A2R8QAQ6_DANRE;tr|E7FAC4|E7FAC4_DANRE	PAT1 homolog 2	patl2	0	-0.0801734	-0.369406	-0.577149	6
tr|F1QAJ8|F1QAJ8_DANRE;tr|A0A2R8Q5Z8|A0A2R8Q5Z8_DANRE	TRAF2 and NCK-interacting kinase b	tnikb	0	0.00620899	-0.0218056	-0.317209	6
tr|A0A2R8Q8M3|A0A2R8Q8M3_DANRE;tr|E7F7S9|E7F7S9_DANRE	Mitogen-activated protein kinase kinase kinase kinase 3 (EC 2.7.11.1)	map4k3a	0	-0.0944388	-0.133037	-0.347106	6
tr|F1RAU3|F1RAU3_DANRE	Zgc:173856	zgc:173856	0	0.0581719	-0.270783	-0.466734	6
sp|Q5RH01|CNDH2_DANRE	Condensin-2 complex subunit H2 (Non-SMC condensin II complex subunit H2)	ncaph2 si:dkey-202b22.2	0	-0.143359	-0.295828	-0.406068	6
tr|A8HAI7|A8HAI7_DANRE	Si:ch211-12h2.6	si:ch211-12h2.6 so:0001217	0	-0.0618345	-0.265622	-0.41888	6
tr|E7F654|E7F654_DANRE	Nucleolar protein 9 (polynucleotide 5'-hydroxyl-kinase NOL9)	nol9	0	-0.0141863	-0.337286	-0.372059	6
tr|A4UU31|A4UU31_DANRE;tr|E7F090|E7F090_DANRE;tr|Q9DGR7|Q9DGR7_DANRE;tr|F1RDF6|F1RDF6_DANRE;tr|B1NA68|B1NA68_DANRE	MAP kinase kinase 4B (Mitogen-activated protein kinase kinase 4B) (dual specificity mitogen-activated protein kinase kinase 4)	mkk4b zgc:194486 map2k4b	0	-0.115798	-0.269297	-0.451284	6
tr|A0A140LFS0|A0A140LFS0_DANRE;tr|Q5RG16|Q5RG16_DANRE;tr|Q5RG15|Q5RG15_DANRE	Si:dkey-241l7.2 (uncharacterized protein LOC569235 precursor)	si:dkey-241l7.2	0	0.0229314	-0.295382	-0.532509	6
tr|E7FER1|E7FER1_DANRE;tr|A0A2R8Q8Z8|A0A2R8Q8Z8_DANRE	WD repeat-containing protein 76	wdr76	0	-0.109504	-0.190994	-0.367491	6
tr|F1QCM0|F1QCM0_DANRE;tr|F1REJ4|F1REJ4_DANRE	ubiquitinyl hydrolase 1 (EC 3.4.19.12)	vcpip1	0	-0.149705	-0.71302	-0.706909	6
tr|A0A2R8QMM9|A0A2R8QMM9_DANRE;tr|F1QF24|F1QF24_DANRE	Complement component 7b	c7b	0	-0.0511663	-0.466409	-0.690041	6
tr|A0A2R8QL23|A0A2R8QL23_DANRE	SIVA1, apoptosis-inducing factor	siva1	0	0.0246169	-0.398673	-0.745789	6
tr|Q499B2|Q499B2_DANRE	Signal peptidase complex subunit 1 (Microsomal signal peptidase 12 kDa subunit)	fa97f07 wu:fa97f07 zgc:110014 spcs1	0	-0.0365813	-0.213762	-0.364411	6
tr|A0A0R4ISH4|A0A0R4ISH4_DANRE;tr|A0A0R4ILH4|A0A0R4ILH4_DANRE	Sorting nexin 1b	snx1b	0	-0.0444692	-0.264926	-0.384107	6
tr|A0A0R4INK8|A0A0R4INK8_DANRE;tr|A0A0R4IL48|A0A0R4IL48_DANRE;tr|A0A0R4ISY7|A0A0R4ISY7_DANRE;tr|A0A0R4ICW0|A0A0R4ICW0_DANRE;tr|A0A0R4IF59|A0A0R4IF59_DANRE	Reticulon	rtn4b	0	-0.154982	-0.243485	-0.441953	6
tr|A0A2R8Q359|A0A2R8Q359_DANRE;tr|A0A2R8Q946|A0A2R8Q946_DANRE;tr|E7EXY5|E7EXY5_DANRE;tr|A0A2R8RMY7|A0A2R8RMY7_DANRE;tr|A0A0R4INC0|A0A0R4INC0_DANRE	EMAP-like 1	eml1	0	-0.0456854	-0.127762	-0.424739	6
tr|H9KUW5|H9KUW5_DANRE;sp|Q08BH7|UBE2T_DANRE	Ubiquitin-conjugating enzyme E2 T	ube2t	0	-0.1194	-0.0969361	-0.392268	6
tr|F1R3C9|F1R3C9_DANRE;tr|F1R0Y8|F1R0Y8_DANRE	Zgc:153499	zgc:153499	0	-0.0601825	-0.410254	-0.408281	6
tr|A0A140LH79|A0A140LH79_DANRE;tr|E7F0V5|E7F0V5_DANRE;tr|A0A2R8QIV6|A0A2R8QIV6_DANRE;tr|A0A140LH09|A0A140LH09_DANRE;tr|A0A140LFX2|A0A140LFX2_DANRE;tr|A0A140LGA6|A0A140LGA6_DANRE;tr|A0A140LFW3|A0A140LFW3_DANRE	MAP7 domain-containing 3	map7d3	0	-0.0547929	-0.107692	-0.334579	6
tr|E7F6D8|E7F6D8_DANRE	Zinc finger FYVE domain-containing protein	zfyve16	0	0.0746655	-0.154482	-0.309969	6
tr|F1QEG6|F1QEG6_DANRE	Mitochondrial ribosomal protein S34	mrps34	0	-0.0982866	-0.205913	-0.394569	6
tr|F1R4N4|F1R4N4_DANRE;tr|A0A0R4IUG9|A0A0R4IUG9_DANRE	Zona pellucida protein AX 4 (egg envelope glycoprotein-like precursor)	si:dkey-19b23.11 fi33e12 fi38e01 wu:fi33e12 wu:fi38e01 zpax4	0	0.0878668	-0.231281	-0.374742	6
tr|A2BGQ2|A2BGQ2_DANRE	Si:ch211-214j8.12 (uncharacterized protein LOC100000539) (uncharacterized protein LOC100000539 isoform X1)	si:ch211-214j8.12	0	-0.0394681	-0.417392	-0.526882	6
tr|Q6NYU4|Q6NYU4_DANRE;tr|E7EY65|E7EY65_DANRE	Metastasis-associated 1 family, member 3 (Mta3 protein)	mta3	0	0.106556	-0.100419	-0.219788	6
tr|A0A0R4IY14|A0A0R4IY14_DANRE;tr|E9QE15|E9QE15_DANRE;tr|F1R698|F1R698_DANRE	Si:dkey-182g1.2	si:dkey-182g1.2	0	0.0666284	-0.568167	-0.553663	6
tr|E7F1G8|E7F1G8_DANRE	RNA helicase (EC 3.6.4.13)	ddx61	0	-0.0391806	-0.256117	-0.359799	6
sp|F1Q8W0|CATIN_DANRE	Splicing factor Cactin (zCactin)	cactin si:dkey-158a20.4 zgc:158620	0	-0.118472	-0.0378478	-0.333761	6
tr|X1WBH7|X1WBH7_DANRE;tr|A0A2R8QD20|A0A2R8QD20_DANRE	L-rhamnose-binding lectin CSL2 Si:ch211-66i15.5	si:ch211-66i15.5	0	0.0389087	-0.399538	-0.315611	6
tr|E7EXN4|E7EXN4_DANRE	Syntaxin-10 (syntaxin-10-like)	loc110440104 im:7138637 stx10	0	-0.155825	-0.272639	-0.414222	6
tr|U3JAU5|U3JAU5_DANRE;tr|F1QB27|F1QB27_DANRE;tr|A0A2R8Q9U2|A0A2R8Q9U2_DANRE;sp|P86347|BORE2_DANRE	Borealin-2	cdca9	0	-0.0635256	-0.348959	-0.380462	6
sp|B8JJV5|SIM13_DANRE;tr|A0A140TAU6|A0A140TAU6_DANRE	Small integral membrane protein 13	smim13 si:dkey-206d17.5	0	-0.0488869	-0.522944	-0.599942	6
tr|X1WDE1|X1WDE1_DANRE;tr|F1R358|F1R358_DANRE	Tripartite motif-containing 107	trim107	0	-0.0351326	-0.140339	-0.343862	6
tr|A0A2R8Q6G3|A0A2R8Q6G3_DANRE;tr|E7FC79|E7FC79_DANRE	Si:cabz01113374.3	pdpr	0	-0.137037	-0.295362	-0.401198	6
tr|F1QQX8|F1QQX8_DANRE	Zgc:171750	zgc:171750	0	-0.114362	-0.39754	-0.484972	6
tr|A0A286YA53|A0A286YA53_DANRE;tr|A0A0R4IJI9|A0A0R4IJI9_DANRE	Protein MON2 homolog	mon2	0	-0.0777468	-0.549015	-0.283717	6
tr|A3KQ75|A3KQ75_DANRE	L-rhamnose-binding lectin CSL3 Si:dkeyp-46h3.6	loc100536038 si:dkeyp-46h3.6	0	-0.0788823	-0.386352	-0.583217	6
tr|F1REK5|F1REK5_DANRE;tr|A0A2R8RM75|A0A2R8RM75_DANRE;tr|A0A2R8Q7X4|A0A2R8Q7X4_DANRE;tr|A0A2R8QQB9|A0A2R8QQB9_DANRE;tr|A0A2R8RS00|A0A2R8RS00_DANRE	Quinoid dihydropteridine reductase b2 (quinoid dihydropteridine reductase b2 isoform X1)	qdprb2 qdprb.2	0	-0.0830686	-0.555387	-0.541205	6
tr|A0A2R8PY37|A0A2R8PY37_DANRE;tr|E9QFJ2|E9QFJ2_DANRE	Quinoid dihydropteridine reductase b2	qdprb2	0	0.00882926	-0.320689	-0.663936	6
tr|A0A2R8QU07|A0A2R8QU07_DANRE	Quinoid dihydropteridine reductase b2	qdprb.2	0	-0.0203401	-0.330579	-0.42498	6
tr|A0A0G2KV14|A0A0G2KV14_DANRE	NHL repeat containing 3	nhlrc3	0	-0.145897	-0.311694	-0.472465	6
