# Supplementary material for: Quantitative proteomics reveals the dynamic proteome landscape of zebrafish embryos during the maternal-to-zygotic transition
Source: iScience. 2024 May 8;27(6):109944. doi: 10.1016/j.isci.2024.109944 (PMC11111832; doi:10.1016/j.isci.2024.109944)
Supplement: Table S4. Functional annotation analysis of differentially expressed proteins from zebrafish embryos in six clusters categorized based on the expression pattern, related to Figure 2 [file mmc5.xlsx]

## Sheet: Sheet1
Table S4. Functional annotation analysis of differentially expressed proteins from zebrafish embryos in six clusters categorized based on the expression pattern. DAVID Bioinformatics Resources (https://david.ncifcrf.gov/) was used for the analyses.
Cluster 1
Functional enrichment	Genes	p-value
translation	MRPL41, RPS4X, TSFM, RPL5B, EEF1DA, RPL27, ZGC:103730, WU:FB17E01, FJ48E12, ZGC:162401, ZGC:171710	2.08e-05
cell cycle	MRPL41, PAFAH1B1A, CDC42A, SDE2, CDC5L, PDS5A, MCM2, DIS3L2, LLGL2	0.000529
protein transport	ENY2, FC07E03, AP1G1, TIMM13, WU:FJ97B10, STAM, WU:FB17E01, TNPO2, AP1M1	0.00401413
Proteasome	PSMB4, PSMD2, ZGC:56374, PA28-GAMMA	0.00224278
Mitochondrion	MRPL41, CS, TSFM, ZGC:114172, HM:ZEH0024, TIMM13, ZGC:66391, MICOS13, MCU	0.00169561
Helicase	HELLS, DDX5, MCM2, DDX39AA	0.05
Ribonucleoprotein	MRPL41, RPS4X, RPL5B, HNRNPUA, NHP2, HNRNPUB, RPL27, ZGC:103730, HNRPA0L, HNRPAB, ZGC:171710	9e-07
Cluster 2
Functional enrichment	Genes	p-value
Translation	EIF2B5, ZGC:113935, RPS15, PABPC1A, EIF6, RPL34, RPL14, MRPL16, RPL36, SI:DKEY-1F1.2, MRPL11	1.64e-06
Protein transport	SELENBP1, GLE1, ARL3B, MTX1A, TIMM9, COG2, NUTF2	0.000601
RNA binding	RPS15, PABPC1A, RBM4, PIWIL1, TIA1, DDX19B, NHP2L1, RPL14, DDX3B, DHX38, ZNF346, MRPL11	0.00176027
RNA helicase activity	DDX19B, DDX3B, DHX38	0.04
Cluster 3
Functional enrichment	Genes	p-value
mRNA binding	RBFOX3B, NCL, PCBP2, ZGC:56141, SNIP1, NSAP1, P62, SI:CH211-197G15.1	5.1194e-05
RNA splicing	RBFOX3B, PNN, PRPF31, SKIIP, SRSF1A, TNPO3	0.000547422
Nucleocytoplasmic transport	PNN, XPO4, EEF1A, KPNA2, TNPO3	0.0047
chromatin binding	CBX1A, CHD7, CBX3A, MTA2	0.077
Cluster 4
Functional enrichment	Genes	p-value
Septin 7	SEPT7A, SEPT7B	3.31549e-05
midbody	CDC42, SEPT7A, SEPT7B	0.000566981
Cilium	TTLL6, SEPT7A, SEPT7B	0.0106038
Cluster 5
Functional enrichment	Genes	p-value
DNA repair	LOC569270, RAD50, TTF2, DMAP1, ATR	0.0249
ribosome biogenesis	NAF1, ERAL1, NOP53	0.046
mRNA binding and export	ZC3H11A, ZGC:101845	0.06
methylation	METTL13, PRMT3, DMAP1, EEF1AKMT2, TRMT1L	0.0135
Cluster 6
Functional enrichment	Genes	p-value
cytoplasmic mRNA processing body assembly	DDX6, LSM14A, DDX61, PATL2	5.43594e-06
protein ubiquitination	VCPIP1, FBXW11B, TRIM107, RNF8, RNF7	0.099
negative regulation of translation	DDX6, EIF4ENIF1, PAIP2B, DDX61	0.000359791
