# Supplementary material for: Quantitative proteomics reveals the dynamic proteome landscape of zebrafish embryos during the maternal-to-zygotic transition
Source: iScience. 2024 May 8;27(6):109944. doi: 10.1016/j.isci.2024.109944 (PMC11111832; doi:10.1016/j.isci.2024.109944)
Supplement: Table S5. Total transcription factors in zebrafish embryo dataset predicted with AnimalTFDB (http://bioinfo.life.hust.edu.cn/AnimalTFDB/#!/), related to Figure 3 [file mmc6.xlsx]

## Sheet: Sheet1
Table S5. Total transcription factors in zebrafish embryo dataset predicted with AnimalTFDB (http://bioinfo.life.hust.edu.cn/AnimalTFDB/#!/).
DNA binding domain: structural motif of transcription factor that recognizes double- or single-stranded DNA
# domain: number of DNA binding domains for each transcription factor
Log2Ratio: The reporter intensities from 8 channels ( biological replicates of zebrafish embryos at 2hpf, 2.5hpf, 4.3hpf and 5.25hpf) divided by that from the first channel (replicate 1 of the embryos sample at 2hpf). For the proteins commonly quantified with RPLC-MS/MS and CZE-MS/MS methods, average the value in each of the 8 channels. For the proteins exclusively quantified with RPLC-MS/MS or C…
The red labeled proteins are those differentially expressed transcription factors.
Uniprot name	Description	Gene name	DNA binding domain	# domain	Log2Ratio (Normalized to 2hpf)
					Int2hpf/Int2hpf (64-cell stage)	Int2.5hpf/Int2hpf (256-cell stage)	Int4.3hpf/Int2hpf (Dome stage)	Int5.25hpf/Int2hpf (50% epiboly)
tr|A5JNG8|A5JNG8_DANRE	NANOG Homeobox (Nanog) (Nanog protein) (Ovary-expressed homeobox protein) (Zgc:193933)	fd20a07 hacp Nanog wu:fd19e04 wu:fd20a07 nanog zgc:193933	Homeobox	5	0	0.183755	0.247293	0.37715
tr|A0A2R8Q542|A0A2R8Q542_DANRE;tr|Q6JAA4|Q6JAA4_DANRE;tr|A0A2R8QUZ1|A0A2R8QUZ1_DANRE	CCCTC-binding factor (zinc finger protein)	ctcf	zf-H2C2_2	7	0	0.0812957	0.450928	0.632358
tr|E9QIC1|E9QIC1_DANRE	CDC5 cell division cycle 5-like (S. pombe)	cdc5l	MYB	8	0	0.0350647	0.168651	0.373317
tr|E9QG34|E9QG34_DANRE;tr|H0WFH3|H0WFH3_DANRE;tr|H0WEJ1|H0WEJ1_DANRE;tr|H0WEC9|H0WEC9_DANRE;tr|H0WE99|H0WE99_DANRE;tr|H0WE76|H0WE76_DANRE;tr|H0WF31|H0WF31_DANRE;tr|A0A0R4IHZ7|A0A0R4IHZ7_DANRE;tr|H9GXY4|H9GXY4_DANRE;tr|F1QYU6|F1QYU6_DANRE;tr|K7DYH1|K7DYH1_DANRE;tr|H0WEU7|H0WEU7_DANRE;tr|F1QFQ5|F1QFQ5_DANRE;tr|F1Q8I7|F1Q8I7_DANRE;tr|E9QF23|E9QF23_DANRE;tr|A0A0R4IR94|A0A0R4IR94_DANRE;tr|A0A0J9YJE7|A…	Zinc finger protein 1147	znf1147	zf-H2C2_2	7	0	0.0118832	0.229352	0.359205
tr|F1RD83|F1RD83_DANRE;tr|A9JT09|A9JT09_DANRE	Zinc finger protein 1069	znf1069	zf-H2C2_2	7	0	-0.0281487	0.136666	0.396074
tr|B0R0H7|B0R0H7_DANRE;tr|A0A2R8S0B1|A0A2R8S0B1_DANRE	Homeobox and leucine zipper encoding a	homeza	Homeobox	5	0	0.065111	0.00150602	0.314546
tr|F1QDF2|F1QDF2_DANRE;tr|A0A2R8Q9F7|A0A2R8Q9F7_DANRE;tr|Q1LVB0|Q1LVB0_DANRE;tr|F1R6E0|F1R6E0_DANRE	Spalt-like transcription factor 4	sall4	zf-C2H2	9	0	-0.034949	-0.166428	0.290296
tr|K7DYM5|K7DYM5_DANRE	MAX dimerization protein MLX	mlx	bHLH	5	0	-0.0868378	0.0131856	0.288306
tr|Q6PHF1|Q6PHF1_DANRE	Calcium-regulated heat-stable protein 1 (calcium-regulated heat-stable protein 1 isoform X1)	wu:fc04b03 zgc:65920 carhsp1	CSD	3	0	0.317176	0.510718	0.400234
tr|F1R6T0|F1R6T0_DANRE;tr|F1QLG2|F1QLG2_DANRE	Metastasis-associated 1 family, member 2	mta2	zf-GATA	4	0	0.185713	0.314025	0.22909
sp|Q8AYB8|HOP_DANRE	Homeodomain-only protein	hopx hop	Homeobox	5	0	0.074872	0.384904	0.33527
tr|F1QWL7|F1QWL7_DANRE;tr|A5WWL2|A5WWL2_DANRE;tr|A0A2R8PZR2|A0A2R8PZR2_DANRE;tr|A0A2R8RID8|A0A2R8RID8_DANRE;tr|A0A2R8QIA8|A0A2R8QIA8_DANRE;tr|A0A2R8QF20|A0A2R8QF20_DANRE;tr|A0A2R8Q7H3|A0A2R8Q7H3_DANRE;tr|A8DZC2|A8DZC2_DANRE;tr|A0A0H2UJM6|A0A0H2UJM6_DANRE;tr|A0A2R8QAZ1|A0A2R8QAZ1_DANRE;tr|A0A0R4IIT7|A0A0R4IIT7_DANRE;tr|A0A0R4IXH9|A0A0R4IXH9_DANRE;tr|A0A0G2KES1|A0A0G2KES1_DANRE;tr|A0A286Y9B6|A0A286…	Zinc finger protein 1153	znf1153	zf-H2C2_2	7	0	0.0385898	0.36207	0.437395
sp|B5DE31|YBOX1_DANRE	Y-box-binding protein 1 (YB-1) (ZfY1) (Y-box transcription factor)	ybx1	CSD	3	0	-0.295809	-0.505466	-0.693489
tr|Q5XJ95|Q5XJ95_DANRE;tr|Q5TZ12|Q5TZ12_DANRE	PRKC apoptosis WT1 regulator protein (PRKC, apoptosis, WT1, regulator like) (Pawrl protein)	pawrl zgc:103513 pawr SO:0001217	TF-bZIP	2	0	-0.0190544	-0.0912498	-0.390195
tr|E7EYR8|E7EYR8_DANRE;tr|F1QRG5|F1QRG5_DANRE	Si:dkey-250d21.1	si:dkey-250d21.1	THAP	4	0	0.161856	0.215121	0.236806
tr|F1QEB4|F1QEB4_DANRE;tr|A0A2R8RPN8|A0A2R8RPN8_DANRE;tr|A0A2R8QK93|A0A2R8QK93_DANRE;tr|B8A5B7|B8A5B7_DANRE;tr|E7FB41|E7FB41_DANRE;tr|A0A2R8QBX6|A0A2R8QBX6_DANRE;tr|F6NLJ7|F6NLJ7_DANRE	FACT complex subunit SSRP1	ssrp1a	HMG	11	0	0.0708313	0.0857209	0.244091
tr|F1QF85|F1QF85_DANRE	Transcription factor A, mitochondrial	tfam	HMG	11	0	0.0446393	0.0770053	0.155198
tr|F1Q9K1|F1Q9K1_DANRE;tr|A0A0R4IDE0|A0A0R4IDE0_DANRE	SWI/SNF-related, matrix-associated, actin-dependent regulator of chromatin, subfamily c, member 1a	smarcc1a	MYB	8	0	0.00678899	0.11158	0.173189
tr|B8A552|B8A552_DANRE;tr|A5WUY4|A5WUY4_DANRE;tr|E9QG23|E9QG23_DANRE;tr|A0A0R4IGG7|A0A0R4IGG7_DANRE;tr|F1QU95|F1QU95_DANRE	SWI/SNF-related, matrix-associated, actin-dependent regulator of chromatin, subfamily a, member 5	smarca5	MYB	8	0	-0.00233605	-0.0145757	0.111898
tr|F1Q5P8|F1Q5P8_DANRE;tr|Q803S1|Q803S1_DANRE	SWI/SNF-related, matrix-associated, actin-dependent regulator of chromatin, subfamily e, member 1	smarce1	HMG	11	0	-0.018063	-0.0450063	-0.127488
tr|F1QQ02|F1QQ02_DANRE;sp|Q6DI35|TFP11_DANRE	Tuftelin-interacting protein 11	zgc:86644 fd15a02 wu:fd15a02 tfip11	GCFC	2	0	-0.162726	-0.127416	-0.246916
tr|F1QWG8|F1QWG8_DANRE;tr|A3QK40|A3QK40_DANRE;tr|A0A2R8QPK5|A0A2R8QPK5_DANRE;tr|A0A2R8QET6|A0A2R8QET6_DANRE;tr|A0A2R8Q4C2|A0A2R8Q4C2_DANRE	Nuclear receptor corepressor 1	ncor1	MYB	8	0	-0.262757	-0.113548	-0.0489345
tr|Q7T351|Q7T351_DANRE	Activating transcription factor 1 (cyclic AMP-dependent transcription factor ATF-1)	atf1 wu:fc92c07 zgc:64099 atf1 SO:0001217	TF-bZIP	2	0	-0.352394	-0.278406	-0.0531201
tr|E9QD31|E9QD31_DANRE;tr|A0A0R4IEW9|A0A0R4IEW9_DANRE	High mobility group AT-hook 1a (high mobility group AT-hook 1a isoform 2) (high mobility group AT-hook 1a isoform X1)	hmga1 hmgiy wu:fb12b06 wu:fb18f11 wu:fc19f01 wu:fi38b05 zgc:85677 hmga1a	HMGA	2	0	0.314721	0.360892	-0.0179808
tr|B8JL30|B8JL30_DANRE;tr|B8JL29|B8JL29_DANRE;tr|B8JL31|B8JL31_DANRE;tr|A0A1D5NS50|A0A1D5NS50_DANRE;tr|F1QGP8|F1QGP8_DANRE	High mobility group box 2a	hmgb2a	HMG	11	0	0.0524454	0.289471	0.0100705
tr|Q504B1|Q504B1_DANRE	Activated RNA polymerase II transcriptional coactivator p15 (SUB1 homolog)	zgc:109973 sub1a SO:0001217	PC4	1	0	-0.0894027	-0.265641	0.133863
tr|A0A0R4I9C7|A0A0R4I9C7_DANRE;sp|Q90270|PO5F1_DANRE	POU domain protein	pou5f3	Pou	2	0	0.00465413	0.0981055	0.175175
tr|A0A0R4IR17|A0A0R4IR17_DANRE;tr|A0A2R8QFG7|A0A2R8QFG7_DANRE	AT-rich interactive domain 1Ab (SWI-like)	arid1ab	ARID	4	0	-0.0747818	-0.0636694	-0.0906301
tr|E7EZ61|E7EZ61_DANRE	Zinc finger protein 217 (zinc finger protein 217 isoform X1)	wu:fc11a05 fc11a05 znf217	zf-C2H2	9	0	-0.0998595	-0.434978	-0.161451
tr|E7FC29|E7FC29_DANRE;tr|A0A2R8RTX5|A0A2R8RTX5_DANRE	Metastasis-associated 1	mta1	zf-GATA	4	0	0.0345003	0.00178585	0.0978499
sp|F1R4C4|PIS4A_DANRE;tr|A0A452GCC0|A0A452GCC0_DANRE	E3 SUMO-protein ligase PIAS4-A (EC 2.3.2.27) (Protein inhibitor of activated STAT protein 4)	pias4a	zf-MIZ	2	0	-0.064356	0.106132	0.254488
sp|Q66HW4|GLMP_DANRE	Glycosylated lysosomal membrane protein (Lysosomal protein NCU-G1)	glmp si:dkey-263h23.3 zgc:92308	NCU-G1	1	0	-0.00614477	-0.14858	-0.0613979
tr|Q66IB6|Q66IB6_DANRE	High mobility group box 2B (High-mobility group box 2) (Hmgb2 protein)	hmgb2 hmgb2l im:6909096 wu:fa20b02 zgc:101854 hmgb2b SO:0001217	HMG	11	0	0.292086	0.279248	0.504984
tr|A0A0R4IVD0|A0A0R4IVD0_DANRE;tr|A0A0R4IKJ3|A0A0R4IKJ3_DANRE	AT-rich interactive domain 1Aa (SWI-like)	arid1aa	ARID	4	0	0.0463462	0.0336204	-0.0129352
sp|Q9W7E7|SMAD5_DANRE;tr|A5PMB9|A5PMB9_DANRE	Mothers against decapentaplegic homolog 5 (MAD homolog 5) (Mothers against DPP homolog 5) (Protein somitabun) (SMAD family member 5) (SMAD 5) (Smad5)	smad5 madh5 sbn	MH1	2	0	-0.0871214	-0.141422	0.104818
tr|Q6PGZ7|Q6PGZ7_DANRE;tr|A0A0R4IQV7|A0A0R4IQV7_DANRE	Interferon regulatory factor 6 (Irf6 protein)	zgc:63500 irf6	IRF	2	0	-0.207041	-0.244605	-0.185821
tr|Q6PGV0|Q6PGV0_DANRE;tr|A0A0R4IMS4|A0A0R4IMS4_DANRE;tr|F8W449|F8W449_DANRE;tr|F6NRL4|F6NRL4_DANRE	Leucine-rich repeat (in FLII)-interacting protein 2	lrrfip2	LRRFIP	3	0	-0.0587721	-0.0323459	-0.0779437
tr|E7EYV6|E7EYV6_DANRE;tr|F8W2N9|F8W2N9_DANRE	Nuclear transcription factor, X-box-binding-like 1	nfxl1	zf-NF-X1	2	0	-0.0724566	-0.297861	-0.41319
sp|Q1L8U8|STB1A_DANRE	Histone-lysine N-methyltransferase SETDB1-A (EC 2.1.1.354) (SET domain bifurcated 1A)	setdb1a si:ch211-81a5.6	MBD	4	0	-0.0414989	0.0350391	-0.0564052
tr|Q6NV11|Q6NV11_DANRE;tr|E9QD31|E9QD31_DANRE;tr|A0A0R4IEW9|A0A0R4IEW9_DANRE;tr|E9QEA0|E9QEA0_DANRE	High mobility group AT-hook 1a (Zgc:85677) (Zgc:85677 protein) (high mobility group AT-hook 1a isoform 1)	zgc:85677 hmga1 hmgiy wu:fb12b06 wu:fb18f11 wu:fc19f01 wu:fi38b05 hmga1a	HMGA	2	0	0.181771	0.423577	-0.156906
tr|Q6DGP6|Q6DGP6_DANRE	Activated RNA polymerase II transcriptional coactivator p15 (SUB1 homolog)	sub1 rpo2tc1 zgc:92831 sub1b	PC5	1	0	0.171304	0.205416	0.225295
tr|E9QFH8|E9QFH8_DANRE;tr|A0A2R8QTS1|A0A2R8QTS1_DANRE;tr|A0A2R8QRZ0|A0A2R8QRZ0_DANRE;tr|A0A2R8QTF0|A0A2R8QTF0_DANRE;tr|E9QCU5|E9QCU5_DANRE;tr|F1R386|F1R386_DANRE	Cold shock domain-containing E1, RNA-binding	csde1	CSD	3	0	0.0997764	0.179438	0.121662
tr|E7F3J3|E7F3J3_DANRE;tr|F6NXG0|F6NXG0_DANRE	AT-rich interactive domain 2 (ARID, RFX-like)	arid2	ARID	4	0	-0.316734	-0.204427	-0.323211
tr|F1QHH2|F1QHH2_DANRE	THAP domain-containing 12a	thap12a	THAP	4	0	-0.0340167	-0.52259	-0.262388
tr|E9QEX7|E9QEX7_DANRE	L3MBTL histone methyl-lysine-binding protein 1b (lethal(3)malignant brain tumor-like protein 4 isoform X1)	l3mbtl1b	zf-C2HC	1	0	-0.15911	0.322541	-0.333962
tr|A0A2R8QDP4|A0A2R8QDP4_DANRE;tr|F1R609|F1R609_DANRE;tr|A0A2R8Q346|A0A2R8Q346_DANRE	Ras-responsive element-binding protein 1a	rreb1a	zf-C2H2	9	0	-0.143292	0.0175661	-0.0954047
tr|F1R1Z6|F1R1Z6_DANRE	TSC22 domain family, member 1	tsc22d1	TSC22	1	0	0.0862297	0.194807	0.18242
tr|E7EYC1|E7EYC1_DANRE	Transcription factor CP2 (alpha-globin transcription factor CP2 isoform X1)	tfcp2	CP2	1	0	0.20535	0.0412902	0.19589
tr|Q7ZTV2|Q7ZTV2_DANRE;tr|Q6TGX7|Q6TGX7_DANRE	Methyl-CpG binding protein 3a (Methyl-CpG-binding domain protein 3a) (methyl-CpG-binding domain protein 3 isoform X1)	wu:fa98f07 mbd3a	MBD	4	0	0.00127949	0.103834	-0.0971502
tr|A0A0R4ITB8|A0A0R4ITB8_DANRE	Si:dkey-109j17.5	si:dkey-109j17.5	zf-BED	2	0	0.0345386	0.0355131	-0.00847045
tr|A0A1D5NSC5|A0A1D5NSC5_DANRE	Si:dkey-10f23.2	nfx1	zf-NF-X1	2	0	-0.103617	0.115505	-0.308106
tr|B0UXV7|B0UXV7_DANRE	DnaJ (Hsp40) homolog, subfamily C, member 1	dnajc1	MYB	8	0	-0.00904732	0.0837486	0.0226328
tr|B7SEE1|B7SEE1_DANRE;tr|B0S682|B0S682_DANRE	Interferon regulatory factor 5	irf5	IRF	2	0	-0.0112362	-0.179443	-0.184111
tr|F1Q565|F1Q565_DANRE;tr|Q5TZC4|Q5TZC4_DANRE;tr|Q29RF1|Q29RF1_DANRE	Si:ch211-195d17.2	e2f6	E2F	1	0	0.0530961	-0.02613	-0.322434
tr|F1Q7K3|F1Q7K3_DANRE;tr|E7FCF7|E7FCF7_DANRE;tr|F6NXU9|F6NXU9_DANRE;tr|A0A0R4ISP1|A0A0R4ISP1_DANRE	Si:ch73-386h18.1 (zinc finger homeobox protein 3)	si:ch73-386h18.1 zfhx3a	Homeobox	5	0	-0.156246	-0.225919	-0.0517978
tr|F1QW97|F1QW97_DANRE;tr|A0A2R8Q6L0|A0A2R8Q6L0_DANRE	Sp1 transcription factor	sp1	zf-H2C2_2	7	0	0.188378	-0.00093744	0.449552
tr|F1R1S3|F1R1S3_DANRE;tr|X1WBU9|X1WBU9_DANRE;sp|Q6RVD7|SX21B_DANRE;tr|A0A0R4ITJ3|A0A0R4ITJ3_DANRE;tr|Q9DFH1|Q9DFH1_DANRE	SRY-box transcription factor 8b	sox8b	HMG	11	0	-0.0904817	-0.0841615	-0.0980346
tr|Q6XZH1|Q6XZH1_DANRE	POU domain protein	pou4f2/brn-3b brn-3b brn3.2 brn3b-l pou4f2	Pou	2	0	0.29002	-0.0354539	-0.109373
tr|Q7SZW8|Q7SZW8_DANRE	Hsf2 protein	hsf2	HSF	1	0	-0.0145179	-0.110055	0.491379
sp|Q9I9P9|SMAD2_DANRE;tr|F1Q5P5|F1Q5P5_DANRE;tr|E9QJE3|E9QJE3_DANRE;tr|Q66HX9|Q66HX9_DANRE;tr|Q8AY15|Q8AY15_DANRE;tr|F1QXZ9|F1QXZ9_DANRE	Mothers against decapentaplegic homolog (MAD homolog) (Mothers against DPP homolog) (SMAD family member)	madh3 madh3a smad3 wu:fa99e03 smad3a	MH1	2	0	0.202952	0.0486599	0.23744
tr|A0A0R4IVN8|A0A0R4IVN8_DANRE;tr|A0A0R4IDS6|A0A0R4IDS6_DANRE	Bromodomain adjacent to zinc finger domain, 2A	baz2a	MBD	4	0	-0.0253454	0.0948245	0.123305
tr|F1QNZ7|F1QNZ7_DANRE;tr|F1QPX8|F1QPX8_DANRE;tr|E7EZ71|E7EZ71_DANRE;tr|A0A2R8QRM4|A0A2R8QRM4_DANRE;tr|F1QK22|F1QK22_DANRE;tr|A0A2R8QIG9|A0A2R8QIG9_DANRE;tr|A0A2R8Q1Q5|A0A2R8Q1Q5_DANRE;tr|A0A0R4IN92|A0A0R4IN92_DANRE;tr|A0A0R4IQI8|A0A0R4IQI8_DANRE;tr|E7F8D8|E7F8D8_DANRE	Polybromo 1,-like	pbrm1l	HMG	11	0	-0.0217006	-0.0206192	-0.0492594
tr|E7F0H8|E7F0H8_DANRE;tr|F1Q895|F1Q895_DANRE	High mobility group box 3b	hmgb3b	HMG	11	0	0.0815528	0.204867	0.0638975
tr|F1QGV4|F1QGV4_DANRE;tr|H1A5Y8|H1A5Y8_DANRE;tr|A0A0R4IBX6|A0A0R4IBX6_DANRE;tr|A0A2R8QF38|A0A2R8QF38_DANRE;tr|A0A2R8QHX1|A0A2R8QHX1_DANRE;tr|A0A0R4IL11|A0A0R4IL11_DANRE;tr|F1QI65|F1QI65_DANRE;tr|A0A2R8QQS6|A0A2R8QQS6_DANRE;tr|F1QDT9|F1QDT9_DANRE	Leucine-rich repeat (in FLII)-interacting protein 1a	lrrfip1a	LRRFIP	3	0	0.0282738	0.0456214	-0.240678
tr|A0A2R8QD88|A0A2R8QD88_DANRE;tr|A0A0R4IN87|A0A0R4IN87_DANRE;tr|Q1LVI0|Q1LVI0_DANRE;tr|A0A2R8Q198|A0A2R8Q198_DANRE;tr|Q1LVH9|Q1LVH9_DANRE;tr|F6NIQ9|F6NIQ9_DANRE	GATA zinc finger domain-containing 2Ab	gatad2ab	zf-GATA	4	0	-0.154674	-0.0863064	-0.0729868
sp|Q6PHE8|CC124_DANRE	Coiled-coil domain-containing protein 124	ccdc124 si:ch211-200a16.3 zgc:65939 zgc:77492	HMG	11	0	0.00887477	0.097233	-0.111261
sp|Q6NWJ4|DNJC2_DANRE;tr|A5WUY3|A5WUY3_DANRE	DnaJ homolog subfamily C member 2	dnajc2 zgc:85671	MYB	8	0	0.0569665	0.0920054	-0.0667495
tr|E7F296|E7F296_DANRE;tr|A0A0R4J7S6|A0A0R4J7S6_DANRE;tr|F1Q7G1|F1Q7G1_DANRE;tr|K7DYL0|K7DYL0_DANRE	WD repeat and HMG-box DNA-binding protein 1	wdhd1	HMG	11	0	0.0506426	-0.0266935	-0.0186073
tr|A0A0R4IPA3|A0A0R4IPA3_DANRE;sp|Q08BR4|STB1B_DANRE;tr|A0A0R4IUW4|A0A0R4IUW4_DANRE;tr|A0A0R4IT84|A0A0R4IT84_DANRE	Histone-lysine N-methyltransferase SETDB1-B	setdb1b	MBD	4	0	-0.0935062	0.292271	0.0279035
tr|A0A2R8QQK7|A0A2R8QQK7_DANRE;tr|F8W3G1|F8W3G1_DANRE	Zinc finger protein 277	znf277	zf-C2H2	9	0	0.0393666	0.0935613	-0.278791
tr|F1RES6|F1RES6_DANRE;sp|Q7ZVR6|MYNN_DANRE;tr|E9QGM6|E9QGM6_DANRE;tr|F1Q9Q5|F1Q9Q5_DANRE	Myoneurin	mynn	ZBTB	2	0	-0.311553	-0.269458	0.0263141
tr|Q5SPG2|Q5SPG2_DANRE;tr|Q803J7|Q803J7_DANRE;tr|Q6NY29|Q6NY29_DANRE;sp|P52161|MAX_DANRE	Protein max (Myc-associated factor X)	max	bHLH	5	0	-0.0249641	0.0782057	-0.079524
tr|A0A1D5NSM5|A0A1D5NSM5_DANRE;tr|A0A1D5NSG2|A0A1D5NSG2_DANRE;tr|A0A1D5NSU7|A0A1D5NSU7_DANRE;sp|Q6P116|RCOR2_DANRE	REST corepressor 2	rcor2 zgc:77264	MYB	8	0	-0.0621738	-0.268957	0.106913
