# Supplementary material for: Quantitative proteomics reveals the dynamic proteome landscape of zebrafish embryos during the maternal-to-zygotic transition
Source: iScience. 2024 May 8;27(6):109944. doi: 10.1016/j.isci.2024.109944 (PMC11111832; doi:10.1016/j.isci.2024.109944)
Supplement: Table S6. Proteins commonly quantified in our proteome dataset and published transcriptome dataset, related to Figure 5 [file mmc7.xlsx]

## Sheet: Sheet1
Table S6. Proteins commonly quantified in our proteome data set and published transcriptome data set (https://doi.org/10.7554/eLife.30860).
Entry	Protein names	Gene Names	Gene Ontology (biological process)	Gene Ontology (cellular component)	Gene Ontology (molecular function)	Subcellular location [CC]	Proteome					Transcriptome
							p-value	Log2Ratio (Normalized to 64-cell stage)				p-value	Log2Ratio (Normalized to 128-cell stage)
								64-cell	256-cell	Dome	50%-epiboly		128-cell	1k-cell	Dome	50%-epiboly
A0A077D3Q6	tRNA modification GTPase GTPBP3, mitochondrial (GTP-binding protein 3)	gtpbp3 zgc:112394	embryonic organ development [GO:0048568]; tRNA methylation [GO:0030488]; tRNA wobble uridine modification [GO:0002098]	cytoplasm [GO:0005737]; mitochondrion [GO:0005739]	GTP binding [GO:0005525]; GTPase activity [GO:0003924]	SUBCELLULAR LOCATION: Mitochondrion {ECO:0000250}.		0	-0.0650579	0.0285002	0.00332964	1.27162e-08	0	-0.143576	-0.360079	-1.71064
A0A0A0MPI2	TATA box-binding protein-associated factor RNA polymerase I subunit B (RNA polymerase I-specific TBP-associated factor 63 kDa) (TAFI63) (TATA box-binding protein-associated factor 1B) (TBP-associated factor 1B)	taf1b si:dkey-81b15.4	nucleolar large rRNA transcription by RNA polymerase I [GO:0042790]; RNA polymerase I preinitiation complex assembly [GO:0001188]	RNA polymerase I core factor complex [GO:0070860]; RNA polymerase transcription factor SL1 complex [GO:0005668]	metal ion binding [GO:0046872]; RNA polymerase I core promoter sequence-specific DNA binding [GO:0001164]	SUBCELLULAR LOCATION: Nucleus, nucleolus {ECO:0000250}.		0	-0.0144911	0.23141	-0.0894704	8.22615e-15	0	0.283253	-1.52145	-2.87564
A0A0A0MPN0	BCL9 transcription coactivator	bcl9	canonical Wnt signaling pathway [GO:0060070]; embryonic viscerocranium morphogenesis [GO:0048703]; positive regulation of transcription by RNA polymerase II [GO:0045944]; regulation of canonical Wnt signaling pathway involved in heart development [GO:1905066]	beta-catenin-TCF complex [GO:1990907]	beta-catenin binding [GO:0008013]; transcription coactivator activity [GO:0003713]	SUBCELLULAR LOCATION: Nucleus {ECO:0000256|ARBA:ARBA00004123}.	0.0268605	0	-0.166548	-0.343471	-0.228931	3.25967e-09	0	-0.262254	-0.696655	-1.26067
A0A0A0MPR9	vitamin-K-epoxide reductase (warfarin-sensitive) (EC 1.17.4.4)	zgc:112358 vkorc1l1	peptidyl-glutamic acid carboxylation [GO:0017187]; vitamin K metabolic process [GO:0042373]	endoplasmic reticulum membrane [GO:0005789]	quinone binding [GO:0048038]; vitamin-K-epoxide reductase (warfarin-sensitive) activity [GO:0047057]	SUBCELLULAR LOCATION: Endoplasmic reticulum membrane {ECO:0000256|ARBA:ARBA00004477}; Multi-pass membrane protein {ECO:0000256|ARBA:ARBA00004477}. Membrane {ECO:0000256|ARBA:ARBA00004141}; Multi-pass membrane protein {ECO:0000256|ARBA:ARBA00004141}.	0.00389474	0	-0.993133	-0.613461	-0.873152	3.67218e-11	0	0.0710575	0.00696349	-0.859046
A0A0A0MPU6	RNA methyltransferase (EC 2.1.1.-)	mepcea fc59f06 mepce si:ch211-283h6.1 wu:fc59f06 zBCDIN3 mepcea			O-methyltransferase activity [GO:0008171]; RNA methyltransferase activity [GO:0008173]			0	-0.127443	0.257282	-0.172691	1.2545e-15	0	0.401243	-0.498453	-2.28079
A0A0A0MPV1	ELKS/Rab6-interacting/CAST family member 1 isoform X4	erc1b		cell junction [GO:0030054]; cytoplasm [GO:0005737]; membrane [GO:0016020]		SUBCELLULAR LOCATION: Cytoplasm {ECO:0000256|ARBA:ARBA00004496}.		0	-0.238005	-0.095181	-0.266016	1.55107e-09	0	-0.29732	-1.24998	-1.60883
A0A0B4J1A6	Insulin-like growth factor 2 mRNA-binding protein 1 (IGF-II mRNA-binding protein 1) (VICKZ family member 1)	CRDBP fb96d05 IMP1 wu:fb18f03 wu:fb96d05 wu:fi72a06 zgc:152963 igf2bp1	mRNA transport [GO:0051028]; regulation of translation [GO:0006417]	filopodium [GO:0030175]; growth cone [GO:0030426]; lamellipodium [GO:0030027]; nucleus [GO:0005634]; perinuclear region of cytoplasm [GO:0048471]	RNA binding [GO:0003723]	SUBCELLULAR LOCATION: Cell projection, filopodium {ECO:0000256|ARBA:ARBA00004486}. Cell projection, growth cone {ECO:0000256|ARBA:ARBA00004624}. Cell projection, lamellipodium {ECO:0000256|ARBA:ARBA00004510}. Cytoplasm, perinuclear region {ECO:0000256|ARBA:ARBA00004556}. Nucleus {ECO:0000256|ARBA:ARBA00004123}.		0	-0.159362	-0.20675	-0.0580283	1.73466e-13	0	0.0876989	0.907336	2.59512
A0A0E4AYA7	DNA helicase	mcm6l	DNA replication initiation [GO:0006270]; DNA unwinding involved in DNA replication [GO:0006268]; double-strand break repair via break-induced replication [GO:0000727]; mitotic DNA replication [GO:1902969]	MCM complex [GO:0042555]; nucleus [GO:0005634]	ATP binding [GO:0005524]; DNA helicase activity [GO:0003678]; hydrolase activity [GO:0016787]; single-stranded DNA binding [GO:0003697]	SUBCELLULAR LOCATION: Nucleus {ECO:0000256|ARBA:ARBA00004123, ECO:0000256|RuleBase:RU368064}.		0	0.0133394	-0.0186197	0.0373266	4.53431e-09	0	-0.0497537	-0.235511	-0.823443
A0A0F6PK88	Adenylate kinase 2, mitochondrial (AK 2) (EC 2.7.4.3) (ATP-AMP transphosphorylase 2) (ATP:AMP phosphotransferase) (Adenylate monophosphate kinase)	wu:fj80e03 AK2 wu:fb34f05 ak2	ADP biosynthetic process [GO:0006172]; AMP metabolic process [GO:0046033]; ATP metabolic process [GO:0046034]; phosphorylation [GO:0016310]	mitochondrial intermembrane space [GO:0005758]	adenylate kinase activity [GO:0004017]; ATP binding [GO:0005524]	SUBCELLULAR LOCATION: Mitochondrion intermembrane space {ECO:0000256|HAMAP-Rule:MF_03168}.	0.0116281	0	0.157519	-0.0073792	0.319206	2.6883e-05	0	-0.079735	0.236172	0.336382
A0A0G2KCK6	spermatogenesis-associated protein 5	spata5			ATP binding [GO:0005524]; ATP hydrolysis activity [GO:0016887]			0	-0.0521613	0.0427008	0.0539716		0	-0.235976	-0.14697	-0.0101904
A0A0G2KCW6	DNA damage-binding protein 1 (Damage-specific DNA-binding protein 1)	ddb1	DNA repair [GO:0006281]; negative regulation of apoptotic process [GO:0043066]; proteasome-mediated ubiquitin-dependent protein catabolic process [GO:0043161]; protein ubiquitination [GO:0016567]; regulation of cell cycle process [GO:0010564]	nucleus [GO:0005634]; site of double-strand break [GO:0035861]	DNA binding [GO:0003677]	SUBCELLULAR LOCATION: Nucleus {ECO:0000256|RuleBase:RU368023}.		0	0.1085	0.0442661	0.190261	1.54944e-11	0	-0.500217	-0.572719	-1.02271
A0A0G2KCY3	Adaptor-related protein complex 3 subunit beta 1a	ap3b1a	anterograde synaptic vesicle transport [GO:0048490]; intracellular protein transport [GO:0006886]; vesicle-mediated transport [GO:0016192]	AP-type membrane coat adaptor complex [GO:0030119]; axon cytoplasm [GO:1904115]				0	0.0496249	-0.10866	0.217832	0.0168293	0	-0.197307	-0.0552053	-0.346499
A0A0G2KD63	Growth hormone inducible transmembrane protein			membrane [GO:0016020]; mitochondrial inner membrane [GO:0005743]				0	0.0926249	0.063202	-0.167925	0.000521401	0	-0.564482	-0.610958	-0.824614
A0A0G2KE28	Ferric-chelate reductase 1b	frrs1b		membrane [GO:0016020]	metal ion binding [GO:0046872]	SUBCELLULAR LOCATION: Membrane {ECO:0000256|ARBA:ARBA00004141}; Multi-pass membrane protein {ECO:0000256|ARBA:ARBA00004141}.		0	-0.338814	-0.294746	-0.51621	0.000575276	0	-0.020065	-0.20333	-0.531476
A0A0G2KEX1	ADP-ribosylation factor	arf4b	intracellular protein transport [GO:0006886]; vesicle-mediated transport [GO:0016192]	Golgi apparatus [GO:0005794]; plasma membrane [GO:0005886]	GTP binding [GO:0005525]; GTPase activity [GO:0003924]	SUBCELLULAR LOCATION: Golgi apparatus {ECO:0000256|RuleBase:RU369003}.		0	0.343492	0.127306	0.554728		0
A0A0G2KFQ1	IQ motif-containing GTPase-activating protein 3	iqgap3	cell motility [GO:0048870]; convergent extension involved in gastrulation [GO:0060027]; regulation of actin cytoskeleton organization [GO:0032956]; regulation of GTPase activity [GO:0043087]; signal transduction [GO:0007165]	plasma membrane bounded cell projection [GO:0120025]	actin filament binding [GO:0051015]; calmodulin binding [GO:0005516]; GTPase activator activity [GO:0005096]		0.0320994	0	-0.0751238	-0.0616634	-0.202037	5.22099e-06	0	-0.273604	-0.864326	-1.02092
A0A0G2KG42	SPATA1_C domain-containing protein			cytoplasm [GO:0005737]		SUBCELLULAR LOCATION: Cytoplasm {ECO:0000256|ARBA:ARBA00004496}.		0	0.117742	0.282089	0.0784897	5.703e-06	0	-0.361451	0.380898	-0.286208
A0A0G2KGL2	Phosphoribosylglycinamide formyltransferase	gart	'de novo' IMP biosynthetic process [GO:0006189]; adenine biosynthetic process [GO:0046084]; camera-type eye development [GO:0043010]; chordate embryonic development [GO:0043009]; pigmentation [GO:0043473]; purine nucleotide biosynthetic process [GO:0006164]	cytosol [GO:0005829]; membrane [GO:0016020]	ATP binding [GO:0005524]; metal ion binding [GO:0046872]; phosphoribosylamine-glycine ligase activity [GO:0004637]; phosphoribosylformylglycinamidine cyclo-ligase activity [GO:0004641]			0	0.107799	-0.0652886	0.250514		0	-0.236137	-0.169019	-0.212495
A0A0G2KGM8	Appl2 (DCC-interacting protein 13-beta)	appl2	cell cycle [GO:0007049]; signaling [GO:0023052]	early endosome membrane [GO:0031901]; endosome [GO:0005768]; endosome membrane [GO:0010008]; nucleus [GO:0005634]; phagocytic vesicle [GO:0045335]; ruffle [GO:0001726]		SUBCELLULAR LOCATION: Cell projection, ruffle {ECO:0000256|ARBA:ARBA00004466}. Cytoplasmic vesicle, phagosome {ECO:0000256|ARBA:ARBA00004262}. Early endosome membrane {ECO:0000256|ARBA:ARBA00004220}; Peripheral membrane protein {ECO:0000256|ARBA:ARBA00004220}. Endosome membrane {ECO:0000256|ARBA:ARBA00004481}; Peripheral membrane protein {ECO:0000256|ARBA:ARBA00004481}. Nucleus {ECO:0000256|ARBA:…		0	-0.126551	-0.074651	-0.139117	0.000549341	0	-0.283752	-0.376582	-0.221688
A0A0G2KGW1	Thyroid hormone receptor interactor 10b	trip10b	endocytosis [GO:0006897]; signal transduction [GO:0007165]	cell cortex [GO:0005938]; lysosome [GO:0005764]; plasma membrane [GO:0005886]				0	-0.299068	-0.278486	-0.379672	6.93737e-10	0	0.207787	-0.217109	-1.41874
A0A0G2KGZ7	TBC1 domain family, member 10Aa	tbc1d10aa	activation of GTPase activity [GO:0090630]		GTPase activator activity [GO:0005096]		0.0115487	0	0.14855	0.137515	0.238337	4.54329e-11	0	-0.268228	-0.960301	-1.91093
A0A0G2KH95	Proteasome 26S subunit, non-ATPase 2	psmd2	proteasome-mediated ubiquitin-dependent protein catabolic process [GO:0043161]; regulation of protein catabolic process [GO:0042176]; retina development in camera-type eye [GO:0060041]	nucleus [GO:0005634]; proteasome regulatory particle, base subcomplex [GO:0008540]; proteasome storage granule [GO:0034515]	enzyme regulator activity [GO:0030234]		0.0188731	0	0.203507	0.290237	0.405666	1.54584e-06	0	-0.354942	-1.05689	-0.705154
A0A0G2KHK8	Hsp90 co-chaperone Cdc37 (Hsp90 chaperone protein kinase-targeting subunit) (p50Cdc37)	cdc37	protein folding [GO:0006457]; protein stabilization [GO:0050821]	cytoplasm [GO:0005737]	chaperone binding [GO:0051087]; heat shock protein binding [GO:0031072]; protein kinase binding [GO:0019901]; unfolded protein binding [GO:0051082]	SUBCELLULAR LOCATION: Cytoplasm {ECO:0000256|ARBA:ARBA00004496}.		0	0.0592423	0.147687	-0.111951	9.85645e-11	0	-0.0456876	0.39758	0.917688
A0A0G2KHN8	Ubiquitin conjugating enzyme E2 O	ube2o	negative regulation of apoptotic process [GO:0043066]	nucleus [GO:0005634]	cysteine-type endopeptidase inhibitor activity [GO:0004869]; ubiquitin conjugating enzyme activity [GO:0061631]		0.0137526	0	-0.166242	-0.280779	-0.285219	3.11145e-15	0	-0.214794	-1.60119	-3.35077
A0A0G2KHZ9	TLC domain-containing 3A	tlcd3a	lipid homeostasis [GO:0055088]	endoplasmic reticulum [GO:0005783]; membrane [GO:0016020]		SUBCELLULAR LOCATION: Membrane {ECO:0000256|ARBA:ARBA00004141}; Multi-pass membrane protein {ECO:0000256|ARBA:ARBA00004141}.		0	-0.0426362	-0.00676173	0.0189354	3.73865e-07	0	0.140237	-0.396603	-2.24081
A0A0G2KIG7	Rab3 GTPase-activating protein catalytic subunit	rab3gap1 rab3gap wu:fj56a04	positive regulation of GTPase activity [GO:0043547]	endoplasmic reticulum [GO:0005783]	GTPase activator activity [GO:0005096]	SUBCELLULAR LOCATION: Cytoplasm {ECO:0000250|UniProtKB:Q15042}. Endoplasmic reticulum {ECO:0000250|UniProtKB:Q15042}. Note=In neurons, it is enriched in the synaptic soluble fraction. {ECO:0000250|UniProtKB:Q15042}.		0	0.0295501	-0.049416	0.0602835	0.0113337	0	0.102155	0.612854	0.115094
A0A0G2KIQ1	RNA helicase (EC 3.6.4.13)	ythdc2		nucleus [GO:0005634]	ATP binding [GO:0005524]; hydrolase activity [GO:0016787]; RNA binding [GO:0003723]; RNA helicase activity [GO:0003724]			0	0.142677	0.0675024	0.366618	7.86717e-07	0	-0.129315	-0.697197	-1.60606
A0A0G2KK51	Contactin-1a	cntn1a	neuron projection development [GO:0031175]	axon [GO:0030424]; plasma membrane [GO:0005886]	cell-cell adhesion mediator activity [GO:0098632]	SUBCELLULAR LOCATION: Cell membrane {ECO:0000250}; Lipid-anchor, GPI-anchor {ECO:0000250}.		0	0.0191574	0.0571698	-0.0493957	0.00330809	0	-0.0145658	-0.361033	-0.782048
A0A0G2KLD8	Biphenyl hydrolase like	bphl						0	0.0223507	-0.0380387	0.239807		0	-0.0362188	0.400354	0.172132
A0A0G2KLX0	RAB GTPase-activating protein 1	rabgap1	activation of GTPase activity [GO:0090630]		GTPase activator activity [GO:0005096]		0.0376341	0	-0.0691467	-0.00383307	0.123115	1.91447e-12	0	0.109068	-2.32135	-3.92297
A0A0G2KNS1	Thiosulfate sulfurtransferase/rhodanese-like domain-containing protein 1	LOC561325						0	0.0322741	0.060827	-0.0837863	1.63123e-08	0	0.131357	-0.758683	-1.93423
A0A0G2KNY9	Peptidyl-prolyl cis-trans isomerase (EC 5.2.1.8)	pin1	motor neuron axon guidance [GO:0008045]; regulation of intrinsic apoptotic signaling pathway in response to DNA damage [GO:1902229]; regulation of macromolecule metabolic process [GO:0060255]; regulation of nitrogen compound metabolic process [GO:0051171]; regulation of primary metabolic process [GO:0080090]	cytoplasm [GO:0005737]; cytosol [GO:0005829]; nucleus [GO:0005634]	peptidyl-prolyl cis-trans isomerase activity [GO:0003755]			0	-0.000487497	-0.0691589	0.109914	8.37774e-09	0	0.160997	0.819303	1.00988
A0A0G2KPR3	Ubiquitin-like modifier-activating enzyme ATG7 (Autophagy-related protein 7)	atg7	autophagy [GO:0006914]; protein transport [GO:0015031]	phagophore assembly site [GO:0000407]	ubiquitin-like modifier activating enzyme activity [GO:0008641]	SUBCELLULAR LOCATION: Cytoplasm {ECO:0000256|RuleBase:RU366022}. Preautophagosomal structure {ECO:0000256|RuleBase:RU366022}.		0	-0.0849954	-0.122872	0.217248	1.98516e-05	0	-0.139582	-0.183683	-0.858278
A0A0G2KQ04	Paladin	pald1 pald	angiogenesis [GO:0001525]	cytoplasm [GO:0005737]; cytosol [GO:0005829]	protein tyrosine phosphatase activity [GO:0004725]	SUBCELLULAR LOCATION: Cytoplasm, cytosol {ECO:0000250}.		0	0.190051	0.0776167	-0.0196772		0	-0.116928	0.0311342	-0.225346
A0A0G2KQA6	Septin	sept4b	cytoskeleton-dependent cytokinesis [GO:0061640]; regulation of exocytosis [GO:0017157]	cell division site [GO:0032153]; microtubule cytoskeleton [GO:0015630]; septin complex [GO:0031105]; septin ring [GO:0005940]; synaptic vesicle [GO:0008021]	GTP binding [GO:0005525]; GTPase activity [GO:0003924]; molecular adaptor activity [GO:0060090]			0	-0.24904	-0.259603	-0.306201	0.0486425	0	1.09053	0.92243	0.371843
A0A0G2KSF3	Uncharacterized LOC103911589 (uncharacterized protein LOC103911589)	LOC103911589					0.0241781	0	0.0521686	0.0826316	0.138436	0.019824	0	-0.38941	0.359163	-0.0330182
A0A0G2KSN1	glycine dehydrogenase (aminomethyl-transferring) (EC 1.4.4.2)	gldc	glycine decarboxylation via glycine cleavage system [GO:0019464]	glycine cleavage complex [GO:0005960]; membrane [GO:0016020]; mitochondrion [GO:0005739]	glycine binding [GO:0016594]; glycine dehydrogenase (decarboxylating) activity [GO:0004375]; pyridoxal phosphate binding [GO:0030170]			0	0.165447	0.194506	0.159722	4.35305e-14	0	0.412529	-1.06366	-1.17713
A0A0G2KSV9	MIF4G domain-containing protein			eukaryotic translation initiation factor 4F complex [GO:0016281]	mRNA binding [GO:0003729]; translation initiation factor activity [GO:0003743]		0.00845172	0	-0.0771673	-0.190521	-0.284178	1.64314e-05	0	-0.260848	-0.546226	0.420855
A0A0G2KT55	DNA polymerase II subunit 2	pole2	DNA-templated DNA replication [GO:0006261]; error-prone translesion synthesis [GO:0042276]	epsilon DNA polymerase complex [GO:0008622]	DNA binding [GO:0003677]	SUBCELLULAR LOCATION: Nucleus {ECO:0000256|ARBA:ARBA00004123}.		0	0.0789523	-0.13654	-0.0873361	3.66953e-13	0	-0.329817	-0.661535	-2.38239
A0A0G2KTI4	Solute carrier family 12 member 2 (Na-K-Cl cotransporter 1)	slc12a2 nkcc1	cell volume homeostasis [GO:0006884]; chloride ion homeostasis [GO:0055064]; chloride transmembrane transport [GO:1902476]; ear development [GO:0043583]; inner ear morphogenesis [GO:0042472]; potassium ion homeostasis [GO:0055075]; potassium ion import across plasma membrane [GO:1990573]; sodium ion homeostasis [GO:0055078]; sodium ion transmembrane transport [GO:0035725]; swim bladder inflation …	apical plasma membrane [GO:0016324]; basolateral plasma membrane [GO:0016323]	ammonium transmembrane transporter activity [GO:0008519]; cation:chloride symporter activity [GO:0015377]; identical protein binding [GO:0042802]; potassium:chloride symporter activity [GO:0015379]; sodium:potassium:chloride symporter activity [GO:0008511]	SUBCELLULAR LOCATION: Basolateral cell membrane {ECO:0000269|PubMed:19633174, ECO:0000305|PubMed:31367042}; Multi-pass membrane protein {ECO:0000305|PubMed:31367042}.		0	-0.0856213	-0.00361005	-0.0692455	9.38621e-10	0	0.00169464	-0.544595	-1.69792
A0A0G2KTT4	Si:dkey-167k11.5 (coiled-coil domain-containing protein 134) (coiled-coil domain-containing protein 134 isoform X2)	ccdc134 LOC100536187 si:dkey-167k11.5 ccdc134						0	0.0482888	-0.0367922	0.0201
A0A0G2KU45	Protein phosphatase 4, regulatory subunit 1	ppp4r1	protein dephosphorylation [GO:0006470]; signal transduction [GO:0007165]	protein phosphatase 4 complex [GO:0030289]	protein phosphatase regulator activity [GO:0019888]			0	-0.0542365	0.030962	-0.147178	4.66578e-06	0	-0.620214	-0.482257	-1.07257
A0A0G2KUB6	Wu:fj16a03 (wu:fj16a03 precursor)	wu:fj16a03 fj16a03 wu:fj16a03					0.0343547	0	-0.145105	-0.146455	-0.255551	0.0383924
A0A0G2KUJ0	Chaperonin-containing TCP1, subunit 2 (beta)	cct2	Kupffer's vesicle development [GO:0070121]; melanosome transport [GO:0032402]	chaperonin-containing T-complex [GO:0005832]	ATP binding [GO:0005524]; ATP hydrolysis activity [GO:0016887]; ATP-dependent protein folding chaperone [GO:0140662]; unfolded protein binding [GO:0051082]	SUBCELLULAR LOCATION: Cytoplasm {ECO:0000256|ARBA:ARBA00004496}.		0	0.148724	0.0994646	0.118244	4.1299e-10	0	0.315175	0.714661	0.580633
A0A0G2KV14	NHL repeat containing 3	NHLRC3					0.00266274	0	-0.145897	-0.311694	-0.472465	6.41104e-05	0	-0.146726	-0.612246	-2.31886
A0A0G2KW52	Nicastrin	NCSTN	Notch receptor processing [GO:0007220]; protein processing [GO:0016485]	plasma membrane [GO:0005886]		SUBCELLULAR LOCATION: Membrane {ECO:0000256|ARBA:ARBA00004479}; Single-pass type I membrane protein {ECO:0000256|ARBA:ARBA00004479}.		0	0.0845579	-0.0206338	0.47741	0.011025	0	0.486429	-0.277642	0.563742
A0A0G2KW99	Retinal pigment epithelium retinal G protein receptor-2 (Zgc:109930) (retinal G protein coupled receptor b)	wu:fb64c10 rgr2 zgc:109930 zgc:92677 rgrb SO:0001217	phototransduction [GO:0007602]; visual perception [GO:0007601]	membrane [GO:0016020]	G protein-coupled receptor activity [GO:0004930]			0	0.46772	0.382752	0.773234		0	-2.48733	0.421864	0.31323
A0A0G2KXI9	Dynamin 2b	dnm2b	chordate embryonic development [GO:0043009]; glomerular filtration [GO:0003094]; podocyte development [GO:0072015]; receptor internalization [GO:0031623]; regulation of actin cytoskeleton organization [GO:0032956]; synaptic vesicle endocytosis [GO:0048488]	cytoplasm [GO:0005737]; membrane [GO:0016020]; microtubule [GO:0005874]; plasma membrane [GO:0005886]; presynapse [GO:0098793]; synapse [GO:0045202]	GTP binding [GO:0005525]; GTPase activity [GO:0003924]; microtubule binding [GO:0008017]		0.0476311	0	0.102214	0.0799108	0.188724	0.00032281	0	-0.395624	-0.634823	-0.742806
A0A0G2KYQ8	Lymphocyte-specific protein 1 b (caldesmon, smooth muscle-like isoform X1)	si: ch211-223l2.4 lsp1b	muscle contraction [GO:0006936]		actin binding [GO:0003779]; calmodulin binding [GO:0005516]; myosin binding [GO:0017022]			0	-0.171878	-0.054564	0.072553	4.78731e-09	0	-0.14818	-0.371654	-0.750292
A0A0G2KYZ5	EHN domain-containing protein		arachidonic acid metabolic process [GO:0019369]; epoxide metabolic process [GO:0097176]		epoxide hydrolase activity [GO:0004301]			0	0.112478	0.198765	-0.0176926	1.41407e-05	0	0.865098	0.150258	-0.488631
A0A0G2KZ36	kynurenine--oxoglutarate transaminase 3-like	LOC103911241	biosynthetic process [GO:0009058]; L-kynurenine catabolic process [GO:0097053]		catalytic activity [GO:0003824]; pyridoxal phosphate binding [GO:0030170]			0	-0.0845041	-0.0475718	0.284002
A0A0G2KZA4	Peptidase D	pepd	endocrine pancreas development [GO:0031018]; pancreas regeneration [GO:1990798]		manganese ion binding [GO:0030145]; metalloaminopeptidase activity [GO:0070006]; peptidase activity [GO:0008233]			0	0.0164193	0.0100335	0.0319234	0.058337	0	0.207284	0.190789	0.113015
A0A0G2KZE8	Phosphoribosyl pyrophosphate synthetase-associated protein 1	prpsap1	5-phosphoribose 1-diphosphate biosynthetic process [GO:0006015]; purine nucleotide biosynthetic process [GO:0006164]	cytoplasm [GO:0005737]; ribose phosphate diphosphokinase complex [GO:0002189]	magnesium ion binding [GO:0000287]; ribose phosphate diphosphokinase activity [GO:0004749]			0	0.25764	0.273906	0.277596	0.00690226	0	-0.0818262	0.188754	-0.11114
A0A0G2KZI8	Sodium/hydrogen exchanger	slc9a1a	potassium ion transmembrane transport [GO:0071805]; regulation of intracellular pH [GO:0051453]; sodium ion import across plasma membrane [GO:0098719]	plasma membrane [GO:0005886]	potassium:proton antiporter activity [GO:0015386]; sodium:proton antiporter activity [GO:0015385]	SUBCELLULAR LOCATION: Cell membrane {ECO:0000256|ARBA:ARBA00004651}; Multi-pass membrane protein {ECO:0000256|ARBA:ARBA00004651}. Membrane {ECO:0000256|ARBA:ARBA00004141}; Multi-pass membrane protein {ECO:0000256|ARBA:ARBA00004141}.		0	0.110267	0.0827228	0.167982	2.92983e-09	0	-0.708502	-0.700063	-2.24676
A0A0G2KZU0	Prostaglandin F2 receptor inhibitor (prostaglandin F2 receptor negative regulator)	ptgfrn		membrane [GO:0016020]				0	-0.294821	0.0126472	-0.110406	2.16481e-14	0	-0.268913	-1.40537	-3.15244
A0A0G2L009	Dynein, cytoplasmic 1, heavy chain 1	dync1h1	camera-type eye photoreceptor cell differentiation [GO:0060219]; central nervous system myelination [GO:0022010]; microtubule-based movement [GO:0007018]; myelination [GO:0042552]	dynein complex [GO:0030286]	dynein intermediate chain binding [GO:0045505]; dynein light intermediate chain binding [GO:0051959]; minus-end-directed microtubule motor activity [GO:0008569]		0.0322545	0	0.0648873	0.0801936	0.163986	6.08387e-05	0	-0.309607	-0.640397	-0.7976
A0A0G2L0S9	epidermal growth factor receptor substrate 15-like 1 isoform X1	eps15l1b			calcium ion binding [GO:0005509]			0	-0.0352578	0.0108256	-0.00637324	2.29067e-06	0	0.225877	-0.6743	-1.37658
A0A0G2L0U1	Integrator complex subunit 2	ints2 zgc:109975 ints2	snRNA 3'-end processing [GO:0034472]; snRNA processing [GO:0016180]	integrator complex [GO:0032039]				0	0.0650775	-0.163253	0.0196738	7.48879e-10	0	-0.362239	-1.8198	-1.57056
A0A0G2L1A2	trans-L-3-hydroxyproline dehydratase (EC 4.2.1.77)	l3hypdh						0	-0.55859	-0.463674	-0.401996	0.00371636	0	0.374246	-0.541508	-0.626956
A0A0G2L1R2	Inner centromere protein	incenp	meiotic spindle midzone assembly [GO:0051257]; metaphase plate congression [GO:0051310]; mitotic cytokinesis [GO:0000281]; mitotic sister chromatid segregation [GO:0000070]; positive regulation of protein serine/threonine kinase activity [GO:0071902]; regulation of mitotic cytokinesis [GO:1902412]	chromosome passenger complex [GO:0032133]; cytoplasm [GO:0005737]; kinetochore [GO:0000776]; meiotic spindle midzone [GO:1990385]; microtubule [GO:0005874]; midbody [GO:0030496]; nucleus [GO:0005634]	protein serine/threonine kinase activator activity [GO:0043539]	SUBCELLULAR LOCATION: Chromosome, centromere, kinetochore {ECO:0000256|ARBA:ARBA00004629}. Cytoplasm, cytoskeleton, spindle {ECO:0000256|ARBA:ARBA00004186}. Midbody {ECO:0000256|ARBA:ARBA00004214}. Nucleus {ECO:0000256|ARBA:ARBA00004123}.	0.0233242	0	-0.0522622	-0.0311824	-0.22985	1.81234e-14	0	-0.367181	-1.75077	-1.34153
A0A0G2L2Q2	Complex III subunit 9	uqcr10	mitochondrial electron transport, ubiquinol to cytochrome c [GO:0006122]	mitochondrial respiratory chain complex III [GO:0005750]		SUBCELLULAR LOCATION: Membrane {ECO:0000256|ARBA:ARBA00004167}; Single-pass membrane protein {ECO:0000256|ARBA:ARBA00004167}. Mitochondrion inner membrane {ECO:0000256|ARBA:ARBA00004434, ECO:0000256|RuleBase:RU368056}; Single-pass membrane protein {ECO:0000256|ARBA:ARBA00004434, ECO:0000256|RuleBase:RU368056}.		0	0.0821303	0.172372	-0.269782	0.000163338	0	-0.523407	-0.868042	-0.471695
A0A0G2L2R0	FAT atypical cadherin 1b (protocadherin Fat 1 isoform X1)	fat1b fat1b	cell-cell adhesion [GO:0098609]; homophilic cell adhesion via plasma membrane adhesion molecules [GO:0007156]	plasma membrane [GO:0005886]	calcium ion binding [GO:0005509]			0	0.317735	0.316886	-0.395237	0.00393511	0		-0.0710179	1.75565
A0A0G2L2X4	Zgc:171298 protein (liprin-alpha-1)	zgc:171298 ppfia1 zgc:171298		cytoplasm [GO:0005737]				0	-0.220336	0.0798747	-0.0133415	1.24975e-07	0	-0.415918	-0.962846	-1.56044
A0A0G2L3N5	E3 ubiquitin-protein ligase (EC 2.3.2.27)	ubr1	anatomical structure development [GO:0048856]; protein ubiquitination [GO:0016567]; ubiquitin-dependent protein catabolic process via the N-end rule pathway [GO:0071596]	cytoplasm [GO:0005737]; ubiquitin ligase complex [GO:0000151]	ubiquitin protein ligase activity [GO:0061630]; zinc ion binding [GO:0008270]			0	0.0251179	0.104605	0.0306731	1.13052e-13	0	0.0347396	-1.03994	-2.86822
A0A0G2L4U2	PrdX deacylase domain-containing protein 1				aminoacyl-tRNA editing activity [GO:0002161]			0	0.0440451	-0.232902	0.250479		0	-0.311788	-0.764736	-0.39147
A0A0G2L5F9	Complement factor I	cfi	proteolysis [GO:0006508]	membrane [GO:0016020]	scavenger receptor activity [GO:0005044]; serine-type endopeptidase activity [GO:0004252]		0.0451696	0	0.364865	0.310811	0.593809	2.02502e-05	0		-1.62989	4.33863
A0A0G2L677	39S ribosomal protein L33, mitochondrial	mrpl33	translation [GO:0006412]	mitochondrion [GO:0005739]; ribonucleoprotein complex [GO:1990904]; ribosome [GO:0005840]	structural constituent of ribosome [GO:0003735]	SUBCELLULAR LOCATION: Cytoplasm {ECO:0000256|ARBA:ARBA00004496}.		0	0.0471264	-0.002448	0.0795506	0.0296995	0	0.641566	0.0920185	0.606553
A0A0G2L6L0	Uncharacterized protein	pitpnc1a		cytoplasm [GO:0005737]	phosphatidylinositol binding [GO:0035091]; phosphatidylinositol transfer activity [GO:0008526]			0	-0.0456833	-0.0285465	0.354772	0.0694682	0	-0.794896	-0.166134	-0.617201
A0A0G2L6W9	Guanine nucleotide-binding protein subunit gamma	gng10	G protein-coupled receptor signaling pathway [GO:0007186]	heterotrimeric G-protein complex [GO:0005834]	G-protein beta-subunit binding [GO:0031681]	SUBCELLULAR LOCATION: Cell membrane {ECO:0000256|RuleBase:RU004973}; Lipid-anchor {ECO:0000256|RuleBase:RU004973}; Cytoplasmic side {ECO:0000256|RuleBase:RU004973}.		0	0.258972	0.398725	0.165696	0.0984012	0	1.06819	-0.634648	-0.208735
A0A0G2L8G7	WW domain-binding protein 11 (WBP-11)	wbp11 zgc:77390	mRNA cis splicing, via spliceosome [GO:0045292]; rRNA processing [GO:0006364]	cytoplasm [GO:0005737]; spliceosomal complex [GO:0005681]		SUBCELLULAR LOCATION: Cytoplasm {ECO:0000250}. Nucleus {ECO:0000250}.		0	-0.122705	-0.170354	0.0354667	0.000110231	0	-0.571718	-0.548077	0.228777
A0A0G2L969	tetratricopeptide repeat protein 39B	ttc39b	lipid metabolic process [GO:0006629]					0	0.192252	0.129576	0.0918533	0.0134646	0	-0.0888636	-0.706374	-0.625558
A0A0G2L974	Filamin B		actin cytoskeleton organization [GO:0030036]; cell differentiation [GO:0030154]		actin filament binding [GO:0051015]			0	0.0349147	0.125732	0.0317038	8.46599e-10	0	0.0986918	-1.19846	-2.18096
A0A0G2L9C0	WD_REPEATS_REGION domain-containing protein		oocyte axis specification [GO:0007309]	methylosome [GO:0034709]			0.00516316	0	0.143854	0.282645	0.33608	3.42517e-09	0	-0.269176	0.451051	1.03685
A0A0G2L9K3	Sorting nexin-2	zgc:123293 snx2	intracellular protein transport [GO:0006886]	early endosome membrane [GO:0031901]; lamellipodium [GO:0030027]; retromer complex [GO:0030904]	phosphatidylinositol binding [GO:0035091]	SUBCELLULAR LOCATION: Cell projection, lamellipodium {ECO:0000256|ARBA:ARBA00004510}. Early endosome membrane {ECO:0000256|ARBA:ARBA00004469}; Peripheral membrane protein {ECO:0000256|ARBA:ARBA00004469}; Cytoplasmic side {ECO:0000256|ARBA:ARBA00004469}. Endosome membrane {ECO:0000256|ARBA:ARBA00004125}; Peripheral membrane protein {ECO:0000256|ARBA:ARBA00004125}; Cytoplasmic side {ECO:0000256|ARB…		0	0.0114244	0.071352	0.262954	1.18442e-14	0	-0.201455	-0.682433	-2.72688
A0A0G2LAC3	ninein-like protein isoform X4	ninl					0.0141048	0	0.0901183	0.247378	0.360399	3.72465e-10	0	-0.349081	-0.636295	-2.34414
A0A0G2LAX4	Trafficking protein particle complex subunit 10	trappc10	Golgi vesicle transport [GO:0048193]	TRAPPII protein complex [GO:1990071]			0.00632581	0	-0.0433991	-0.0846418	-0.238011	1.64563e-06	0	-0.241741	-0.255087	-1.23903
A0A0H2UKK7	Nucleoporin 214	nup214	Notch signaling pathway [GO:0007219]; protein import into nucleus [GO:0006606]; RNA export from nucleus [GO:0006405]	nuclear pore [GO:0005643]	nuclear localization sequence binding [GO:0008139]; structural constituent of nuclear pore [GO:0017056]			0	0.192485	0.306111	-0.0232458	1.29021e-05	0	-0.530682	-0.776809	-0.671551
A0A0H2UKQ5	Par-3 family cell polarity regulator beta a (partitioning defective 3 homolog B)	pard3ba im:7153558 im:7153839 si:ch1073-345a8.1 pard3ba	cell adhesion [GO:0007155]; establishment of cell polarity [GO:0030010]; establishment of centrosome localization [GO:0051660]; establishment or maintenance of epithelial cell apical/basal polarity [GO:0045197]; microtubule cytoskeleton organization [GO:0000226]; protein localization [GO:0008104]	adherens junction [GO:0005912]; apical junction complex [GO:0043296]; apical plasma membrane [GO:0016324]; cell cortex [GO:0005938]	phosphatidylinositol binding [GO:0035091]			0	-0.0249742	-0.00761462	-0.0434392	0.000187291	0	-0.102382	-0.253218	-0.349956
A0A0H2UKT2	Utrophin	utrn	actin cytoskeleton organization [GO:0030036]	cell junction [GO:0030054]; cell projection [GO:0042995]; cortical actin cytoskeleton [GO:0030864]; plasma membrane [GO:0005886]	actin filament binding [GO:0051015]	SUBCELLULAR LOCATION: Cytoplasm, cytoskeleton {ECO:0000256|ARBA:ARBA00004245, ECO:0000256|PIRNR:PIRNR002341}.		0	0.0509404	0.0763264	0.0771374	0.000592562	0	-0.535413	-0.491584	-0.402959
A0A0H2UKW6	A kinase (PRKA) anchor protein 8-like (A-kinase anchor protein 8-like)	akap8l wu:fc52f04 wu:fe38d08 wu:fm58f09 zgc:85966 akap8l		nucleus [GO:0005634]	DNA binding [GO:0003677]			0	-0.128968	0.0203551	-0.0687364	1.09399e-11	0	-0.312656	0.311293	0.815765
A0A0J9YIG5	SEC61 translocon subunit alpha 1,-like	sec61a1l	protein transport [GO:0015031]	endoplasmic reticulum membrane [GO:0005789]		SUBCELLULAR LOCATION: Endoplasmic reticulum membrane {ECO:0000256|ARBA:ARBA00004477}; Multi-pass membrane protein {ECO:0000256|ARBA:ARBA00004477}. Membrane {ECO:0000256|ARBA:ARBA00004141, ECO:0000256|RuleBase:RU003484}; Multi-pass membrane protein {ECO:0000256|ARBA:ARBA00004141, ECO:0000256|RuleBase:RU003484}.		0	-0.0852927	-0.142497	-0.0484651	0.0015079	0	0.0073187	-0.280186	0.0271053
A0A0J9YJ68	Tetratricopeptide repeat domain 21B (tetratricopeptide repeat protein 21B)	ttc21b sb:cb947 ttc21b	gastrulation [GO:0007369]; intraciliary retrograde transport [GO:0035721]; protein localization to cilium [GO:0061512]	cilium [GO:0005929]; intraciliary transport particle A [GO:0030991]				0	-0.217439	-0.169211	-0.255988	0.0204971	0	0.221402	-0.138118	0.283959
A0A0J9YJF3	Kinesin-like protein	kif3b	microtubule-based movement [GO:0007018]; system development [GO:0048731]	microtubule [GO:0005874]	ATP binding [GO:0005524]; microtubule binding [GO:0008017]; microtubule motor activity [GO:0003777]	SUBCELLULAR LOCATION: Cytoplasm, cytoskeleton {ECO:0000250|UniProtKB:Q61771}. Cell projection, cilium {ECO:0000250|UniProtKB:Q61771}. Cell projection, dendritic spine {ECO:0000250|UniProtKB:Q61771}.		0	-0.00735893	0.030585	-0.150862	9.29335e-11	0	0.106531	-0.779343	-2.14254
A0A0J9YJK4	DNA replication licensing factor MCM7 (Fragment)	mcm7	cell cycle [GO:0007049]; DNA replication initiation [GO:0006270]; DNA strand elongation involved in DNA replication [GO:0006271]; DNA unwinding involved in DNA replication [GO:0006268]; double-strand break repair via break-induced replication [GO:0000727]; regulation of cilium assembly [GO:1902017]	chromosome [GO:0005694]; MCM complex [GO:0042555]; nucleus [GO:0005634]	ATP binding [GO:0005524]; DNA helicase activity [GO:0003678]; hydrolase activity [GO:0016787]; single-stranded DNA binding [GO:0003697]	SUBCELLULAR LOCATION: Chromosome {ECO:0000256|ARBA:ARBA00004286}. Nucleus {ECO:0000256|ARBA:ARBA00004123, ECO:0000256|RuleBase:RU365012}.		0	-0.0469996	-0.334473	-0.0673251	1.73085e-06	0	-0.549101	-0.0154254	0.176524
A0A0N4STR4	Zgc:66024	ppt2a.1		intracellular membrane-bounded organelle [GO:0043231]; lysosome [GO:0005764]	palmitoyl-(protein) hydrolase activity [GO:0008474]; thiolester hydrolase activity [GO:0016790]	SUBCELLULAR LOCATION: Lysosome {ECO:0000256|ARBA:ARBA00004371}.	0.0116221	0	-0.0574813	-0.115976	-0.256111	4.98888e-13	0	0.871214	-0.566233	-2.40561
A0A0N4STS5	uncharacterized protein si:ch73-389k6.1 isoform X1	si:ch73-389k6.1			DNA binding [GO:0003677]		0.0363531	0	0.0136113	0.0379002	0.457692	6.83442e-11	0	-0.136106	-1.866	-4.61215
A0A0N4SU43	Si:ch211-271b14.1	si:ch211-271b14.1		nucleus [GO:0005634]	RNA binding [GO:0003723]; zinc ion binding [GO:0008270]		0.00182354	0	0.0555421	0.0826987	0.120662	7.50964e-07	0	-0.309379	-0.184138	0.294044
A0A0N4SU88	PCNA-associated factor (PCNA-associated factor of 15 kDa) (PCNA-clamp-associated factor)	pclaf	regulation of cell cycle [GO:0051726]; translesion synthesis [GO:0019985]	nucleus [GO:0005634]; perinuclear region of cytoplasm [GO:0048471]	chromatin binding [GO:0003682]	SUBCELLULAR LOCATION: Cytoplasm, perinuclear region {ECO:0000256|ARBA:ARBA00004556}. Nucleus {ECO:0000256|ARBA:ARBA00004123}.		0	0.109493	0.0560785	0.142104	7.96233e-05	0	0.483229	0.0945855	0.453859
A0A0N4SUE6	Calpain 2, (m/II) large subunit,-like (Zgc:92480) (uncharacterized protein LOC445091)	capn2l capn2l zgc:92480	proteolysis [GO:0006508]	cytoplasm [GO:0005737]; plasma membrane [GO:0005886]	calcium ion binding [GO:0005509]; calcium-dependent cysteine-type endopeptidase activity [GO:0004198]			0	-0.00660579	0.0988442	0.0521127	0.000156579	0	0.381188	-0.443154	0.662756
A0A0N4SUF6	Bloodthirsty-related gene family, member 25 (E3 ubiquitin-protein ligase TRIM39) (Si:dkey-218f9.5 protein)	si:dkey-218f9.5 btr25			zinc ion binding [GO:0008270]			0	-0.143224	-0.155747	-0.0496324	8.13171e-08	0	0.945221	-0.421758	-2.4349
A0A0N5E896	protein ABHD18	abhd18 zgc:110741						0	0.19248	0.02122	0.105028	1.10999e-13	0	-0.131432	-0.0228463	-2.37685
A0A0R4I9A0	Adipocyte plasma membrane-associated protein	apmap	biosynthetic process [GO:0009058]	membrane [GO:0016020]	strictosidine synthase activity [GO:0016844]			0	-0.121757	-0.180728	-0.130605	1.38745e-06	0	-0.0760791	-0.124713	-0.673833
A0A0R4I9A3	Protein BUD31 homolog	bud31		spliceosomal complex [GO:0005681]		SUBCELLULAR LOCATION: Nucleus {ECO:0000256|ARBA:ARBA00004123}.		0	-0.0815994	-0.147427	-0.173575	2.16711e-10	0	-0.00550116	0.250672	0.710988
A0A0R4I9A5	E3 ubiquitin-protein ligase makorin-2 (EC 2.3.2.27) (RING-type E3 ubiquitin transferase makorin-2)	mkrn2	cell differentiation [GO:0030154]	cytoplasm [GO:0005737]; nucleus [GO:0005634]	metal ion binding [GO:0046872]; ubiquitin protein ligase activity [GO:0061630]	SUBCELLULAR LOCATION: Cytoplasm {ECO:0000256|ARBA:ARBA00004496}. Nucleus {ECO:0000256|ARBA:ARBA00004123}.	0.0457146	0	-0.0157509	-0.127533	-0.15702	1.43924e-09	0	0.00154379	0.0653278	-1.1643
A0A0R4I9B2	Lissencephaly-1 homolog	PAFAH1B1 LIS1 pafah1b1b	cell differentiation [GO:0030154]; cell division [GO:0051301]; establishment of mitotic spindle orientation [GO:0000132]; microtubule sliding [GO:0051012]; nervous system development [GO:0007399]	cytoplasm [GO:0005737]; microtubule [GO:0005874]; microtubule associated complex [GO:0005875]; microtubule organizing center [GO:0005815]	dynein complex binding [GO:0070840]	SUBCELLULAR LOCATION: Cytoplasm, cytoskeleton {ECO:0000256|HAMAP-Rule:MF_03141}. Cytoplasm, cytoskeleton, microtubule organizing center, centrosome {ECO:0000256|HAMAP-Rule:MF_03141}. Note=Localizes to the plus end of microtubules and to the centrosome. {ECO:0000256|HAMAP-Rule:MF_03141}.		0	-0.0182169	0.0432533	0.0428064	2.43454e-19	0	0.000821095	-0.665414	-1.98684
A0A0R4I9B8	Golgi brefeldin A-resistant guanine nucleotide exchange factor 1	gbf1	regulation of ARF protein signal transduction [GO:0032012]	Golgi apparatus [GO:0005794]	guanyl-nucleotide exchange factor activity [GO:0005085]	SUBCELLULAR LOCATION: Golgi apparatus {ECO:0000256|ARBA:ARBA00004555}.	0.0469531	0	-0.0158162	0.106502	-0.116935	3.86743e-09	0	0.515868	0.187483	-1.68867
A0A0R4I9C1	Tyrosine--tRNA ligase (EC 6.1.1.1) (Tyrosyl-tRNA synthetase)	cb204 wu:fk52b08 yars yars1	tyrosyl-tRNA aminoacylation [GO:0006437]	nucleus [GO:0005634]	ATP binding [GO:0005524]; tRNA binding [GO:0000049]; tyrosine-tRNA ligase activity [GO:0004831]	SUBCELLULAR LOCATION: Nucleus {ECO:0000256|ARBA:ARBA00004123}.	0.0251521	0	-0.0395892	-0.0119945	-0.0629003	2.87708e-05	0	-0.0423589	-0.0880541	-0.261788
A0A0R4I9C6	Ubiquitin-fold modifier 1	ufm1	protein ufmylation [GO:0071569]					0	0.039907	0.0171531	0.50674	0.0181362	0	0.120996	-0.309157	-0.216074
A0A0R4I9C7	POU domain protein	pou5f3	developmental process [GO:0032502]	nucleus [GO:0005634]	DNA binding [GO:0003677]; DNA-binding transcription factor activity, RNA polymerase II-specific [GO:0000981]	SUBCELLULAR LOCATION: Nucleus {ECO:0000256|ARBA:ARBA00004123, ECO:0000256|PROSITE-ProRule:PRU00108, ECO:0000256|RuleBase:RU000682}.		0	0.00465413	0.0981055	0.175175	2.88313e-15	0	-0.406159	0.372898	1.15571
A0A0R4I9D1	Cytosolic Fe-S cluster assembly factor NUBP1 (Nucleotide-binding protein 1) (NBP 1)	NUBP1 nubp1	iron-sulfur cluster assembly [GO:0016226]	cell projection [GO:0042995]; cytoplasm [GO:0005737]	4 iron, 4 sulfur cluster binding [GO:0051539]; ATP binding [GO:0005524]; ATP-dependent FeS chaperone activity [GO:0140663]; metal ion binding [GO:0046872]	SUBCELLULAR LOCATION: Cell projection {ECO:0000256|ARBA:ARBA00004316}. Cytoplasm {ECO:0000256|HAMAP-Rule:MF_03038}.		0	0.0819927	-0.0857245	0.0812285	7.99797e-11	0	-0.308156	-0.998847	-1.48853
A0A0R4I9F5	Dolichyl-diphosphooligosaccharide--protein glycosyltransferase 48 kDa subunit (Oligosaccharyl transferase 48 kDa subunit)	ddost	protein N-linked glycosylation via asparagine [GO:0018279]	endoplasmic reticulum membrane [GO:0005789]		SUBCELLULAR LOCATION: Endoplasmic reticulum membrane {ECO:0000256|ARBA:ARBA00004115, ECO:0000256|RuleBase:RU361142}; Single-pass type I membrane protein {ECO:0000256|ARBA:ARBA00004115, ECO:0000256|RuleBase:RU361142}. Membrane {ECO:0000256|ARBA:ARBA00004479}; Single-pass type I membrane protein {ECO:0000256|ARBA:ARBA00004479}.		0	-0.0382468	-0.00953431	0.0811693	9.43444e-17	0	0.0441349	-0.449974	-1.99326
A0A0R4I9G5	Atypical kinase COQ8A, mitochondrial (Chaperone activity of bc1 complex-like) (Coenzyme Q protein 8A) (aarF domain-containing protein kinase 3)	coq8a coq8aa	ubiquinone biosynthetic process [GO:0006744]	membrane [GO:0016020]; mitochondrion [GO:0005739]		SUBCELLULAR LOCATION: Membrane {ECO:0000256|ARBA:ARBA00004167}; Single-pass membrane protein {ECO:0000256|ARBA:ARBA00004167}. Mitochondrion {ECO:0000256|ARBA:ARBA00004173}.		0	0.0619039	0.0361117	0.100119	1.0613e-12	0	0.501633	0.0561492	-1.21092
A0A0R4I9Q1	Prenylcysteine oxidase 1	pcyox1	prenylated protein catabolic process [GO:0030327]; prenylcysteine catabolic process [GO:0030328]		prenylcysteine oxidase activity [GO:0001735]			0	0.0618798	0.00424348	-0.0743721	4.88675e-10	0	0.372478	-0.559051	-2.28455
A0A0R4I9S5	N(Alpha)-acetyltransferase 15, NatA auxiliary subunit b (N-alpha-acetyltransferase 15, NatA auxiliary subunit b)	naa15b fi31d06 narg1b wu:fi31d06 naa15b	myotome development [GO:0061055]; N-terminal peptidyl-methionine acetylation [GO:0017196]	cytoplasm [GO:0005737]; NatA complex [GO:0031415]			0.0248844	0	0.195306	0.235509	0.10823	2.97307e-16	0	0.024026	-1.05552	-3.08612
A0A0R4IA20	Nuclear protein 1a	nupr1a	negative regulation of cell cycle [GO:0045786]; negative regulation of cell population proliferation [GO:0008285]; regulation of transcription by RNA polymerase II [GO:0006357]	nucleus [GO:0005634]				0	0.0718023	0.0475644	-0.128091	0.0440238	0	0.236951	-0.212148	0.180132
A0A0R4IA23	3-hydroxyisobutyrate dehydrogenase (HIBADH) (EC 1.1.1.31)	hibadha	valine catabolic process [GO:0006574]	mitochondrion [GO:0005739]	3-hydroxyisobutyrate dehydrogenase activity [GO:0008442]; NAD binding [GO:0051287]; NADP binding [GO:0050661]; oxidoreductase activity, acting on the CH-OH group of donors, NAD or NADP as acceptor [GO:0016616]		0.0269585	0	0.153257	0.105658	0.220606	1.64486e-08	0	-0.142759	-0.379277	-1.44509
A0A0R4IA30	Eukaryotic translation elongation factor 1 delta a (guanine nucleotide exchange protein) (elongation factor-1, delta, a)	eef1da eef1d zgc:66406 eef1da	translational elongation [GO:0006414]	cytosol [GO:0005829]; eukaryotic translation elongation factor 1 complex [GO:0005853]	guanyl-nucleotide exchange factor activity [GO:0005085]; translation elongation factor activity [GO:0003746]		0.0100605	0	0.111626	0.088611	0.332474	0.00269935	0	0.163549	0.274496	0.0656476
A0A0R4IA33	Nothepsin	nots	proteolysis [GO:0006508]		aspartic-type endopeptidase activity [GO:0004190]		0.00911359	0	-0.126624	-0.33042	0.0789371	0.012462	0	-0.0363615	1.50033	2.22308
A0A0R4IA57	Capn7 protein (calpain-7)	capn7	proteolysis [GO:0006508]		calcium-dependent cysteine-type endopeptidase activity [GO:0004198]; cysteine-type endopeptidase activity [GO:0004197]			0	-0.0909909	0.0226745	0.011973	1.35981e-16	0	-0.0780015	-1.37951	-3.38433
A0A0R4IA80	Serine/threonine-protein phosphatase (EC 3.1.3.16)	wu:fa14b10 Pp1alpha-96A zgc:64169 ppp1cbl	cell division [GO:0051301]; circadian regulation of gene expression [GO:0032922]; convergent extension involved in axis elongation [GO:0060028]; glycogen metabolic process [GO:0005977]; regulation of circadian rhythm [GO:0042752]	cytoplasm [GO:0005737]; nucleus [GO:0005634]	metal ion binding [GO:0046872]; myosin phosphatase activity [GO:0017018]; protein heterodimerization activity [GO:0046982]; protein serine/threonine phosphatase activity [GO:0004722]	SUBCELLULAR LOCATION: Cytoplasm {ECO:0000256|ARBA:ARBA00004496}.	0.0130665	0	-0.119864	-0.144839	-0.208236	7.14086e-05	0	-0.182729	0.324486	0.0581665
A0A0R4IAB6	28S ribosomal protein S5, mitochondrial precursor (Zgc:153680)	zgc:153680 mrps5	translation [GO:0006412]	mitochondrial small ribosomal subunit [GO:0005763]	RNA binding [GO:0003723]; structural constituent of ribosome [GO:0003735]			0	-0.0944003	-0.0438887	-0.114943	8.69346e-06	0	0.529509	0.2546	-0.0380613
A0A0R4IAE0	DNA mismatch repair protein	msh6	maintenance of DNA repeat elements [GO:0043570]; mismatch repair [GO:0006298]	MutSalpha complex [GO:0032301]; nucleus [GO:0005634]	ATP binding [GO:0005524]; ATP-dependent DNA damage sensor activity [GO:0140664]; double-stranded DNA binding [GO:0003690]; guanine/thymine mispair binding [GO:0032137]; mismatched DNA binding [GO:0030983]			0	-0.109095	-0.118983	-0.266745	9.72656e-10	0	-0.343938	-0.588608	-1.81913
A0A0R4IAG9	Complement factor H-like 5	cfhl5						0	-0.00261832	0.0586535	-0.0255877	2.93667e-05	0		-0.166302	4.88248
A0A0R4IAH3	Enoyl-CoA delta isomerase 2	eci2	fatty acid metabolic process [GO:0006631]	mitochondrion [GO:0005739]; peroxisome [GO:0005777]	delta(3)-delta(2)-enoyl-CoA isomerase activity [GO:0004165]; fatty-acyl-CoA binding [GO:0000062]			0	0.076561	-0.158254	0.199693	2.90557e-11	0	-0.0822607	-1.31532	-1.7515
A0A0R4IAL5	Tropomyosin 2 (beta) (tropomyosin beta chain isoform X7)	tpm2 cb836 fb68h02 tpm4l wu:fb68h02 wu:fj63f03 zgc:86810 tpm2	actin filament organization [GO:0007015]; muscle contraction [GO:0006936]	actin filament [GO:0005884]; cytoskeleton [GO:0005856]; striated muscle thin filament [GO:0005865]	actin binding [GO:0003779]; actin filament binding [GO:0051015]	SUBCELLULAR LOCATION: Cytoplasm, cytoskeleton {ECO:0000256|ARBA:ARBA00004245}.		0	-0.0498058	0.0720048	-0.0881798	1.67185e-07	0	0.204767	0.214032	-0.214365
A0A0R4IAU8	HEAT repeat-containing protein 1	heatr1	rRNA processing [GO:0006364]	nucleolus [GO:0005730]; ribonucleoprotein complex [GO:1990904]	snoRNA binding [GO:0030515]	SUBCELLULAR LOCATION: Nucleus, nucleolus {ECO:0000256|ARBA:ARBA00004604, ECO:0000256|RuleBase:RU367065}.		0	-0.0515545	0.146682	-0.0903585	0.00212764	0	0.425647	0.272047	0.327702
A0A0R4IAV0	Linker histone H1M	h1m	anatomical structure development [GO:0048856]; chromosome condensation [GO:0030261]; negative regulation of DNA recombination [GO:0045910]; nucleosome assembly [GO:0006334]	chromatin [GO:0000785]; nucleosome [GO:0000786]; nucleus [GO:0005634]	double-stranded DNA binding [GO:0003690]; nucleosomal DNA binding [GO:0031492]; structural constituent of chromatin [GO:0030527]	SUBCELLULAR LOCATION: Nucleus {ECO:0000256|RuleBase:RU003894}.		0	0.161912	0.555477	0.163549	1.00128e-17	0	-0.00615571	-0.789374	-2.36043
A0A0R4IAX5	malate synthase (EC 2.3.3.9)	mlsl	glyoxylate cycle [GO:0006097]; tricarboxylic acid cycle [GO:0006099]	cytoplasm [GO:0005737]	malate synthase activity [GO:0004474]		0.0417585	0	-0.204818	-0.172754	-0.277958		0	0.0967975	0.199497	-0.232937
A0A0R4IB13	X-ray repair cross-complementing protein 5 (EC 3.6.4.-)	xrcc5	cellular response to gamma radiation [GO:0071480]; cellular response to X-ray [GO:0071481]; DNA recombination [GO:0006310]; double-strand break repair via nonhomologous end joining [GO:0006303]; intrinsic apoptotic signaling pathway in response to DNA damage by p53 class mediator [GO:0042771]; negative regulation of apoptotic process [GO:0043066]; response to ionizing radiation [GO:0010212]; telo…	chromosome [GO:0005694]; Ku70:Ku80 complex [GO:0043564]	ATP binding [GO:0005524]; damaged DNA binding [GO:0003684]; DNA helicase activity [GO:0003678]; hydrolase activity [GO:0016787]; telomeric DNA binding [GO:0042162]	SUBCELLULAR LOCATION: Nucleus {ECO:0000256|ARBA:ARBA00004123, ECO:0000256|PIRNR:PIRNR016570}.		0	0.156215	0.147371	0.0875433	7.06617e-08	0	-0.0602742	-0.681686	-0.752378
A0A0R4IB19	Katanin p60 ATPase-containing subunit A-like 1 (Katanin p60 subunit A-like 1) (EC 5.6.1.1) (p60 katanin-like 1)	katnal1 zgc:101696	microtubule severing [GO:0051013]; spermatogenesis [GO:0007283]	centrosome [GO:0005813]; cytoplasm [GO:0005737]; microtubule [GO:0005874]; microtubule cytoskeleton [GO:0015630]; spindle [GO:0005819]; spindle pole [GO:0000922]	ATP binding [GO:0005524]; ATP hydrolysis activity [GO:0016887]; isomerase activity [GO:0016853]; microtubule binding [GO:0008017]; microtubule severing ATPase activity [GO:0008568]	SUBCELLULAR LOCATION: Cytoplasm, cytoskeleton {ECO:0000255|HAMAP-Rule:MF_03024}. Cytoplasm {ECO:0000250|UniProtKB:Q9BW62}. Cytoplasm, cytoskeleton, spindle pole {ECO:0000250|UniProtKB:Q9BW62}. Cytoplasm, cytoskeleton, spindle {ECO:0000250|UniProtKB:Q9BW62}. Note=Colocalizes with microtubules throughout the basal and adluminal compartments of Sertoli cells (By similarity). Localizes within the cyt…		0	-0.0699204	-0.100595	-0.0897904	1.76318e-09	0	-0.242609	-0.797355	1.2614
A0A0R4IB53	ENAH actin regulator	enah	actin polymerization or depolymerization [GO:0008154]; actin polymerization-dependent cell motility [GO:0070358]; axon guidance [GO:0007411]	cell projection [GO:0042995]; cytoplasm [GO:0005737]; cytoskeleton [GO:0005856]	actin binding [GO:0003779]; profilin binding [GO:0005522]; SH3 domain binding [GO:0017124]	SUBCELLULAR LOCATION: Cytoplasm, cytoskeleton {ECO:0000256|ARBA:ARBA00004245}.		0	0.0289287	0.0290193	-0.00470811	5.84747e-09	0	-0.111806	-0.0840083	-0.900682
A0A0R4IB93	ubiquitinyl hydrolase 1 (EC 3.4.19.12)	usp48	cranial skeletal system development [GO:1904888]; protein deubiquitination [GO:0016579]; ubiquitin-dependent protein catabolic process [GO:0006511]	cytosol [GO:0005829]; nucleus [GO:0005634]	cysteine-type deubiquitinase activity [GO:0004843]; cysteine-type endopeptidase activity [GO:0004197]	SUBCELLULAR LOCATION: Nucleus {ECO:0000256|ARBA:ARBA00004123}.		0	-0.0187318	0.0265813	0.0287376	4.36527e-15	0	-0.218863	-2.31321	-2.00237
A0A0R4IB98	Cytochrome b5 reductase 4 (EC 1.6.2.2) (Flavohemoprotein b5/b5R) (b5+b5R) (cb5/cb5R)	cyb5r4 zgc:112177	generation of precursor metabolites and energy [GO:0006091]; superoxide metabolic process [GO:0006801]	endoplasmic reticulum [GO:0005783]	cytochrome-b5 reductase activity, acting on NAD(P)H [GO:0004128]; heme binding [GO:0020037]; metal ion binding [GO:0046872]	SUBCELLULAR LOCATION: Endoplasmic reticulum. Note=Soluble protein. {ECO:0000250}.		0	0.0221907	-0.0919688	0.0251248	2.39584e-16	0	0.295415	-1.93401	-3.29203
A0A0R4IBA9	eukaryotic translation initiation factor 4, gamma 2b	eif4g2b eif4g2 fb44h01 hm:zeh1307 NAT1B wu:fa14h01 wu:fb44h01 wu:fb59c06 wu:fc21b05			RNA binding [GO:0003723]; translation initiation factor activity [GO:0003743]			0	-0.079856	-0.0436062	0.0465812		0	-0.159452	-0.114658	-0.0571178
A0A0R4IBB9	Anaphase-promoting complex subunit 5 (Cyclosome subunit 5)	anapc5	anaphase-promoting complex-dependent catabolic process [GO:0031145]; cell cycle [GO:0007049]; cell division [GO:0051301]; positive regulation of mitotic metaphase/anaphase transition [GO:0045842]; protein K11-linked ubiquitination [GO:0070979]	anaphase-promoting complex [GO:0005680]; spindle [GO:0005819]		SUBCELLULAR LOCATION: Cytoplasm, cytoskeleton, spindle {ECO:0000256|ARBA:ARBA00004186}.	0.0184676	0	-0.216173	-0.201971	-0.215407	2.48264e-10	0	0.123937	-0.46221	-1.40952
A0A0R4IBD6	5'-(N(7)-methylguanosine 5'-triphospho)-[mRNA] hydrolase (EC 3.6.1.62)	dcp1a	deadenylation-dependent decapping of nuclear-transcribed mRNA [GO:0000290]; deadenylation-independent decapping of nuclear-transcribed mRNA [GO:0031087]; nuclear-transcribed mRNA catabolic process, nonsense-mediated decay [GO:0000184]; positive regulation of catalytic activity [GO:0043085]	P-body [GO:0000932]	enzyme activator activity [GO:0008047]; mRNA binding [GO:0003729]		0.0461485	0	-0.111818	-0.130883	-0.183011	5.29606e-08	0	0.153071	-0.610636	-1.47985
A0A0R4IBD8	E3 ubiquitin-protein ligase (EC 2.3.2.26)	itchb	posterior lateral line neuromast primordium migration [GO:0048920]; proteasome-mediated ubiquitin-dependent protein catabolic process [GO:0043161]; protein K29-linked ubiquitination [GO:0035519]; protein K48-linked ubiquitination [GO:0070936]; protein K63-linked ubiquitination [GO:0070534]; protein polyubiquitination [GO:0000209]; protein ubiquitination [GO:0016567]	cytoplasm [GO:0005737]	ubiquitin protein ligase activity [GO:0061630]			0	-0.0387734	0.00262448	0.0453028	2.09395e-11	0	-0.153264	-0.710332	-1.31215
A0A0R4IBG2	Low molecular weight phosphotyrosine protein phosphatase (LMW-PTP) (LMW-PTPase) (EC 3.1.3.2) (EC 3.1.3.48) (Low molecular weight cytosolic acid phosphatase)	acp1	pronephros development [GO:0048793]; protein dephosphorylation [GO:0006470]	cytoplasm [GO:0005737]	acid phosphatase activity [GO:0003993]; non-membrane spanning protein tyrosine phosphatase activity [GO:0004726]; protein tyrosine phosphatase activity [GO:0004725]	SUBCELLULAR LOCATION: Cytoplasm {ECO:0000256|ARBA:ARBA00004496, ECO:0000256|RuleBase:RU368115}.	0.00801754	0	-0.224203	-0.308166	-0.212084	0.000649407	0	-0.651358	-0.13801	-0.0449337
A0A0R4IBI3	RAB11-binding protein RELCH homolog (LisH domain and HEAT repeat-containing protein KIAA1468) (RAB11-binding and LisH domain, coiled-coil and HEAT repeat-containing protein RELCH)	relch zgc:66014	intracellular cholesterol transport [GO:0032367]	recycling endosome [GO:0055037]; trans-Golgi network [GO:0005802]		SUBCELLULAR LOCATION: Recycling endosome {ECO:0000250|UniProtKB:Q9P260}. Golgi apparatus, trans-Golgi network {ECO:0000250|UniProtKB:Q9P260}.		0	0.0874833	-0.00459152	0.100105	1.3796e-18	0	-0.366894	-2.40155	-4.48462
A0A0R4IBJ2	Ribosome biogenesis protein BRX1 homolog (Brix domain-containing protein 2)	bxdc2	ribosomal large subunit assembly [GO:0000027]; rRNA processing [GO:0006364]	nucleolus [GO:0005730]	RNA binding [GO:0003723]; rRNA binding [GO:0019843]	SUBCELLULAR LOCATION: Nucleus, nucleolus {ECO:0000256|ARBA:ARBA00004604}.		0	-0.0396806	0.137229	0.134819	7.1143e-05	0	-0.194233	-0.35429	0.00650053
A0A0R4IBK5	E3 ubiquitin-protein ligase rnf213-alpha (EC 2.3.2.27) (EC 3.6.4.-) (E3 ubiquitin-lipopolysaccharide ligase rnf213-alpha) (EC 2.3.2.-) (Mysterin-A) (Mysterin-alpha) (RING finger protein 213-A) (RING finger protein 213-alpha)	rnf213a	blood circulation [GO:0008015]; defense response to bacterium [GO:0042742]; immune system process [GO:0002376]; lipid droplet formation [GO:0140042]; lipid ubiquitination [GO:0120323]; negative regulation of non-canonical Wnt signaling pathway [GO:2000051]; protein K63-linked ubiquitination [GO:0070534]; regulation of lipid metabolic process [GO:0019216]; sprouting angiogenesis [GO:0002040]; ubiq…	cytosol [GO:0005829]; lipid droplet [GO:0005811]; nucleolus [GO:0005730]	ATP binding [GO:0005524]; ATP hydrolysis activity [GO:0016887]; metal ion binding [GO:0046872]; ubiquitin protein ligase activity [GO:0061630]; ubiquitin-protein transferase activity [GO:0004842]	SUBCELLULAR LOCATION: Cytoplasm, cytosol {ECO:0000250|UniProtKB:Q63HN8}. Lipid droplet {ECO:0000250|UniProtKB:Q63HN8}.	0.0073274	0	-0.0153833	-0.0842376	-0.181737	3.54153e-09	0	-0.314098	-0.884397	-1.86015
A0A0R4IBL4	DCN1-like protein (Defective in cullin neddylation protein 1-like protein)	dcun1d1	positive regulation of ubiquitin-protein transferase activity [GO:0051443]; protein neddylation [GO:0045116]	ubiquitin ligase complex [GO:0000151]	cullin family protein binding [GO:0097602]; ubiquitin conjugating enzyme binding [GO:0031624]; ubiquitin-like protein binding [GO:0032182]		0.0349964	0	0.0110985	-0.0144605	-0.11925	4.06895e-21	0	-0.196529	-2.6218	-3.88262
A0A0R4IBM5	Smad nuclear-interacting protein (smad nuclear-interacting protein 1)	snip1 SO:0001217	miRNA processing [GO:0035196]; mRNA splicing, via spliceosome [GO:0000398]	nucleus [GO:0005634]	mRNA binding [GO:0003729]		0.00201275	0	0.150921	0.318315	0.173168	7.20275e-09	0	0.170817	0.406317	-0.0395526
A0A0R4IBP3	protein OS-9 isoform X1	os9 zgc:153838	endoplasmic reticulum unfolded protein response [GO:0030968]; ubiquitin-dependent ERAD pathway [GO:0030433]	endoplasmic reticulum lumen [GO:0005788]; membrane [GO:0016020]		SUBCELLULAR LOCATION: Endoplasmic reticulum lumen {ECO:0000256|ARBA:ARBA00004319}.	0.0431344	0	-0.180877	-0.0749706	-0.212793	1.48256e-14	0	-0.309427	-1.03886	-2.48043
A0A0R4IBR3	Sorting nexin	snx9b si:dkeyp-70e6.2 snx9l wu:fj22c06 wu:fj94b09 wu:fk76d01	endocytosis [GO:0006897]; intracellular protein transport [GO:0006886]; mitotic cytokinesis [GO:0000281]	cytoplasmic vesicle membrane [GO:0030659]	phosphatidylinositol binding [GO:0035091]	SUBCELLULAR LOCATION: Cytoplasmic vesicle membrane {ECO:0000256|ARBA:ARBA00004180}; Peripheral membrane protein {ECO:0000256|ARBA:ARBA00004180}; Cytoplasmic side {ECO:0000256|ARBA:ARBA00004180}.		0	0.169204	0.287835	0.1168	9.74549e-16	0	0.00843941	-1.07165	-2.91682
A0A0R4IBR9	Calpain 5a	capn5a	proteolysis [GO:0006508]	cytoplasm [GO:0005737]	calcium-dependent cysteine-type endopeptidase activity [GO:0004198]			0	-0.805032	-0.81994	-0.730382	2.20232e-06	0	-0.261202	-0.753159	-0.901242
A0A0R4IBT7	Zgc:153633 (epimerase family protein SDR39U1)	zgc:153633 si:ch211-284o19.11 si:dkeyp-66d1.1 sdr39u1					0.021618	0	-0.186145	-1.06355	-0.345097	0.00452008	0	0.642465	0.130692	0.646267
A0A0R4IBU5	E1A-binding protein p400	ep400	DNA repair [GO:0006281]; histone H4 acetylation [GO:0043967]	NuA4 histone acetyltransferase complex [GO:0035267]; Swr1 complex [GO:0000812]	chromatin binding [GO:0003682]	SUBCELLULAR LOCATION: Nucleus {ECO:0000256|ARBA:ARBA00004123}.	0.0375602	0	-0.0781761	-0.134421	-0.300069	0.0001901	0	-0.410724	-0.357183	-0.562249
A0A0R4IC01	F8W2B0_DANRE	Phospholipid-transporting ATPase (EC 7.6.2.1)	atp11a	phospholipid translocation [GO:0045332]	endoplasmic reticulum [GO:0005783]; plasma membrane [GO:0005886]; recycling endosome [GO:0055037]; trans-Golgi network [GO:0005802]	ATP binding [GO:0005524]; ATP hydrolysis activity [GO:0016887]; ATPase-coupled intramembrane lipid transporter activity [GO:0140326]; magnesium ion binding [GO:0000287]		0	-0.0264727	0.0779286	0.0451004	1.9853e-16	0	-0.753393	-1.31567	-2.21661
A0A0R4IC05	DNA helicase (EC 3.6.4.12)	chd1	chromatin remodeling [GO:0006338]; nucleosome organization [GO:0034728]; regulation of transcription by RNA polymerase II [GO:0006357]	chromatin [GO:0000785]; nucleus [GO:0005634]	ATP binding [GO:0005524]; ATP hydrolysis activity [GO:0016887]; ATP-dependent chromatin remodeler activity [GO:0140658]; chromatin binding [GO:0003682]; DNA binding [GO:0003677]; histone binding [GO:0042393]	SUBCELLULAR LOCATION: Nucleus {ECO:0000256|ARBA:ARBA00004123}.		0	-0.0129507	-0.0549307	-0.0257724	1.34857e-10	0	-0.038154	-0.764446	-1.15139
A0A0R4IC11	Lysine--tRNA ligase (EC 6.1.1.6) (Lysyl-tRNA synthetase)	kars1	basophil activation involved in immune response [GO:0002276]; diadenosine tetraphosphate biosynthetic process [GO:0015966]; lysyl-tRNA aminoacylation [GO:0006430]; positive regulation of macrophage activation [GO:0043032]	aminoacyl-tRNA synthetase multienzyme complex [GO:0017101]; cytosol [GO:0005829]; extracellular space [GO:0005615]; mitochondrion [GO:0005739]; nucleus [GO:0005634]	ATP adenylyltransferase activity [GO:0003877]; ATP binding [GO:0005524]; lysine-tRNA ligase activity [GO:0004824]; tRNA binding [GO:0000049]			0	0.0684032	0.148003	0.0892047	1.729e-09	0	0.0665317	0.392533	1.03603
A0A0R4IC35	O-GlcNAcase-like (protein O-GlcNAcase-like)	mgea5l ogal	glycoprotein metabolic process [GO:0009100]; protein modification process [GO:0036211]		beta-N-acetylglucosaminidase activity [GO:0016231]			0	-0.0576186	-0.0354337	-0.099153	6.5711e-06	0	-0.276067	-0.246635	-0.782116
A0A0R4IC42	sphingosine kinase 2	sphk2	phosphorylation [GO:0016310]		D-erythro-sphingosine kinase activity [GO:0017050]			0	0.0797277	-0.0562819	0.149017	1.5902e-14	0	-0.0302254	-1.30512	-3.06873
A0A0R4IC50	Protein regulator of cytokinesis 1a (protein regulator of cytokinesis 1a isoform X2)	prc1a cb212 prc1 prc1l zgc:55982 zgc:86918 prc1a	microtubule cytoskeleton organization [GO:0000226]; mitotic spindle midzone assembly [GO:0051256]	cytoplasm [GO:0005737]; mitotic spindle midzone [GO:1990023]; spindle [GO:0005819]	microtubule binding [GO:0008017]		0.00265912	0	0.0336943	0.61945	0.583092	0.0027858	0	-0.230095	-0.30041	-0.276274
A0A0R4IC81	ABC-type glutathione-S-conjugate transporter (EC 7.6.2.3)	abcc1	detoxification [GO:0098754]; detoxification of cadmium ion [GO:0071585]; glutathione transmembrane transport [GO:0034775]; transmembrane transport [GO:0055085]; xenobiotic transport [GO:0042908]	basolateral plasma membrane [GO:0016323]; membrane [GO:0016020]	ABC-type xenobiotic transporter activity [GO:0008559]; ATP binding [GO:0005524]; ATP hydrolysis activity [GO:0016887]; ATPase-coupled transmembrane transporter activity [GO:0042626]; glutathione transmembrane transporter activity [GO:0034634]	SUBCELLULAR LOCATION: Membrane {ECO:0000256|ARBA:ARBA00004141}; Multi-pass membrane protein {ECO:0000256|ARBA:ARBA00004141}.		0	0.124244	0.217288	-0.0861128	1.69358e-13	0	0.123089	-1.39031	-2.78257
A0A0R4IC92	Charged multivesicular body protein 1a (Chromatin-modifying protein 1a) (CHMP1a)	chmp1a km0004 pcoln3 zgc:65914 zgc:85863	cerebellum development [GO:0021549]; endosome transport via multivesicular body sorting pathway [GO:0032509]; late endosome to vacuole transport [GO:0045324]; protein transport [GO:0015031]	ESCRT III complex [GO:0000815]; multivesicular body [GO:0005771]		SUBCELLULAR LOCATION: Cytoplasm {ECO:0000250}. Endosome membrane {ECO:0000250}; Peripheral membrane protein {ECO:0000250}.	0.042438	0	0.113876	0.211761	-0.104581	0.000194418	0	-0.266249	0.184297	0.215624
A0A0R4IC95	Ras-related GTP-binding protein	rraga	cellular response to amino acid stimulus [GO:0071230]; cellular response to starvation [GO:0009267]; central nervous system myelination [GO:0022010]; positive regulation of TOR signaling [GO:0032008]; regulation of apoptotic cell clearance [GO:2000425]; regulation of autophagy [GO:0010506]; regulation of lysosome organization [GO:1905671]	Gtr1-Gtr2 GTPase complex [GO:1990131]; lysosome [GO:0005764]; nucleus [GO:0005634]	GTP binding [GO:0005525]; GTPase activity [GO:0003924]	SUBCELLULAR LOCATION: Cytoplasm {ECO:0000256|RuleBase:RU367014}. Lysosome {ECO:0000256|RuleBase:RU367014}.		0	0.109	0.0219342	0.117017	6.51626e-07	0	-0.137201	-0.203775	-0.855538
A0A0R4ICC3	POP1 homolog, ribonuclease P/MRP subunit	pop1	RNA phosphodiester bond hydrolysis, endonucleolytic [GO:0090502]; tRNA 5'-leader removal [GO:0001682]; tRNA processing [GO:0008033]	nucleolar ribonuclease P complex [GO:0005655]; ribonuclease MRP complex [GO:0000172]	cAMP binding [GO:0030552]; structural molecule activity [GO:0005198]	SUBCELLULAR LOCATION: Lateral cell membrane {ECO:0000250|UniProtKB:Q8NE79}. Cell junction, tight junction {ECO:0000250|UniProtKB:Q8NE79}. Membrane {ECO:0000269|PubMed:26642364}; Multi-pass membrane protein {ECO:0000305}. Cell membrane, sarcolemma {ECO:0000269|PubMed:26642364}. Membrane, caveola {ECO:0000250|UniProtKB:Q9ES83}. Note=Detected at points of cell-cell contact in confluent epithelial sh…		0	-0.20281	-0.327939	-0.13828	9.28667e-05	0	-0.356715	-0.47451	-0.807881
A0A0R4ICC6	Diphosphomevalonate decarboxylase (EC 4.1.1.33)	mvda	cholesterol biosynthetic process [GO:0006695]; isopentenyl diphosphate biosynthetic process, mevalonate pathway [GO:0019287]	cytosol [GO:0005829]	ATP binding [GO:0005524]; diphosphomevalonate decarboxylase activity [GO:0004163]	SUBCELLULAR LOCATION: Cytoplasm {ECO:0000250|UniProtKB:P53602}.		0	0.126362	0.19796	0.142435	1.52817e-08	0	1.1202	-0.651386	-1.15097
A0A0R4ICD2	Si:ch73-308l14.2	tcof1					0.0446689	0	0.656881	0.799566	0.785524	0.000185967	0	-0.197047	-0.0415769	0.0198073
A0A0R4ICH5	Si:dkeyp-46h3.8	si:dkeyp-46h3.8	signal transduction [GO:0007165]	extracellular space [GO:0005615]	carbohydrate binding [GO:0030246]		0.000234604	0	0.497022	0.325	-0.243725	0.000714713	0	-0.236904	-0.218216	-0.702635
A0A0R4ICI1	Mitogen-activated protein kinase kinase kinase kinase 4	map4k4	actin cytoskeleton reorganization [GO:0031532]; intracellular signal transduction [GO:0035556]; MAPK cascade [GO:0000165]; neuron projection morphogenesis [GO:0048812]; protein phosphorylation [GO:0006468]; regulation of MAPK cascade [GO:0043408]	cytoplasm [GO:0005737]	ATP binding [GO:0005524]; protein serine/threonine kinase activity [GO:0004674]		0.0209376	0	-0.0330974	-0.0839963	-0.156132	0.0342284	0	-0.321248	-0.311271	-0.14429
A0A0R4ICL5	SEC24 homolog A, COPII coat complex component (protein transport protein Sec24A isoform X2)	sec24a sec24a	COPII-coated vesicle cargo loading [GO:0090110]; endoplasmic reticulum to Golgi vesicle-mediated transport [GO:0006888]; intracellular protein transport [GO:0006886]	COPII vesicle coat [GO:0030127]; cytosol [GO:0005829]; endoplasmic reticulum exit site [GO:0070971]; endoplasmic reticulum membrane [GO:0005789]	SNARE binding [GO:0000149]; zinc ion binding [GO:0008270]	SUBCELLULAR LOCATION: Cytoplasm, cytosol {ECO:0000256|ARBA:ARBA00004514}. Cytoplasmic vesicle, COPII-coated vesicle membrane {ECO:0000256|ARBA:ARBA00004299}; Peripheral membrane protein {ECO:0000256|ARBA:ARBA00004299}; Cytoplasmic side {ECO:0000256|ARBA:ARBA00004299}. Endoplasmic reticulum membrane {ECO:0000256|ARBA:ARBA00004397}; Peripheral membrane protein {ECO:0000256|ARBA:ARBA00004397}; Cytop…		0	0.0586548	-0.231764	-0.0876859	0.00469587	0	-0.307484	0.0112311	-0.320938
A0A0R4ICN1	Si:dkey-68o6.5	si:dkey-68o6.5			DNA-binding transcription activator activity, RNA polymerase II-specific [GO:0001228]; metal ion binding [GO:0046872]; RNA polymerase II cis-regulatory region sequence-specific DNA binding [GO:0000978]			0	-0.0149632	-0.0152151	-0.110908	3.5287e-12	0	0.221127	0.349828	-0.780745
A0A0R4ICN6	Family with sequence similarity 193 member B	fam193b		cytoplasm [GO:0005737]; nucleus [GO:0005634]				0	0.0217152	0.091526	-0.122683	5.81929e-14	0	-0.196515	-0.932051	-2.08512
A0A0R4ICQ3	GPALPP motifs-containing protein 1	gpalpp1						0	-0.0932515	-0.0607132	0.0272816	0.0336067	0	-0.166863	0.0210992	0.10641
A0A0R4ICY2	RNA binding motif protein 24	rbm24 rbm24a			RNA binding [GO:0003723]			0	0.0174747	0.0395514	-0.115494	4.1293e-14	0	0.0688955	-0.871367	-2.10518
A0A0R4ID45	Kynurenine formamidase (KFA) (KFase) (EC 3.5.1.9) (Arylformamidase) (N-formylkynurenine formamidase) (FKF)	afmid zgc:112472	'de novo' NAD biosynthetic process from tryptophan [GO:0034354]; tryptophan catabolic process to kynurenine [GO:0019441]	cytoplasm [GO:0005737]; cytosol [GO:0005829]; nucleus [GO:0005634]	arylformamidase activity [GO:0004061]	SUBCELLULAR LOCATION: Cytoplasm, cytosol {ECO:0000255|HAMAP-Rule:MF_03014}. Nucleus {ECO:0000255|HAMAP-Rule:MF_03014}.		0	0.144399	0.196151	0.0276956	1.25057e-10	0	0.0355644	-0.761522	-2.20313
A0A0R4ID68	ATP-dependent 6-phosphofructokinase (ATP-PFK) (Phosphofructokinase) (EC 2.7.1.11) (Phosphohexokinase)	pfklb	canonical glycolysis [GO:0061621]; fructose 1,6-bisphosphate metabolic process [GO:0030388]; fructose 6-phosphate metabolic process [GO:0006002]	6-phosphofructokinase complex [GO:0005945]; membrane [GO:0016020]	6-phosphofructokinase activity [GO:0003872]; AMP binding [GO:0016208]; ATP binding [GO:0005524]; fructose-6-phosphate binding [GO:0070095]; identical protein binding [GO:0042802]; metal ion binding [GO:0046872]; monosaccharide binding [GO:0048029]	SUBCELLULAR LOCATION: Cytoplasm {ECO:0000256|HAMAP-Rule:MF_03184}.		0	0.110356	-0.0684308	0.213864		0	0.10157	0.0305504	0.105897
A0A0R4ID77	Zgc:111868 (uncharacterized protein LOC556628)	zgc:111868 zgc:111868					0.00192697	0	-0.268443	-0.784263	-0.638501	5.80234e-19	0	-0.198315	-1.26878	-2.70153
A0A0R4ID82	VPS33A core subunit of CORVET and HOPS complexes (vacuolar protein sorting-associated protein 33A)	im:7136893 wu:fc08g01 wu:fc26c10 vps33a	intracellular protein transport [GO:0006886]; vesicle-mediated transport [GO:0016192]	CORVET complex [GO:0033263]; late endosome membrane [GO:0031902]; lysosomal membrane [GO:0005765]; lysosome [GO:0005764]; vacuole [GO:0005773]		SUBCELLULAR LOCATION: Endosome membrane {ECO:0000256|ARBA:ARBA00004125}; Peripheral membrane protein {ECO:0000256|ARBA:ARBA00004125}; Cytoplasmic side {ECO:0000256|ARBA:ARBA00004125}. Late endosome membrane {ECO:0000256|ARBA:ARBA00004492}; Peripheral membrane protein {ECO:0000256|ARBA:ARBA00004492}; Cytoplasmic side {ECO:0000256|ARBA:ARBA00004492}. Lysosome membrane {ECO:0000256|ARBA:ARBA00004630…		0	-0.0492581	-0.0641624	0.164771	1.91835e-10	0	0.0033193	-0.618561	-2.08286
A0A0R4ID97	Transmembrane serine protease 4a	tmprss4a	proteolysis [GO:0006508]	membrane [GO:0016020]	scavenger receptor activity [GO:0005044]; serine-type endopeptidase activity [GO:0004252]			0	-0.0262133	-0.121921	0.0707431	9.0669e-13	0	-0.549478	-1.36561	-1.65742
A0A0R4IDB2	Protein phosphatase, Mg2+/Mn2+-dependent, 1G (protein phosphatase 1G isoform X1)	ppm1g cb167 wu:fb37b10 wu:fe01e01 ppm1g	central nervous system development [GO:0007417]; protein dephosphorylation [GO:0006470]	nucleoplasm [GO:0005654]	metal ion binding [GO:0046872]; protein serine/threonine phosphatase activity [GO:0004722]		0.00237997	0	-0.0109053	0.17005	0.198367	1.51054e-07	0	-0.118878	0.0386603	0.337364
A0A0R4IDC5	SH3 domain-containing 21 (Fragment)	sh3d21	actin filament organization [GO:0007015]; cell migration [GO:0016477]					0	-0.0388706	0.0136762	-0.0551686	3.41361e-13	0	-0.884392	-1.81587	-3.95335
A0A0R4IDI3	Fibronectin	fn1b SO:0001217	acute-phase response [GO:0006953]; atrioventricular valve morphogenesis [GO:0003181]; blood coagulation, fibrin clot formation [GO:0072378]; cell-matrix adhesion [GO:0007160]; cell-substrate junction assembly [GO:0007044]; heart development [GO:0007507]; heart field specification [GO:0003128]; nervous system development [GO:0007399]; platelet aggregation [GO:0070527]; regulation of cell shape [GO…	collagen-containing extracellular matrix [GO:0062023]; extracellular space [GO:0005615]	heparin binding [GO:0008201]; integrin binding [GO:0005178]; proteoglycan binding [GO:0043394]; signaling receptor binding [GO:0005102]		0.0148628	0	-0.354062	-0.629064	-0.845248	0.0626064	0	0.89553	0.0892878	0.695821
A0A0R4IDN1	Laminin, beta 1a	lamb1a SO:0001217	animal organ morphogenesis [GO:0009887]; basement membrane assembly [GO:0070831]; brain development [GO:0007420]; brain morphogenesis [GO:0048854]; cell migration [GO:0016477]; detection of light stimulus involved in visual perception [GO:0050908]; determination of left/right asymmetry in lateral mesoderm [GO:0003140]; eye development [GO:0001654]; eye morphogenesis [GO:0048592]; fin regeneration…	laminin complex [GO:0043256]; membrane [GO:0016020]	extracellular matrix structural constituent [GO:0005201]; integrin binding [GO:0005178]	SUBCELLULAR LOCATION: Membrane {ECO:0000256|ARBA:ARBA00004370}. Secreted, extracellular space, extracellular matrix, basement membrane {ECO:0000256|ARBA:ARBA00004302}.		0	-0.0964906	-0.10379	-0.177087	3.08062e-17	0	0.840262	3.97489	7.10744
A0A0R4IDU8	Myelin protein zero-like 3 (myelin protein zero-like protein 3)	hm:zeh0677 wu:fi33f03 zgc:85923 mpzl3		membrane [GO:0016020]		SUBCELLULAR LOCATION: Membrane {ECO:0000256|ARBA:ARBA00004479}; Single-pass type I membrane protein {ECO:0000256|ARBA:ARBA00004479}.		0	0.116516	-0.100556	0.255435	1.97967e-08	0	0.31563	-0.436645	-2.10058
A0A0R4IDY9	Histone deacetylase 1 (HD1) (EC 3.5.1.98)	hdac1	brain development [GO:0007420]; chromatin organization [GO:0006325]; convergent extension involved in axis elongation [GO:0060028]; determination of dorsal identity [GO:0048263]; digestive tract development [GO:0048565]; dorsal/ventral pattern formation [GO:0009953]; embryonic skeletal system development [GO:0048706]; epithelial cell proliferation [GO:0050673]; exocrine pancreas development [GO:0…	histone deacetylase complex [GO:0000118]	histone deacetylase activity [GO:0004407]; metal ion binding [GO:0046872]; transcription corepressor activity [GO:0003714]	SUBCELLULAR LOCATION: Nucleus {ECO:0000256|ARBA:ARBA00004123, ECO:0000256|PIRNR:PIRNR037913}.	0.0121196	0	0.0160556	0.143575	0.196203	5.5083e-12	0	-0.131708	0.157227	0.544036
A0A0R4IE20	AHA1, activator of heat shock protein ATPase homolog 1b	ahsa1b	positive regulation of ATP-dependent activity [GO:0032781]; protein folding [GO:0006457]	cytosol [GO:0005829]	ATPase activator activity [GO:0001671]; chaperone binding [GO:0051087]; Hsp90 protein binding [GO:0051879]		0.0247399	0	-0.0198506	-0.17602	-0.145838	5.71405e-11	0	-0.0314822	-0.164336	-0.71564
A0A0R4IE47	Protein HGH1 homolog	hgh1 brp16 fam203a zgc:92803						0	-0.193077	-0.176443	0.017124	0.000151538	0	0.145949	-0.527571	-0.60492
A0A0R4IE66	Prominin-1-A (prominin-1-A isoform X10)	prom1a fb75c01 prom1 proml1 wu:fb75c01 prom1a		microvillus membrane [GO:0031528]		SUBCELLULAR LOCATION: Cell projection, microvillus membrane {ECO:0000256|ARBA:ARBA00004475}; Multi-pass membrane protein {ECO:0000256|ARBA:ARBA00004475}. Membrane {ECO:0000256|ARBA:ARBA00004141}; Multi-pass membrane protein {ECO:0000256|ARBA:ARBA00004141}.	0.03307	0	-0.00191804	0.0399771	0.0691839	0.000667941	0	0.0278391	-0.0372077	-0.527559
A0A0R4IEE5	Si:ch211-261d7.6 (zinc finger protein 850-like)	si:ch211-261d7.6 si:ch211-261d7.6	regulation of DNA-templated transcription [GO:0006355]		DNA-binding transcription factor activity, RNA polymerase II-specific [GO:0000981]; RNA polymerase II cis-regulatory region sequence-specific DNA binding [GO:0000978]			0	-0.0157865	0.144225	0.0597564	1.75751e-15	0	0.230928	-1.1432	-2.44277
A0A0R4IEI5	Ribosome biogenesis protein NOP53	fb60b03 gltscr2 wu:fb60b03 nop53 zgc:123178	ribosomal large subunit assembly [GO:0000027]; rRNA processing [GO:0006364]	nucleolus [GO:0005730]; nucleoplasm [GO:0005654]	5S rRNA binding [GO:0008097]	SUBCELLULAR LOCATION: Nucleus, nucleolus {ECO:0000256|PIRNR:PIRNR017302}. Nucleus, nucleoplasm {ECO:0000256|PIRNR:PIRNR017302}.	0.0104224	0	-0.258579	-0.331253	-0.614727	2.49772e-17	0	-0.243245	0.418266	1.62939
A0A0R4IER2	Lys-63-specific deubiquitinase (EC 3.4.19.-)	brcc3	angiogenesis [GO:0001525]; cell division [GO:0051301]; double-strand break repair [GO:0006302]; histone H2A K63-linked deubiquitination [GO:0070537]; mitotic G2 DNA damage checkpoint signaling [GO:0007095]; positive regulation of DNA repair [GO:0045739]; response to ionizing radiation [GO:0010212]	BRCA1-A complex [GO:0070531]; BRISC complex [GO:0070552]; cytoplasm [GO:0005737]; spindle pole [GO:0000922]	cysteine-type deubiquitinase activity [GO:0004843]; metal ion binding [GO:0046872]; metallopeptidase activity [GO:0008237]; polyubiquitin modification-dependent protein binding [GO:0031593]	SUBCELLULAR LOCATION: Nucleus {ECO:0000256|RuleBase:RU367116}. Cytoplasm {ECO:0000256|RuleBase:RU367116}. Cytoplasm, cytoskeleton, spindle pole {ECO:0000256|RuleBase:RU367116}.	0.0234335	0	-0.0205441	-0.122749	-0.253267	0.000899637	0	0.678059	0.0243761	0.0111798
A0A0R4IET1	Golgi-associated, gamma adaptin ear-containing, ARF-binding protein 3a	gga3a	Golgi to plasma membrane transport [GO:0006893]; intracellular protein transport [GO:0006886]; protein localization to cell surface [GO:0034394]	early endosome membrane [GO:0031901]; trans-Golgi network [GO:0005802]	phosphatidylinositol binding [GO:0035091]; small GTPase binding [GO:0031267]; ubiquitin binding [GO:0043130]	SUBCELLULAR LOCATION: Early endosome membrane {ECO:0000256|ARBA:ARBA00004220}; Peripheral membrane protein {ECO:0000256|ARBA:ARBA00004220}. Endosome membrane {ECO:0000256|ARBA:ARBA00004481}; Peripheral membrane protein {ECO:0000256|ARBA:ARBA00004481}. Golgi apparatus, trans-Golgi network membrane {ECO:0000256|ARBA:ARBA00004150}; Peripheral membrane protein {ECO:0000256|ARBA:ARBA00004150}.		0	-0.376113	-0.0283463	0.112343	6.33106e-12	0	0.607498	-0.862309	-3.33681
A0A0R4IEV5	Golgi apparatus protein 1	glg1b		cytoskeleton [GO:0005856]; Golgi membrane [GO:0000139]	fibroblast growth factor binding [GO:0017134]	SUBCELLULAR LOCATION: Cytoplasm, cytoskeleton, microtubule organizing center {ECO:0000256|ARBA:ARBA00004267}. Golgi apparatus membrane {ECO:0000256|ARBA:ARBA00004614}; Single-pass type I membrane protein {ECO:0000256|ARBA:ARBA00004614}. Golgi outpost {ECO:0000256|ARBA:ARBA00024182}. Membrane {ECO:0000256|ARBA:ARBA00004479}; Single-pass type I membrane protein {ECO:0000256|ARBA:ARBA00004479}.	0.0108158	0	-0.112692	-0.127005	-0.263887	3.7199e-08	0	-0.557524	-1.38799	-1.63644
A0A0R4IF25	WASH complex subunit 5 (WASH complex subunit strumpellin)	washc5 zgc:55908	actin filament polymerization [GO:0030041]; axonogenesis [GO:0007409]; endosome fission [GO:0140285]; endosome organization [GO:0007032]; heart contraction [GO:0060047]; neuron development [GO:0048666]; protein transport [GO:0015031]; regulation of actin nucleation [GO:0051125]	early endosome [GO:0005769]; endosome [GO:0005768]; WASH complex [GO:0071203]		SUBCELLULAR LOCATION: Early endosome {ECO:0000305}.	0.0112916	0	0.0773779	0.373069	0.0195314	6.34119e-15	0	-0.234892	-1.76533	-3.87497
A0A0R4IF39	DNA replication licensing factor MCM7 (EC 3.6.4.12)	MCM7 mcm7	cell cycle [GO:0007049]; DNA replication initiation [GO:0006270]; DNA strand elongation involved in DNA replication [GO:0006271]; DNA unwinding involved in DNA replication [GO:0006268]; double-strand break repair via break-induced replication [GO:0000727]; regulation of cilium assembly [GO:1902017]	MCM complex [GO:0042555]; nucleus [GO:0005634]	ATP binding [GO:0005524]; ATP hydrolysis activity [GO:0016887]; DNA helicase activity [GO:0003678]; single-stranded DNA binding [GO:0003697]	SUBCELLULAR LOCATION: Nucleus {ECO:0000256|ARBA:ARBA00004123, ECO:0000256|RuleBase:RU365012}.		0	0.0166279	-0.0452177	-0.0112124	1.73085e-06	0	-0.549101	-0.0154254	0.176524
A0A0R4IF65	DNA replication licensing factor MCM2 (EC 3.6.4.12)	mcm2	DNA unwinding involved in DNA replication [GO:0006268]; double-strand break repair via break-induced replication [GO:0000727]; mitotic DNA replication initiation [GO:1902975]; negative regulation of DNA helicase activity [GO:1905775]; regulation of cilium assembly [GO:1902017]; retina development in camera-type eye [GO:0060041]; thymus development [GO:0048538]	MCM complex [GO:0042555]; nucleus [GO:0005634]	ATP binding [GO:0005524]; chromatin binding [GO:0003682]; helicase activity [GO:0004386]; hydrolase activity [GO:0016787]; metal ion binding [GO:0046872]; single-stranded DNA binding [GO:0003697]	SUBCELLULAR LOCATION: Nucleus {ECO:0000256|ARBA:ARBA00004123}.	0.0338207	0	0.17675	0.150944	0.291543	1.8383e-09	0	-0.106081	0.18077	0.665068
A0A0R4IFA2	Zgc:114109 (nuclear distribution protein nudE homolog 1)	fb82g01 im:7141877 wu:fb82g01 zgc:114109 nde1 SO:0001217	cell migration [GO:0016477]; centrosome localization [GO:0051642]; chromosome segregation [GO:0007059]; establishment of chromosome localization [GO:0051303]; establishment of mitotic spindle orientation [GO:0000132]; microtubule nucleation [GO:0007020]; mitotic centrosome separation [GO:0007100]; regulation of cell projection size [GO:0032536]; vesicle transport along microtubule [GO:0047496]	centrosome [GO:0005813]; cytoplasm [GO:0005737]; kinesin complex [GO:0005871]; kinetochore [GO:0000776]; microtubule [GO:0005874]; spindle [GO:0005819]	microtubule binding [GO:0008017]	SUBCELLULAR LOCATION: Cytoplasm, cytoskeleton, microtubule organizing center, centrosome {ECO:0000256|ARBA:ARBA00004300}. Cytoplasm, cytoskeleton, spindle {ECO:0000256|ARBA:ARBA00004186}.		0	-0.00280609	-0.0678716	0.148366	2.31886e-14	0	0.030723	-0.846773	-2.45756
A0A0R4IFG3	Transcription termination factor, RNA polymerase II (transcription termination factor 2)	ttf2 ttf2	DNA repair [GO:0006281]	nucleus [GO:0005634]	ATP binding [GO:0005524]; ATP-dependent activity, acting on DNA [GO:0008094]; ATP-dependent chromatin remodeler activity [GO:0140658]; zinc ion binding [GO:0008270]		0.0277794	0	-0.285441	-0.225428	-0.391653	3.3929e-14	0	-0.197585	-2.28956	-3.37239
A0A0R4IFJ4	Pyruvate carboxylase (EC 6.4.1.1)	PYCa pcl zgc:123047 pcxa	gluconeogenesis [GO:0006094]; habituation [GO:0046959]; lipid metabolic process [GO:0006629]; pyruvate metabolic process [GO:0006090]	cytoplasm [GO:0005737]	ATP binding [GO:0005524]; metal ion binding [GO:0046872]; pyruvate carboxylase activity [GO:0004736]		0.0403364	0	0.0263547	0.0888024	0.101188	4.26499e-10	0	0.224497	-0.796083	-2.41624
A0A0R4IFK0	Calpain 2, (m/II) large subunit a	capn2a	proteolysis [GO:0006508]	cytoplasm [GO:0005737]	calcium ion binding [GO:0005509]; calcium-dependent cysteine-type endopeptidase activity [GO:0004198]			0	0.193971	0.329936	0.358102	1.67018e-05	0	0.477894	0.22727	-0.269858
A0A0R4IFK5	Mitochondrial ribosomal protein S30	mrps30	translation [GO:0006412]	mitochondrial inner membrane [GO:0005743]; mitochondrial large ribosomal subunit [GO:0005762]	structural constituent of ribosome [GO:0003735]	SUBCELLULAR LOCATION: Mitochondrion {ECO:0000256|ARBA:ARBA00004173}.		0	-0.0314581	-0.123786	0.135226	6.78284e-16	0	0.0762171	-1.02964	-2.96935
A0A0R4IFK9	Mitochondrial-processing peptidase subunit alpha (Alpha-MPP) (Inactive zinc metalloprotease alpha)	pmpca	protein processing involved in protein targeting to mitochondrion [GO:0006627]	mitochondrial inner membrane [GO:0005743]; mitochondrial matrix [GO:0005759]; mitochondrion [GO:0005739]	metal ion binding [GO:0046872]; metalloendopeptidase activity [GO:0004222]	SUBCELLULAR LOCATION: Membrane {ECO:0000256|ARBA:ARBA00004370}. Mitochondrion inner membrane {ECO:0000256|ARBA:ARBA00004273}. Mitochondrion matrix {ECO:0000256|ARBA:ARBA00004305}.		0	-0.0583424	0.0278647	-0.136954	1.00457e-08	0	0.0673217	-0.302732	-1.04799
A0A0R4IFL5	26S proteasome non-ATPase regulatory subunit 2		proteasome-mediated ubiquitin-dependent protein catabolic process [GO:0043161]; regulation of protein catabolic process [GO:0042176]	nucleus [GO:0005634]; proteasome regulatory particle, base subcomplex [GO:0008540]; proteasome storage granule [GO:0034515]	enzyme regulator activity [GO:0030234]			0	0.00809273	-0.153292	0.115073	6.43474e-05	0	-0.336391	-0.51391	-0.162719
A0A0R4IFR5	Phosphatidylinositol-3-phosphate phosphatase (EC 3.1.3.48) (EC 3.1.3.64)	mtmr3	phosphatidylinositol dephosphorylation [GO:0046856]; regulation of autophagy [GO:0010506]	cytoplasm [GO:0005737]; membrane [GO:0016020]	metal ion binding [GO:0046872]; phosphatidylinositol-3,5-bisphosphate 3-phosphatase activity [GO:0052629]; phosphatidylinositol-3-phosphate phosphatase activity [GO:0004438]; protein phosphatase binding [GO:0019903]; protein tyrosine phosphatase activity [GO:0004725]	SUBCELLULAR LOCATION: Cytoplasm {ECO:0000256|ARBA:ARBA00004496}. Membrane {ECO:0000256|ARBA:ARBA00004170}; Peripheral membrane protein {ECO:0000256|ARBA:ARBA00004170}.	0.0277817	0	0.210726	0.270347	0.356374	2.8675e-11	0	0.108146	-1.74944	-3.54915
A0A0R4IFR6	39S ribosomal protein L15, mitochondrial	mrpl15	translation [GO:0006412]	cytoplasm [GO:0005737]; large ribosomal subunit [GO:0015934]	structural constituent of ribosome [GO:0003735]	SUBCELLULAR LOCATION: Mitochondrion {ECO:0000250|UniProtKB:Q9P015}.		0	0.0905576	-0.0285962	0.0936454	1.08559e-07	0	-0.143275	-0.917951	-0.839002
A0A0R4IFS2	AP2-associated kinase 1a	aak1a	positive regulation of Notch signaling pathway [GO:0045747]; protein phosphorylation [GO:0006468]; regulation of clathrin-dependent endocytosis [GO:2000369]	cytoplasm [GO:0005737]	AP-2 adaptor complex binding [GO:0035612]; ATP binding [GO:0005524]; protein serine/threonine kinase activity [GO:0004674]		0.0311647	0	0.0784294	0.0699638	0.152616	6.22502e-10	0	-0.294168	-0.804474	-1.91902
A0A0R4IFT8	Ubiquitin carboxyl-terminal hydrolase 47 (EC 3.4.19.12) (Deubiquitinating enzyme 47) (Ubiquitin thioesterase 47) (Ubiquitin-specific-processing protease 47)	usp47	protein deubiquitination [GO:0016579]; regulation of protein stability [GO:0031647]; ubiquitin-dependent protein catabolic process [GO:0006511]	cytosol [GO:0005829]; nucleus [GO:0005634]	cysteine-type deubiquitinase activity [GO:0004843]; cysteine-type endopeptidase activity [GO:0004197]		0.00974356	0	0.0868146	0.00799309	-0.120086	2.25415e-13	0	-0.283746	-1.13618	-2.47104
A0A0R4IG09	Eukaryotic translation initiation factor 4H	wbscr1 zgc:77282 eif4h		perinuclear region of cytoplasm [GO:0048471]; polysome [GO:0005844]	RNA binding [GO:0003723]; translation initiation factor activity [GO:0003743]	SUBCELLULAR LOCATION: Cytoplasm, perinuclear region {ECO:0000256|ARBA:ARBA00004556}.		0	-0.26661	-0.193675	-0.293151	1.39653e-08	0	-0.00955625	0.142392	0.378316
A0A0R4IG59	BCL2-interacting protein 1b (vesicle transport protein SEC20)	bnip1b bnip1b	retrograde vesicle-mediated transport, Golgi to endoplasmic reticulum [GO:0006890]	endoplasmic reticulum [GO:0005783]; membrane [GO:0016020]; SNARE complex [GO:0031201]	protein heterodimerization activity [GO:0046982]; SNAP receptor activity [GO:0005484]	SUBCELLULAR LOCATION: Membrane {ECO:0000256|ARBA:ARBA00004211}; Single-pass type IV membrane protein {ECO:0000256|ARBA:ARBA00004211}.		0	0.145968	0.169066	0.129997	2.30106e-10	0	-0.24359	-0.656857	-1.9183
A0A0R4IG60	peptidylprolyl isomerase (EC 5.2.1.8)	fkbp15b		growth cone [GO:0030426]	peptidyl-prolyl cis-trans isomerase activity [GO:0003755]		0.0146134	0	-0.417488	-0.649326	-0.499845	2.09144e-10	0	-0.194108	-0.535032	-2.07007
A0A0R4IG66	Tetraspanin			membrane [GO:0016020]				0	0.0600418	0.0898617	0.163424	0.00524815	0	-1.83295	0.245473	-0.153165
A0A0R4IGB7	Exportin-4	xpo4	protein export from nucleus [GO:0006611]	nucleus [GO:0005634]	nuclear export signal receptor activity [GO:0005049]	SUBCELLULAR LOCATION: Nucleus {ECO:0000256|ARBA:ARBA00004123}.	0.00822852	0	0.070414	0.317301	0.355311	1.48426e-12	0	-0.496319	-1.01914	-2.32205
A0A0R4IGG3	Triosephosphate isomerase (EC 5.3.1.1)	tpi1b	gluconeogenesis [GO:0006094]; glycolytic process [GO:0006096]		methylglyoxal synthase activity [GO:0008929]; triose-phosphate isomerase activity [GO:0004807]			0	0.0413564	-0.104947	0.435169	1.46282e-08	0	0.167078	0.663202	0.835693
A0A0R4IGL6	E3 ubiquitin-protein ligase (EC 2.3.2.26)	hectd1	anatomical structure development [GO:0048856]; proteasome-mediated ubiquitin-dependent protein catabolic process [GO:0043161]; protein K63-linked ubiquitination [GO:0070534]; protein polyubiquitination [GO:0000209]	nuclear speck [GO:0016607]	metal ion binding [GO:0046872]; ubiquitin protein ligase activity [GO:0061630]		0.001336	0	-0.0198048	-0.0844372	-0.133389	0.000223099	0	0.143288	-0.332633	0.0359233
A0A0R4IGM8	MIA SH3 domain ER export factor 3	mia3	endoplasmic reticulum to Golgi vesicle-mediated transport [GO:0006888]; protein secretion [GO:0009306]; vesicle cargo loading [GO:0035459]	endoplasmic reticulum exit site [GO:0070971]; endoplasmic reticulum membrane [GO:0005789]				0	-0.0848965	-0.00113885	-0.0822098	2.91757e-06	0	-0.150959	-0.179072	-0.853899
A0A0R4IGN3	Protein disulfide-isomerase (EC 5.3.4.1)	pdia3	protein folding [GO:0006457]; response to endoplasmic reticulum stress [GO:0034976]	cell surface [GO:0009986]; endoplasmic reticulum [GO:0005783]; endoplasmic reticulum lumen [GO:0005788]	protein disulfide isomerase activity [GO:0003756]	SUBCELLULAR LOCATION: Endoplasmic reticulum lumen {ECO:0000256|ARBA:ARBA00004319}.	0.0492688	0	0.067129	0.0352334	0.177285	4.89048e-13	0	-0.183303	-0.263855	-1.28019
A0A0R4IGP1	Hepatoma-derived growth factor-related protein 2	hdgfl2		nucleus [GO:0005634]	double-stranded DNA binding [GO:0003690]; transcription coregulator activity [GO:0003712]	SUBCELLULAR LOCATION: Nucleus {ECO:0000250|UniProtKB:Q3UMU9}. Cytoplasm {ECO:0000250|UniProtKB:Q925G1}.		0	-0.157251	-0.153191	-0.117287	2.68524e-08	0	0.0306963	0.062733	-0.400404
A0A0R4IGQ0	Mitochondrial proton/calcium exchanger protein (Leucine zipper-EF-hand-containing transmembrane protein 1)	letm1 si:ch211-195n12.1 si:rp71-77d7.1	calcium export from the mitochondrion [GO:0099093]; cellular metal ion homeostasis [GO:0006875]; mitochondrial calcium ion homeostasis [GO:0051560]; mitochondrial calcium ion transmembrane transport [GO:0006851]; protein hexamerization [GO:0034214]; protein homooligomerization [GO:0051260]	mitochondrial inner membrane [GO:0005743]	calcium ion binding [GO:0005509]; calcium:proton antiporter activity [GO:0015369]; ribosome binding [GO:0043022]	SUBCELLULAR LOCATION: Mitochondrion inner membrane {ECO:0000250|UniProtKB:Q9Z2I0}; Single-pass membrane protein {ECO:0000250|UniProtKB:Q9Z2I0}.		0	-0.0852544	0.0484529	-0.204329	0.0719518	0	-0.0449431	-0.239319	0.103498
A0A0R4IGQ7	peptidylprolyl isomerase (EC 5.2.1.8)	fkbp3			peptidyl-prolyl cis-trans isomerase activity [GO:0003755]		0.0325631	0	0.201202	0.130857	-0.0810638	0.0253273	0	0.0986317	-0.29711	-0.196203
A0A0R4IGS4	Vesicle-fusing ATPase (EC 3.6.4.6)	nsfb	Golgi to plasma membrane protein transport [GO:0043001]; intra-Golgi vesicle-mediated transport [GO:0006891]; pigment granule maturation [GO:0048757]; retinal pigment epithelium development [GO:0003406]; SNARE complex disassembly [GO:0035494]	Golgi stack [GO:0005795]	ATP binding [GO:0005524]; ATP hydrolysis activity [GO:0016887]; metal ion binding [GO:0046872]	SUBCELLULAR LOCATION: Cytoplasm {ECO:0000256|ARBA:ARBA00004496, ECO:0000256|RuleBase:RU367045}.	0.00225866	0	0.0355528	0.13347	0.104999	1.49419e-12	0	-0.109301	-1.78078	-2.34722
A0A0R4IGW7	Ribosome-binding protein 1b	rrbp1b	protein transport [GO:0015031]	endoplasmic reticulum membrane [GO:0005789]				0	0.00296921	0.0143544	-0.113716	1.60516e-15	0	-0.169668	-1.33622	-2.60371
A0A0R4IGX3	Intelectin 3	itln3		extracellular space [GO:0005615]	oligosaccharide binding [GO:0070492]			0	-0.132332	-0.150647	-0.0806907	0.000461997	0	0.29918	1.29785	2.28256
A0A0R4IH06	Tetratricopeptide repeat domain 7B	ttc7b	phosphatidylinositol phosphate biosynthetic process [GO:0046854]; protein localization to plasma membrane [GO:0072659]	plasma membrane [GO:0005886]				0	0.0165377	-0.217976	-0.000283018	9.25487e-11	0	-0.0447345	-0.213153	-1.67586
A0A0R4IH73	non-specific serine/threonine protein kinase (EC 2.7.11.1)	pak1	bulbus arteriosus development [GO:0003232]; canonical Wnt signaling pathway [GO:0060070]; convergent extension [GO:0060026]; embryonic viscerocranium morphogenesis [GO:0048703]; heart development [GO:0007507]; heart looping [GO:0001947]; intracellular signal transduction [GO:0035556]; neural crest cell migration [GO:0001755]; protein phosphorylation [GO:0006468]; regulation of actin cytoskeleton …	cytoplasm [GO:0005737]	ATP binding [GO:0005524]; identical protein binding [GO:0042802]; protein kinase activity [GO:0004672]; protein serine/threonine kinase activity [GO:0004674]		0.0164238	0	0.0726588	0.08827	0.168368	2.55796e-05	0	-0.374283	-0.196093	-0.306632
A0A0R4IH79	Lon protease homolog, mitochondrial (EC 3.4.21.53)	LONP1 lonp1	cellular response to oxidative stress [GO:0034599]; chaperone-mediated protein complex assembly [GO:0051131]; mitochondrion organization [GO:0007005]; oxidation-dependent protein catabolic process [GO:0070407]; protein quality control for misfolded or incompletely synthesized proteins [GO:0006515]	mitochondrial matrix [GO:0005759]	ATP binding [GO:0005524]; ATP hydrolysis activity [GO:0016887]; ATP-dependent peptidase activity [GO:0004176]; sequence-specific DNA binding [GO:0043565]; serine-type endopeptidase activity [GO:0004252]; single-stranded DNA binding [GO:0003697]	SUBCELLULAR LOCATION: Mitochondrion matrix {ECO:0000256|ARBA:ARBA00004305, ECO:0000256|HAMAP-Rule:MF_03120}.	0.0313847	0	0.0763525	0.0429734	0.338893		0	-0.044329	-0.023024	-0.201504
A0A0R4IHD6	FAD-dependent oxidoreductase domain-containing protein 1 (Zgc:172243) (Zgc:172243 protein)	zgc:172243 foxred1 zgc:172243	mitochondrial respiratory chain complex I assembly [GO:0032981]	cytoplasm [GO:0005737]	oxidoreductase activity [GO:0016491]			0	0.0569226	0.0727995	0.0483844	0.000287104	0	-0.122707	0.0984	-0.95742
A0A0R4IHQ0	Serotransferrin	tfa	antibacterial humoral response [GO:0019731]; hemoglobin biosynthetic process [GO:0042541]; iron ion homeostasis [GO:0055072]; iron ion transport [GO:0006826]; response to bacterium [GO:0009617]	early endosome [GO:0005769]; extracellular space [GO:0005615]; plasma membrane [GO:0005886]; recycling endosome [GO:0055037]	metal ion binding [GO:0046872]	SUBCELLULAR LOCATION: Secreted {ECO:0000256|PIRNR:PIRNR002549}.		0	0.0738474	0.101076	0.123879	2.97593e-18	0	0.727925	0.831214	6.13348
A0A0R4IHU9	Glutaredoxin 3	glrx3 SO:0001217			iron-sulfur cluster binding [GO:0051536]; metal ion binding [GO:0046872]			0	-0.0661744	-0.136179	0.201307	0.00158596	0	0.217556	0.114153	-0.174697
A0A0R4IHW6	Kinetochore-associated 1	kntc1 SO:0001217	mitotic sister chromatid segregation [GO:0000070]; mitotic spindle assembly checkpoint signaling [GO:0007094]; protein localization to kinetochore involved in kinetochore assembly [GO:1903394]	cytoplasm [GO:0005737]; kinetochore microtubule [GO:0005828]; RZZ complex [GO:1990423]	small GTPase binding [GO:0031267]			0	-0.0231741	0.0168564	-0.115549	3.61083e-12	0	-0.126842	-1.72049	-3.14086
A0A0R4II13	NADH dehydrogenase [ubiquinone] 1 alpha subcomplex subunit 13			mitochondrial respiratory chain complex I [GO:0005747]		SUBCELLULAR LOCATION: Mitochondrion inner membrane {ECO:0000256|ARBA:ARBA00004298, ECO:0000256|RuleBase:RU368034}; Single-pass membrane protein {ECO:0000256|ARBA:ARBA00004298, ECO:0000256|RuleBase:RU368034}; Matrix side {ECO:0000256|ARBA:ARBA00004298, ECO:0000256|RuleBase:RU368034}.		0	-0.0258921	0.0388172	-0.100983	2.40517e-05	0	-0.347479	0.150651	1.12523
A0A0R4II16	Proteasome inhibitor PI31 subunit	psmf1 SO:0001217	proteasome-mediated ubiquitin-dependent protein catabolic process [GO:0043161]; regulation of metabolic process [GO:0019222]; ubiquitin-dependent protein catabolic process [GO:0006511]	endoplasmic reticulum [GO:0005783]	endopeptidase inhibitor activity [GO:0004866]; proteasome binding [GO:0070628]	SUBCELLULAR LOCATION: Cytoplasm {ECO:0000256|ARBA:ARBA00004496}. Endoplasmic reticulum {ECO:0000256|ARBA:ARBA00004240}.		0	0.0784863	0.0125391	0.177923	7.20691e-19	0	-0.106354	-1.14111	-2.7464
A0A0R4II34	Guanine nucleotide-binding protein-like 1	zgc:154008 gnl1 CH211-154O6.1-001			GTP binding [GO:0005525]; GTPase activity [GO:0003924]			0	0.0692712	-0.0193466	0.0977138	1.02195e-11	0	-0.0248122	-0.399955	-1.64601
A0A0R4II73	Solute carrier family 25 (Mitochondrial carrier, Aralar), member 12 (calcium-binding mitochondrial carrier protein Aralar1)	wu:fj94c07 cb1094 cb929 zgc:66248 slc25a12	aspartate transmembrane transport [GO:0015810]; L-glutamate transmembrane transport [GO:0015813]; malate-aspartate shuttle [GO:0043490]	mitochondrial inner membrane [GO:0005743]	calcium ion binding [GO:0005509]; L-aspartate transmembrane transporter activity [GO:0015183]; L-glutamate transmembrane transporter activity [GO:0005313]; transmembrane transporter activity [GO:0022857]	SUBCELLULAR LOCATION: Membrane {ECO:0000256|ARBA:ARBA00004141}; Multi-pass membrane protein {ECO:0000256|ARBA:ARBA00004141}. Mitochondrion inner membrane {ECO:0000256|ARBA:ARBA00004448}; Multi-pass membrane protein {ECO:0000256|ARBA:ARBA00004448}.		0	-0.0349143	-0.0894668	0.00815396	1.00086e-10	0	-0.185663	-0.571763	-1.17547
A0A0R4II89	Catalase (EC 1.11.1.6)	cat SO:0001217	hydrogen peroxide catabolic process [GO:0042744]; response to oxidative stress [GO:0006979]	peroxisome [GO:0005777]	catalase activity [GO:0004096]; heme binding [GO:0020037]; metal ion binding [GO:0046872]	SUBCELLULAR LOCATION: Peroxisome {ECO:0000256|ARBA:ARBA00004275}.		0	-0.00882362	-0.0162645	0.0446912	8.43263e-15	0	0.164885	-0.689489	-1.4184
A0A0R4IIC4	DENN domain-containing protein 4C isoform X2 (DENN/MADD domain-containing 4C)	dennd4c dennd4c	regulation of Rab protein signal transduction [GO:0032483]	cytoplasm [GO:0005737]; cytoplasmic vesicle [GO:0031410]	guanyl-nucleotide exchange factor activity [GO:0005085]			0	0.00910821	0.0389602	0.0108977	3.23093e-14	0	-0.0315162	-0.977264	-3.435
A0A0R4IIE9	Cadherin-related family member 5b (cadherin-related family member 5 isoform X2)	cdhr5b cdhr5b	cell-cell adhesion via plasma-membrane adhesion molecules [GO:0098742]; homophilic cell adhesion via plasma membrane adhesion molecules [GO:0007156]	catenin complex [GO:0016342]; plasma membrane [GO:0005886]	cadherin binding [GO:0045296]; calcium ion binding [GO:0005509]		0.00190439	0	0.0471041	0.0272027	0.504609
A0A0R4IIH9	Adenosine kinase (AK) (EC 2.7.1.20) (Adenosine 5'-phosphotransferase)	adkb	AMP salvage [GO:0044209]; phosphorylation [GO:0016310]; purine nucleobase metabolic process [GO:0006144]; purine ribonucleoside salvage [GO:0006166]	cytosol [GO:0005829]; nucleus [GO:0005634]	adenosine kinase activity [GO:0004001]; ATP binding [GO:0005524]	SUBCELLULAR LOCATION: Nucleus {ECO:0000256|RuleBase:RU368116}.	0.00879876	0	0.0283355	0.0784904	0.278296	0.000202706	0	-0.234879	-0.293962	-0.140736
A0A0R4IIJ5	Synaptogyrin	syngr2b		neuromuscular junction [GO:0031594]; synaptic vesicle membrane [GO:0030672]		SUBCELLULAR LOCATION: Membrane {ECO:0000256|ARBA:ARBA00004141, ECO:0000256|PIRNR:PIRNR011282}; Multi-pass membrane protein {ECO:0000256|ARBA:ARBA00004141, ECO:0000256|PIRNR:PIRNR011282}.		0	0.141729	-0.142188	0.280797	6.42638e-07	0	0.0936154	-0.0529528	-0.828881
A0A0R4IIK5	Extracellular matrix protein 1b (extracellular matrix protein 1 isoform X1)	ecm1b ecm1b	regulation of bone mineralization [GO:0030500]; signal transduction [GO:0007165]	collagen-containing extracellular matrix [GO:0062023]; extracellular space [GO:0005615]				0	0.194496	0.0464853	0.017576		0	-0.269622	0.484753	-0.414324
A0A0R4IIP1	tRNA-dihydrouridine(47) synthase [NAD(P)(+)] (EC 1.3.1.-) (tRNA-dihydrouridine synthase 3)	dus3l			flavin adenine dinucleotide binding [GO:0050660]; metal ion binding [GO:0046872]; tRNA dihydrouridine synthase activity [GO:0017150]			0	0.194788	0.505766	0.0364983	1.03361e-11	0	-0.0560601	-0.305381	-1.31023
A0A0R4IIR5	mitogen-activated protein kinase (EC 2.7.11.24)	mapk15	intracellular signal transduction [GO:0035556]; protein phosphorylation [GO:0006468]	cytoplasm [GO:0005737]; nucleus [GO:0005634]	ATP binding [GO:0005524]; MAP kinase activity [GO:0004707]; protein serine kinase activity [GO:0106310]; protein serine/threonine kinase activity [GO:0004674]			0	0.11754	0.12203	0.427297		0	-1.59235	-0.728136	0.711421
A0A0R4IIR9	Large subunit GTPase 1 homolog	lsg1	nuclear export [GO:0051168]; protein transport [GO:0015031]; ribosomal subunit export from nucleus [GO:0000054]	Cajal body [GO:0015030]; cytosol [GO:0005829]; endoplasmic reticulum [GO:0005783]	GTP binding [GO:0005525]; GTPase activity [GO:0003924]	SUBCELLULAR LOCATION: Cytoplasm {ECO:0000250}. Nucleus {ECO:0000250}.		0	-0.0103753	0.0611537	-0.119179	2.29097e-05	0	0.0259521	0.143251	-0.346643
A0A0R4IIY5	Sorting nexin 7	snx7	autophagy of mitochondrion [GO:0000422]; endocytic recycling [GO:0032456]; liver development [GO:0001889]; negative regulation of apoptotic process [GO:0043066]; piecemeal microautophagy of the nucleus [GO:0034727]; protein transport [GO:0015031]; reticulophagy [GO:0061709]	early endosome [GO:0005769]; phagophore assembly site [GO:0000407]	cysteine-type endopeptidase activity involved in apoptotic process [GO:0097153]; phosphatidylinositol binding [GO:0035091]			0	-0.0625742	-0.114906	-0.0604827	3.21678e-15	0	-0.0997988	-1.12791	-2.7043
A0A0R4IJ12	Methylosome subunit pICln (Chloride conductance regulatory protein ICln)	clns1a	axon extension [GO:0048675]; cell volume homeostasis [GO:0006884]; chloride transport [GO:0006821]; mRNA cis splicing, via spliceosome [GO:0045292]; spliceosomal snRNP assembly [GO:0000387]	cytosol [GO:0005829]; methylosome [GO:0034709]; pICln-Sm protein complex [GO:0034715]; plasma membrane [GO:0005886]; spliceosomal complex [GO:0005681]		SUBCELLULAR LOCATION: Nucleus {ECO:0000256|ARBA:ARBA00004123}.	0.0360118	0	0.0626127	0.0503199	-0.102675	2.1328e-13	0	0.071149	-0.981525	-2.42676
A0A0R4IJ18	Si:ch1073-205c8.3	si:ch1073-205c8.3	protein neddylation [GO:0045116]	nucleus [GO:0005634]	ATP binding [GO:0005524]; NEDD8 transferase activity [GO:0019788]		0.0471089	0	0.01213	-0.024001	-0.0349538	2.1144e-07	0	-0.0821538	0.211219	0.587082
A0A0R4IJ75	Integrator complex subunit 1	ints1	U2 snRNA 3'-end processing [GO:0034474]	integrator complex [GO:0032039]				0	0.0959868	0.0256699	0.0629094	0.0112353	0	-0.220771	-0.273089	-0.278008
A0A0R4IJ92	Poly [ADP-ribose] polymerase (PARP) (EC 2.4.2.-)	cpsf1 si:ch1073-296d18.1 parp10	negative regulation of gene expression [GO:0010629]; protein poly-ADP-ribosylation [GO:0070212]	cytoplasm [GO:0005737]; nucleus [GO:0005634]	NAD+ ADP-ribosyltransferase activity [GO:0003950]; NAD+-protein ADP-ribosyltransferase activity [GO:1990404]; RNA binding [GO:0003723]; transcription corepressor activity [GO:0003714]			0	-0.205153	-0.372014	-0.253295	1.78592e-12	0	-0.0411734	-0.685218	-1.66784
A0A0R4IJB0	Si:ch211-222l21.1 (prothymosin alpha)	si:ch211-222l21.1 si:ch211-222l21.1					0.0254229	0	-0.501921	-0.893739	-0.175328	5.41933e-15	0	-0.626751	2.46706	4.77438
A0A0R4IJD9	KIAA0947-like (H. sapiens)	ice1						0	-0.1555	-0.148984	0.572311	3.51973e-17	0	-0.0710427	-2.43374	-2.22497
A0A0R4IJF0	Fibrinogen gamma chain	fgg	blood coagulation, fibrin clot formation [GO:0072378]; cell-matrix adhesion [GO:0007160]; platelet aggregation [GO:0070527]; protein polymerization [GO:0051258]	collagen-containing extracellular matrix [GO:0062023]; extracellular space [GO:0005615]; fibrinogen complex [GO:0005577]	metal ion binding [GO:0046872]; signaling receptor binding [GO:0005102]	SUBCELLULAR LOCATION: Secreted {ECO:0000256|ARBA:ARBA00004613}.		0	0.0336256	0.176795	-0.0564093	0.0665851	0		2.14028
A0A0R4IJF5	mitochondrial import inner membrane translocase subunit TIM16	pam16 magmas timm16 zgc:73356 pam16	protein import into mitochondrial matrix [GO:0030150]	TIM23 mitochondrial import inner membrane translocase complex [GO:0005744]		SUBCELLULAR LOCATION: Mitochondrion inner membrane {ECO:0000250}; Peripheral membrane protein {ECO:0000250}; Matrix side {ECO:0000250}.		0	-0.000511806	0.00574667	0.110717	2.63079e-07	0	0.742809	-0.595462	-1.39623
A0A0R4IJG9	Protein kinase, cAMP-dependent, regulatory, type I, beta (Zgc:153624) (Zgc:153624 protein) (cAMP-dependent protein kinase type I-beta regulatory subunit (EC 2.7.11.1)) (cAMP-dependent protein kinase type I-beta regulatory subunit isoform X1)	zgc:153624 prkar1b zgc:153624	negative regulation of cAMP-dependent protein kinase activity [GO:2000480]	cAMP-dependent protein kinase complex [GO:0005952]; cytoplasm [GO:0005737]; plasma membrane [GO:0005886]	cAMP binding [GO:0030552]; cAMP-dependent protein kinase inhibitor activity [GO:0004862]; protein kinase A catalytic subunit binding [GO:0034236]	SUBCELLULAR LOCATION: Cell membrane {ECO:0000256|ARBA:ARBA00004236}. Membrane {ECO:0000256|ARBA:ARBA00004370}.		0	0.0951326	0.0550969	0.0602601	1.41849e-05	0	0.0896666	0.559064	-0.237732
A0A0R4IJK0	ADP-sugar pyrophosphatase (EC 3.6.1.13) (Nudix (nucleoside diphosphate-linked moiety X)-type motif 5)	wu:fe48a12 zgc:86930 nudt5	nucleoside phosphate metabolic process [GO:0006753]; ribose phosphate metabolic process [GO:0019693]	nucleus [GO:0005634]	ADP-ribose diphosphatase activity [GO:0047631]			0	0.0425355	0.0852803	-0.0752466	2.36787e-05	0	0.115436	-0.252242	-0.390616
A0A0R4IJL5	membrane bound O-acyltransferase domain containing 2b	mboat2b si:ch211-195d17.1 zgc:136552 mboat2b	lipid modification [GO:0030258]	membrane [GO:0016020]	acyltransferase activity [GO:0016746]	SUBCELLULAR LOCATION: Membrane {ECO:0000256|ARBA:ARBA00004141}; Multi-pass membrane protein {ECO:0000256|ARBA:ARBA00004141}.		0	0.146962	-0.00670733	0.297062	6.23476e-16	0	0.0230491	-1.13917	-3.35958
A0A0R4IJQ7	Zgc:162816	zgc:162816	D-serine catabolic process [GO:0036088]		D-serine ammonia-lyase activity [GO:0008721]			0	-0.021212	0.0174125	-0.0142916	1.02297e-15	0	-0.281488	-0.958196	-3.25754
A0A0R4IJR6	E-cadherin (cadherin 1, type 1, E-cadherin (Epithelial) precursor)	E-cadherin cdh1	adherens junction maintenance [GO:0034334]; cell adhesion [GO:0007155]; cell migration involved in gastrulation [GO:0042074]; cell-cell adhesion [GO:0098609]; cell-cell adhesion involved in gastrulation [GO:0070586]; cell-cell adhesion involved in mesendodermal cell migration [GO:0003370]; cell-cell adhesion via plasma-membrane adhesion molecules [GO:0098742]; ectoderm development [GO:0007398]; e…	adherens junction [GO:0005912]; catenin complex [GO:0016342]; cell cortex [GO:0005938]; cytoplasm [GO:0005737]; membrane [GO:0016020]; microvillus [GO:0005902]; plasma membrane [GO:0005886]	cadherin binding [GO:0045296]; calcium ion binding [GO:0005509]; G-protein alpha-subunit binding [GO:0001965]	SUBCELLULAR LOCATION: Cell membrane {ECO:0000256|RuleBase:RU003318}; Single-pass type I membrane protein {ECO:0000256|RuleBase:RU003318}.		0	-0.087265	-0.110058	-0.141661	2.01591e-11	0	-0.385086	-0.989918	-1.28545
A0A0R4IJR7	Si:ch1073-392o20.2 (trans-Golgi network integral membrane protein 2 isoform X1)	si:ch1073-392o20.2		endosome [GO:0005768]; membrane [GO:0016020]; trans-Golgi network [GO:0005802]; trans-Golgi network transport vesicle [GO:0030140]				0	-0.151127	-0.0497989	-0.363063	1.02367e-15	0	-0.0536869	-0.776833	-1.88871
A0A0R4IJS1	Ceramide transporter 1b	cert1b	ceramide transport [GO:0035627]; ER to Golgi ceramide transport [GO:0035621]; intermembrane lipid transfer [GO:0120009]	cytosol [GO:0005829]; Golgi apparatus [GO:0005794]	ceramide 1-phosphate binding [GO:1902387]; ceramide 1-phosphate transfer activity [GO:1902388]; phosphatidylinositol-4-phosphate binding [GO:0070273]			0	0.246554	0.0536701	-0.00639802	6.69675e-05	0	0.045348	-0.163738	-0.658697
A0A0R4IJT8	T-complex protein 1 subunit theta (CCT-theta)	cct8	behavioral response to nicotine [GO:0035095]; protein folding [GO:0006457]	chaperonin-containing T-complex [GO:0005832]	ATP binding [GO:0005524]; ATP hydrolysis activity [GO:0016887]; ATP-dependent protein folding chaperone [GO:0140662]; unfolded protein binding [GO:0051082]	SUBCELLULAR LOCATION: Cytoplasm, cytoskeleton, cilium basal body {ECO:0000256|ARBA:ARBA00004120}.		0	0.0444472	0.13687	0.0389707	4.68219e-08	0	-0.054249	-0.137581	-0.635701
A0A0R4IK14	SH3 domain-containing 21 (SH3 domain-containing protein 21)	sh3d21 zgc:123285 sh3d21	actin filament organization [GO:0007015]; cell migration [GO:0016477]					0	0.0809855	0.0452317	0.0583881	3.41361e-13	0	-0.884392	-1.81587	-3.95335
A0A0R4IK18	Dipeptidyl peptidase 1 (EC 3.4.14.1) (Cathepsin C) (Cathepsin J) (Dipeptidyl peptidase I) (Dipeptidyl transferase)	ctsc	proteolysis involved in protein catabolic process [GO:0051603]	extracellular space [GO:0005615]; lysosome [GO:0005764]	cysteine-type endopeptidase activity [GO:0004197]; dipeptidyl-peptidase activity [GO:0008239]		0.0423095	0	0.0214412	0.0228902	0.146975	8.00911e-14	0	0.246999	0.182966	2.04182
A0A0R4IK35	Epoxide hydrolase 5	ephx5	arachidonic acid metabolic process [GO:0019369]; epoxide metabolic process [GO:0097176]		epoxide hydrolase activity [GO:0004301]		0.0383923	0	-0.255162	-0.455426	-0.183335	8.72783e-05	0	0.92564	0.869058	0.29483
A0A0R4IK63	Mitogen-activated protein kinase kinase kinase 4	map3k4	MAPK cascade [GO:0000165]; protein phosphorylation [GO:0006468]	cytoplasm [GO:0005737]	ATP binding [GO:0005524]; MAP kinase kinase kinase activity [GO:0004709]		0.0444392	0	0.117093	0.0845581	0.282267	2.50939e-14	0	0.0224191	-0.774107	-2.37648
A0A0R4IK71	Methyltransferase-like 17 (methyltransferase-like protein 17, mitochondrial isoform X1)	mettl17 mettl17	methylation [GO:0032259]; translation [GO:0006412]	mitochondrion [GO:0005739]	methyltransferase activity [GO:0008168]		0.0496792	0	-0.0709629	0.00157088	-0.0850824	0.00379108	0	-0.259019	-0.250524	-0.564626
A0A0R4IK82	Si:ch211-233m11.2	xpo5	protein export from nucleus [GO:0006611]; RNA export from nucleus [GO:0006405]	cytoplasm [GO:0005737]; nucleus [GO:0005634]; RNA nuclear export complex [GO:0042565]	nuclear export signal receptor activity [GO:0005049]; RNA binding [GO:0003723]; small GTPase binding [GO:0031267]	SUBCELLULAR LOCATION: Cytoplasm {ECO:0000256|ARBA:ARBA00004496}.		0	-0.188593	-0.164255	-0.177163	8.46098e-07	0	-1.00767	-1.30435	-1.75863
A0A0R4IKB1	Si:ch73-359m17.2 (Fragment)	si:ch73-359m17.2	regulation of cellular defense response [GO:0010185]; regulation of complement activation, lectin pathway [GO:0001868]		fucose binding [GO:0042806]		0.0120837	0	-0.0111807	-0.304881	-0.148834	0.000114279	0	1.04896	1.06692	0.25473
A0A0R4IKD0	Ras suppressor protein 1 (ras suppressor protein 1 isoform X2)	rsu1	signal transduction [GO:0007165]					0	0.125674	-0.00990566	-0.0180367	0.00258599	0	-0.126396	-0.641748	-0.530984
A0A0R4IKE2	Si:ch211-93e11.8 (Fragment)	si:ch211-93e11.8					0.000369001	0	-0.0438785	-0.130528	-0.315497	5.91454e-19	0	-0.293353	-2.50502	-4.8962
A0A0R4IKG8	alanine transaminase (EC 2.6.1.2)	si:ch211-217a12.1	biosynthetic process [GO:0009058]; L-alanine catabolic process [GO:0042853]		pyridoxal phosphate binding [GO:0030170]; transaminase activity [GO:0008483]		0.013592	0	-0.158496	-0.199179	-0.365705	7.82118e-08	0	-0.411613	-2.23092	-3.71573
A0A0R4IKN8	Pentatricopeptide repeat domain-containing protein 3, mitochondrial	ptcd3	mitochondrial translation [GO:0032543]; regulation of translation [GO:0006417]	mitochondrion [GO:0005739]; ribonucleoprotein complex [GO:1990904]; ribosome [GO:0005840]	ribosomal small subunit binding [GO:0043024]; rRNA binding [GO:0019843]	SUBCELLULAR LOCATION: Mitochondrion {ECO:0000256|ARBA:ARBA00004173}.		0	0.00496434	0.0196617	-0.116111	2.0782e-15	0	0.0419099	-0.449128	-2.12321
A0A0R4IKR3	Calcium-transporting ATPase (EC 7.2.2.10)	atp2b4	cellular calcium ion homeostasis [GO:0006874]; regulation of cytosolic calcium ion concentration [GO:0051480]	intracellular membrane-bounded organelle [GO:0043231]; plasma membrane [GO:0005886]	ATP binding [GO:0005524]; ATP hydrolysis activity [GO:0016887]; ATPase-coupled cation transmembrane transporter activity [GO:0019829]; P-type calcium transporter activity [GO:0005388]; PDZ domain binding [GO:0030165]	SUBCELLULAR LOCATION: Membrane {ECO:0000256|RuleBase:RU361146}; Multi-pass membrane protein {ECO:0000256|RuleBase:RU361146}.		0	-0.0576472	-0.0103241	-0.143867	2.09562e-06	0	-0.125361	-0.241444	-0.578677
A0A0R4IKV1	Tubulin tyrosine ligase-like family, member 12	ttll12	protein modification process [GO:0036211]	cytoplasm [GO:0005737]	ligase activity [GO:0016874]		0.03632	0	0.0176349	0.119428	0.143588	3.86106e-07	0	0.0427314	-0.0460448	-1.06798
A0A0R4IKW3	RNA helicase (EC 3.6.4.13)	eif4a3			ATP binding [GO:0005524]; hydrolase activity [GO:0016787]; nucleic acid binding [GO:0003676]; RNA helicase activity [GO:0003724]	SUBCELLULAR LOCATION: Nucleus {ECO:0000250|UniProtKB:Q3B8Q2}. Nucleus speckle {ECO:0000250|UniProtKB:P38919}. Cytoplasm {ECO:0000250|UniProtKB:Q3B8Q2}. Note=Nucleocytoplasmic shuttling protein. Travels to the cytoplasm as part of the exon junction complex (EJC) bound to mRNA. {ECO:0000250|UniProtKB:Q3B8Q2}.		0	0.036497	0.0322176	0.0227426	1.75743e-08	0	-0.19837	0.108676	0.506152
A0A0R4IKW4	Choline transporter-like protein 2 (Solute carrier family 44 member 2)	slc44a2 ctl2 zgc:63569	choline transport [GO:0015871]; transmembrane transport [GO:0055085]	membrane [GO:0016020]	choline transmembrane transporter activity [GO:0015220]; transmembrane transporter activity [GO:0022857]	SUBCELLULAR LOCATION: Membrane {ECO:0000250}; Multi-pass membrane protein {ECO:0000250}.	0.0361869	0	-0.0318037	-0.0685629	-0.16012	0.01183	0	-0.231594	-0.531825	-0.434733
A0A0R4IKX4	TSR1 ribosome maturation factor	tsr1	endonucleolytic cleavage of tricistronic rRNA transcript (SSU-rRNA, 5.8S rRNA, LSU-rRNA) [GO:0000479]; maturation of SSU-rRNA from tricistronic rRNA transcript (SSU-rRNA, 5.8S rRNA, LSU-rRNA) [GO:0000462]	nucleolus [GO:0005730]; preribosome, small subunit precursor [GO:0030688]	GTP binding [GO:0005525]; GTPase activity [GO:0003924]; U3 snoRNA binding [GO:0034511]	SUBCELLULAR LOCATION: Nucleus, nucleolus {ECO:0000256|ARBA:ARBA00004604}.	0.00923957	0	-0.0592678	-0.0666458	-0.153076	1.5395e-13	0	-0.247275	0.25395	1.64881
A0A0R4IL10	RNA helicase (EC 3.6.4.13)	ddx46	brain development [GO:0007420]; definitive hemopoiesis [GO:0060216]; digestive tract morphogenesis [GO:0048546]; exocrine pancreas development [GO:0031017]; liver morphogenesis [GO:0072576]; mRNA splicing, via spliceosome [GO:0000398]; positive regulation of erythrocyte differentiation [GO:0045648]; positive regulation of hematopoietic stem cell differentiation [GO:1902038]; positive regulation o…	Cajal body [GO:0015030]; nuclear speck [GO:0016607]; nucleus [GO:0005634]	ATP binding [GO:0005524]; hydrolase activity [GO:0016787]; nucleic acid binding [GO:0003676]; RNA helicase activity [GO:0003724]		0.0032561	0	0.0829398	0.213379	0.2501	0.00110325	0	-0.335197	0.014124	0.0507092
A0A0R4IL24	Coiled-coil alpha-helical rod protein 1 (Alpha-helical coiled-coil rod protein)	si:dkeyp-20g2.1	cell differentiation [GO:0030154]; protein export from nucleus [GO:0006611]	centriole [GO:0005814]; cytoplasm [GO:0005737]; nucleus [GO:0005634]		SUBCELLULAR LOCATION: Cytoplasm {ECO:0000256|ARBA:ARBA00004496}. Nucleus {ECO:0000256|ARBA:ARBA00004123}.		0	0.210694	0.082642	0.144403	9.95975e-12	0	0.135797	-0.307303	-1.59852
A0A0R4IL29	Calreticulin	calr3b	protein folding [GO:0006457]; ubiquitin-dependent ERAD pathway [GO:0030433]	endoplasmic reticulum lumen [GO:0005788]; endoplasmic reticulum membrane [GO:0005789]	calcium ion binding [GO:0005509]; unfolded protein binding [GO:0051082]	SUBCELLULAR LOCATION: Endoplasmic reticulum lumen {ECO:0000256|ARBA:ARBA00004319, ECO:0000256|PIRNR:PIRNR002356}.	0.0432349	0	0.134939	0.255731	0.129306	0.0132467	0	-0.0627018	-0.172766	-0.297982
A0A0R4IL44	U4/U6 small nuclear ribonucleoprotein Prp3 (Pre-mRNA-splicing factor 3)	wu:fa11f05 HPRP3 HPRP3P prpf3	mRNA splicing, via spliceosome [GO:0000398]; retina development in camera-type eye [GO:0060041]	spliceosomal complex [GO:0005681]; U4/U6 x U5 tri-snRNP complex [GO:0046540]		SUBCELLULAR LOCATION: Nucleus {ECO:0000256|ARBA:ARBA00004123}.	0.00489792	0	-0.0361118	0.0853541	0.490415	0.00124042	0	0.0229709	-0.0273103	-0.27674
A0A0R4IL71	Insulin-degrading enzyme (Novel protein similar to H.sapiens IDE, insulin-degrading enzyme (IDE, zgc:162603)) (insulin-degrading enzyme isoform X1)	CH211-129M12.3 zgc:162603 ide CH211-129M12.3-001	amyloid-beta metabolic process [GO:0050435]; endocrine pancreas development [GO:0031018]; hormone catabolic process [GO:0042447]; pancreas regeneration [GO:1990798]; peptide catabolic process [GO:0043171]; proteolysis involved in protein catabolic process [GO:0051603]; type B pancreatic cell development [GO:0003323]	cytosol [GO:0005829]; mitochondrion [GO:0005739]; peroxisomal matrix [GO:0005782]	metal ion binding [GO:0046872]; metalloendopeptidase activity [GO:0004222]			0	-0.0602045	-0.033958	0.224559	0.000348488	0	-0.237836	-0.219434	-0.499203
A0A0R4ILA8	Proteasome 26S subunit, ATPase 3	psmc3	proteasome-mediated ubiquitin-dependent protein catabolic process [GO:0043161]	cytoplasm [GO:0005737]; nucleus [GO:0005634]; proteasome regulatory particle, base subcomplex [GO:0008540]	ATP binding [GO:0005524]; ATP hydrolysis activity [GO:0016887]; proteasome-activating activity [GO:0036402]	SUBCELLULAR LOCATION: Cytoplasm {ECO:0000256|ARBA:ARBA00004496}.		0	0.0523126	0.0629411	0.0100754	3.04986e-05	0	-0.313399	0.0271189	0.107253
A0A0R4ILG8	DnaJ (Hsp40) homolog, subfamily C, member 17	dnajc17	spliceosomal complex disassembly [GO:0000390]	spliceosomal complex [GO:0005681]	RNA binding [GO:0003723]			0	-0.0687232	0.195211	-0.023601	0.0046973	0	-0.580316	-0.063767	-0.245415
A0A0R4ILH1	kinesin-like protein KIF16B	kif16ba	microtubule-based movement [GO:0007018]; system development [GO:0048731]		ATP binding [GO:0005524]; microtubule binding [GO:0008017]; microtubule motor activity [GO:0003777]; phosphatidylinositol binding [GO:0035091]		0.0452279	0	-0.147683	-0.304828	-0.252149	2.8299e-14	0	-0.659991	-1.64483	-2.18573
A0A0R4ILH7	Splicing factor 3a, subunit 3	sf3a3	hematopoietic stem cell differentiation [GO:0060218]; mRNA splicing, via spliceosome [GO:0000398]	spliceosomal complex [GO:0005681]	RNA binding [GO:0003723]; zinc ion binding [GO:0008270]			0	-0.0821217	0.0471778	0.0343081	3.5606e-06	0	0.0891695	0.136981	0.544179
A0A0R4ILL2	39S ribosomal protein L4, mitochondrial (39S ribosomal protein L4, mitochondrial isoform X1)	mrpl4 si:dkey-23f9.3 zgc:110034 zgmrpl4 mrpl4	translation [GO:0006412]	ribonucleoprotein complex [GO:1990904]; ribosome [GO:0005840]	structural constituent of ribosome [GO:0003735]	SUBCELLULAR LOCATION: Mitochondrion {ECO:0000250|UniProtKB:Q9BYD3}.		0	0.0706928	0.0561661	0.319237	6.07636e-13	0	-0.175352	1.22216	2.75536
A0A0R4ILL8	Kelch domain-containing 4	klhdc4						0	-0.0471828	-0.0123994	-0.151245	9.68454e-12	0	-0.963855	-2.41094	-2.85546
A0A0R4ILM6	Exocyst complex component	exoc6b	exocytosis [GO:0006887]; Golgi to plasma membrane transport [GO:0006893]; intracellular protein transport [GO:0006886]; vesicle tethering involved in exocytosis [GO:0090522]	exocyst [GO:0000145]				0	-0.164521	-0.143956	-0.288036	8.71071e-12	0	-0.159518	-0.446407	-1.96452
A0A0R4ILN1	Coiled-coil and C2 domain-containing 1B (coiled-coil and C2 domain-containing protein 1B isoform X1)	cc2d1b	regulation of transcription by RNA polymerase II [GO:0006357]	nucleus [GO:0005634]	DNA-binding transcription factor activity, RNA polymerase II-specific [GO:0000981]; DNA-binding transcription repressor activity, RNA polymerase II-specific [GO:0001227]; RNA polymerase II cis-regulatory region sequence-specific DNA binding [GO:0000978]		0.0344739	0	0.192586	0.25076	0.0512221	2.37594e-13	0	0.0943786	-0.772083	-2.55164
A0A0R4ILN2	Glutaryl-CoA dehydrogenase b	gcdhb	fatty acid beta-oxidation using acyl-CoA dehydrogenase [GO:0033539]; fatty-acyl-CoA biosynthetic process [GO:0046949]		fatty-acyl-CoA binding [GO:0000062]; flavin adenine dinucleotide binding [GO:0050660]; glutaryl-CoA dehydrogenase activity [GO:0004361]		0.00129765	0	-0.0732866	-0.277829	0.0483951	6.95122e-10	0	-0.483308	-2.74058	-3.57616
A0A0R4ILN3	Neurochondrin	ncdn	neuron projection development [GO:0031175]; regulation of neuronal synaptic plasticity [GO:0048168]	dendrite [GO:0030425]; postsynapse [GO:0098794]		SUBCELLULAR LOCATION: Postsynapse {ECO:0000256|ARBA:ARBA00034110}.		0	-0.171253	-0.029998	-0.0391877	7.59065e-10	0	-0.0816909	-0.184629	-1.38307
A0A0R4ILN6	Fibulin-1	fbln1	animal organ development [GO:0048513]; extracellular matrix organization [GO:0030198]	extracellular region [GO:0005576]	calcium ion binding [GO:0005509]; peptidase activator activity [GO:0016504]	SUBCELLULAR LOCATION: Secreted, extracellular space, extracellular matrix.		0	0.200837	-0.0383477	-0.11872	0.0423097	0		-0.0920423	2.27958
A0A0R4ILP9	Zgc:112146 (uncharacterized protein LOC550426)	zgc:112146						0	-0.453676	-0.208724	-0.510692	0.101335	0	1.32455	1.07074	0.435574
A0A0R4ILS8	HSPA (heat shock 70kDa)-binding protein, cytoplasmic cochaperone 1	hspbp1			adenyl-nucleotide exchange factor activity [GO:0000774]		0.0188906	0	0.128632	0.202987	-0.202685	4.79914e-09	0	-0.574277	0.0839128	1.46476
A0A0R4ILV6	DNA-directed RNA polymerase (EC 2.7.7.6)	polrmt	mitochondrial transcription [GO:0006390]	mitochondrial DNA-directed RNA polymerase complex [GO:0034245]	DNA-directed 5'-3' RNA polymerase activity [GO:0003899]; mitochondrial promoter sequence-specific DNA binding [GO:0001018]			0	-0.0402471	-0.102943	0.17894	2.33406e-11	0	0.303328	-1.57824	-3.25651
A0A0R4ILV7	Myosin phosphatase Rho-interacting protein (myosin phosphatase Rho-interacting protein isoform X3)	mprip mprip		actin cytoskeleton [GO:0015629]	actin filament binding [GO:0051015]			0	0.119909	0.272977	0.0130556	0.000118941	0	0.0630831	-0.175819	-0.512264
A0A0R4ILX2	Carnitine O-acetyltransferase b	cratb	carnitine metabolic process, CoA-linked [GO:0019254]	peroxisome [GO:0005777]	carnitine O-acetyltransferase activity [GO:0004092]			0	0.0133631	-0.177531	0.0874647	6.07128e-14	0	0.0876075	-0.983562	-2.40896
A0A0R4ILY1	Carboxypeptidase (EC 3.4.16.-)	ctsa	proteolysis [GO:0006508]		serine-type carboxypeptidase activity [GO:0004185]		0.0458646	0	0.218193	0.164882	0.585555	0.000122285	0	-0.259377	-0.137998	0.198814
A0A0R4IM03	Si:ch73-18b11.1	si:ch73-18b11.1	actomyosin structure organization [GO:0031032]	cytoskeleton [GO:0005856]; plasma membrane [GO:0005886]	actin binding [GO:0003779]; structural molecule activity [GO:0005198]			0	0.0803898	0.0661454	-0.0577074	2.86209e-06	0	-0.473046	-0.203887	-0.430915
A0A0R4IM18	Mesoderm induction early response 1a, transcriptional regulator (mesoderm induction early response 1a, transcriptional regulator isoform X3)	mier1a mier1 wu:fb30a02 zgc:56179 mier1a	histone deacetylation [GO:0016575]; negative regulation of transcription by RNA polymerase II [GO:0000122]	nucleoplasm [GO:0005654]; nucleus [GO:0005634]	histone deacetylase binding [GO:0042826]; transcription corepressor activity [GO:0003714]		0.00256921	0	0.215492	0.439023	0.335827	2.83961e-14	0	0.117243	-0.448071	-1.03428
A0A0R4IM46	Zgc:153114 (polypeptide N-acetylgalactosaminyltransferase 10 precursor (EC 2.4.1.41))	wu:fb37e08 zgc:153114 galnt10	protein O-linked glycosylation [GO:0006493]	Golgi apparatus [GO:0005794]	polypeptide N-acetylgalactosaminyltransferase activity [GO:0004653]			0	0.0266592	-0.135298	-0.163558	0.000134517	0	0.149838	0.274407	-0.402562
A0A0R4IMB2	Complement C3a, tandem duplicate 6 (complement C3-H1-like precursor)	c3a.6 zgc:103710 zgc:153510 c3a.6	response to stimulus [GO:0050896]	extracellular space [GO:0005615]	endopeptidase inhibitor activity [GO:0004866]	SUBCELLULAR LOCATION: Secreted {ECO:0000256|ARBA:ARBA00004613}.		0	-0.0598348	-0.124768	0.0517427		0	-0.79496	-1.2565	-1.16474
A0A0R4IMD1	UDP-N-acetylglucosamine--peptide N-acetylglucosaminyltransferase 110 kDa subunit (EC 2.4.1.255) (O-GlcNAc transferase subunit p110) (O-linked N-acetylglucosamine transferase 110 kDa subunit)	ogt.1	protein O-linked glycosylation [GO:0006493]; rhythmic process [GO:0048511]	cell projection [GO:0042995]; mitochondrial membrane [GO:0031966]	protein N-acetylglucosaminyltransferase activity [GO:0016262]; protein O-acetylglucosaminyltransferase activity [GO:0097363]	SUBCELLULAR LOCATION: Cell projection {ECO:0000256|ARBA:ARBA00004316}. Mitochondrion membrane {ECO:0000256|ARBA:ARBA00004325}.		0	-0.061159	0.129058	-0.0498679	1.67913e-06	0	-0.319532	-0.395729	-0.556052
A0A0R4IMG2	N-acetylglucosamine-6-sulfatase (EC 3.1.6.14) (Glucosamine-6-sulfatase)	gnsb	glycosaminoglycan metabolic process [GO:0030203]	lysosome [GO:0005764]	glycosaminoglycan binding [GO:0005539]; metal ion binding [GO:0046872]; N-acetylglucosamine-6-sulfatase activity [GO:0008449]	SUBCELLULAR LOCATION: Lysosome {ECO:0000256|PIRNR:PIRNR036666}.		0	0.0643125	-0.0436931	0.238674	2.22741e-07	0	-0.0829015	-1.21983	-0.484681
A0A0R4IMG3	Protein THEM6 (uncharacterized protein LOC569944)	them6 si:ch73-52e5.1 wu:fb81b06 them6		membrane [GO:0016020]				0	-0.0195296	-0.0216582	0.00459035	0.00465728	0	0.478096	0.358343	0.634477
A0A0R4IMK9	polypyrimidine tract-binding protein 1 isoform X1	ptbp1b cb363 id:ibd2901 im:7145323 sb:cb363 si:ch211-262i1.1 wu:fa04b05 wu:fb16f08 wu:fc58e03	mRNA processing [GO:0006397]; RNA splicing [GO:0008380]	nucleus [GO:0005634]	RNA binding [GO:0003723]			0	-0.0565352	0.0658709	-0.155716	9.15556e-16	0	0.0457991	0.621315	1.78873
A0A0R4IML0	capping protein (Actin filament), gelsolin-like b isoform X1 (capping protein (actin filament), Gelsolin-like B)	capg fb14e07 wu:fb14e07 zgc:86681 capgb	actin filament severing [GO:0051014]; actin polymerization or depolymerization [GO:0008154]; barbed-end actin filament capping [GO:0051016]	lamellipodium [GO:0030027]; melanosome [GO:0042470]; nucleus [GO:0005634]; ruffle [GO:0001726]	actin filament binding [GO:0051015]			0	0.0531865	0.084898	-0.0733377	0.0202211	0	0.196439	0.196276	0.273924
A0A0R4IML8	THUMP domain-containing 1	thumpd1	tRNA modification [GO:0006400]		RNA binding [GO:0003723]			0	-0.0864851	-0.0207222	-0.115232	9.84535e-11	0	0.398094	1.42176	1.4179
A0A0R4IMM1	Zgc:175136 (uncharacterized protein LOC100136863 isoform X1)	zgc:175136 zgc:175136						0	-0.167226	-0.261254	0.0390025	4.63763e-11	0	0.171289	-0.735777	-1.95076
A0A0R4IMM2	28S ribosomal protein S7, mitochondrial	mrps7	translation [GO:0006412]	ribonucleoprotein complex [GO:1990904]; ribosome [GO:0005840]		SUBCELLULAR LOCATION: Mitochondrion {ECO:0000250|UniProtKB:Q3T040}.	0.00369188	0	0.178155	0.144288	0.22695	0.00736095	0	0.350547	0.449535	0.588318
A0A0R4IMP8	Protein phosphatase 4, regulatory subunit 1-like	ppp4r1l	protein dephosphorylation [GO:0006470]		protein phosphatase regulator activity [GO:0019888]			0	-0.0824325	-0.0533921	0.0829207	6.45681e-10	0	-0.283046	-2.49227	-3.35807
A0A0R4IMS3	60S ribosomal protein L24	rpl24	chordate embryonic development [GO:0043009]; cytoplasmic translation [GO:0002181]	cytosolic large ribosomal subunit [GO:0022625]	mRNA binding [GO:0003729]; structural constituent of ribosome [GO:0003735]	SUBCELLULAR LOCATION: Cytoplasm {ECO:0000250|UniProtKB:P83731}.		0	0.152756	0.360885	0.535219	4.06489e-08	0	0.572867	0.838541	1.32214
A0A0R4IMS6	28S ribosomal protein S22, mitochondrial (Zgc:165596 protein)	zgc:165596 mrps22 zgc:165596		mitochondrial small ribosomal subunit [GO:0005763]	structural constituent of ribosome [GO:0003735]			0	0.0874866	0.0113875	0.121703	4.03091e-15	0	0.00369357	-0.492424	-1.95668
A0A0R4IMS9	DNA-directed RNA polymerase subunit (EC 2.7.7.6)	polr2a	transcription by RNA polymerase II [GO:0006366]	RNA polymerase II, core complex [GO:0005665]	DNA binding [GO:0003677]; DNA-directed 5'-3' RNA polymerase activity [GO:0003899]; metal ion binding [GO:0046872]	SUBCELLULAR LOCATION: Nucleus {ECO:0000256|ARBA:ARBA00004123}.		0	-0.0714136	0.0982274	-0.130729	1.36711e-05	0	-0.076228	0.127951	0.477856
A0A0R4IMX2	SEC24 homolog C, COPII coat complex component (protein transport protein Sec24C)	sec24c im:7145364 wu:fd10d12 sec24c	COPII-coated vesicle cargo loading [GO:0090110]; endoplasmic reticulum to Golgi vesicle-mediated transport [GO:0006888]; intracellular protein transport [GO:0006886]	COPII vesicle coat [GO:0030127]; cytosol [GO:0005829]; endoplasmic reticulum exit site [GO:0070971]; endoplasmic reticulum membrane [GO:0005789]	SNARE binding [GO:0000149]; zinc ion binding [GO:0008270]	SUBCELLULAR LOCATION: Cytoplasm, cytosol {ECO:0000256|ARBA:ARBA00004514}. Cytoplasmic vesicle, COPII-coated vesicle membrane {ECO:0000256|ARBA:ARBA00004299}; Peripheral membrane protein {ECO:0000256|ARBA:ARBA00004299}; Cytoplasmic side {ECO:0000256|ARBA:ARBA00004299}. Endoplasmic reticulum membrane {ECO:0000256|ARBA:ARBA00004397}; Peripheral membrane protein {ECO:0000256|ARBA:ARBA00004397}; Cytop…		0	0.0179642	-0.0194583	0.0824256	2.44568e-15	0	-0.325793	-1.60024	-2.97669
A0A0R4IMX3	eIF5-mimic protein 2-B	bzw1b	regulation of translational initiation [GO:0006446]	cytoplasm [GO:0005737]				0	-0.0170537	0.0510422	0.0998619	0.0245332	0	0.0378308	0.0415946	-0.0877302
A0A0R4IMX7	SH3 and PX domain-containing protein 2B isoform X1 (SH3 and PX domains 2B)	sh3pxd2b sh3pxd2b	superoxide anion generation [GO:0042554]	cell projection [GO:0042995]; cytoplasm [GO:0005737]; podosome [GO:0002102]	phosphatidylinositol binding [GO:0035091]; superoxide-generating NADPH oxidase activator activity [GO:0016176]	SUBCELLULAR LOCATION: Cytoplasm {ECO:0000256|ARBA:ARBA00004496}.		0	0.110869	0.11601	0.120797	4.97762e-06	0	-0.325045	-0.243154	-0.831123
A0A0R4IMY8	Charged multivesicular body protein 6b	chmp6b	vacuolar transport [GO:0007034]					0	0.0281874	-0.139567	-0.159004	0.000817059	0	0.0997148	0.319273	0.237724
A0A0R4IMZ8	Karyopherin (importin) beta 1	kpnb1	protein import into nucleus [GO:0006606]	cytoplasm [GO:0005737]; nucleus [GO:0005634]	nuclear import signal receptor activity [GO:0061608]; nuclear localization sequence binding [GO:0008139]; small GTPase binding [GO:0031267]	SUBCELLULAR LOCATION: Cytoplasm {ECO:0000256|ARBA:ARBA00004496}.		0	-0.0365595	-0.172413	0.29225	5.13379e-06	0	-0.29647	-0.456812	-0.0818823
A0A0R4IN26	Septin	sept15 septin15	cardiac muscle contraction [GO:0060048]; cardiac myofibril assembly [GO:0055003]; cilium assembly [GO:0060271]; cytoskeleton-dependent cytokinesis [GO:0061640]; defense response to bacterium [GO:0042742]; endocrine pancreas development [GO:0031018]; pronephros morphogenesis [GO:0072114]	cell division site [GO:0032153]; cilium [GO:0005929]; cleavage furrow [GO:0032154]; kinetochore [GO:0000776]; microtubule cytoskeleton [GO:0015630]; midbody [GO:0030496]; septin complex [GO:0031105]; septin ring [GO:0005940]; spindle [GO:0005819]	GTP binding [GO:0005525]; GTPase activity [GO:0003924]; molecular adaptor activity [GO:0060090]	SUBCELLULAR LOCATION: Chromosome, centromere, kinetochore {ECO:0000256|ARBA:ARBA00004629}. Cleavage furrow {ECO:0000256|ARBA:ARBA00004626}. Cytoplasm, cytoskeleton, cilium axoneme {ECO:0000256|ARBA:ARBA00004430}. Cytoplasm, cytoskeleton, spindle {ECO:0000256|ARBA:ARBA00004186}. Midbody {ECO:0000256|ARBA:ARBA00004214}.		0	-0.0527135	0.310428	-0.0616165	0.0230205	0	-0.212101	-0.103605	-0.0855354
A0A0R4IN59	Si:ch73-281k2.5 (neurogenic locus notch homolog protein 2-like)	si:ch73-281k2.5 si:ch73-281k2.5	animal organ development [GO:0048513]; cell development [GO:0048468]; system development [GO:0048731]		calcium ion binding [GO:0005509]; Notch binding [GO:0005112]		0.0306537	0	-0.0548021	-0.0510951	-0.213332	0.042173
A0A0R4IN76	1,4-alpha-glucan branching enzyme (EC 2.4.1.18)	gbe1b	carbohydrate metabolic process [GO:0005975]; glycogen biosynthetic process [GO:0005978]	cytoplasm [GO:0005737]	1,4-alpha-glucan branching enzyme activity [GO:0003844]; 1,4-alpha-glucan branching enzyme activity (using a glucosylated glycogenin as primer for glycogen synthesis) [GO:0102752]; cation binding [GO:0043169]; hydrolase activity, hydrolyzing O-glycosyl compounds [GO:0004553]			0	0.0858804	0.14488	-0.0243549	1.07742e-09	0	-0.0479656	-2.13362	-2.95475
A0A0R4IN88	Si:dkeyp-115e12.6 (centromere protein F-like isoform X2)	si:dkeyp-115e12.6 si:dkeyp-115e12.6	metaphase plate congression [GO:0051310]; mitotic cell cycle [GO:0000278]; regulation of G2/M transition of mitotic cell cycle [GO:0010389]	chromosome, centromeric region [GO:0000775]; nucleus [GO:0005634]; spindle pole [GO:0000922]	dynein complex binding [GO:0070840]; microtubule binding [GO:0008017]			0	0.212627	-0.449619	-0.494639	5.29455e-12	0	-0.267614	-1.07757	-2.19881
A0A0R4INC3	Transmembrane Serine protease 4B	tmprss4b si:ch211-139a5.6 wu:fi21e09 tmprss4b	proteolysis [GO:0006508]	membrane [GO:0016020]	scavenger receptor activity [GO:0005044]; serine-type endopeptidase activity [GO:0004252]			0	-0.208765	-0.238967	-0.311406	8.26613e-15	0	-1.88741	-1.6848	-2.97487
A0A0R4INC9	Pericentriolar material 1	pcm1	centrosome cycle [GO:0007098]; intraciliary transport involved in cilium assembly [GO:0035735]; microtubule anchoring at centrosome [GO:0034454]; protein localization to centrosome [GO:0071539]	centriolar satellite [GO:0034451]; centriole [GO:0005814]; centrosome [GO:0005813]; ciliary basal body [GO:0036064]				0	0.11567	0.117547	0.0270662	2.56262e-13	0	-0.374798	-1.46111	-3.47814
A0A0R4IND4	Dynein light chain roadblock	DNCL2A zgc:56335 dynlrb1	microtubule-based movement [GO:0007018]; transforming growth factor beta receptor signaling pathway [GO:0007179]	centrosome [GO:0005813]; cytoplasm [GO:0005737]; cytoplasmic dynein complex [GO:0005868]; dynein complex [GO:0030286]; microtubule [GO:0005874]	dynein intermediate chain binding [GO:0045505]	SUBCELLULAR LOCATION: Cytoplasm, cytoskeleton {ECO:0000256|ARBA:ARBA00004245, ECO:0000256|PIRNR:PIRNR009998}.	0.0330391	0	0.114909	-0.00842479	0.714404	0.00763755	0	0.227242	0.302448	1.35518
A0A0R4INE0	Si:dkeyp-87d1.1 (Fragment)	si:dkeyp-87d1.1					0.000822977	0	-0.0368595	0.0809323	0.125447	5.50726e-11
A0A0R4ING6	Guided entry of tail-anchored proteins factor (Calcium signal-modulating cyclophilin ligand)	camlg	tail-anchored membrane protein insertion into ER membrane [GO:0071816]	endoplasmic reticulum membrane [GO:0005789]; GET complex [GO:0043529]		SUBCELLULAR LOCATION: Endoplasmic reticulum membrane {ECO:0000256|PIRNR:PIRNR018259}.		0	-0.093289	-0.0141637	-0.23655	3.02559e-07	0	-0.433594	-0.318423	-1.29205
A0A0R4INK8	Reticulon	rtn4b	axon regeneration [GO:0031103]; brain development [GO:0007420]; camera-type eye development [GO:0043010]; central nervous system development [GO:0007417]; embryonic viscerocranium morphogenesis [GO:0048703]; endoplasmic reticulum tubular network formation [GO:0071787]; forebrain development [GO:0030900]; motor neuron axon guidance [GO:0008045]; neuromast development [GO:0048884]; neuron different…	endoplasmic reticulum membrane [GO:0005789]; neuron projection [GO:0043005]; postsynaptic density [GO:0014069]		SUBCELLULAR LOCATION: Endoplasmic reticulum membrane {ECO:0000256|ARBA:ARBA00004477, ECO:0000256|RuleBase:RU210713}; Multi-pass membrane protein {ECO:0000256|ARBA:ARBA00004477, ECO:0000256|RuleBase:RU210713}. Membrane {ECO:0000256|ARBA:ARBA00004141}; Multi-pass membrane protein {ECO:0000256|ARBA:ARBA00004141}.	0.0053541	0	-0.154982	-0.243485	-0.441953		0	0.102255	0.040692	-0.138428
A0A0R4INL3	Polycomb group RING finger protein 1	pcgf1 si:zc207o21.2	aging [GO:0007568]; developmental growth [GO:0048589]; histone H2A-K119 monoubiquitination [GO:0036353]; negative regulation of transcription by RNA polymerase II [GO:0000122]	PcG protein complex [GO:0031519]; PRC1 complex [GO:0035102]	metal ion binding [GO:0046872]; promoter-specific chromatin binding [GO:1990841]	SUBCELLULAR LOCATION: Nucleus {ECO:0000250|UniProtKB:Q9BSM1}.		0	0.494703	0.488627	0.509878	2.65571e-15	0	0.0869901	-1.6025	-2.93358
A0A0R4INN0	Complement factor H	cfh						0	-0.0421051	-0.0975825	-0.187449		0	-1.45277		-1.62414
A0A0R4INS7	beta-N-acetylhexosaminidase (EC 3.2.1.52)	hexdc fj33c04 wu:fj33c04 zgc:152869	carbohydrate metabolic process [GO:0005975]		beta-N-acetylhexosaminidase activity [GO:0004563]			0	0.105903	0.0436296	-0.151835	8.85986e-13	0	0.20856	-1.37398	-4.06511
A0A0R4INW5	Zgc:152652	zgc:152652					0.0063071	0	-0.73382	-1.08072	-0.856251	4.65768e-14	0	-0.294151	-1.23514	-2.00925
A0A0R4INZ6	Betacellulin, epidermal growth factor family member (betacellulin, epidermal growth factor family member isoform X1)	btc	anatomical structure development [GO:0048856]; epidermal growth factor receptor signaling pathway [GO:0007173]; positive regulation of cell population proliferation [GO:0008284]; positive regulation of epidermal growth factor-activated receptor activity [GO:0045741]; positive regulation of mitotic nuclear division [GO:0045840]	extracellular space [GO:0005615]; membrane [GO:0016020]	epidermal growth factor receptor binding [GO:0005154]; growth factor activity [GO:0008083]			0	-0.0290793	0.0341938	0.0601602	5.568e-12	0	0.49397	-1.65755	-3.74213
A0A0R4INZ8	Dihydrolipoamide acetyltransferase component of pyruvate dehydrogenase complex (EC 2.3.1.-)	dbt	branched-chain amino acid metabolic process [GO:0009081]	cytoplasm [GO:0005737]; mitochondrial matrix [GO:0005759]; mitochondrion [GO:0005739]	acetyltransferase activity [GO:0016407]; lipoic acid binding [GO:0031405]	SUBCELLULAR LOCATION: Mitochondrion matrix {ECO:0000256|ARBA:ARBA00004305}.		0	0.171646	-0.144763	0.425965	4.43835e-11	0	-0.0939787	0.132658	0.569311
A0A0R4IP12	PDS5 cohesin-associated factor B (sister chromatid cohesion protein PDS5 homolog B)	pds5b pds5b	cell division [GO:0051301]; mitotic sister chromatid cohesion [GO:0007064]	chromatin [GO:0000785]; nucleus [GO:0005634]	DNA binding [GO:0003677]	SUBCELLULAR LOCATION: Nucleus {ECO:0000256|ARBA:ARBA00004123}.		0	-0.0715567	-0.0386576	-0.20376	3.72416e-15	0	-0.345452	-1.65434	-1.82107
A0A0R4IPA3	Histone-lysine N-methyltransferase SETDB1-B	setdb1b	chromatin organization [GO:0006325]; histone lysine methylation [GO:0034968]	chromosome [GO:0005694]; nucleus [GO:0005634]	DNA binding [GO:0003677]; histone lysine N-methyltransferase activity [GO:0018024]; zinc ion binding [GO:0008270]	SUBCELLULAR LOCATION: Chromosome {ECO:0000256|ARBA:ARBA00004286}. Nucleus {ECO:0000256|ARBA:ARBA00004123}.		0	-0.0935062	0.292271	0.0279035	0.016331	0	-0.278895	-0.262438	-0.257893
A0A0R4IPD5	Cyclin-dependent kinase 11B	cdk11b	protein phosphorylation [GO:0006468]; regulation of mitotic cell cycle [GO:0007346]; smoothened signaling pathway [GO:0007224]	nucleus [GO:0005634]	ATP binding [GO:0005524]; cyclin-dependent protein serine/threonine kinase activity [GO:0004693]		0.0160628	0	-0.000458029	0.0231797	0.197903	1.88438e-05	0	-0.311488	-0.0021518	0.160655
A0A0R4IPF8	SS18 subunit of BAF chromatin-remodeling complex	ss18	positive regulation of transcription by RNA polymerase II [GO:0045944]	nucleus [GO:0005634]	transcription coactivator activity [GO:0003713]		0.0231246	0	0.0536595	-0.216588	0.759566	6.45256e-14	0	-0.135925	0.119775	0.673133
A0A0R4IPG4	DNA-directed RNA polymerase subunit (EC 2.7.7.6)	polr1a	embryonic viscerocranium morphogenesis [GO:0048703]; neural crest cell development [GO:0014032]; rRNA transcription [GO:0009303]	RNA polymerase I complex [GO:0005736]	DNA binding [GO:0003677]; DNA-directed 5'-3' RNA polymerase activity [GO:0003899]; zinc ion binding [GO:0008270]			0	0.658843	-0.387743	0.0728025	3.62459e-14	0	0.0584307	-1.23819	-1.46905
A0A0R4IPH2	Tubulin beta chain	tubb2b	microtubule cytoskeleton organization [GO:0000226]; mitotic cell cycle [GO:0000278]	cytoplasm [GO:0005737]; microtubule [GO:0005874]	GTP binding [GO:0005525]; GTPase activity [GO:0003924]; structural constituent of cytoskeleton [GO:0005200]	SUBCELLULAR LOCATION: Cytoplasm, cytoskeleton {ECO:0000256|ARBA:ARBA00004245}.	0.008813	0	0.0180639	0.065173	0.211843	5.58019e-20	0	0.126293	2.11714	3.2483
A0A0R4IPP1	Glucosamine (UDP-N-acetyl)-2-epimerase/N-acetylmannosamine kinase (bifunctional UDP-N-acetylglucosamine 2-epimerase/N-acetylmannosamine kinase)	zgc:77657 gne SO:0001217	chordate embryonic development [GO:0043009]; locomotion [GO:0040011]; UDP-N-acetylglucosamine metabolic process [GO:0006047]		hydrolase activity, hydrolyzing O-glycosyl compounds [GO:0004553]; N-acylmannosamine kinase activity [GO:0009384]; UDP-N-acetylglucosamine 2-epimerase activity [GO:0008761]		0.00888732	0	-0.194842	-0.209103	-0.320941	2.90494e-06	0	-0.420224	-0.748004	-1.07041
A0A0R4IPT9	HAUS augmin-like complex subunit 6	haus6 fam29a zgc:153242	cell division [GO:0051301]; centrosome cycle [GO:0007098]; microtubule cytoskeleton organization [GO:0000226]; spindle assembly [GO:0051225]	cytoplasm [GO:0005737]; HAUS complex [GO:0070652]; microtubule organizing center [GO:0005815]; mitotic spindle microtubule [GO:1990498]	microtubule binding [GO:0008017]	SUBCELLULAR LOCATION: Cytoplasm, cytoskeleton {ECO:0000250|UniProtKB:Q7Z4H7}. Cytoplasm, cytoskeleton, spindle {ECO:0000250|UniProtKB:Q7Z4H7}. Cytoplasm, cytoskeleton, microtubule organizing center, centrosome {ECO:0000250|UniProtKB:Q7Z4H7}. Note=Localizes to interphase centrosomes and to mitotic spindle microtubules. {ECO:0000250|UniProtKB:Q7Z4H7}.		0	0.120522	0.135877	0.176117	3.99604e-16	0	-0.178635	-2.15013	-4.08118
A0A0R4IPV1	Delta-aminolevulinic acid dehydratase (EC 4.2.1.24)	alad	heme biosynthetic process [GO:0006783]; protoporphyrinogen IX biosynthetic process [GO:0006782]	cytosol [GO:0005829]	porphobilinogen synthase activity [GO:0004655]; zinc ion binding [GO:0008270]			0	0.0587419	-0.0701799	0.188305	0.00109307	0	-0.141556	-0.630725	-0.608073
A0A0R4IPV5	Protein disulfide-isomerase (EC 5.3.4.1)	psmb3 zgc:92596 p4hb	protein folding [GO:0006457]; response to endoplasmic reticulum stress [GO:0034976]	endoplasmic reticulum [GO:0005783]; endoplasmic reticulum lumen [GO:0005788]	protein disulfide isomerase activity [GO:0003756]	SUBCELLULAR LOCATION: Endoplasmic reticulum lumen {ECO:0000256|ARBA:ARBA00004319}.	0.0313316	0	0.0768952	0.131261	0.159424	3.18993e-11	0	0.457611	0.404051	-0.667397
A0A0R4IPY1	Spermatogenesis-defective protein 39 homolog (hSPE-39) (VPS33B-interacting protein in apical-basolateral polarity regulator) (VPS33B-interacting protein in polarity and apical restriction)	vipas39 spe39 vipar si:ch211-20b12.1	cell differentiation [GO:0030154]; hepaticobiliary system development [GO:0061008]; intracellular protein transport [GO:0006886]; spermatogenesis [GO:0007283]; vacuolar transport [GO:0007034]	cytoplasm [GO:0005737]; early endosome [GO:0005769]; late endosome [GO:0005770]; recycling endosome [GO:0055037]		SUBCELLULAR LOCATION: Cytoplasm {ECO:0000250}. Cytoplasmic vesicle {ECO:0000250}. Early endosome {ECO:0000250|UniProtKB:Q9H9C1}. Recycling endosome {ECO:0000250|UniProtKB:Q9H9C1}. Late endosome {ECO:0000250|UniProtKB:Q9H9C1}.		0	-0.00310896	0.00615204	-0.196199	4.90613e-12	0	0.164109	-0.946751	-4.10548
A0A0R4IQ37	ataxin-2-like protein isoform X3	atxn2l wu:fc31f08 wu:fi19h05 zgc:66471			RNA binding [GO:0003723]		0.0340891	0	0.075449	0.125341	0.0145107	4.59282e-12	0	-0.0866979	-0.544006	-1.11086
A0A0R4IQ73	Si:ch73-173h19.3	si:ch73-173h19.3	animal organ development [GO:0048513]	collagen-containing extracellular matrix [GO:0062023]	calcium ion binding [GO:0005509]; epidermal growth factor receptor activity [GO:0005006]			0	-0.120556	-0.418841	-0.064887	0.00245608
A0A0R4IQ83	Si:ch211-156b7.4	si:ch211-156b7.4			pyrophosphatase activity [GO:0016462]		0.0336519	0	-0.140536	-0.144428	-0.0241533	3.73815e-15	0	0.561459	-1.16263	-1.67789
A0A0R4IQB4	cingulin isoform X2	cgnb cb117 cgn im:7137721 sb:cb117 si:dkey-204a24.2		myosin complex [GO:0016459]			0.0287559	0	-0.189351	-0.0512787	-0.0731498	5.50457e-12	0	-0.0899608	-1.24482	-1.76314
A0A0R4IQE1	Thioredoxin domain-containing 11 (thioredoxin domain-containing protein 11)	txndc11 im:7137600 txndc11		membrane [GO:0016020]				0	-0.199879	-0.122123	-0.435047	7.30329e-08	0	-0.195975	-0.397748	-1.21298
A0A0R4IQE8	SHC SH2-domain-binding protein 1	shcbp1	fibroblast growth factor receptor signaling pathway [GO:0008543]	cytoplasm [GO:0005737]; spindle [GO:0005819]		SUBCELLULAR LOCATION: Cytoplasm, cytoskeleton, spindle {ECO:0000256|ARBA:ARBA00004186}.		0	-0.218354	-0.213999	-0.243183	7.81376e-12	0	-0.303966	-0.779138	-1.64016
A0A0R4IQE9	Dimethylglycine dehydrogenase	dmgdh		cytoplasm [GO:0005737]; mitochondrial matrix [GO:0005759]; mitochondrion [GO:0005739]	dimethylglycine dehydrogenase activity [GO:0047865]; oxidoreductase activity [GO:0016491]			0	0.0164238	-0.0287143	0.15137	0.00534169	0	-0.751929	-0.117622	-0.654673
A0A0R4IQI6	Si:ch211-11n16.2 (zinc finger FYVE domain-containing protein 1 isoform X1)	si:ch211-11n16.2 si:ch211-11n16.2	lipid droplet formation [GO:0140042]	intracellular membrane-bounded organelle [GO:0043231]; lipid droplet [GO:0005811]	1-phosphatidylinositol binding [GO:0005545]; GTP binding [GO:0005525]; GTPase activity [GO:0003924]; metal ion binding [GO:0046872]; phosphatidylinositol-3,4,5-trisphosphate binding [GO:0005547]; phosphatidylinositol-3,4-bisphosphate binding [GO:0043325]; phosphatidylinositol-3-phosphate binding [GO:0032266]			0	-0.534933	-0.76998	-0.504129	4.07921e-11	0	0.0924246	-0.978243	-2.48013
A0A0R4IQI9	Cytoskeleton-associated protein 5	ckap5 im:7143385 wu:fb14c01 wu:fb59e03 wu:fi33f02 zgc:123012 ckap5	centrosome duplication [GO:0051298]; establishment or maintenance of microtubule cytoskeleton polarity [GO:0030951]; microtubule polymerization [GO:0046785]; mitotic spindle organization [GO:0007052]; regulation of cellular component organization [GO:0051128]; spindle organization [GO:0007051]	centrosome [GO:0005813]; cytoplasm [GO:0005737]; kinetochore [GO:0000776]; spindle pole [GO:0000922]	microtubule binding [GO:0008017]; microtubule plus end polymerase [GO:0061863]; microtubule plus-end binding [GO:0051010]	SUBCELLULAR LOCATION: Chromosome, centromere, kinetochore {ECO:0000256|ARBA:ARBA00004629}.		0	-0.0021859	0.0588443	-0.0418469	1.75204e-15	0	-0.535729	-2.02014	-3.29763
A0A0R4IQW7	UTP20 small subunit processome component (small subunit processome component 20 homolog)	utp20 utp20		90S preribosome [GO:0030686]; nucleolus [GO:0005730]; small-subunit processome [GO:0032040]			0.00057647	0	-0.131547	-0.476709	-0.274952	1.62516e-08	0	-0.121363	-0.0784632	0.668963
A0A0R4IR17	AT-rich interactive domain-containing protein 1A	arid1ab	chromatin remodeling [GO:0006338]	brahma complex [GO:0035060]; SWI/SNF complex [GO:0016514]	DNA binding [GO:0003677]	SUBCELLULAR LOCATION: Nucleus {ECO:0000256|ARBA:ARBA00004123}.		0	-0.0747818	-0.0636694	-0.0906301	1.26203e-07	0	-0.439096	-1.00896	-1.69196
A0A0R4IR18	Thyroid hormone receptor interactor 4	trip4	axonogenesis [GO:0007409]; myotome development [GO:0061055]; neuromuscular junction development [GO:0007528]; positive regulation of DNA-templated transcription [GO:0045893]; thigmotaxis [GO:0001966]	nucleus [GO:0005634]	transcription coactivator activity [GO:0003713]; zinc ion binding [GO:0008270]			0	-0.0208923	-0.0210995	-0.106006	8.07385e-10	0	0.0751137	-0.156134	-0.981641
A0A0R4IR24	Zgc:153766 (Zgc:153766 protein) (uncharacterized protein LOC751741)	zgc:153766 spg20b spartb	cell division [GO:0051301]; negative regulation of BMP signaling pathway [GO:0030514]	plasma membrane [GO:0005886]			0.024338	0	-0.32115	-0.481303	-0.179737	1.01855e-10	0	0.522159	-1.19872	-3.50502
A0A0R4IR57	Integrin beta	itgb1b	blood vessel development [GO:0001568]; cardiac muscle cell development [GO:0055013]; cell adhesion [GO:0007155]; cell adhesion mediated by integrin [GO:0033627]; cell migration [GO:0016477]; cell migration involved in gastrulation [GO:0042074]; cell-matrix adhesion [GO:0007160]; determination of left/right symmetry [GO:0007368]; integrin-mediated signaling pathway [GO:0007229]; Kupffer's vesicle …	focal adhesion [GO:0005925]; integrin complex [GO:0008305]; lamellipodium [GO:0030027]; melanosome [GO:0042470]; ruffle membrane [GO:0032587]	collagen binding involved in cell-matrix adhesion [GO:0098639]; fibronectin binding [GO:0001968]; integrin binding [GO:0005178]; protein heterodimerization activity [GO:0046982]; signaling receptor activity [GO:0038023]	SUBCELLULAR LOCATION: Cell membrane {ECO:0000256|ARBA:ARBA00004251}; Single-pass type I membrane protein {ECO:0000256|ARBA:ARBA00004251}. Cell projection, invadopodium membrane {ECO:0000256|ARBA:ARBA00004297}; Single-pass type I membrane protein {ECO:0000256|ARBA:ARBA00004297}. Cell projection, lamellipodium {ECO:0000256|ARBA:ARBA00004510}. Cell projection, ruffle membrane {ECO:0000256|ARBA:ARBA0…	0.0392155	0	0.0385383	0.277857	0.344913	9.14792e-05	0	-0.185559	-0.162009	0.523559
A0A0R4IR75	dolichyl-diphosphooligosaccharide--protein glycotransferase (EC 2.4.99.18)	stt3a	post-translational protein modification [GO:0043687]; protein N-linked glycosylation via asparagine [GO:0018279]	endoplasmic reticulum membrane [GO:0005789]	dolichyl-diphosphooligosaccharide-protein glycotransferase activity [GO:0004579]; metal ion binding [GO:0046872]	SUBCELLULAR LOCATION: Membrane {ECO:0000256|ARBA:ARBA00004141}; Multi-pass membrane protein {ECO:0000256|ARBA:ARBA00004141}.		0	0.0432979	0.00539551	0.157665	1.93936e-05	0	-0.0843316	-0.0989298	-0.575362
A0A0R4IR76	Aryl hydrocarbon receptor nuclear translocator-like 2 (aryl hydrocarbon receptor nuclear translocator-like protein 2)	arntl2 bmal2 wu:fj90c09 arntl2	circadian rhythm [GO:0007623]; photoperiodism [GO:0009648]; regulation of transcription by RNA polymerase II [GO:0006357]; response to light stimulus [GO:0009416]	aryl hydrocarbon receptor complex [GO:0034751]; cytoplasm [GO:0005737]; nucleus [GO:0005634]; transcription regulator complex [GO:0005667]	DNA binding [GO:0003677]; DNA-binding transcription factor activity [GO:0003700]; DNA-binding transcription factor activity, RNA polymerase II-specific [GO:0000981]; protein dimerization activity [GO:0046983]; RNA polymerase II cis-regulatory region sequence-specific DNA binding [GO:0000978]			0	0.0486165	0.215862	0.0686739	3.78863e-15	0	-0.0536782	-1.73997	-2.74151
A0A0R4IR82	Geranylgeranyl transferase type-1 subunit beta (EC 2.5.1.59) (Geranylgeranyl transferase type I subunit beta)	pggt1b	blood vessel maturation [GO:0001955]; protein geranylgeranylation [GO:0018344]; protein prenylation [GO:0018342]	CAAX-protein geranylgeranyltransferase complex [GO:0005953]	CAAX-protein geranylgeranyltransferase activity [GO:0004662]		0.0377747	0	-0.348841	-0.457871	-0.739865	0.000390684	0	-0.40842	0.117124	0.158502
A0A0R4IR99	trafficking protein particle complex subunit 9 isoform X1	si:dkey-218f9.10		Golgi apparatus [GO:0005794]				0	-0.199546	-0.245396	0.0490892	1.60204e-08	0	-0.34432	-1.34136	-2.33274
A0A0R4IRB0	Wu:fa19b12	wu:fa19b12					0.00932615	0	-0.182429	-0.202852	-0.453504	4.23546e-18	0	-0.171256	-1.10778	-2.9557
A0A0R4IRB5	Transcription initiation factor IIB (EC 2.3.1.48) (General transcription factor TFIIB)	gtf2b	DNA-templated transcription initiation [GO:0006352]; protein acetylation [GO:0006473]; RNA polymerase II core complex assembly [GO:1990114]; RNA polymerase II preinitiation complex assembly [GO:0051123]; transcription initiation at RNA polymerase II promoter [GO:0006367]; transcriptional start site selection at RNA polymerase II promoter [GO:0001174]	nucleus [GO:0005634]; transcription preinitiation complex [GO:0097550]	acetyltransferase activity [GO:0016407]; histone acetyltransferase activity [GO:0004402]; RNA polymerase II core promoter sequence-specific DNA binding [GO:0000979]; RNA polymerase II general transcription initiation factor activity [GO:0016251]; TBP-class protein binding [GO:0017025]			0	-0.137355	-0.144097	-0.138442	0.00485152	0	0.104287	0.218319	0.146074
A0A0R4IRJ2	inorganic diphosphatase (EC 3.6.1.1)	ppa2	phosphate-containing compound metabolic process [GO:0006796]	cytosol [GO:0005829]	inorganic diphosphate phosphatase activity [GO:0004427]; magnesium ion binding [GO:0000287]			0	-0.0571575	-0.061374	-0.0729018	1.43794e-07	0	-0.0953222	1.25386	2.75711
A0A0R4IRL8	Scavenger receptor class B, member 1 (scavenger receptor class B member 1)	scarb1 cb1015 scarb1	cholesterol efflux [GO:0033344]; cholesterol import [GO:0070508]; plasma lipoprotein particle clearance [GO:0034381]; recognition of apoptotic cell [GO:0043654]	caveola [GO:0005901]; cytoplasm [GO:0005737]; plasma membrane [GO:0005886]	lipid binding [GO:0008289]; low-density lipoprotein particle binding [GO:0030169]; scavenger receptor activity [GO:0005044]			0	-0.103317	-0.0506152	-0.155219	4.86832e-14	0	0.122469	-0.507088	-1.57154
A0A0R4IRN7	Si:ch211-235e9.8	mgarpa	anterograde axonal transport [GO:0008089]	axon cytoplasm [GO:1904115]; membrane [GO:0016020]; mitochondrion [GO:0005739]				0	-0.145727	-0.240544	-0.183814	4.55444e-10	0	0.382661	-0.12068	-0.76822
A0A0R4IRQ4	Striatin, calmodulin-binding protein 4	strn4		dendrite [GO:0030425]; membrane [GO:0016020]; protein-containing complex [GO:0032991]	armadillo repeat domain binding [GO:0070016]; calmodulin binding [GO:0005516]; protein phosphatase 2A binding [GO:0051721]; protein-containing complex binding [GO:0044877]	SUBCELLULAR LOCATION: Membrane {ECO:0000256|ARBA:ARBA00004170}; Peripheral membrane protein {ECO:0000256|ARBA:ARBA00004170}.		0	-0.0311749	0.0380187	0.0638391	6.94659e-05	0	-0.298946	-0.381885	-1.03297
A0A0R4IRS1	AP-1 complex subunit mu-1	ap1m1	brain development [GO:0007420]; digestive tract development [GO:0048565]; intracellular protein transport [GO:0006886]; vesicle-mediated transport [GO:0016192]	clathrin adaptor complex [GO:0030131]; clathrin-coated vesicle [GO:0030136]; clathrin-coated vesicle membrane [GO:0030665]; cytoplasmic vesicle [GO:0031410]; Golgi apparatus [GO:0005794]	clathrin adaptor activity [GO:0035615]	SUBCELLULAR LOCATION: Golgi apparatus {ECO:0000256|PIRNR:PIRNR005992}. Cytoplasmic vesicle, clathrin-coated vesicle membrane {ECO:0000256|PIRNR:PIRNR005992}; Peripheral membrane protein {ECO:0000256|PIRNR:PIRNR005992}; Cytoplasmic side {ECO:0000256|PIRNR:PIRNR005992}.	0.036245	0	0.201563	0.163395	0.487708	1.38438e-06	0	0.161827	-0.392975	-1.12437
A0A0R4IRS4	Polynucleotide kinase 3'-phosphatase (bifunctional polynucleotide phosphatase/kinase isoform X1)	wu:fe48d04 zgc:153084 pnkp	DNA repair [GO:0006281]; nucleotide phosphorylation [GO:0046939]	nucleus [GO:0005634]	double-stranded DNA binding [GO:0003690]; polydeoxyribonucleotide 5'-hydroxyl-kinase activity [GO:0046404]; polynucleotide 3'-phosphatase activity [GO:0046403]			0	0.0731209	0.130073	0.0255186	0.00593621	0	0.121124	-0.168341	-0.150438
A0A0R4IRZ2	Telomeric repeat-binding factor 2-interacting protein 1 (TERF2-interacting telomeric protein 1) (Repressor/activator protein 1 homolog)	terf2ip	positive regulation of DNA metabolic process [GO:0051054]; positive regulation of response to stimulus [GO:0048584]; regulation of chromosome organization [GO:0033044]; regulation of DNA-templated transcription [GO:0006355]; telomere maintenance via telomere lengthening [GO:0010833]	chromosome, telomeric region [GO:0000781]; nucleus [GO:0005634]		SUBCELLULAR LOCATION: Nucleus {ECO:0000256|RuleBase:RU367107}. Chromosome, telomere {ECO:0000256|RuleBase:RU367107}.		0	0.0582647	0.0597834	0.113689	4.54093e-13	0	-0.467977	-1.75321	-1.34442
A0A0R4IS12	DEAH (Asp-Glu-Ala-His) box polypeptide 36	dhx36		cytoplasm [GO:0005737]; nucleus [GO:0005634]	ATP binding [GO:0005524]; DNA helicase activity [GO:0003678]; G-quadruplex RNA binding [GO:0002151]; RNA binding [GO:0003723]		0.00310938	0	-0.00854015	-0.0841012	-0.13093	8.19859e-13	0	-0.168484	-1.90839	-4.15624
A0A0R4ISD4	NAD(+) diphosphatase (EC 3.6.1.22)	nudt12 zgc:112020			hydrolase activity [GO:0016787]; metal ion binding [GO:0046872]		0.0219996	0	0.10268	0.125378	0.350288	1.99683e-10	0	-0.487389	0.600796	1.58772
A0A0R4ISE4	Lon protease homolog 2, peroxisomal (EC 3.4.21.53)	lonp2 zgc:92557	protein import into peroxisome matrix [GO:0016558]; protein processing [GO:0016485]; protein quality control for misfolded or incompletely synthesized proteins [GO:0006515]; protein targeting to peroxisome [GO:0006625]	peroxisomal matrix [GO:0005782]	ATP binding [GO:0005524]; ATP hydrolysis activity [GO:0016887]; ATP-dependent peptidase activity [GO:0004176]; serine-type endopeptidase activity [GO:0004252]	SUBCELLULAR LOCATION: Peroxisome matrix {ECO:0000255|HAMAP-Rule:MF_03121}.		0	0.0243617	-0.0240895	-0.0101539	5.08373e-11	0	-0.330158	-0.939911	-2.84503
A0A0R4ISE8	Im:6912630 (suppressor of IKBKE 1 isoform X1)	sike1 im:6912630						0	-0.0301013	-0.0705876	0.346821	1.14344e-12	0	-0.0521866	-1.1709	-2.87083
A0A0R4ISH4	Zgc:114075 (uncharacterized protein LOC619253)	zgc:114075 snx1b SO:0001217	early endosome to Golgi transport [GO:0034498]; intracellular protein transport [GO:0006886]	cytosol [GO:0005829]; early endosome membrane [GO:0031901]; endosome [GO:0005768]; endosome membrane [GO:0010008]; lamellipodium [GO:0030027]	phosphatidylinositol binding [GO:0035091]	SUBCELLULAR LOCATION: Cell projection, lamellipodium {ECO:0000256|ARBA:ARBA00004510}. Early endosome membrane {ECO:0000256|ARBA:ARBA00004469}; Peripheral membrane protein {ECO:0000256|ARBA:ARBA00004469}; Cytoplasmic side {ECO:0000256|ARBA:ARBA00004469}. Endosome membrane {ECO:0000256|ARBA:ARBA00004125}; Peripheral membrane protein {ECO:0000256|ARBA:ARBA00004125}; Cytoplasmic side {ECO:0000256|ARB…	3.93e-05	0	-0.0444692	-0.264926	-0.384107	1.28228e-13	0	-0.446174	-1.88946	-2.27893
A0A0R4ISJ3	5'-3' exoribonuclease (EC 3.1.13.-)	xrn2	mRNA processing [GO:0006397]; nuclear-transcribed mRNA catabolic process [GO:0000956]	nucleus [GO:0005634]	5'-3' exoribonuclease activity [GO:0004534]; RNA binding [GO:0003723]			0	0.231789	0.101517	0.252211	3.56926e-06	0	-0.220026	-0.398231	-0.55989
A0A0R4ISM0	Reticulophagy regulator 1 (reticulophagy receptor FAM134B isoform X2)	retreg1 retreg1	negative regulation of neuron apoptotic process [GO:0043524]; reticulophagy [GO:0061709]	endoplasmic reticulum membrane [GO:0005789]; membrane [GO:0016020]		SUBCELLULAR LOCATION: Endoplasmic reticulum membrane {ECO:0000256|ARBA:ARBA00004477}; Multi-pass membrane protein {ECO:0000256|ARBA:ARBA00004477}. Membrane {ECO:0000256|ARBA:ARBA00004141}; Multi-pass membrane protein {ECO:0000256|ARBA:ARBA00004141}.		0	-0.0884514	-0.0623868	-0.183344	8.84287e-09	0	-0.0278137	-0.505058	-1.90119
A0A0R4ISN6	Glutaryl-CoA dehydrogenase b (Fragment)	gcdhb	fatty acid beta-oxidation using acyl-CoA dehydrogenase [GO:0033539]; fatty-acyl-CoA biosynthetic process [GO:0046949]		fatty-acyl-CoA binding [GO:0000062]; flavin adenine dinucleotide binding [GO:0050660]; glutaryl-CoA dehydrogenase activity [GO:0004361]			0	0.343899	-0.284995	0.0664087	6.95122e-10	0	-0.483308	-2.74058	-3.57616
A0A0R4ISQ4	FXYD domain-containing ion transport regulator	fxyd6l	ion transport [GO:0006811]; regulation of ion transport [GO:0043269]	membrane [GO:0016020]	ion channel regulator activity [GO:0099106]			0	0.308484	0.134809	-0.0268084	1.25436e-05	0	0.797291	0.737791	0.757254
A0A0R4ISR8	Zgc:162297	zgc:162297					0.00521809	0	-0.776378	-0.950947	-1.02677	0.0275544	0	0.264753	-0.134542	-0.559212
A0A0R4IST0	Alpha-amylase (EC 3.2.1.1)	amy2al1	carbohydrate metabolic process [GO:0005975]; cellular response to estrogen stimulus [GO:0071391]		alpha-amylase activity [GO:0004556]; metal ion binding [GO:0046872]			0	0.11001	0.144558	0.0205594	1.09826e-09	0	-0.131807	-0.508503	-1.98436
A0A0R4IT04	Sodium/hydrogen exchanger	slc9a8	potassium ion transmembrane transport [GO:0071805]; regulation of intracellular pH [GO:0051453]	Golgi apparatus [GO:0005794]; membrane [GO:0016020]	potassium:proton antiporter activity [GO:0015386]; sodium:proton antiporter activity [GO:0015385]			0	-0.0433858	0.0879804	-0.136594	1.06074e-12	0	-0.495992	-1.46727	-3.62962
A0A0R4IT72	Zgc:112265	itih3b.2						0	0.0204375	-0.0572539	0.371235		0	-1.04521	0.855303	0.507401
A0A0R4ITA1	Serine/threonine-protein phosphatase (EC 3.1.3.16)	ppp1caa	cell division [GO:0051301]; glycogen metabolic process [GO:0005977]	cytoplasm [GO:0005737]	metal ion binding [GO:0046872]; phosphoprotein phosphatase activity [GO:0004721]	SUBCELLULAR LOCATION: Cytoplasm {ECO:0000256|ARBA:ARBA00004496}.		0	0.0922361	0.0381762	0.219162	2.92748e-08	0	-0.282671	-0.119675	0.237815
A0A0R4ITB8	Si:dkey-109j17.5	si:dkey-109j17.5	regulation of transcription by RNA polymerase II [GO:0006357]	nucleus [GO:0005634]	protein dimerization activity [GO:0046983]			0	0.0345386	0.0355131	-0.00847045	5.61693e-05	0	0.370823	-0.464095	-2.70093
A0A0R4ITH7	poly(ADP-ribose) glycohydrolase (EC 3.2.1.143)	pargl	ATP generation from poly-ADP-D-ribose [GO:1990966]; carbohydrate metabolic process [GO:0005975]; nucleotide-sugar metabolic process [GO:0009225]; regulation of DNA repair [GO:0006282]; regulation of histone modification [GO:0031056]	cytoplasm [GO:0005737]; nucleus [GO:0005634]	poly(ADP-ribose) glycohydrolase activity [GO:0004649]		0.0306136	0	-0.0603463	-0.248249	0.0863087	2.6516e-08	0	-0.0484221	-0.0789154	-0.924131
A0A0R4ITN4	Elongation factor-like GTPase 1	efl1	cytosolic ribosome assembly [GO:0042256]	cellular anatomical entity [GO:0110165]; ribonucleoprotein complex [GO:1990904]	GTP binding [GO:0005525]; GTPase activity [GO:0003924]; ribosome binding [GO:0043022]			0	0.227965	0.0778146	0.205618	1.90008e-10	0	0.0444346	-0.420838	-1.62948
A0A0R4ITP2	ubiquitinyl hydrolase 1 (EC 3.4.19.12)	atxn3	protein deubiquitination [GO:0016579]	nucleus [GO:0005634]	cysteine-type deubiquitinase activity [GO:0004843]	SUBCELLULAR LOCATION: Nucleus {ECO:0000256|ARBA:ARBA00004123}.		0	-0.124141	-0.104832	-0.182497	0.00095394	0	0.183308	0.37382	-0.0274533
A0A0R4ITR2	Heterogeneous Nuclear ribonucleoprotein R	wu:fb97a09 hnrpr wu:cegs2571 wu:fe01h03 zgc:56523 hnrnpr	axon extension involved in axon guidance [GO:0048846]	nucleus [GO:0005634]; ribonucleoprotein complex [GO:1990904]	mRNA binding [GO:0003729]; RNA binding [GO:0003723]			0	0.0987888	0.0323605	0.244252	0.000112311	0	-0.38467	-0.0299623	-0.0451087
A0A0R4ITV5	Double-strand break repair protein	mre11a	double-strand break repair via homologous recombination [GO:0000724]; double-strand break repair via nonhomologous end joining [GO:0006303]; meiotic DNA double-strand break formation [GO:0042138]; mitochondrial double-strand break repair via homologous recombination [GO:0097552]; mitotic G2 DNA damage checkpoint signaling [GO:0007095]; mitotic intra-S DNA damage checkpoint signaling [GO:0031573];…	Mre11 complex [GO:0030870]; site of double-strand break [GO:0035861]	3'-5'-exodeoxyribonuclease activity [GO:0008296]; manganese ion binding [GO:0030145]; single-stranded DNA endodeoxyribonuclease activity [GO:0000014]	SUBCELLULAR LOCATION: Nucleus {ECO:0000256|ARBA:ARBA00004123, ECO:0000256|PIRNR:PIRNR000882}.		0	-0.0126985	-0.0214277	-0.0218794	2.99551e-08	0	0.0285281	-0.347573	-0.975652
A0A0R4ITX1	arf-GAP with GTPase, ANK repeat and PH domain-containing protein 1 isoform X3	agap1			GTP binding [GO:0005525]; GTPase activator activity [GO:0005096]; GTPase activity [GO:0003924]; metal ion binding [GO:0046872]			0	0.0883941	-0.081118	0.407408	5.94398e-14	0	-0.0590741	-1.1513	-3.21134
A0A0R4ITZ7	Exosome component 7	exosc7	exonucleolytic catabolism of deadenylated mRNA [GO:0043928]; exonucleolytic trimming to generate mature 3'-end of 5.8S rRNA from tricistronic rRNA transcript (SSU-rRNA, 5.8S rRNA, LSU-rRNA) [GO:0000467]; nuclear mRNA surveillance [GO:0071028]; nuclear polyadenylation-dependent mRNA catabolic process [GO:0071042]; nuclear polyadenylation-dependent rRNA catabolic process [GO:0071035]; nuclear polya…	cytoplasmic exosome (RNase complex) [GO:0000177]; nuclear exosome (RNase complex) [GO:0000176]				0	-0.129873	-0.309514	-0.144129	2.68638e-10	0	-0.0817148	-0.615411	-1.5017
A0A0R4IU05	AP-1 complex subunit gamma	ap1g1	axis elongation [GO:0003401]; central nervous system development [GO:0007417]; Golgi to vacuole transport [GO:0006896]; intracellular protein transport [GO:0006886]; pectoral fin development [GO:0033339]; receptor-mediated endocytosis [GO:0006898]; vasculature development [GO:0001944]	AP-1 adaptor complex [GO:0030121]	cargo adaptor activity [GO:0140312]; clathrin adaptor activity [GO:0035615]		0.0110578	0	-0.0188916	0.127899	0.355806	1.73263e-15	0	0.0322714	-0.603569	-1.56347
A0A0R4IU10	rRNA adenine N(6)-methyltransferase (EC 2.1.1.-)	tfb1m im:7151479 zgc:153625			RNA binding [GO:0003723]; rRNA (adenine-N6,N6-)-dimethyltransferase activity [GO:0000179]			0	-0.0722145	-0.0373559	0.102692	2.57981e-07	0	-1.4053	-0.653698	-2.1076
A0A0R4IU19	Carboxylesterase 2b	ces2b						0	0.0317207	-0.158157	-0.0546826	7.70418e-08	0	-0.0538142	-1.40449	-1.2677
A0A0R4IU39	Cell division cycle 20 homolog (cell division cycle protein 20 homolog) (cell division cycle protein 20 homolog isoform X1)	zgc:63536 wu:fe49f10 zom zombie cdc20	anaphase-promoting complex-dependent catabolic process [GO:0031145]; cell division [GO:0051301]; positive regulation of anaphase-promoting complex-dependent catabolic process [GO:1905786]	anaphase-promoting complex [GO:0005680]	anaphase-promoting complex binding [GO:0010997]; ubiquitin ligase activator activity [GO:1990757]			0	-0.165626	0.00169346	0.149511	3.26367e-16	0	-0.195763	-0.826199	-1.32606
A0A0R4IU44	Inter-alpha-trypsin inhibitor heavy chain 3b	itih3b.1						0	-0.0375426	-0.0375381	0.18466		0	0.355315	0.157789	-0.150321
A0A0R4IU56	diphthine methyl ester synthase (EC 2.1.1.314)	dph5	methylation [GO:0032259]; peptidyl-diphthamide biosynthetic process from peptidyl-histidine [GO:0017183]		diphthine synthase activity [GO:0004164]		0.00117303	0	0.0537116	0.0258648	0.0979045	1.12183e-07	0	0.357429	0.392237	-0.93438
A0A0R4IUB2	Ankyrin repeat and KH domain-containing 1	ankhd1	heart contraction [GO:0060047]; innate immune response [GO:0045087]	cytoplasm [GO:0005737]	RNA binding [GO:0003723]			0	-0.0290867	-0.00638405	-0.193976	1.80815e-07	0	-0.341097	-0.630425	-1.00439
A0A0R4IUB5	Serine and arginine-rich-splicing factor 11	srsf11	RNA splicing [GO:0008380]	nucleoplasm [GO:0005654]	RNA binding [GO:0003723]			0	0.164979	0.061009	0.452631	9.79748e-12	0	-0.149072	0.239886	0.697377
A0A0R4IUB7	Methionine aminopeptidase 2 (MAP 2) (MetAP 2) (EC 3.4.11.18) (Initiation factor 2-associated 67 kDa glycoprotein) (Peptidase M) (p67) (p67eIF2)	METAP2 metap2b	definitive hemopoiesis [GO:0060216]; hematopoietic stem cell differentiation [GO:0060218]; protein initiator methionine removal involved in protein maturation [GO:0035551]; Wnt signaling pathway [GO:0016055]	cytoplasm [GO:0005737]	aminopeptidase activity [GO:0004177]; metal ion binding [GO:0046872]; metalloaminopeptidase activity [GO:0070006]; metalloexopeptidase activity [GO:0008235]	SUBCELLULAR LOCATION: Cytoplasm {ECO:0000256|HAMAP-Rule:MF_03175}. Note=About 30% of expressed METAP2 associates with polysomes. {ECO:0000256|HAMAP-Rule:MF_03175}.		0	0.0611834	0.0914567	0.103701	3.23177e-12	0	0.0499729	0.417788	0.697591
A0A0R4IUE2	NADH dehydrogenase [ubiquinone] flavoprotein 3, mitochondrial (Complex I-9kD) (NADH-ubiquinone oxidoreductase 9 kDa subunit)	ndufv3	mitochondrial ATP synthesis coupled electron transport [GO:0042775]	mitochondrial respiratory chain complex I [GO:0005747]			0.0419066	0	0.0377512	0.138043	0.150427	1.55518e-07	0	-0.391818	-0.496151	-1.04894
A0A0R4IUF0	DNA topoisomerase 2 (EC 5.6.2.2)	top2a	animal organ regeneration [GO:0031100]; chromosome segregation [GO:0007059]; DNA topological change [GO:0006265]; resolution of meiotic recombination intermediates [GO:0000712]; sister chromatid segregation [GO:0000819]	nucleolus [GO:0005730]; nucleoplasm [GO:0005654]; nucleus [GO:0005634]	ATP binding [GO:0005524]; DNA binding [GO:0003677]; DNA topoisomerase type II (double strand cut, ATP-hydrolyzing) activity [GO:0003918]; metal ion binding [GO:0046872]	SUBCELLULAR LOCATION: Nucleus, nucleolus {ECO:0000256|ARBA:ARBA00004604}. Nucleus, nucleoplasm {ECO:0000256|ARBA:ARBA00004642}.		0	0.0216922	-0.0373386	-0.0227384	9.74098e-13	0	-1.06942	-0.417279	0.454949
A0A0R4IUJ5	N-acetyl-D-glucosamine kinase (EC 2.7.1.59) (GlcNAc kinase)	nagk			N-acetylglucosamine kinase activity [GO:0045127]		0.0470929	0	-0.134294	-0.0626916	-0.212422	1.91839e-06	0	-0.0266399	-0.620597	-0.82174
A0A0R4IUL1	Coiled-coil-helix-coiled-coil-helix domain-containing 3a (MICOS complex subunit MIC19 isoform 2)	chchd3a chchd3 plxna4 si:rp71-18a24.1 wu:fe23h05 zgc:111837 chchd3a	inner mitochondrial membrane organization [GO:0007007]	MICOS complex [GO:0061617]				0	-0.0105655	0.108757	-0.165756		0	-0.0109736	0.0955782	-0.0433582
A0A0R4IUM5	ATP-binding cassette sub-family A member 3 (ATP-binding cassette, sub-family A (ABC1), member 3b)	abca3b abca3b	lipid transport [GO:0006869]	intracellular membrane-bounded organelle [GO:0043231]; membrane [GO:0016020]	ABC-type transporter activity [GO:0140359]; ATP binding [GO:0005524]; ATP hydrolysis activity [GO:0016887]; ATPase-coupled transmembrane transporter activity [GO:0042626]; lipid transporter activity [GO:0005319]		0.0128965	0	0.617425	0.698242	1.07224	2.42876e-12	0	-0.190304	-0.794552	-1.62134
A0A0R4IUQ9	Interleukin enhancer-binding factor 3b	ilf3b	defense response to virus [GO:0051607]	cytoplasm [GO:0005737]; nucleus [GO:0005634]	DNA binding [GO:0003677]; double-stranded RNA binding [GO:0003725]	SUBCELLULAR LOCATION: Cytoplasm {ECO:0000256|ARBA:ARBA00004496}. Nucleus {ECO:0000256|ARBA:ARBA00004123}.	0.010686	0	-0.00656652	0.108464	0.0919451	8.5461e-14	0	-0.227038	0.34221	0.961521
A0A0R4IUV0	DNA topoisomerase I mitochondrial	top1mt	DNA topological change [GO:0006265]	endoplasmic reticulum membrane [GO:0005789]	DNA binding [GO:0003677]; DNA topoisomerase type I (single strand cut, ATP-independent) activity [GO:0003917]			0	0.221405	-0.0602399	0.564906	2.38909e-06	0	-0.143058	0.273307	0.603144
A0A0R4IUV4	Conserved oligomeric Golgi complex subunit 6 (COG complex subunit 6) (Component of oligomeric Golgi complex 6)	cog6	intra-Golgi vesicle-mediated transport [GO:0006891]; protein transport [GO:0015031]	Golgi membrane [GO:0000139]; Golgi transport complex [GO:0017119]		SUBCELLULAR LOCATION: Golgi apparatus membrane {ECO:0000256|RuleBase:RU365075}; Peripheral membrane protein {ECO:0000256|RuleBase:RU365075}. Membrane {ECO:0000256|ARBA:ARBA00004170}; Peripheral membrane protein {ECO:0000256|ARBA:ARBA00004170}.		0	0.024109	-0.0226145	-0.0175679	3.07659e-07	0	-0.169257	-0.246027	-0.792688
A0A0R4IV41	DNA-directed RNA polymerase subunit (EC 2.7.7.6)	polr3a	DNA-templated transcription [GO:0006351]	nuclear lumen [GO:0031981]; RNA polymerase III complex [GO:0005666]	DNA binding [GO:0003677]; DNA-directed 5'-3' RNA polymerase activity [GO:0003899]	SUBCELLULAR LOCATION: Nucleus {ECO:0000256|ARBA:ARBA00004123}.		0	0.0609085	-0.042132	-0.0644234	1.04261e-09	0	-0.0554884	-0.598026	-1.65125
A0A0R4IV62	folate gamma-glutamyl hydrolase (EC 3.4.19.9)	zgc:171566	tetrahydrofolylpolyglutamate metabolic process [GO:0046900]	extracellular space [GO:0005615]; vacuole [GO:0005773]	gamma-glutamyl-peptidase activity [GO:0034722]	SUBCELLULAR LOCATION: Secreted, extracellular space {ECO:0000256|ARBA:ARBA00004239}.		0	-0.0652728	-0.0364949	0.0389289	1.38641e-11	0	-0.103776	-0.523856	-1.27409
A0A0R4IV67	Glycogen debranching enzyme (EC 2.4.1.25) (EC 3.2.1.33) (Glycogen debrancher)	agla	glycogen biosynthetic process [GO:0005978]; glycogen catabolic process [GO:0005980]	cytoplasm [GO:0005737]	4-alpha-glucanotransferase activity [GO:0004134]; amylo-alpha-1,6-glucosidase activity [GO:0004135]; beta-maltose 4-alpha-glucanotransferase activity [GO:0102500]	SUBCELLULAR LOCATION: Cytoplasm {ECO:0000256|ARBA:ARBA00004496}.		0	-0.0284837	-0.0139411	-0.0442636	7.4071e-14	0	-0.313178	-1.91683	-3.15725
A0A0R4IV90	Exosome component 4	exosc4	nuclear mRNA surveillance [GO:0071028]; nuclear-transcribed mRNA catabolic process, exonucleolytic, 3'-5' [GO:0034427]; polyadenylation-dependent snoRNA 3'-end processing [GO:0071051]; rRNA catabolic process [GO:0016075]; U4 snRNA 3'-end processing [GO:0034475]	cytoplasmic exosome (RNase complex) [GO:0000177]; nuclear exosome (RNase complex) [GO:0000176]; nucleolus [GO:0005730]				0	0.359015	-0.199202	0.637392	1.28282e-10	0	0.516778	0.566954	1.2566
A0A0R4IVC5	mismatch repair endonuclease PMS2	pms2	mismatch repair [GO:0006298]	mismatch repair complex [GO:0032300]; nucleus [GO:0005634]	ATP binding [GO:0005524]; ATP hydrolysis activity [GO:0016887]; ATP-dependent DNA damage sensor activity [GO:0140664]; endonuclease activity [GO:0004519]; mismatched DNA binding [GO:0030983]			0	-0.394011	-0.282103	-0.19887	5.39217e-18	0	-0.387824	-3.5495	-5.63984
A0A0R4IVC8	Cytochrome c oxidase subunit 5A, mitochondrial (Cytochrome c oxidase polypeptide Va)	cox5ab	embryonic organ development [GO:0048568]; mitochondrial electron transport, cytochrome c to oxygen [GO:0006123]; spinal cord motor neuron differentiation [GO:0021522]	mitochondrial respiratory chain complex IV [GO:0005751]	cytochrome-c oxidase activity [GO:0004129]; metal ion binding [GO:0046872]	SUBCELLULAR LOCATION: Mitochondrion inner membrane {ECO:0000256|ARBA:ARBA00004443, ECO:0000256|RuleBase:RU368103}; Peripheral membrane protein {ECO:0000256|ARBA:ARBA00004443, ECO:0000256|RuleBase:RU368103}; Matrix side {ECO:0000256|ARBA:ARBA00004443, ECO:0000256|RuleBase:RU368103}.		0	-0.0138289	-0.00619158	0.161537	1.79812e-07	0	0.0844333	0.382655	0.895881
A0A0R4IVD0	AT-rich interactive domain 1Aa (SWI-like)	arid1aa	chromatin remodeling [GO:0006338]; positive regulation of DNA-templated transcription [GO:0045893]; regulation of transcription by RNA polymerase II [GO:0006357]	brahma complex [GO:0035060]; nBAF complex [GO:0071565]; nucleoplasm [GO:0005654]; SWI/SNF complex [GO:0016514]	DNA binding [GO:0003677]	SUBCELLULAR LOCATION: Nucleus {ECO:0000256|ARBA:ARBA00004123}.		0	0.0463462	0.0336204	-0.0129352	3.25434e-05	0	-0.0539466	-0.228544	0.22499
A0A0R4IVE2	Ubiquitin carboxyl-terminal hydrolase (EC 3.4.19.12)	usp10	autophagy [GO:0006914]; DNA damage response, signal transduction by p53 class mediator [GO:0030330]; DNA repair [GO:0006281]; protein deubiquitination [GO:0016579]; regulation of autophagy [GO:0010506]; ubiquitin-dependent protein catabolic process [GO:0006511]	cytosol [GO:0005829]; nucleus [GO:0005634]	cysteine-type deubiquitinase activity [GO:0004843]; cysteine-type endopeptidase activity [GO:0004197]		0.00147594	0	0.05361	0.0289629	0.239833	0.000137891	0	-0.270454	0.0165949	-0.325412
A0A0R4IVF6	NADH dehydrogenase [ubiquinone] 1 subunit C2	ndufc2	mitochondrial electron transport, NADH to ubiquinone [GO:0006120]	mitochondrial respiratory chain complex I [GO:0005747]		SUBCELLULAR LOCATION: Mitochondrion inner membrane {ECO:0000256|ARBA:ARBA00004298}; Single-pass membrane protein {ECO:0000256|ARBA:ARBA00004298}; Matrix side {ECO:0000256|ARBA:ARBA00004298}.		0	0.0482999	0.0508299	0.021265	0.0960959	0	0.255331	-0.0849662	0.0302771
A0A0R4IVG9	Calcium-transporting ATPase (EC 7.2.2.10)	atp2a2b	calcium ion transmembrane transport [GO:0070588]; cellular calcium ion homeostasis [GO:0006874]; determination of heart left/right asymmetry [GO:0061371]; ion transmembrane transport [GO:0034220]	membrane [GO:0016020]; sarcoplasmic reticulum membrane [GO:0033017]	ATP binding [GO:0005524]; ATP hydrolysis activity [GO:0016887]; P-type calcium transporter activity [GO:0005388]; P-type ion transporter activity [GO:0015662]	SUBCELLULAR LOCATION: Endoplasmic reticulum membrane {ECO:0000256|ARBA:ARBA00004477}; Multi-pass membrane protein {ECO:0000256|ARBA:ARBA00004477}. Membrane {ECO:0000256|RuleBase:RU361146}; Multi-pass membrane protein {ECO:0000256|RuleBase:RU361146}. Sarcoplasmic reticulum membrane {ECO:0000256|ARBA:ARBA00004326}; Multi-pass membrane protein {ECO:0000256|ARBA:ARBA00004326}.	0.0211153	0	-0.0694158	-0.0377052	0.0715989	0.00422914	0	-0.10419	-0.210813	0.0734271
A0A0R4IVN8	Bromodomain adjacent to zinc finger domain, 2A	baz2a		nucleus [GO:0005634]; rDNA heterochromatin [GO:0033553]	DNA binding [GO:0003677]; metal ion binding [GO:0046872]			0	-0.0253454	0.0948245	0.123305	8.12849e-06	0	-0.593141	-0.450777	-0.671794
A0A0R4IVQ9	zinc finger RNA-binding protein isoform X2	zfr2			nucleic acid binding [GO:0003676]; zinc ion binding [GO:0008270]		0.0446057	0	-0.158193	-0.145895	-0.322869	1.6937e-15	0	-0.240843	-1.60264	-3.01674
A0A0R4IVR7	Stem-loop-binding protein	slbp	brain morphogenesis [GO:0048854]; mRNA 3'-end processing by stem-loop binding and cleavage [GO:0006398]; mRNA transport [GO:0051028]; neural retina development [GO:0003407]; neuron differentiation [GO:0030182]; photoreceptor cell differentiation [GO:0046530]; retinal ganglion cell axon guidance [GO:0031290]	cytoplasm [GO:0005737]; histone pre-mRNA 3'end processing complex [GO:0071204]	histone pre-mRNA stem-loop binding [GO:0071207]; mRNA binding [GO:0003729]		0.0160468	0	-0.0685356	-0.0447488	-0.236833	2.78273e-15	0	-0.0537433	0.165371	1.33357
A0A0R4IVS8	Discs, large (Drosophila) homolog 1, like (discs large homolog 1-like protein isoform X13)	dlg1l dlg1b		cell junction [GO:0030054]; plasma membrane [GO:0005886]		SUBCELLULAR LOCATION: Membrane {ECO:0000256|ARBA:ARBA00004170}; Peripheral membrane protein {ECO:0000256|ARBA:ARBA00004170}.	0.00225199	0	-0.0362547	-0.224077	-0.276933	1.39209e-13	0	0.124418	-1.13949	-3.87405
A0A0R4IVV6	E3 ubiquitin-protein ligase (EC 2.3.2.27) (RING-type E3 ubiquitin transferase)	mgrn1 wu:fi38c03 zgc:55978 mgrn1a SO:0001217		cytoplasm [GO:0005737]	metal ion binding [GO:0046872]; ubiquitin protein ligase activity [GO:0061630]	SUBCELLULAR LOCATION: Cytoplasm {ECO:0000256|RuleBase:RU369081}.		0	0.13137	0.160148	-0.119318	3.17754e-12	0	-0.113589	-1.14589	-1.43682
A0A0R4IVY5	Rho-associated protein kinase (EC 2.7.11.1)	rock1	actomyosin structure organization [GO:0031032]; cell development [GO:0048468]; cortical actin cytoskeleton organization [GO:0030866]; embryonic morphogenesis [GO:0048598]; epicardial cell to mesenchymal cell transition [GO:0003347]; mitotic cytokinesis [GO:0000281]; negative regulation of adherens junction organization [GO:1903392]; peptidyl-threonine phosphorylation [GO:0018107]; positive regula…	cytoplasm [GO:0005737]; cytoplasmic stress granule [GO:0010494]; cytoskeleton [GO:0005856]; plasma membrane [GO:0005886]	ATP binding [GO:0005524]; metal ion binding [GO:0046872]; protein serine/threonine kinase activity [GO:0004674]; Rho-dependent protein serine/threonine kinase activity [GO:0072518]; small GTPase binding [GO:0031267]	SUBCELLULAR LOCATION: Cytoplasm {ECO:0000256|ARBA:ARBA00004496}.		0	0.0581838	0.265187	0.117662	1.57445e-08	0	-0.05494	-0.231474	-1.05084
A0A0R4IVZ0	Nucleoporin 153 (nuclear pore complex protein Nup153)	nup153 fd23d09 si:ch211-153f2.5 wu:fd23d09 nup153	angiogenesis [GO:0001525]; protein import into nucleus [GO:0006606]; RNA export from nucleus [GO:0006405]	nuclear pore [GO:0005643]	metal ion binding [GO:0046872]; nuclear localization sequence binding [GO:0008139]; structural constituent of nuclear pore [GO:0017056]		0.00965889	0	0.0756859	0.180994	0.176608	1.2555e-12	0	-0.517256	-1.26935	-1.07057
A0A0R4IVZ6	MAGUK p55 subfamily member 7 (Protein humpback)	mpp7 dlg3 hmp	protein localization to adherens junction [GO:0071896]	adherens junction [GO:0005912]; bicellular tight junction [GO:0005923]; cell-cell junction [GO:0005911]; plasma membrane [GO:0005886]		SUBCELLULAR LOCATION: Membrane {ECO:0000250}; Peripheral membrane protein {ECO:0000250}. Cell junction, tight junction {ECO:0000250}. Cell junction, adherens junction {ECO:0000250}.		0	0.0336514	-0.0381533	0.0440482	5.54078e-16	0	-0.0835881	-0.21424	-2.01737
A0A0R4IVZ7	histone acetyltransferase (EC 2.3.1.48)	crebbpb	histone acetylation [GO:0016573]; positive regulation of transcription by RNA polymerase II [GO:0045944]; response to stimulus [GO:0050896]; rhythmic process [GO:0048511]	cytoplasm [GO:0005737]; histone acetyltransferase complex [GO:0000123]; nucleus [GO:0005634]	DNA-binding transcription factor binding [GO:0140297]; histone acetyltransferase activity [GO:0004402]; transcription coactivator activity [GO:0003713]; zinc ion binding [GO:0008270]	SUBCELLULAR LOCATION: Cytoplasm {ECO:0000256|ARBA:ARBA00004496}.	0.0292885	0	-0.124488	0.0443845	-0.156611	1.26295e-06	0	-0.289279	-0.532231	-0.765332
A0A0R4IW23	ribose-phosphate diphosphokinase (EC 2.7.6.1)	fc64g03 im:6909503 wu:fc64g03 zgc:153331 prps1b	5-phosphoribose 1-diphosphate biosynthetic process [GO:0006015]; phosphorylation [GO:0016310]; purine nucleotide biosynthetic process [GO:0006164]; ribonucleoside monophosphate biosynthetic process [GO:0009156]	cytoplasm [GO:0005737]; ribose phosphate diphosphokinase complex [GO:0002189]	ATP binding [GO:0005524]; kinase activity [GO:0016301]; magnesium ion binding [GO:0000287]; ribose phosphate diphosphokinase activity [GO:0004749]			0	0.00285013	-0.14314	0.0496341	0.00534919	0	0.0418984	-0.0243029	-0.256652
A0A0R4IW43	Conserved oligomeric Golgi complex subunit 3 (Component of oligomeric Golgi complex 3)	cog3	Golgi organization [GO:0007030]; intra-Golgi vesicle-mediated transport [GO:0006891]; intracellular protein transport [GO:0006886]	cis-Golgi network [GO:0005801]; Golgi transport complex [GO:0017119]; membrane [GO:0016020]				0	0.109205	-0.0021077	0.0425389	2.03017e-12	0	0.157482	-0.667539	-2.49349
A0A0R4IW45	Heterogeneous nuclear ribonucleoprotein L2 (heterogeneous nuclear ribonucleoprotein L2 isoform X2)	hnrnpl2 hnrnpl hnrpl wu:fb53f10 wu:fp61c04 zgc:66175 hnrnpl2	mRNA processing [GO:0006397]	nucleus [GO:0005634]; ribonucleoprotein complex [GO:1990904]	RNA binding [GO:0003723]			0	0.00470379	0.044377	-0.0502759	1.05269e-11	0	-0.104543	0.130654	0.693654
A0A0R4IW61	Poly(A)-specific ribonuclease PARN (EC 3.1.13.4) (Polyadenylate-specific ribonuclease)	parn	mRNA catabolic process [GO:0006402]	cytoplasm [GO:0005737]; nucleus [GO:0005634]	metal ion binding [GO:0046872]; poly(A)-specific ribonuclease activity [GO:0004535]; RNA binding [GO:0003723]	SUBCELLULAR LOCATION: Cytoplasm {ECO:0000256|ARBA:ARBA00004496}.		0	-0.214267	-0.216531	-0.188144	2.93971e-17	0	-0.204679	-1.09532	-2.88457
A0A0R4IW74	FGFR1 oncogene partner (FGFR1 oncogene partner isoform X7)	fgfr1op ccr6a zgc:86782 cep43	cell projection organization [GO:0030030]; microtubule anchoring [GO:0034453]	centrosome [GO:0005813]; microtubule organizing center [GO:0005815]	calcium ion binding [GO:0005509]	SUBCELLULAR LOCATION: Cytoplasm, cytoskeleton, cilium basal body {ECO:0000256|ARBA:ARBA00004120}.		0	0.142592	0.229852	0.0102116	6.67324e-06	0	-0.314572	-1.16126	-0.0636152
A0A0R4IW83	Neurogenic locus notch homolog protein 1	notch1a	angiogenesis [GO:0001525]; animal organ development [GO:0048513]; cell development [GO:0048468]; Notch signaling pathway [GO:0007219]; regulation of developmental process [GO:0050793]; regulation of DNA-templated transcription [GO:0006355]	nucleus [GO:0005634]; plasma membrane [GO:0005886]	calcium ion binding [GO:0005509]; signaling receptor activity [GO:0038023]	SUBCELLULAR LOCATION: Cell membrane {ECO:0000256|ARBA:ARBA00004251}; Single-pass type I membrane protein {ECO:0000256|ARBA:ARBA00004251}. Membrane {ECO:0000256|ARBA:ARBA00004479}; Single-pass type I membrane protein {ECO:0000256|ARBA:ARBA00004479}. Nucleus {ECO:0000256|ARBA:ARBA00004123}.		0	-0.00313242	0.104225	-0.0126925	1.56946e-06	0	-0.17573	-0.487195	0.0891904
A0A0R4IW94	Alpha/beta hydrolase domain-containing protein 17C (Abhydrolase domain-containing protein 17C) (EC 3.1.2.22)	abhd17c zgc:55468	protein depalmitoylation [GO:0002084]; regulation of postsynapse organization [GO:0099175]	dendritic spine [GO:0043197]; endosome membrane [GO:0010008]; plasma membrane [GO:0005886]; postsynaptic density membrane [GO:0098839]; recycling endosome membrane [GO:0055038]	palmitoyl-(protein) hydrolase activity [GO:0008474]	SUBCELLULAR LOCATION: Recycling endosome membrane {ECO:0000250|UniProtKB:B5DFK7}; Lipid-anchor {ECO:0000250|UniProtKB:B5DFK7}; Cytoplasmic side {ECO:0000250|UniProtKB:B5DFK7}. Cell projection, dendritic spine {ECO:0000250|UniProtKB:B5DFK7}. Postsynaptic density membrane {ECO:0000250|UniProtKB:B5DFK7}.		0	0.158322	0.247784	0.0275487	6.13848e-13	0	-0.0540239	-0.338593	-1.45528
A0A0R4IW96	peptidylprolyl isomerase (EC 5.2.1.8)	aip		cytoplasm [GO:0005737]	peptidyl-prolyl cis-trans isomerase activity [GO:0003755]	SUBCELLULAR LOCATION: Cytoplasm {ECO:0000256|ARBA:ARBA00004496}.		0	-0.133219	-0.0833233	-0.16292	1.91593e-10	0	-0.467385	-0.995337	-0.901851
A0A0R4IWA5	Elongator complex protein 5 (Dermal papilla-derived protein 6 homolog) (Retinoic acid-induced protein 12)	elp5 derp6 Rai12 zgc:158278 zgc:158285	positive regulation of cell migration [GO:0030335]; tRNA modification [GO:0006400]; tRNA wobble uridine modification [GO:0002098]	cytoplasm [GO:0005737]; cytosol [GO:0005829]; elongator holoenzyme complex [GO:0033588]; nucleus [GO:0005634]		SUBCELLULAR LOCATION: Nucleus {ECO:0000250|UniProtKB:Q8TE02}. Cytoplasm {ECO:0000250|UniProtKB:Q8TE02}.		0	-0.133923	-0.0755001	-0.17762	5.32744e-07	0	0.221518	-0.971734	-0.836827
A0A0R4IWG5	R3H and coiled-coil domain-containing protein 1	r3hcc1			nucleic acid binding [GO:0003676]			0	0.0998618	0.0700149	-0.0164302	1.03337e-16	0	-0.434898	-2.31533	-4.26317
A0A0R4IWG9	Germ cell nuclear acidic protein (Acidic repeat-containing protein) (Germ cell nuclear acidic peptidase)	gcna acrc	protein-DNA covalent cross-linking repair [GO:0106300]	chromosome [GO:0005694]; nucleus [GO:0005634]; PML body [GO:0016605]		SUBCELLULAR LOCATION: Nucleus {ECO:0000250|UniProtKB:Q96QF7}. Nucleus, PML body {ECO:0000250|UniProtKB:Q96QF7}. Chromosome {ECO:0000250|UniProtKB:A0A1D9BZF0}. Note=Co-localizes with SUMO2 at PML bodies in all interphase cells (By similarity). Localizes on condensed chromosomes in spermatocytes in G2 and M during meiotic prophase (By similarity). {ECO:0000250|UniProtKB:A0A1D9BZF0, ECO:0000250|UniP…	0.00771257	0	0.000651079	-0.0631511	-0.172909	5.13422e-17	0	-0.575953	-2.55272	-3.16674
A0A0R4IWJ1	Intersectin 1 (SH3 domain protein)	itsn1	clathrin-dependent synaptic vesicle endocytosis [GO:0150007]; endocytosis [GO:0006897]; endosomal transport [GO:0016197]; intracellular signal transduction [GO:0035556]	cell projection [GO:0042995]; clathrin-coated pit [GO:0005905]; presynapse [GO:0098793]	calcium ion binding [GO:0005509]; guanyl-nucleotide exchange factor activity [GO:0005085]; molecular adaptor activity [GO:0060090]			0	0.207359	0.0504122	0.166941	1.34554e-06	0	0.125135	-0.156083	-1.10807
A0A0R4IWM3	Cyclin G-associated kinase (cyclin-G-associated kinase isoform X2)	gak gak	clathrin coat disassembly [GO:0072318]; clathrin-dependent endocytosis [GO:0072583]; protein phosphorylation [GO:0006468]	cytoplasm [GO:0005737]; cytosol [GO:0005829]; intracellular membrane-bounded organelle [GO:0043231]; perinuclear region of cytoplasm [GO:0048471]; vesicle [GO:0031982]	ATP binding [GO:0005524]; clathrin binding [GO:0030276]; protein kinase activity [GO:0004672]			0	0.131808	0.183031	0.0558327	6.34178e-17	0	-0.124465	-1.90351	-4.09155
A0A0R4IWM4	Zinc finger CCCH-type-containing 7A	zc3h7a	miRNA processing [GO:0035196]		metal ion binding [GO:0046872]; miRNA binding [GO:0035198]			0	-0.0324825	0.113206	0.0118804	4.26296e-11	0	-0.160347	-0.526176	-1.59388
A0A0R4IWN8	Si:ch73-281n10.2 (non-histone chromosomal protein HMG-17)	si:ch73-281n10.2 wu:fa95c02 wu:fb74d02 si:ch73-281n10.2		chromatin [GO:0000785]; nucleus [GO:0005634]	nucleosomal DNA binding [GO:0031492]			0	0.187845	0.657584	0.188053	3.4254e-17	0	0.108415	0.87582	1.73468
A0A0R4IWP2	Influenza virus NS1A-binding protein homolog B	ivns1abpb		cytoplasm [GO:0005737]; cytoskeleton [GO:0005856]; nucleus [GO:0005634]		SUBCELLULAR LOCATION: Cytoplasm. Cytoplasm, cytoskeleton. Nucleus. Note=Associated with actin filaments. {ECO:0000250}.	0.00222188	0	-0.248765	-0.126218	-0.04033	1.42455e-09	0	-0.0430223	-0.183815	-1.13825
A0A0R4IWP3	Proteasome subunit beta	psmb2	proteasomal protein catabolic process [GO:0010498]	cytoplasm [GO:0005737]; nucleus [GO:0005634]; proteasome core complex [GO:0005839]; proteasome core complex, beta-subunit complex [GO:0019774]		SUBCELLULAR LOCATION: Cytoplasm {ECO:0000256|RuleBase:RU004203}. Nucleus {ECO:0000256|RuleBase:RU004203}.		0	-0.0233424	0.0297603	0.102153	2.71094e-10	0	0.247336	0.715883	1.18462
A0A0R4IWR3	DnaJ homolog subfamily C member 21 (DnaJ homolog subfamily A member 5)	dnajc21 dnaja5 zgc:63563		cytoplasm [GO:0005737]	nucleic acid binding [GO:0003676]; zinc ion binding [GO:0008270]			0	-0.109307	-0.0798528	-0.157724	1.1821e-11	0	-0.146337	-0.199123	-1.30355
A0A0R4IWT6	ATG16 autophagy related 16-like 1 (S. cerevisiae) (Atg16l1 protein) (autophagy-related protein 16-1)	fb57e05 wu:fb57e05 zgc:110147 atg16l1	autophagosome assembly [GO:0000045]; negative stranded viral RNA replication [GO:0039689]	autophagosome membrane [GO:0000421]			0.00294119	0	-0.0778482	-0.32519	-0.626948	3.1525e-09	0	-0.385534	0.547862	0.133812
A0A0R4IX64	Si:ch73-132f6.5 (uncharacterized protein lratb isoform X1)	si:ch73-132f6.5 lratb si:ch73-132f6.5						0	-0.155912	-0.0178259	-0.0923261	2.52455e-08	0	-0.53364	-1.14144	-2.17814
A0A0R4IXC4	Si:ch211-167b20.8	si:ch211-167b20.8	regulation of glycogen biosynthetic process [GO:0005979]	membrane [GO:0016020]; protein phosphatase type 1 complex [GO:0000164]	glycogen binding [GO:2001069]; protein phosphatase 1 binding [GO:0008157]		0.0451597	0	0.0936779	0.128185	0.0585062	4.21378e-16	0	-0.0706495	-1.09499	-2.24821
A0A0R4IXD9	Tubulin-specific chaperone D	tbcd	adherens junction assembly [GO:0034333]; bicellular tight junction assembly [GO:0070830]; brain development [GO:0007420]; microtubule cytoskeleton organization [GO:0000226]; post-chaperonin tubulin folding pathway [GO:0007023]; protein folding [GO:0006457]; retina layer formation [GO:0010842]; tubulin complex assembly [GO:0007021]	lateral plasma membrane [GO:0016328]	beta-tubulin binding [GO:0048487]; GTPase activator activity [GO:0005096]			0	0.0740513	0.00769155	-0.0257212	8.27459e-11	0	-0.00103408	-0.512773	-1.30347
A0A0R4IXE6	Microsomal glutathione S-transferase 3a (Zgc:56518) (microsomal glutathione S-transferase 3 (EC 2.5.1.18)) (microsomal glutathione S-transferase 3 isoform X1)	zgc:56518 mgst3 mgst3a		endoplasmic reticulum [GO:0005783]; membrane [GO:0016020]; nuclear envelope [GO:0005635]	glutathione peroxidase activity [GO:0004602]; glutathione transferase activity [GO:0004364]			0	0.158944	-0.571683	-0.272855	0.00296218	0	0.590999	-0.0818782	0.0523169
A0A0R4IXI8	MIP18 family protein FAM96A (Zgc:73185)	fam96a fc15d04 wu:fc15d04 ciao2a zgc:73185	cellular response to UV [GO:0034644]; chromosome segregation [GO:0007059]; positive regulation of apoptotic process [GO:0043065]; positive regulation of response to DNA damage stimulus [GO:2001022]; protein maturation by [4Fe-4S] cluster transfer [GO:0106035]					0	-0.065524	0.156375	0.0418822	0.00303092	0	0.108224	-0.0716293	-0.477687
A0A0R4IXL0	DNA-directed RNA polymerase subunit beta (EC 2.7.7.6)	polr2b	DNA-templated transcription [GO:0006351]	RNA polymerase II, core complex [GO:0005665]	DNA binding [GO:0003677]; DNA-directed 5'-3' RNA polymerase activity [GO:0003899]; metal ion binding [GO:0046872]; ribonucleoside binding [GO:0032549]			0	-0.0172608	0.0869471	0.0349829	1.19626e-10	0	-0.281044	-0.0610647	0.583026
A0A0R4IXL2	Pantothenate kinase 4 (inactive) (Fragment)	pank4	coenzyme A biosynthetic process [GO:0015937]; phosphorylation [GO:0016310]		ATP binding [GO:0005524]; pantothenate kinase activity [GO:0004594]			0	-0.164125	-0.245521	-0.00749893	8.06198e-11	0	0.0623011	-0.183483	-0.971827
A0A0R4IXN4	Leucine zipper transcription factor-like protein 1	lztfl1	negative regulation of protein localization to cilium [GO:1903565]; negative regulation of smoothened signaling pathway [GO:0045879]	cytoplasm [GO:0005737]; nucleus [GO:0005634]		SUBCELLULAR LOCATION: Cytoplasm {ECO:0000256|ARBA:ARBA00004496}.		0	0.0328658	-0.369455	-0.0615314	7.43528e-10	0	0.378648	0.188891	-0.960005
A0A0R4IXX7	Si:ch73-45o6.2	atg2a	autophagosome assembly [GO:0000045]; autophagy of mitochondrion [GO:0000422]; late nucleophagy [GO:0044805]; piecemeal microautophagy of the nucleus [GO:0034727]; reticulophagy [GO:0061709]	endoplasmic reticulum membrane [GO:0005789]; extrinsic component of membrane [GO:0019898]; lipid droplet [GO:0005811]; phagophore assembly site [GO:0000407]; phagophore assembly site membrane [GO:0034045]	phosphatidylinositol-3-phosphate binding [GO:0032266]	SUBCELLULAR LOCATION: Endoplasmic reticulum membrane {ECO:0000256|ARBA:ARBA00004406}; Peripheral membrane protein {ECO:0000256|ARBA:ARBA00004406}. Lipid droplet {ECO:0000256|ARBA:ARBA00004502}. Preautophagosomal structure membrane {ECO:0000256|ARBA:ARBA00004623}; Peripheral membrane protein {ECO:0000256|ARBA:ARBA00004623}.		0	-0.0341959	-0.156676	0.229869	0.00329239	0	0.641176	0.0971764	-0.0954268
A0A0R4IY00	39S ribosomal protein L3, mitochondrial isoform X1 (Mitochondrial ribosomal protein L3)	mrpl3 fj61d01 wu:fj61d01 zgc:66423 mrpl3	translation [GO:0006412]	mitochondrial large ribosomal subunit [GO:0005762]; ribonucleoprotein complex [GO:1990904]; ribosome [GO:0005840]	structural constituent of ribosome [GO:0003735]			0	0.0221191	0.0111802	-0.0368883	2.15851e-11	0	0.694817	0.298811	-1.17751
A0A0R4IY09	non-specific serine/threonine protein kinase (EC 2.7.11.1)	akt2l	intracellular signal transduction [GO:0035556]; peptidyl-serine phosphorylation [GO:0018105]		ATP binding [GO:0005524]; protein serine/threonine kinase activity [GO:0004674]		0.0272892	0	-0.00567324	-0.0868711	-0.216938	7.99139e-10	0	0.529881	0.90084	0.136793
A0A0R4IY13	Si:ch1073-416d2.3	si:ch1073-416d2.3 serpina10b	blood coagulation [GO:0007596]; negative regulation of endopeptidase activity [GO:0010951]	extracellular space [GO:0005615]	serine-type endopeptidase inhibitor activity [GO:0004867]			0	-0.114457	-0.141716	-0.254662	3.75304e-07	0	0.316989	2.28664	3.32682
A0A0R4IY14	uncharacterized protein si:dkey-182g1.2 isoform X2	si:dkey-182g1.2		membrane [GO:0016020]			0.0434319	0	0.0666284	-0.568167	-0.553663	1.00035e-14	0	0.144734	-1.73539	-3.31049
A0A0R4IY34	NudC domain-containing 3	nudcd3	protein folding [GO:0006457]	cytoplasm [GO:0005737]	unfolded protein binding [GO:0051082]		0.0175584	0	-0.0759104	-0.0815601	-0.15523	3.25019e-14	0	0.0294405	0.655804	1.54864
A0A0R4IY38	BUB3-interacting and GLEBS motif-containing protein ZNF207 isoform X1	znf207b wu:fb50g07 wu:fc17a09 wu:fc17a10 wu:fj12e11 Zfp207 zgc:56601 znf207					0.0433418	0	0.123624	-0.0760734	0.168247	0.000130611	0	0.0650085	0.0448105	0.579785
A0A0R4IY52	Vacuolar protein sorting-associated protein 52 homolog	vps52	endocytic recycling [GO:0032456]; Golgi to vacuole transport [GO:0006896]; lysosomal transport [GO:0007041]; protein transport [GO:0015031]; retrograde transport, endosome to Golgi [GO:0042147]	cytosol [GO:0005829]; GARP complex [GO:0000938]	syntaxin binding [GO:0019905]			0	0.0775524	-0.178871	0.0931018	4.93371e-10	0	0.237947	-0.447959	0.83433
A0A0R4IY57	uncharacterized protein LOC799904 isoform X1	si:ch73-359m17.2	regulation of cellular defense response [GO:0010185]; regulation of complement activation, lectin pathway [GO:0001868]		fucose binding [GO:0042806]			0	-0.162241	-0.450286	0.314618	0.000114279	0	1.04896	1.06692	0.25473
A0A0R4IY76	4'-phosphopantetheine phosphatase (Inactive pantothenic acid kinase 4)	pank4 zgc:66285	coenzyme A biosynthetic process [GO:0015937]; phosphorylation [GO:0016310]		ATP binding [GO:0005524]; pantothenate kinase activity [GO:0004594]			0	-0.0621013	-0.0423729	0.0553217	8.06198e-11	0	0.0623011	-0.183483	-0.971827
A0A0R4IY96	Integrator complex subunit 5	ints5 ints5	regulation of RNA splicing [GO:0043484]; snRNA 3'-end processing [GO:0034472]	integrator complex [GO:0032039]				0	0.1115	0.0446456	0.110586	8.81893e-15	0	0.10794	-0.995581	-1.30547
A0A0R4IYD0	40S ribosomal protein S27	rps27l	ribosomal small subunit assembly [GO:0000028]; translation [GO:0006412]	cytosolic small ribosomal subunit [GO:0022627]	metal ion binding [GO:0046872]; RNA binding [GO:0003723]; structural constituent of ribosome [GO:0003735]	SUBCELLULAR LOCATION: Cytoplasm {ECO:0000256|ARBA:ARBA00004496}.		0	0.301315	0.123124	-0.0208344	4.78014e-09	0	0.303376	2.03105	3.18501
A0A0R4IYD3	WD repeat domain 47b (WD repeat-containing protein 47)	wdr47b wdr47b						0	-0.401453	-0.288961	-0.471259	3.82911e-15	0	-0.0129755	-0.971591	-3.26798
A0A0R4IYD9	SWI/SNF-related matrix-associated actin-dependent regulator of chromatin subfamily A-like protein 1 (EC 3.6.4.-) (HepA-related protein) (Sucrose nonfermenting protein 2-like 1)	smarcal1 harp si:ch211-239d11.1	angiogenesis [GO:0001525]; cartilage development [GO:0051216]; developmental growth [GO:0048589]; DNA repair [GO:0006281]; embryonic body morphogenesis [GO:0010172]; hemopoiesis [GO:0030097]; mitotic cell cycle [GO:0000278]; regulation of transcription by RNA polymerase II [GO:0006357]; replication fork processing [GO:0031297]; replication fork protection [GO:0048478]	nuclear replication fork [GO:0043596]; nucleus [GO:0005634]	ATP binding [GO:0005524]; ATP-dependent chromatin remodeler activity [GO:0140658]; ATP-dependent DNA/DNA annealing activity [GO:0036310]; helicase activity [GO:0004386]; hydrolase activity [GO:0016787]	SUBCELLULAR LOCATION: Nucleus {ECO:0000250}.		0	0.0886747	0.0270162	-0.022779	2.58429e-12	0	-0.230601	-1.01173	-2.18456
A0A0R4IYL8	Nucleoprotein TPR	tpra	mRNA export from nucleus [GO:0006406]; protein import into nucleus [GO:0006606]; regulation of mitotic spindle assembly [GO:1901673]	nuclear periphery [GO:0034399]; nuclear pore [GO:0005643]	structural constituent of nuclear pore [GO:0017056]			0	0.0476089	0.116226	-0.048732	5.38797e-05	0	-0.452183	-0.355918	0.0891681
A0A0R4IYM5	Peptidyl-prolyl cis-trans isomerase E (EC 5.2.1.8) (Rotamase E)	ppie	protein folding [GO:0006457]; protein peptidyl-prolyl isomerization [GO:0000413]	cytoplasm [GO:0005737]	cyclosporin A binding [GO:0016018]; peptidyl-prolyl cis-trans isomerase activity [GO:0003755]; RNA binding [GO:0003723]			0	0.0239448	-0.0651578	-0.0703434	6.16268e-14	0	-0.681215	-1.44463	-0.274273
A0A0R4IYQ8	UDP-N-acetylglucosamine--peptide N-acetylglucosaminyltransferase 110 kDa subunit (EC 2.4.1.255) (O-GlcNAc transferase subunit p110) (O-linked N-acetylglucosamine transferase 110 kDa subunit)	ogt.1	protein O-linked glycosylation [GO:0006493]; rhythmic process [GO:0048511]	cell projection [GO:0042995]; mitochondrial membrane [GO:0031966]	protein N-acetylglucosaminyltransferase activity [GO:0016262]; protein O-acetylglucosaminyltransferase activity [GO:0097363]	SUBCELLULAR LOCATION: Mitochondrion membrane {ECO:0000256|ARBA:ARBA00004325}.	0.0178584	0	-0.138865	-0.120958	-0.151167	2.79117e-14	0	-0.117175	-1.45894	-1.31691
A0A0R4IYR2	NAD(P)-dependent steroid dehydrogenase-like	nsdhl	cholesterol metabolic process [GO:0008203]; response to yeast [GO:0001878]; steroid biosynthetic process [GO:0006694]	endoplasmic reticulum [GO:0005783]; membrane [GO:0016020]	3-beta-hydroxy-delta5-steroid dehydrogenase activity [GO:0003854]; oxidoreductase activity, acting on the CH-OH group of donors, NAD or NADP as acceptor [GO:0016616]		0.0273159	0	0.202759	0.34783	0.0386286	5.42726e-17	0	-0.0999148	-1.63598	-3.96495
A0A0R4IYR7	Mitochondrial ribosomal protein S2	mrps2	translation [GO:0006412]	mitochondrial small ribosomal subunit [GO:0005763]	structural constituent of ribosome [GO:0003735]			0	0.117996	0.0612096	0.207541	8.15023e-11	0	-0.0440413	-0.471415	-1.31964
A0A0R4IYU4	Stomatin (EPB72)-like 2	stoml2	mitochondrion organization [GO:0007005]; positive regulation of cardiolipin metabolic process [GO:1900210]	mitochondrion [GO:0005739]; plasma membrane [GO:0005886]				0	-0.086832	-0.0155194	-0.196915	3.84886e-17	0	-0.175895	-1.26758	-2.43665
A0A0R4IZ33	Toll-interacting protein (toll-interacting protein isoform 1)	tollip fk22a02 im:7145391 wu:fk22a02 zgc:76985 tollip	autophagy [GO:0006914]; inflammatory response [GO:0006954]; innate immune response [GO:0045087]	cytoplasm [GO:0005737]	ubiquitin binding [GO:0043130]	SUBCELLULAR LOCATION: Cytoplasm {ECO:0000256|ARBA:ARBA00004496}.		0	0.0182065	-0.0819362	0.0214819	1.08958e-09	0	-0.05995	-0.946626	-0.945634
A0A0R4IZ61	RING-type E3 ubiquitin transferase (EC 2.3.2.27)	zgc:77194 wu:fj82g10 zgc:55660 rnf13	ubiquitin-dependent protein catabolic process [GO:0006511]	endomembrane system [GO:0012505]; membrane [GO:0016020]	metal ion binding [GO:0046872]; ubiquitin protein ligase activity [GO:0061630]	SUBCELLULAR LOCATION: Membrane {ECO:0000256|ARBA:ARBA00004479}; Single-pass type I membrane protein {ECO:0000256|ARBA:ARBA00004479}.		0	0.168134	0.0355513	-0.186592	8.11445e-07	0	0.0920896	0.126189	-0.488713
A0A0R4IZ62	Purple acid phosphatase (EC 3.1.3.2)	acp7			acid phosphatase activity [GO:0003993]; metal ion binding [GO:0046872]	SUBCELLULAR LOCATION: Secreted {ECO:0000305}.		0	-0.00821424	0.226616	-0.0986279	2.41013e-06	0	-0.14693	-0.327026	-0.771247
A0A0R4IZ68	tRNA 2'-phosphotransferase 1 (EC 2.7.1.160)	trpt1 zgc:113138	tRNA processing [GO:0008033]; tRNA splicing, via endonucleolytic cleavage and ligation [GO:0006388]		tRNA 2'-phosphotransferase activity [GO:0000215]		0.0082407	0	-0.101177	-0.38559	-0.665287	0.0976549	0	0.331886	0.36532	-0.0630567
A0A0R4IZE3	Heterogeneous nuclear ribonucleoprotein H1 (heterogeneous nuclear ribonucleoprotein H1 isoform X1)	hnrnph1 zgc:77712 hnrnph1	regulation of RNA splicing [GO:0043484]	nucleoplasm [GO:0005654]; ribonucleoprotein complex [GO:1990904]	RNA binding [GO:0003723]	SUBCELLULAR LOCATION: Nucleus, nucleoplasm {ECO:0000256|ARBA:ARBA00004642}.		0	0.0901227	0.0287925	-0.129033		0	-0.132042	0.284283	0.0568741
A0A0R4IZF6	AT-rich interactive domain 3B (BRIGHT-like) (AT-rich interactive domain-containing protein 3B isoform X1)	arid3b wu:fc16g09 wu:fc87c02 zgc:158235 arid3b	regulation of transcription by RNA polymerase II [GO:0006357]	nucleus [GO:0005634]	DNA binding [GO:0003677]			0	-0.0269754	-0.0403052	-0.0477743	4.9855e-05	0	-0.194474	-0.00856391	0.204405
A0A0R4IZI6	Protein Hook homolog 1	hook1 si:dkey-183n20.14	cytoplasmic microtubule organization [GO:0031122]; cytoskeleton-dependent intracellular transport [GO:0030705]; early endosome to late endosome transport [GO:0045022]; endosome organization [GO:0007032]; endosome to lysosome transport [GO:0008333]; lysosome organization [GO:0007040]; protein transport [GO:0015031]	centrosome [GO:0005813]; cytoplasm [GO:0005737]; cytosol [GO:0005829]; FHF complex [GO:0070695]; microtubule [GO:0005874]	dynein light intermediate chain binding [GO:0051959]; microtubule binding [GO:0008017]	SUBCELLULAR LOCATION: Cytoplasm {ECO:0000250}. Cytoplasm, cytoskeleton {ECO:0000250}.		0	-0.237952	-0.152516	-0.305578	2.27332e-08	0	-0.586684	-0.73771	-2.1591
A0A0R4IZL7	Trafficking protein particle complex subunit	zgc:73260 trappc4	endoplasmic reticulum to Golgi vesicle-mediated transport [GO:0006888]	endoplasmic reticulum [GO:0005783]; Golgi apparatus [GO:0005794]; TRAPP complex [GO:0030008]		SUBCELLULAR LOCATION: Endoplasmic reticulum {ECO:0000256|RuleBase:RU366065}. Golgi apparatus, cis-Golgi network {ECO:0000256|RuleBase:RU366065}.	0.0480095	0	-0.0354835	-0.11341	-0.24522	9.73644e-14	0	-0.194277	-0.876508	-1.49881
A0A0R4IZV0	Niemann-Pick disease, type C1	npc1	cellular homeostasis [GO:0019725]; cholesterol homeostasis [GO:0042632]; cholesterol transport [GO:0030301]; chordate embryonic development [GO:0043009]; epiboly involved in gastrulation with mouth forming second [GO:0055113]; intestinal cholesterol absorption [GO:0030299]; lipid transport [GO:0006869]; megakaryocyte development [GO:0035855]; response to hypoxia [GO:0001666]; sterol transport [GO…	membrane [GO:0016020]; plasma membrane [GO:0005886]	cholesterol binding [GO:0015485]; lipid transporter activity [GO:0005319]; sterol binding [GO:0032934]	SUBCELLULAR LOCATION: Membrane {ECO:0000256|ARBA:ARBA00004141}; Multi-pass membrane protein {ECO:0000256|ARBA:ARBA00004141}.	0.0048605	0	0.0350744	-0.0231254	0.180962	5.3844e-15	0	0.0289031	-1.02486	-1.68089
A0A140LFS0	Si:dkey-241l7.2 (uncharacterized protein LOC569235 precursor)	si:dkey-241l7.2			signaling receptor activity [GO:0038023]		2.24e-05	0	0.0229314	-0.295382	-0.532509		0	-0.255535	-0.279441	-0.742779
A0A140LFS8	Zgc:92287 (uncharacterized protein LOC436879)	lemd1 lemd1 zgc:92287		membrane [GO:0016020]; nuclear envelope [GO:0005635]	DNA binding [GO:0003677]			0	0.0369482	0.0318892	-0.105154	2.53062e-17	0	-0.901364	-1.7784	-2.47206
A0A140LFY3	Prostamide/prostaglandin F synthase (Prostamide/PG F synthase) (Prostamide/PGF synthase) (EC 1.11.1.20) (Peroxiredoxin-like 2B)	prxl2b fam213b zgc:85644	prostaglandin biosynthetic process [GO:0001516]	cytosol [GO:0005829]	antioxidant activity [GO:0016209]; oxidoreductase activity, acting on the CH-OH group of donors, NAD or NADP as acceptor [GO:0016616]	SUBCELLULAR LOCATION: Cytoplasm, cytosol {ECO:0000250|UniProtKB:Q9DB60}.		0	-0.114068	-0.345581	0.288458	1.41396e-06	0	0.0639907	-0.882911	-0.832816
A0A140LFZ7	Small nuclear ribonucleoprotein E (snRNP-E) (Sm protein E) (Sm-E) (SmE)	snrpe zgc:56682	mRNA splicing, via spliceosome [GO:0000398]; spliceosomal snRNP assembly [GO:0000387]	cytosol [GO:0005829]; methylosome [GO:0034709]; nucleus [GO:0005634]; pICln-Sm protein complex [GO:0034715]; precatalytic spliceosome [GO:0071011]; SMN-Sm protein complex [GO:0034719]; U1 snRNP [GO:0005685]; U2 snRNP [GO:0005686]; U2-type catalytic step 2 spliceosome [GO:0071007]; U2-type precatalytic spliceosome [GO:0071005]; U4 snRNP [GO:0005687]; U4/U6 x U5 tri-snRNP complex [GO:0046540]; U5 s…	RNA binding [GO:0003723]	SUBCELLULAR LOCATION: Cytoplasm, cytosol {ECO:0000250|UniProtKB:P62304}. Nucleus {ECO:0000250|UniProtKB:P62304}. Note=SMN-mediated assembly into core snRNPs occurs in the cytosol before SMN-mediated transport to the nucleus to be included in spliceosomes. {ECO:0000250|UniProtKB:P62304}.		0	0.07121	0.0359749	0.26145	3.86235e-12	0	0.361075	0.310885	1.72072
A0A140LG01	Myg1 exonuclease (UPF0160 protein MYG1, mitochondrial)	myg1 fa14e09 im:6894200 wu:fa14e09 zgc:136866 myg1		cytoplasm [GO:0005737]; nucleus [GO:0005634]				0	0.060355	0.0197324	0.0349156	1.03047e-06	0	0.224901	0.479235	0.728581
A0A140LG76	Multifunctional fusion protein [Includes: L-glutamate gamma-semialdehyde dehydrogenase (EC 1.2.1.88) (L-glutamate gamma-semialdehyde dehydrogenase); Delta-1-pyrroline-5-carboxylate dehydrogenase (P5C dehydrogenase)]	aldh4a1	proline catabolic process to glutamate [GO:0010133]		1-pyrroline-5-carboxylate dehydrogenase activity [GO:0003842]	SUBCELLULAR LOCATION: Mitochondrion matrix {ECO:0000250}.		0	-0.148485	-0.156009	-0.0701448	0.000120143	0	-0.424427	-0.53079	0.317011
A0A140LG88	Gem (nuclear organelle)-associated protein 6	gemin6	spliceosomal complex assembly [GO:0000245]; spliceosomal snRNP assembly [GO:0000387]	nucleus [GO:0005634]; SMN complex [GO:0032797]				0	0.0449428	-0.00355029	-0.0561068	1.43422e-14	0	-0.0171182	-1.02132	-2.65789
A0A140LG92	fumarylacetoacetate hydrolase domain-containing protein 2A isoform X2	fahd2a zgc:85683			hydrolase activity [GO:0016787]		0.00423215	0	0.233493	0.386391	0.3063	1.20535e-07	0	-1.13387	-0.847794	-0.577028
A0A140LGC3	Si:ch211-276i12.11	si:ch211-276i12.11	anatomical structure development [GO:0048856]					0	0.168593	0.415589	0.0196034	1.09762e-09	0	0.568259	0.900249	1.36026
A0A140LGE1	alpha-1,2-Mannosidase (EC 3.2.1.-)	si:ch73-373m9.1	carbohydrate metabolic process [GO:0005975]; N-glycan processing [GO:0006491]	endoplasmic reticulum [GO:0005783]; Golgi membrane [GO:0000139]	calcium ion binding [GO:0005509]; mannosyl-oligosaccharide 1,2-alpha-mannosidase activity [GO:0004571]		0.0486465	0	-0.00235032	-0.0329296	-0.113544	1.1753e-09	0	-0.286916	-1.15634	-3.20529
A0A140LGF8	mitofusin-1 isoform X1	mfn1b mfn1 zgc:66150	mitochondrial fusion [GO:0008053]	mitochondrial outer membrane [GO:0005741]	GTP binding [GO:0005525]; GTPase activity [GO:0003924]	SUBCELLULAR LOCATION: Membrane {ECO:0000256|ARBA:ARBA00004141}; Multi-pass membrane protein {ECO:0000256|ARBA:ARBA00004141}. Mitochondrion outer membrane {ECO:0000256|ARBA:ARBA00004374}; Multi-pass membrane protein {ECO:0000256|ARBA:ARBA00004374}.	0.0252502	0	-0.132947	-0.23124	-0.155261	2.87322e-08	0	-0.222935	-0.847106	-1.35135
A0A140LGH8	ASPSCR1 tether for SLC2A4, UBX domain-containing	aspscr1	glucose homeostasis [GO:0042593]; intracellular protein transport [GO:0006886]	cytoplasm [GO:0005737]; nucleus [GO:0005634]; vesicle membrane [GO:0012506]				0	0.0280687	-0.0456066	0.216484	0.0148549	0	-0.110445	-0.101664	-0.387575
A0A140LGJ3	Ubiquitin-conjugating enzyme E2A (RAD6 homolog) (ubiquitin-conjugating enzyme E2 A (EC 6.3.2.19)) (ubiquitin-conjugating enzyme E2 A isoform X1)	mp:zf637-2-000771 si:bz46j2.4 wu:fa01h11 ube2a	DNA repair [GO:0006281]; histone ubiquitination [GO:0016574]; proteasome-mediated ubiquitin-dependent protein catabolic process [GO:0043161]; protein polyubiquitination [GO:0000209]	HULC complex [GO:0033503]	ATP binding [GO:0005524]; ubiquitin conjugating enzyme activity [GO:0061631]			0	-0.403937	-0.27317	-0.190532	5.41531e-07	0	0.201469	0.47496	0.000127366
A0A140LGK1	Plastin-2	lcp1 cb245 fj24b12 wu:fj24b12 lcp1	actin filament bundle assembly [GO:0051017]	actin filament [GO:0005884]; actin filament bundle [GO:0032432]; anchoring junction [GO:0070161]; cytoplasm [GO:0005737]; ruffle membrane [GO:0032587]	actin filament binding [GO:0051015]; calcium ion binding [GO:0005509]	SUBCELLULAR LOCATION: Cytoplasm, cytoskeleton {ECO:0000250|UniProtKB:P13796}. Cell junction {ECO:0000250|UniProtKB:P13796}. Cell projection {ECO:0000250|UniProtKB:P13796}. Cell projection, ruffle membrane {ECO:0000250|UniProtKB:P13796, ECO:0000250|UniProtKB:Q61233}; Peripheral membrane protein {ECO:0000250|UniProtKB:Q61233}; Cytoplasmic side {ECO:0000250|UniProtKB:Q61233}.	0.00238093	0	-0.241073	-0.339604	-0.49749	1.10078e-14	0	1.21723	6.34107	11.3089
A0A140LGM4	Mono-ADP ribosylhydrolase 2	macrod2	cellular response to DNA damage stimulus [GO:0006974]; peptidyl-glutamate ADP-deribosylation [GO:0140291]; purine nucleoside metabolic process [GO:0042278]	nucleoplasm [GO:0005654]	ADP-ribosylglutamate hydrolase activity [GO:0140293]			0	0.0153358	0.0979065	-0.0167633		0	-0.218958	-0.0628203	-0.00703029
A0A140LGQ4	ER membrane protein complex subunit 5 (Membrane magnesium transporter 1)	mmgt1 emc5 zgc:92918	magnesium ion transport [GO:0015693]; protein insertion into ER membrane by stop-transfer membrane-anchor sequence [GO:0045050]; tail-anchored membrane protein insertion into ER membrane [GO:0071816]	early endosome [GO:0005769]; early endosome membrane [GO:0031901]; EMC complex [GO:0072546]; endoplasmic reticulum membrane [GO:0005789]; Golgi apparatus [GO:0005794]; Golgi membrane [GO:0000139]; membrane [GO:0016020]; plasma membrane [GO:0005886]	inorganic cation transmembrane transporter activity [GO:0022890]; magnesium ion transmembrane transporter activity [GO:0015095]	SUBCELLULAR LOCATION: Endoplasmic reticulum membrane {ECO:0000250|UniProtKB:Q8N4V1}; Multi-pass membrane protein {ECO:0000250|UniProtKB:Q8N4V1}. Golgi apparatus membrane {ECO:0000250|UniProtKB:Q8K273}; Multi-pass membrane protein {ECO:0000250|UniProtKB:Q8N4V1}. Early endosome membrane {ECO:0000250|UniProtKB:Q8K273}; Multi-pass membrane protein {ECO:0000250|UniProtKB:Q8N4V1}.		0	-0.315206	-0.24693	-0.182806	1.14837e-08	0	-0.0823661	0.166557	-0.325114
A0A140LGS5	Spectrin beta chain	sptbn1	actin filament capping [GO:0051693]	membrane [GO:0016020]; spectrin [GO:0008091]	actin binding [GO:0003779]; phospholipid binding [GO:0005543]; structural constituent of cytoskeleton [GO:0005200]			0	0.00128151	-0.0946359	-0.0307272	0.01337	0	0.149981	-0.29539	0.30713
A0A140LGS9	selenoprotein J	selenoj fb98a02 fc76f01 im:6797427 selj si:dkey-74f15.2 wu:fb26a06 wu:fb98a02 wu:fc76f01						0	-0.11914	0.229155	0.049896	0.00112436	0	-0.113432	0.137842	0.584922
A0A140LGX1	ER membrane protein complex subunit 4 (Transmembrane protein 85)	emc4 tmem85 zgc:77852	protein insertion into ER membrane by stop-transfer membrane-anchor sequence [GO:0045050]; tail-anchored membrane protein insertion into ER membrane [GO:0071816]	EMC complex [GO:0072546]; endoplasmic reticulum membrane [GO:0005789]; membrane [GO:0016020]		SUBCELLULAR LOCATION: Endoplasmic reticulum membrane {ECO:0000250|UniProtKB:Q5J8M3}; Multi-pass membrane protein {ECO:0000250|UniProtKB:Q5J8M3}.	0.0257601	0	-0.041795	0.0102025	0.158544	0.0173898	0	0.26259	-0.463131	-0.482101
A0A140LH34	Si:ch1073-159d7.7	h1l1	anatomical structure development [GO:0048856]; chromosome condensation [GO:0030261]; negative regulation of DNA recombination [GO:0045910]; nucleosome assembly [GO:0006334]	nucleosome [GO:0000786]; nucleus [GO:0005634]	double-stranded DNA binding [GO:0003690]; nucleosomal DNA binding [GO:0031492]; structural constituent of chromatin [GO:0030527]	SUBCELLULAR LOCATION: Nucleus {ECO:0000256|RuleBase:RU003894}.	0.00509843	0	0.10583	0.553095	0.77384	0.00133349	0	-0.108977	1.33981	1.8572
A0A140LH54	Replication factor C subunit RFC4 (replication factor C subunit 4)	rcf4 zgc:64030 rfc4	DNA repair [GO:0006281]; DNA-templated DNA replication [GO:0006261]; retina development in camera-type eye [GO:0060041]	DNA replication factor C complex [GO:0005663]; nucleus [GO:0005634]	ATP binding [GO:0005524]; ATP hydrolysis activity [GO:0016887]; DNA binding [GO:0003677]			0	0.0582817	-0.11275	0.183614	0.00240534	0	-0.0497612	0.0335116	-0.315376
A0A140LH79	MAP7 domain-containing protein 3	map7d3	microtubule cytoskeleton organization [GO:0000226]	microtubule cytoskeleton [GO:0015630]			0.00820289	0	-0.0547929	-0.107692	-0.334579	2.80584e-15	0	0.00655803	-1.07737	-2.54311
A0A1D5NS24	WD repeat domain 60 (WD repeat-containing protein 60 isoform X2)	wdr60 dync2i1	intraciliary transport [GO:0042073]; microtubule-based movement [GO:0007018]	ciliary plasm [GO:0097014]; cilium [GO:0005929]; cytoplasmic dynein complex [GO:0005868]	dynein heavy chain binding [GO:0045504]; dynein light chain binding [GO:0045503]			0	-0.0606748	-0.0936787	-0.0833993	4.53959e-12	0	-0.156782	-0.664323	-3.14868
A0A1D5NS56	Diacylglycerol kinase (DAG kinase) (EC 2.7.1.107)	dgkza	diacylglycerol metabolic process [GO:0046339]; intracellular signal transduction [GO:0035556]; lipid phosphorylation [GO:0046834]; protein kinase C-activating G protein-coupled receptor signaling pathway [GO:0007205]; regulation of synaptic transmission, glutamatergic [GO:0051966]	nucleus [GO:0005634]	ATP binding [GO:0005524]; diacylglycerol kinase activity [GO:0004143]			0	0.37625	0.538541	0.350498	1.64457e-13	0	0.0617444	-1.51757	-3.37745
A0A1D5NSD7	Rhophilin-2 (GTP-Rho-binding protein 2)	rhpn2	negative regulation of stress fiber assembly [GO:0051497]; signal transduction [GO:0007165]	cytoplasm [GO:0005737]		SUBCELLULAR LOCATION: Cytoplasm {ECO:0000250}.	0.0224984	0	-0.12836	-0.151182	-0.267656	7.81358e-07	0	-0.0060905	-0.819617	0.0113443
A0A1D5NSF5	Conserved oligomeric Golgi complex subunit 1	cog1	intra-Golgi vesicle-mediated transport [GO:0006891]; protein transport [GO:0015031]	Golgi apparatus [GO:0005794]; Golgi transport complex [GO:0017119]; membrane [GO:0016020]				0	-0.271178	-0.141656	0.387384	1.01619e-15	0	-0.100852	-1.26032	-2.52303
A0A1D5NSI5	heterogeneous nuclear ribonucleoproteins C1/C2 isoform X2	zgc:55733 Hnrpc		ribonucleoprotein complex [GO:1990904]	RNA binding [GO:0003723]			0	0.0224975	0.0248098	0.0516151	8.99334e-16	0	-0.140886	-0.678855	-1.09646
A0A1D5NSL0	Cancer susceptibility candidate 4	golm2		membrane [GO:0016020]		SUBCELLULAR LOCATION: Membrane {ECO:0000256|ARBA:ARBA00004606}; Single-pass type II membrane protein {ECO:0000256|ARBA:ARBA00004606}.	0.00991166	0	-0.0391212	-0.0716936	-0.299162	4.72069e-12	0	0.206904	0.37288	-1.01474
A0A1D5NSM5	REST corepressor 2	rcor2	histone deacetylation [GO:0016575]; negative regulation of DNA-templated transcription [GO:0045892]; regulation of transcription by RNA polymerase II [GO:0006357]	nucleus [GO:0005634]	transcription corepressor activity [GO:0003714]	SUBCELLULAR LOCATION: Nucleus {ECO:0000255|PROSITE-ProRule:PRU00512, ECO:0000255|PROSITE-ProRule:PRU00624}.		0	-0.0621738	-0.268957	0.106913	4.51069e-15	0	-0.0600628	-0.613763	-1.66707
A0A1D5NSR1	Protein canopy 4	cnpy4		extracellular region [GO:0005576]	signaling receptor binding [GO:0005102]	SUBCELLULAR LOCATION: Secreted {ECO:0000305}.		0	0.0993237	0.298354	0.149515	0.0105852	0	-0.118926	0.238263	0.0893391
A0A1D5NSR2	tRNA methyltransferase 10 homolog A (EC 2.1.1.221) (RNA (guanine-9-)-methyltransferase domain-containing protein 2) (tRNA (guanine(9)-N(1))-methyltransferase TRMT10A)	trmt10a	tRNA N1-guanine methylation [GO:0002939]	cytosol [GO:0005829]; nucleoplasm [GO:0005654]; nucleus [GO:0005634]	tRNA (guanine(9)-N(1))-methyltransferase activity [GO:0052905]; tRNA (guanine-N1-)-methyltransferase activity [GO:0009019]; tRNA binding [GO:0000049]		0.000560704	0	-0.00611255	0.0869897	0.155193	2.09993e-16	0	-0.211476	-1.87818	-3.01849
A0A1D5NT05	Methyltransferase-like 15	mettl15	rRNA base methylation [GO:0070475]		methyltransferase activity [GO:0008168]; rRNA (cytosine-N4-)-methyltransferase activity [GO:0071424]			0	0.0799506	-0.00426418	0.193616	1.38348e-08	0	-0.364984	-0.722206	-2.15054
A0A1D5NT07	Acid phosphatase 2, lysosomal	acp2	dephosphorylation [GO:0016311]; lysosome organization [GO:0007040]	lysosome [GO:0005764]	acid phosphatase activity [GO:0003993]; phosphatase activity [GO:0016791]		0.0137231	0	-0.242494	-0.343852	-0.0252234	6.02608e-10	0	0.401713	0.211958	-1.67524
A0A1D5NT15	Netrin 4 (netrin-4 isoform X1)	ntn4 ntn4	animal organ morphogenesis [GO:0009887]; basement membrane assembly [GO:0070831]; blood vessel morphogenesis [GO:0048514]; cell migration [GO:0016477]; substrate adhesion-dependent cell spreading [GO:0034446]; tissue development [GO:0009888]	extracellular region [GO:0005576]; laminin complex [GO:0043256]				0	-0.0493958	0.00193391	-0.128496	3.10213e-12	0	0.0276276	-1.16828	-3.61968
A0A1I8S3I3	selenoprotein Pa precursor	selenop cb688 SelPa sepp1a SePPa wu:fa55a04 wu:fb38a09 wu:fj79f04		extracellular region [GO:0005576]	selenium binding [GO:0008430]	SUBCELLULAR LOCATION: Secreted {ECO:0000256|ARBA:ARBA00004613}.		0	0.0179224	0.114232	-0.136774		0	-0.239075	0.138909	0.666346
A0A1L1QZB6	Flocculation protein FLO11-like	LOC108179144					0.0191403	0	-0.532855	-0.997943	-0.966445	0.0163247	0	-0.241273	-0.228721	-0.925238
A0A1L1QZC2	Origin recognition complex, subunit 6 (Origin recognition complex, subunit 6 homolog-like (Yeast)) (origin recognition complex subunit 6)	orc6l wu:fa94a09 wu:fc22h10 zgc:65798 zgc:77185 orc6	cilium assembly [GO:0060271]; DNA replication initiation [GO:0006270]	nuclear origin of replication recognition complex [GO:0005664]	DNA binding [GO:0003677]	SUBCELLULAR LOCATION: Nucleus {ECO:0000256|ARBA:ARBA00004123}.		0	0.0426115	0.0602295	-0.148913	1.00499e-15	0	0.0916032	-0.540624	-2.62731
A0A1L1QZF2	Transaldolase (EC 2.2.1.2)	taldo1	carbohydrate metabolic process [GO:0005975]; pentose-phosphate shunt, non-oxidative branch [GO:0009052]	cytoplasm [GO:0005737]	transaldolase activity [GO:0004801]		0.0271804	0	-0.0120592	-0.205969	0.195237	1.49781e-08	0	-0.257199	-0.125447	0.66847
A0A1L1QZF5	Katanin p80 WD40 repeat-containing subunit B1 (Katanin p80 subunit B1) (p80 katanin)	katnb1 zgc:56071	brain development [GO:0007420]; cell cycle [GO:0007049]; cell division [GO:0051301]; microtubule depolymerization [GO:0007019]; microtubule severing [GO:0051013]; midbrain development [GO:0030901]	centrosome [GO:0005813]; cytoplasm [GO:0005737]; katanin complex [GO:0008352]; microtubule [GO:0005874]; spindle [GO:0005819]; spindle pole [GO:0000922]	microtubule binding [GO:0008017]	SUBCELLULAR LOCATION: Cytoplasm {ECO:0000255|HAMAP-Rule:MF_03022}. Cytoplasm, cytoskeleton, microtubule organizing center, centrosome {ECO:0000255|HAMAP-Rule:MF_03022}. Cytoplasm, cytoskeleton, spindle pole {ECO:0000255|HAMAP-Rule:MF_03022}. Cytoplasm, cytoskeleton {ECO:0000255|HAMAP-Rule:MF_03022}. Cytoplasm, cytoskeleton, spindle {ECO:0000250|UniProtKB:Q9BVA0}. Note=Predominantly cytoplasmic. L…		0	0.149613	-0.132542	0.0356351	6.61428e-16	0	-0.0452809	-1.35676	-2.63077
A0A1L1QZG0	T-complex protein 1 subunit beta (CCT-beta)	cct2	Kupffer's vesicle development [GO:0070121]; melanosome transport [GO:0032402]	chaperonin-containing T-complex [GO:0005832]	ATP binding [GO:0005524]; ATP hydrolysis activity [GO:0016887]; ATP-dependent protein folding chaperone [GO:0140662]; unfolded protein binding [GO:0051082]	SUBCELLULAR LOCATION: Cytoplasm {ECO:0000256|ARBA:ARBA00004496}.		0	0.0587927	0.14377	0.022901		0	0.273965	0.392641	0.273762
A0A1L1QZT9	Coiled-coil domain-containing protein 102A	ccdc102a zgc:77294		myosin complex [GO:0016459]			0.00422943	0	-0.0607907	-0.110228	-0.273626	6.63946e-15	0	-0.784043	-1.25304	-3.12027
A0A1L1QZV6	Si:dkey-172k15.19 (mucin-5AC-like)	si:dkey-172k15.19					0.000758843	0	-0.119618	-0.637086	-0.917596	4.67311e-08	0	-0.62768	-0.633874	-1.14607
A0A1L1QZW8	Zgc:173770	zgc:173770					0.000942099	0	-0.541238	-1.02348	-1.10417	2.47441e-10	0	-0.39551	-0.615501	-1.14349
A0A1N8RFI4	Poly(U)-binding-splicing factor PUF60-B	puf60b	mRNA processing [GO:0006397]; regulation of alternative mRNA splicing, via spliceosome [GO:0000381]; RNA splicing [GO:0008380]	nucleus [GO:0005634]	RNA binding [GO:0003723]	SUBCELLULAR LOCATION: Nucleus {ECO:0000256|ARBA:ARBA00004123}.		0	-0.0684734	-0.0302229	-0.0267189	0.0228827	0	0.0539878	0.0733072	0.144345
A0A1X9HIN0	Transmembrane protein 230	tmem230b zgc:162251	synaptic vesicle transport [GO:0048489]	autophagosome [GO:0005776]; early endosome [GO:0005769]; endomembrane system [GO:0012505]; Golgi apparatus [GO:0005794]; late endosome [GO:0005770]; membrane [GO:0016020]; recycling endosome [GO:0055037]; synaptic vesicle [GO:0008021]		SUBCELLULAR LOCATION: Cytoplasmic vesicle, autophagosome {ECO:0000256|ARBA:ARBA00004419}. Cytoplasmic vesicle, secretory vesicle, synaptic vesicle {ECO:0000256|ARBA:ARBA00004234}. Early endosome {ECO:0000256|ARBA:ARBA00004412}. Endosome {ECO:0000256|ARBA:ARBA00004177}. Golgi apparatus, trans-Golgi network {ECO:0000256|ARBA:ARBA00004601}. Late endosome {ECO:0000256|ARBA:ARBA00004603}. Membrane {EC…		0	0.0469661	-0.143011	-0.00540381	2.73948e-06	0	0.655358	1.08363	0.51914
A0A286Y855	Phosphate-regulating endopeptidase homolog, X-linked (phosphate-regulating neutral endopeptidase isoform 2 precursor)	phex wu:fx03e08 phex	protein processing [GO:0016485]; proteolysis [GO:0006508]	plasma membrane [GO:0005886]	metal ion binding [GO:0046872]; metalloendopeptidase activity [GO:0004222]			0	0.0545035	-0.00521138	0.142937	1.89736e-19	0	-0.613644	-2.11702	-4.2061
A0A286Y892	TSC complex subunit 2	tsc2	intestinal epithelial cell differentiation [GO:0060575]; negative regulation of insulin receptor signaling pathway [GO:0046627]; negative regulation of protein kinase B signaling [GO:0051898]; negative regulation of TOR signaling [GO:0032007]; negative regulation of Wnt signaling pathway [GO:0030178]; positive regulation of GTPase activity [GO:0043547]; regulation of action potential firing patte…	cytoplasm [GO:0005737]; nucleus [GO:0005634]; TSC1-TSC2 complex [GO:0033596]	GTPase activator activity [GO:0005096]			0	-0.00965448	0.0039223	-0.175622	0.0027334	0	-0.0793575	0.047444	-0.42109
A0A286Y893	Elongator complex protein 2	elp2	tRNA wobble uridine modification [GO:0002098]	cytoplasm [GO:0005737]; elongator holoenzyme complex [GO:0033588]; nucleus [GO:0005634]		SUBCELLULAR LOCATION: Cytoplasm {ECO:0000256|ARBA:ARBA00004496}. Nucleus {ECO:0000256|ARBA:ARBA00004123}.	0.0257636	0	0.0321456	0.144602	0.135682	6.82092e-17	0	0.0370909	-0.588224	-2.72083
A0A286Y8A8	Phospholipid-transporting ATPase (EC 7.6.2.1)	atp11c	phospholipid transport [GO:0015914]	membrane [GO:0016020]	ATP binding [GO:0005524]; ATP hydrolysis activity [GO:0016887]; ATPase-coupled intramembrane lipid transporter activity [GO:0140326]; magnesium ion binding [GO:0000287]	SUBCELLULAR LOCATION: Membrane {ECO:0000256|ARBA:ARBA00004141, ECO:0000256|RuleBase:RU362033}; Multi-pass membrane protein {ECO:0000256|ARBA:ARBA00004141, ECO:0000256|RuleBase:RU362033}.		0	0.199593	0.223302	0.00908226	4.31246e-12	0	0.193057	-0.91822	-2.64455
A0A286Y8C1	Catenin (cadherin-associated protein), delta 1 (catenin delta-1 isoform X3)	ctnnd1 ctnnd1	cell migration involved in gastrulation [GO:0042074]; cell-cell adhesion [GO:0098609]; cell-cell junction assembly [GO:0007043]; mesodermal cell migration [GO:0008078]; posterior lateral line neuromast primordium migration [GO:0048920]	adherens junction [GO:0005912]; cytoplasm [GO:0005737]; nucleus [GO:0005634]; plasma membrane [GO:0005886]	cadherin binding [GO:0045296]			0	-0.0468684	0.0446249	0.0830951	0.0291313	0	-0.179849	-0.0525789	0.0204005
A0A286Y8H5	phospholipase A2 (EC 3.1.1.4)	pla2g6 wu:fc06g09 zgc:77476	lipid catabolic process [GO:0016042]		hydrolase activity [GO:0016787]			0	-0.0681037	-0.0613588	-0.382315	2.75346e-12	0	0.235696	-0.986605	-2.07583
A0A286Y8N3	Hormone-sensitive lipase (EC 3.1.1.23) (EC 3.1.1.79) (Monoacylglycerol lipase LIPE) (Retinyl ester hydrolase)	lipeb	cholesterol metabolic process [GO:0008203]; triglyceride catabolic process [GO:0019433]	caveola [GO:0005901]; cytosol [GO:0005829]; lipid droplet [GO:0005811]	lipase activity [GO:0016298]	SUBCELLULAR LOCATION: Cell membrane {ECO:0000256|ARBA:ARBA00004236}. Cytoplasm, cytosol {ECO:0000256|ARBA:ARBA00004514}. Lipid droplet {ECO:0000256|ARBA:ARBA00004502}. Membrane, caveola {ECO:0000256|ARBA:ARBA00004345}.		0	0.0565389	-0.102718	0.179934	2.40942e-09	0	0.567416	-0.755753	-1.92019
A0A286Y8V9	LPS-responsive vesicle-trafficking, beach and anchor-containing	lrba	protein localization [GO:0008104]	cytosol [GO:0005829]; membrane [GO:0016020]	protein kinase binding [GO:0019901]			0	0.0476048	0.131623	-0.0308524	1.82011e-05	0	-0.100087	-0.426691	-0.61485
A0A286Y8W6	pre-rRNA processing protein FTSJ3 (EC 2.1.1.-) (2'-O-ribose RNA methyltransferase SPB1 homolog) (Protein ftsJ homolog 3) (Putative rRNA methyltransferase 3)	FTSJ3 ftsj3	enzyme-directed rRNA 2'-O-methylation [GO:0000453]; maturation of 5.8S rRNA from tricistronic rRNA transcript (SSU-rRNA, 5.8S rRNA, LSU-rRNA) [GO:0000466]; maturation of LSU-rRNA from tricistronic rRNA transcript (SSU-rRNA, 5.8S rRNA, LSU-rRNA) [GO:0000463]; RNA methylation [GO:0001510]; rRNA methylation [GO:0031167]	nucleolus [GO:0005730]; preribosome, large subunit precursor [GO:0030687]; preribosome, small subunit precursor [GO:0030688]	RNA methyltransferase activity [GO:0008173]; rRNA (guanine) methyltransferase activity [GO:0016435]; rRNA (uridine-2'-O-)-methyltransferase activity [GO:0008650]	SUBCELLULAR LOCATION: Nucleus, nucleolus {ECO:0000256|HAMAP-Rule:MF_03163}.		0	-0.0194516	0.0318867	0.034611	0.0453743	0	-0.22772	-0.203579	-0.122078
A0A286Y994	Zgc:162698 (transmembrane protein 87A isoform X1)	zgc:162698 im:7143321 wu:fc14d01 zgc:162698	retrograde transport, endosome to Golgi [GO:0042147]	cytosol [GO:0005829]; Golgi apparatus [GO:0005794]; membrane [GO:0016020]		SUBCELLULAR LOCATION: Membrane {ECO:0000256|ARBA:ARBA00004141}; Multi-pass membrane protein {ECO:0000256|ARBA:ARBA00004141}.		0	0.163521	0.312226	-0.0307714	1.05026e-13	0	0.0405185	-0.437813	-2.40171
A0A286Y998	Oxysterol-binding protein	osbpl7		cytosol [GO:0005829]; intracellular membrane-bounded organelle [GO:0043231]; membrane [GO:0016020]; perinuclear endoplasmic reticulum [GO:0097038]; plasma membrane [GO:0005886]	cholesterol binding [GO:0015485]; sterol binding [GO:0032934]; sterol transporter activity [GO:0015248]			0	0.0320995	-0.120226	0.0820928	8.08101e-13	0	-0.210704	-0.618848	-1.90272
A0A286Y9D4	Isovaleryl-CoA dehydrogenase, mitochondrial (EC 1.3.8.1) (EC 1.3.8.4) (Butyryl-CoA dehydrogenase)	sb:cb425 si:dz181p14.1 wu:fb34d07 ivd	leucine catabolic process [GO:0006552]	mitochondrion [GO:0005739]	acyl-CoA dehydrogenase activity [GO:0003995]; butyryl-CoA dehydrogenase activity [GO:0004085]; flavin adenine dinucleotide binding [GO:0050660]; isovaleryl-CoA dehydrogenase activity [GO:0008470]			0	0.0399847	-0.0493763	0.430008	0.000127859	0	-0.066734	-0.0554777	-0.291839
A0A286Y9P2	Ral GTPase-activating protein non-catalytic subunit beta	ralgapb	activation of GTPase activity [GO:0090630]; regulation of small GTPase mediated signal transduction [GO:0051056]		GTPase activator activity [GO:0005096]			0	-0.116923	0.029512	-0.102105	7.21625e-09	0	-0.363518	-0.897735	-2.01048
A0A286Y9Q1	[histone H3]-trimethyl-L-lysine(4) demethylase (EC 1.14.11.67)	kdm5a	chromatin organization [GO:0006325]	nucleus [GO:0005634]	dioxygenase activity [GO:0051213]; DNA binding [GO:0003677]; metal ion binding [GO:0046872]			0	-0.184006	-0.57894	-0.248954	7.20289e-07	0	-0.0147545	0.204114	0.619892
A0A286Y9R5	Zona pellucida sperm-binding protein 3	zgc:173556	binding of sperm to zona pellucida [GO:0007339]; egg coat formation [GO:0035803]; positive regulation of acrosome reaction [GO:2000344]	egg coat [GO:0035805]; extracellular region [GO:0005576]; plasma membrane [GO:0005886]	structural constituent of egg coat [GO:0035804]	SUBCELLULAR LOCATION: Zona pellucida {ECO:0000256|RuleBase:RU367066}. Cell membrane {ECO:0000256|RuleBase:RU367066}; Single-pass type I membrane protein {ECO:0000256|RuleBase:RU367066}.		0	-0.0382888	0.0988476	-0.00354457	8.14139e-09	0	0.0539065	-0.705423	-1.10584
A0A286Y9S7	Methanethiol oxidase (MTO) (EC 1.8.3.4) (Selenium-binding protein 1)	selenbp1	protein transport [GO:0015031]	cytosol [GO:0005829]; membrane [GO:0016020]; nucleus [GO:0005634]	methanethiol oxidase activity [GO:0018549]; selenium binding [GO:0008430]	SUBCELLULAR LOCATION: Nucleus {ECO:0000250|UniProtKB:Q13228}. Cytoplasm, cytosol {ECO:0000250|UniProtKB:Q13228}. Membrane {ECO:0000250|UniProtKB:Q8VIF7}; Peripheral membrane protein {ECO:0000250|UniProtKB:Q8VIF7}.	0.0340212	0	0.115131	0.0518708	0.327256	2.25683e-10	0	-0.332276	-0.736123	-1.21303
A0A286Y9T9	Galactosylgalactosylxylosylprotein 3-beta-glucuronosyltransferase (EC 2.4.1.135)	b3gat3 CHUNP6865 fe01c06 wu:fe01c06 zgc:112070	protein glycosylation [GO:0006486]	Golgi membrane [GO:0000139]	galactosylgalactosylxylosylprotein 3-beta-glucuronosyltransferase activity [GO:0015018]; metal ion binding [GO:0046872]	SUBCELLULAR LOCATION: Golgi apparatus membrane {ECO:0000256|RuleBase:RU363127}; Single-pass type II membrane protein {ECO:0000256|RuleBase:RU363127}. Membrane {ECO:0000256|ARBA:ARBA00004606}; Single-pass type II membrane protein {ECO:0000256|ARBA:ARBA00004606}.		0	-0.334595	-0.247099	-0.0691154	2.50222e-06	0	-0.115383	-0.334971	-0.708998
A0A286YA42	Si:ch73-366l1.5 (uncharacterized protein LOC100003714)	si:ch73-366l1.5 si:ch73-366l1.5		membrane [GO:0016020]			0.0433439	0	-0.0933463	-0.128284	-0.207692	0.000175283	0	-0.191488	-0.285906	-0.490296
A0A286YA53	Protein MON2 homolog	mon2	protein transport [GO:0015031]				0.0255976	0	-0.0777468	-0.549015	-0.283717	0.0340956	0	0.00447084	0.0790848	0.155457
A0A286YA62	Si:ch211-146l10.8	si:ch211-146l10.8					0.000987737	0	-0.387772	-0.976138	-0.804735	4.68369e-12	0	-0.406614	-0.996892	-1.58944
A0A286YA64	Septin	sept7a cdc10 wu:fb38h06 zgc:56383 septin7a		cilium [GO:0005929]; cleavage furrow [GO:0032154]; kinetochore [GO:0000776]; midbody [GO:0030496]; septin complex [GO:0031105]; spindle [GO:0005819]	GTP binding [GO:0005525]	SUBCELLULAR LOCATION: Chromosome, centromere, kinetochore {ECO:0000256|ARBA:ARBA00004629}. Cleavage furrow {ECO:0000256|ARBA:ARBA00004626}. Cytoplasm, cytoskeleton, cilium axoneme {ECO:0000256|ARBA:ARBA00004430}. Cytoplasm, cytoskeleton, spindle {ECO:0000256|ARBA:ARBA00004186}. Midbody {ECO:0000256|ARBA:ARBA00004214}.	0.0133822	0	0.130274	0.208288	-0.144552	0.000121516	0	0.11403	-0.0374605	-0.345
A0A286YA65	Pre-mRNA-processing factor 8	prpf8	spliceosomal tri-snRNP complex assembly [GO:0000244]	catalytic step 2 spliceosome [GO:0071013]; U5 snRNP [GO:0005682]	metallopeptidase activity [GO:0008237]; pre-mRNA intronic binding [GO:0097157]; U1 snRNA binding [GO:0030619]; U2 snRNA binding [GO:0030620]; U5 snRNA binding [GO:0030623]; U6 snRNA binding [GO:0017070]			0	-0.0569381	-0.0113397	-0.0649548	1.48492e-05	0	-0.25251	-0.0872968	0.318807
A0A286YAB4	aspartate beta-hydroxylase (EC 1.14.11.16)	asph cb971 fb69e10 fc06d04 fc95a08 wu:fb69e10 wu:fc06d04 wu:fc95a08	peptidyl-aspartic acid hydroxylation [GO:0042264]	membrane [GO:0016020]	peptidyl-aspartic acid 3-dioxygenase activity [GO:0062101]	SUBCELLULAR LOCATION: Membrane {ECO:0000256|ARBA:ARBA00004606}; Single-pass type II membrane protein {ECO:0000256|ARBA:ARBA00004606}.		0	0.0160147	-0.0590399	0.212662	0.00603095	0	-0.0223211	0.00484531	0.19948
A0A286YAC7	L-rhamnose-binding lectin CSL2 (Si:dkeyp-98a7.9)	LOC100331830 si:dkeyp-98a7.9			carbohydrate binding [GO:0030246]			0	-0.17896	-0.170038	-0.189235	0.000270815	0	0.337787	-0.272335	-0.850248
A0A286YAE5	CCR4-NOT transcription complex subunit 4 (CCR4-NOT transcription complex, subunit 4a)	cnot4a cnot4a	protein ubiquitination [GO:0016567]	CCR4-NOT complex [GO:0030014]	metal ion binding [GO:0046872]; RNA binding [GO:0003723]; ubiquitin-protein transferase activity [GO:0004842]		0.036677	0	0.0402045	0.125583	0.0318221	2.75694e-11	0	0.0692757	-0.82615	-0.93146
A0A286YAF6	apolipoprotein Bb, tandem duplicate 1 precursor	apobb.1 apobb apobl cb235 hm:zeh1207 sb:cb235 si:ch211-219i10.1 wu:fb39c11 wu:fc51e12 zeh1207			lipid transporter activity [GO:0005319]		0.0170126	0	-0.228777	-0.319007	-0.160727	3.5375e-09	0	-0.0275369	0.148939	1.98942
A0A286YAG3	Carnitine palmitoyltransferase 1Cb	cpt1a2b	carnitine metabolic process [GO:0009437]; fatty acid metabolic process [GO:0006631]	mitochondrion [GO:0005739]	carnitine O-palmitoyltransferase activity [GO:0004095]	SUBCELLULAR LOCATION: Membrane {ECO:0000256|ARBA:ARBA00004141}; Multi-pass membrane protein {ECO:0000256|ARBA:ARBA00004141}. Mitochondrion outer membrane {ECO:0000256|ARBA:ARBA00004374}; Multi-pass membrane protein {ECO:0000256|ARBA:ARBA00004374}.		0	0.0543273	-0.0179471	-0.143121	1.36388e-06	0	0.924133	0.280576	-1.73008
A0A286YAG4	Dynein, cytoplasmic 1, intermediate chain 2a (cytoplasmic dynein 1 intermediate chain 2 isoform X2)	dync1i2 im:7147021 zgc:153318 dync1i2a	microtubule-based movement [GO:0007018]	cytoplasmic dynein complex [GO:0005868]	dynein heavy chain binding [GO:0045504]; dynein light chain binding [GO:0045503]	SUBCELLULAR LOCATION: Cytoplasm, cytoskeleton {ECO:0000250|UniProtKB:O88487}. Cytoplasm {ECO:0000250|UniProtKB:O88487}.		0	-0.034576	0.056772	-0.130492	3.69295e-06	0	0.193443	0.453849	0.452677
A0A286YAI7	Misshapen-like kinase 1 (misshapen-like kinase 1 isoform 1 (EC 2.7.11.1))	mink1 msn3 si:ch211-147a23.2 zgc:162163 mink1	actin cytoskeleton reorganization [GO:0031532]; intracellular signal transduction [GO:0035556]; MAPK cascade [GO:0000165]; neuron projection morphogenesis [GO:0048812]; protein phosphorylation [GO:0006468]; regulation of MAPK cascade [GO:0043408]	cytoplasm [GO:0005737]	ATP binding [GO:0005524]; protein kinase activity [GO:0004672]; protein serine/threonine kinase activity [GO:0004674]			0	-0.0317507	0.00837177	-0.0584938	4.26203e-09	0	0.208056	-0.76981	-2.50463
A0A286YAR2	Ribosomal protein L5b (ribosomal protein L5)	wu:fj02g05 fj02g05 rpl5 zgc:86854 rpl5b	ribosomal large subunit assembly [GO:0000027]; translation [GO:0006412]	cytosolic large ribosomal subunit [GO:0022625]	5S rRNA binding [GO:0008097]; structural constituent of ribosome [GO:0003735]	SUBCELLULAR LOCATION: Cytoplasm {ECO:0000256|ARBA:ARBA00004496}.	0.0459056	0	0.129218	0.0793392	0.2829	3.77664e-10	0	0.342888	0.459443	0.87064
A0A286YAT4	HIRA-interacting protein 3	hirip3	brain development [GO:0007420]	nucleus [GO:0005634]		SUBCELLULAR LOCATION: Nucleus {ECO:0000256|ARBA:ARBA00004123}.		0	-0.0580222	-0.0291921	-0.208854	2.64228e-09	0	-0.622109	-1.85789	-1.62206
A0A286YAW9	Ribosomal protein S6 kinase (EC 2.7.11.1)	rps6ka1	intracellular signal transduction [GO:0035556]; peptidyl-serine phosphorylation [GO:0018105]; positive regulation of DNA-templated transcription [GO:0045893]	cytoplasm [GO:0005737]; nucleoplasm [GO:0005654]	ATP binding [GO:0005524]; magnesium ion binding [GO:0000287]; protein serine kinase activity [GO:0106310]; protein serine/threonine kinase activity [GO:0004674]; ribosomal protein S6 kinase activity [GO:0004711]			0	0.015264	0.167686	-0.022438	1.45735e-16	0	0.504747	-1.86701	-2.85428
A0A286YBJ1	Cell division cycle 27 (cell division cycle protein 27 homolog isoform X1)	cdc27 wu:fb54g06 wu:fc88c12 cdc27	anaphase-promoting complex-dependent catabolic process [GO:0031145]; cell division [GO:0051301]; metaphase/anaphase transition of mitotic cell cycle [GO:0007091]; positive regulation of mitotic metaphase/anaphase transition [GO:0045842]; protein ubiquitination [GO:0016567]	anaphase-promoting complex [GO:0005680]; cytoplasm [GO:0005737]				0	0.057771	0.00112547	0.0591461	3.89395e-12	0	-0.169108	-0.4945	-1.71156
A0A286YBN1	Proline-rich coiled-coil 2C	prrc2c	cell differentiation [GO:0030154]				0.0309647	0	0.13994	0.122908	0.271795	1.95128e-07	0	-0.562015	-0.513475	0.292803
A0A286YBQ6	Family with sequence similarity 114 member A1	fam114a1						0	0.0758292	0.0641135	0.17016	2.36699e-10	0	-0.132114	-0.403163	-1.5209
A0A286YBR1	LMBR1 domain containing 2a isoform 2 (LMBR1 domain-containing 2a)	lmbrd2a lmbrd2 zgc:110095 lmbrd2a	adrenergic receptor signaling pathway [GO:0071875]	membrane [GO:0016020]				0	0.111863	-0.0096902	0.115358	3.50404e-14	0	0.0676946	-1.06981	-3.88892
A0A2R8PV58	Propionyl-CoA carboxylase alpha chain, mitochondrial (EC 6.4.1.3) (Propanoyl-CoA:carbon dioxide ligase subunit alpha)	pcca	lipid catabolic process [GO:0016042]	mitochondrial matrix [GO:0005759]; mitochondrion [GO:0005739]	ATP binding [GO:0005524]; metal ion binding [GO:0046872]; propionyl-CoA carboxylase activity [GO:0004658]	SUBCELLULAR LOCATION: Mitochondrion matrix {ECO:0000256|ARBA:ARBA00004305}.		0	-0.0126246	-0.00975704	0.0150238		0	0.102576	-0.00931748	0.0734473
A0A2R8PVA2	Solute carrier family 2 member 3b (solute carrier family 2, facilitated glucose transporter member 3)	slc2a3b	dehydroascorbic acid transport [GO:0070837]; glucose import [GO:0046323]; monosaccharide transmembrane transport [GO:0015749]	membrane [GO:0016020]; plasma membrane [GO:0005886]	D-glucose transmembrane transporter activity [GO:0055056]; hexose transmembrane transporter activity [GO:0015149]			0	-0.0179712	-0.0495299	-0.205135	8.19498e-06	0	-1.00446	-0.726589	-2.34266
A0A2R8PVJ3	WD repeat domain 1		actin filament depolymerization [GO:0030042]; locomotion [GO:0040011]; positive regulation of actin filament depolymerization [GO:0030836]; sarcomere organization [GO:0045214]	cortical actin cytoskeleton [GO:0030864]; membrane [GO:0016020]	actin filament binding [GO:0051015]			0	0.0558812	-0.00238	0.0641149	2.17123e-08	0	-0.0455444	-0.344076	-0.802931
A0A2R8PVL6	Mitochondrial import inner membrane translocase subunit TIM44	timm44	protein import into mitochondrial matrix [GO:0030150]	mitochondrial inner membrane [GO:0005743]	chaperone binding [GO:0051087]	SUBCELLULAR LOCATION: Mitochondrion inner membrane {ECO:0000256|PIRNR:PIRNR037871}.		0	-0.113241	-0.178764	-0.00226207	0.00013677	0	0.0658854	0.21794	-0.19588
A0A2R8PVN0	SPG7 matrix AAA peptidase subunit, paraplegin	spg7	mitochondrial protein processing [GO:0034982]; protein-containing complex assembly [GO:0065003]	m-AAA complex [GO:0005745]	ATP binding [GO:0005524]; ATP hydrolysis activity [GO:0016887]; ATP-dependent peptidase activity [GO:0004176]; metalloendopeptidase activity [GO:0004222]; zinc ion binding [GO:0008270]			0	0.0591335	0.0561479	0.073659	2.47426e-10	0	-0.316195	-0.51706	-1.90945
A0A2R8PVR1	Vacuolar protein sorting-associated protein 41 homolog	vps41	cellular response to starvation [GO:0009267]; endosomal vesicle fusion [GO:0034058]; endosome to lysosome transport [GO:0008333]; macroautophagy [GO:0016236]; protein targeting to vacuole [GO:0006623]	clathrin-coated vesicle [GO:0030136]; cytosol [GO:0005829]; early endosome membrane [GO:0031901]; Golgi apparatus [GO:0005794]; HOPS complex [GO:0030897]; late endosome [GO:0005770]; late endosome membrane [GO:0031902]; lysosomal membrane [GO:0005765]	metal ion binding [GO:0046872]	SUBCELLULAR LOCATION: Endosome membrane {ECO:0000250|UniProtKB:P49754}; Peripheral membrane protein {ECO:0000250|UniProtKB:P49754}. Late endosome membrane {ECO:0000250|UniProtKB:P49754}; Peripheral membrane protein {ECO:0000250|UniProtKB:P49754}. Early endosome membrane {ECO:0000250|UniProtKB:P49754}; Peripheral membrane protein {ECO:0000250|UniProtKB:P49754}. Lysosome membrane {ECO:0000250|UniPr…		0	0.221425	0.243617	0.14043	3.3567e-14	0	0.0594743	-1.70943	-3.90743
A0A2R8PVZ6	serine/threonine-protein kinase VRK1-like	LOC794952	protein phosphorylation [GO:0006468]		ATP binding [GO:0005524]; protein serine/threonine kinase activity [GO:0004674]			0	-0.133777	0.149677	-0.161248	2.40182e-07	0	0.390944	-0.896016	-0.91426
A0A2R8PW86	PAT1 homolog 2	patl2	deadenylation-dependent decapping of nuclear-transcribed mRNA [GO:0000290]; P-body assembly [GO:0033962]	P-body [GO:0000932]	RNA binding [GO:0003723]		9.8e-05	0	-0.0801734	-0.369406	-0.577149	3.55969e-19	0	-0.0727683	-1.33848	-4.55144
A0A2R8PWG5	Pre-mRNA-processing factor 6 (PRP6 homolog) (U5 snRNP-associated 102 kDa protein)	prpf6	mRNA splicing, via spliceosome [GO:0000398]; spliceosomal tri-snRNP complex assembly [GO:0000244]	catalytic step 2 spliceosome [GO:0071013]; U4/U6 x U5 tri-snRNP complex [GO:0046540]				0	-0.12519	-0.097014	-0.0662733	0.0129582	0	-0.192936	-0.095025	0.0739196
A0A2R8PWI2	Histone acetyltransferase type B catalytic subunit (EC 2.3.1.48)	hat1 zgc:92639 hat1 SO:0001217	histone H4 acetylation [GO:0043967]; subtelomeric heterochromatin formation [GO:0031509]	chromosome, telomeric region [GO:0000781]; nucleus [GO:0005634]	histone binding [GO:0042393]; histone H4 acetyltransferase activity [GO:0010485]			0	-0.0155222	-0.028038	-0.0064823	3.15849e-11	0	0.532892	-0.0128566	-0.708259
A0A2R8PWM5	Tax1-binding protein 1 homolog B (tax1-binding protein 1 homolog B isoform X4)	tax1bp1b tax1bp1 wu:fc20c12 wu:fc56e11 zgc:73219 zgc:77129 tax1bp1b	apoptotic process [GO:0006915]		metal ion binding [GO:0046872]		0.00285192	0	0.0477258	0.157731	0.0903513	0.00157942	0	-0.0567301	-0.0398097	-0.426086
A0A2R8PWY6	calcium/calmodulin-dependent protein kinase (EC 2.7.11.17)	camk2g2	protein phosphorylation [GO:0006468]	cellular anatomical entity [GO:0110165]	ATP binding [GO:0005524]; calmodulin binding [GO:0005516]; calmodulin-dependent protein kinase activity [GO:0004683]			0	0.0356659	0.100336	0.0089951	0.000310238	0	-0.495584	-0.401959	-1.32945
A0A2R8PX42	DNA polymerase epsilon catalytic subunit (EC 2.7.7.7)	pole	base-excision repair, gap-filling [GO:0006287]; DNA replication proofreading [GO:0045004]; leading strand elongation [GO:0006272]; mitotic cell cycle [GO:0000278]; nucleotide-excision repair, DNA gap filling [GO:0006297]	epsilon DNA polymerase complex [GO:0008622]	4 iron, 4 sulfur cluster binding [GO:0051539]; DNA binding [GO:0003677]; DNA-directed DNA polymerase activity [GO:0003887]; nucleotide binding [GO:0000166]; single-stranded DNA 3'-5' exodeoxyribonuclease activity [GO:0008310]; zinc ion binding [GO:0008270]	SUBCELLULAR LOCATION: Nucleus {ECO:0000256|RuleBase:RU365029}.		0	0.0654312	0.138316	-0.0846808	1.03638e-09	0	-0.159761	-1.06173	-0.886939
A0A2R8PX85	Plexin b2a	plxnb2a.1	negative regulation of cell adhesion [GO:0007162]; positive regulation of axonogenesis [GO:0050772]; regulation of cell migration [GO:0030334]; regulation of cell shape [GO:0008360]; regulation of GTPase activity [GO:0043087]; semaphorin-plexin signaling pathway involved in axon guidance [GO:1902287]; sprouting angiogenesis [GO:0002040]	plasma membrane [GO:0005886]; semaphorin receptor complex [GO:0002116]	semaphorin receptor activity [GO:0017154]			0	0.15992	0.110414	0.238068	3.34801e-11	0	0.224803	-0.214187	-1.58949
A0A2R8PXB7	Chromobox homolog 3a (HP1 gamma homolog, Drosophila) (chromobox protein homolog 3 isoform X1)	cbx3a cbx3 wu:fb61b02 zgc:153397 cbx3a	chromatin organization [GO:0006325]; negative regulation of transcription by RNA polymerase II [GO:0000122]	heterochromatin [GO:0000792]; nucleus [GO:0005634]; pericentric heterochromatin [GO:0005721]	chromatin binding [GO:0003682]; methylated histone binding [GO:0035064]		0.0038678	0	0.120084	0.378472	0.29443	5.74815e-11	0	0.0966001	0.232764	0.77067
A0A2R8PXE0	Serpin peptidase inhibitor, clade A (alpha-1 antiproteinase, antitrypsin), member 7	serpina7	negative regulation of endopeptidase activity [GO:0010951]	extracellular space [GO:0005615]	serine-type endopeptidase inhibitor activity [GO:0004867]		0.021874	0	0.0025165	-0.101964	0.156465
A0A2R8PXN0	hexokinase (EC 2.7.1.1)	hk2	carbohydrate phosphorylation [GO:0046835]; cellular glucose homeostasis [GO:0001678]; glucose 6-phosphate metabolic process [GO:0051156]; glucose metabolic process [GO:0006006]; glycolytic process [GO:0006096]	cytosol [GO:0005829]; mitochondrion [GO:0005739]	ATP binding [GO:0005524]; fructokinase activity [GO:0008865]; glucokinase activity [GO:0004340]; glucose binding [GO:0005536]			0	-0.0417517	0.00372426	-0.0884406	3.66402e-16	0	-0.522803	-1.91445	-4.0632
A0A2R8PXV0	Metaxin-3 (zMTX3)	mtx3 zgc:109718	mitochondrion organization [GO:0007005]; protein transport [GO:0015031]	cytoplasm [GO:0005737]; SAM complex [GO:0001401]		SUBCELLULAR LOCATION: Mitochondrion {ECO:0000250|UniProtKB:Q5HYI7}. Mitochondrion outer membrane {ECO:0000305}.		0	-0.0854734	-0.239016	-0.163823	8.60038e-10	0	-0.0853462	-0.437696	-1.40765
A0A2R8PY37	Quinoid dihydropteridine reductase b2 (dihydropteridine reductase isoform X1)	qdprb2	L-phenylalanine catabolic process [GO:0006559]; tetrahydrobiopterin biosynthetic process [GO:0006729]	cytoplasm [GO:0005737]	6,7-dihydropteridine reductase activity [GO:0004155]; NADH binding [GO:0070404]; NADPH binding [GO:0070402]		5.39e-05	0	0.00882926	-0.320689	-0.663936		0	0.362849	-0.217245	-0.206075
A0A2R8PY61	Exocyst complex component 1	exoc1	exocytosis [GO:0006887]; Golgi to plasma membrane transport [GO:0006893]	exocyst [GO:0000145]; plasma membrane [GO:0005886]	phosphatidylinositol-4,5-bisphosphate binding [GO:0005546]			0	-0.0892984	-0.0530232	0.00214862	0.000785457	0	-0.308439	0.0110943	-0.336549
A0A2R8PYJ7	GA-binding protein transcription factor subunit alpha	gabpa	anatomical structure development [GO:0048856]; cell differentiation [GO:0030154]; regulation of transcription by RNA polymerase II [GO:0006357]	nucleus [GO:0005634]	DNA-binding transcription factor activity, RNA polymerase II-specific [GO:0000981]; sequence-specific DNA binding [GO:0043565]	SUBCELLULAR LOCATION: Nucleus {ECO:0000256|ARBA:ARBA00004123, ECO:0000256|RuleBase:RU004019}.		0	0.156987	0.122587	0.170903	1.7952e-14	0	-0.123907	0.588705	1.3943
A0A2R8PYW1	SH3 domain-containing YSC84-like protein 1	sh3yl1		ruffle membrane [GO:0032587]	phosphatidylinositol binding [GO:0035091]			0	0.095971	0.0930903	-0.0612326	1.98772e-17	0	-0.166311	-1.04264	-2.24443
A0A2R8PZA4	Nucleophosmin	npm1b	chromatin remodeling [GO:0006338]; hemopoiesis [GO:0030097]; positive regulation of transcription by RNA polymerase II [GO:0045944]; regulation of apoptotic process [GO:0042981]; regulation of centrosome duplication [GO:0010824]; ribosomal large subunit biogenesis [GO:0042273]; ribosomal large subunit export from nucleus [GO:0000055]; ribosomal small subunit biogenesis [GO:0042274]; ribosomal sma…	centrosome [GO:0005813]; cytoplasm [GO:0005737]; nucleolus [GO:0005730]; nucleoplasm [GO:0005654]; ribonucleoprotein complex [GO:1990904]	chromatin binding [GO:0003682]; histone binding [GO:0042393]; RNA binding [GO:0003723]			0	0.047557	0.144738	0.0452453		0	-0.0883334	-0.0188275	0.0729046
A0A2R8PZC2	alpha-1-antiproteinase 2-like	LOC110439158		extracellular space [GO:0005615]	serine-type endopeptidase inhibitor activity [GO:0004867]		0.0397038	0	0.33398	0.497891	0.0496383
A0A2R8PZC8	Phospholipid-transporting ATPase (EC 7.6.2.1)	atp9b	phospholipid transport [GO:0015914]	membrane [GO:0016020]	ATP binding [GO:0005524]; ATP hydrolysis activity [GO:0016887]; ATPase-coupled intramembrane lipid transporter activity [GO:0140326]; magnesium ion binding [GO:0000287]	SUBCELLULAR LOCATION: Membrane {ECO:0000256|ARBA:ARBA00004141, ECO:0000256|RuleBase:RU362033}; Multi-pass membrane protein {ECO:0000256|ARBA:ARBA00004141, ECO:0000256|RuleBase:RU362033}.		0	-0.0373154	-0.0240613	-0.10639	2.11135e-12	0	0.122861	-1.37069	-3.3967
A0A2R8PZD0	Protein tweety homolog	ttyh3a		chloride channel complex [GO:0034707]; plasma membrane [GO:0005886]	chloride channel activity [GO:0005254]	SUBCELLULAR LOCATION: Cell membrane {ECO:0000256|RuleBase:RU361114}; Multi-pass membrane protein {ECO:0000256|RuleBase:RU361114}. Membrane {ECO:0000256|ARBA:ARBA00004141}; Multi-pass membrane protein {ECO:0000256|ARBA:ARBA00004141}.		0	-0.210971	-0.155526	-0.140477	5.48384e-09	0	-0.0760944	-0.111794	-1.2341
A0A2R8PZG5	Protein lin-54 homolog	lin54 zgc:152921	cell cycle [GO:0007049]; regulation of DNA-templated transcription [GO:0006355]	nucleus [GO:0005634]	DNA binding [GO:0003677]; metal ion binding [GO:0046872]	SUBCELLULAR LOCATION: Nucleus {ECO:0000250}.		0	-0.0235914	0.000731659	0.0131224	0.000324625	0	-0.205951	-0.440935	-0.285173
A0A2R8PZH8	DNA helicase (EC 3.6.4.12) (ATP-dependent helicase ATRX)		DNA repair [GO:0006281]	chromosome, telomeric region [GO:0000781]; nucleus [GO:0005634]	ATP binding [GO:0005524]; ATP hydrolysis activity [GO:0016887]; ATP-dependent chromatin remodeler activity [GO:0140658]; DNA binding [GO:0003677]; metal ion binding [GO:0046872]	SUBCELLULAR LOCATION: Chromosome, telomere {ECO:0000256|ARBA:ARBA00004574}. Nucleus {ECO:0000256|ARBA:ARBA00004123}.		0	-0.0802578	-0.00387808	-0.152927	1.06803e-06	0	0.0775508	-0.380097	-0.531013
A0A2R8PZK3	Magnesium transporter	mrs2	ion transport [GO:0006811]	mitochondrial inner membrane [GO:0005743]		SUBCELLULAR LOCATION: Mitochondrion inner membrane {ECO:0000256|RuleBase:RU366042}; Multi-pass membrane protein {ECO:0000256|RuleBase:RU366042}.		0	0.0370557	0.0597194	0.0553171	9.94286e-13	0	-0.0879689	-1.87209	-3.80625
A0A2R8PZL7	Calcium homeostasis endoplasmic reticulum protein	cherp	cellular calcium ion homeostasis [GO:0006874]; RNA processing [GO:0006396]	perinuclear region of cytoplasm [GO:0048471]	RNA binding [GO:0003723]			0	-0.140686	0.000555516	-0.155713	2.62223e-05	0	-0.22614	-0.371611	-0.12512
A0A2R8PZT6	Titin, tandem duplicate 1	ttn.1	myofibril assembly [GO:0030239]; protein phosphorylation [GO:0006468]; sarcomerogenesis [GO:0048769]; skeletal muscle tissue development [GO:0007519]; skeletal myofibril assembly [GO:0014866]; striated muscle myosin thick filament assembly [GO:0071688]		ATP binding [GO:0005524]; protein kinase activity [GO:0004672]		0.00433109	0	0.123163	-0.176055	0.360935	9.98179e-10	0	0.105222	2.16648	2.40833
A0A2R8PZV9	UDP-glucose glycoprotein glucosyltransferase 2	uggt2	ER-associated misfolded protein catabolic process [GO:0071712]; protein N-linked glycosylation via asparagine [GO:0018279]	endoplasmic reticulum [GO:0005783]; endoplasmic reticulum lumen [GO:0005788]	UDP-glucose:glycoprotein glucosyltransferase activity [GO:0003980]; unfolded protein binding [GO:0051082]	SUBCELLULAR LOCATION: Endoplasmic reticulum lumen {ECO:0000256|ARBA:ARBA00004319}.		0	-0.00125906	0.00876556	0.153085	8.78831e-12	0	0.18899	-0.477188	-2.09558
A0A2R8PZX1	Fatty-acid amide hydrolase 2-B (EC 3.5.1.99)	faah2b zgc:153568	lipid catabolic process [GO:0016042]	membrane [GO:0016020]	fatty acid amide hydrolase activity [GO:0017064]	SUBCELLULAR LOCATION: Membrane {ECO:0000305}; Single-pass membrane protein {ECO:0000305}.		0	-0.0660104	-0.0506916	-0.105549	2.8218e-06	0	0.127621	0.0737692	-0.723231
A0A2R8PZZ8	E3 SUMO-protein ligase PIAS2 isoform X1	pias2 piasx wu:fi05f09	protein sumoylation [GO:0016925]; regulation of macromolecule metabolic process [GO:0060255]	nucleus [GO:0005634]	ligase activity [GO:0016874]; zinc ion binding [GO:0008270]		0.0212222	0	-0.406948	-0.274381	-0.53535	1.14532e-07	0	0.0676262	-0.11077	-0.375583
A0A2R8Q025	Phospholipid scramblase	si:ch211-71m22.1	cilium assembly [GO:0060271]; cilium organization [GO:0044782]; plasma membrane phospholipid scrambling [GO:0017121]	cytoplasm [GO:0005737]; plasma membrane [GO:0005886]	phospholipid scramblase activity [GO:0017128]			0	0.0775188	0.221495	0.164729	1.8597e-12	0	-0.0281609	-1.13754	-2.24959
A0A2R8Q094	Spindle and centriole-associated protein 1 (Coiled-coil domain-containing protein 52)	spice1	cell division [GO:0051301]; metaphase plate congression [GO:0051310]; mitotic spindle assembly [GO:0090307]; regulation of centriole replication [GO:0046599]	centriole [GO:0005814]; centrosome [GO:0005813]; cytoplasm [GO:0005737]; spindle [GO:0005819]		SUBCELLULAR LOCATION: Cytoplasm, cytoskeleton, microtubule organizing center, centrosome, centriole {ECO:0000256|ARBA:ARBA00004114}. Cytoplasm, cytoskeleton, spindle {ECO:0000256|ARBA:ARBA00004186}.		0	0.085839	0.00792385	0.0320406	1.7651e-14	0	-0.0121284	-1.30449	-2.67108
A0A2R8Q0D6	supervillin isoform X2	svila sb:cb867 svil wu:fd05a09	cytoskeleton organization [GO:0007010]		actin filament binding [GO:0051015]		0.0150301	0	0.139232	0.297552	-0.141783	4.40744e-14	0	0.210034	-0.991567	-3.39684
A0A2R8Q0N1	Adenosine kinase (AK) (EC 2.7.1.20) (Adenosine 5'-phosphotransferase)	adka	AMP salvage [GO:0044209]; phosphorylation [GO:0016310]; purine nucleobase metabolic process [GO:0006144]; purine ribonucleoside salvage [GO:0006166]	cytosol [GO:0005829]; nucleus [GO:0005634]	adenosine kinase activity [GO:0004001]; ATP binding [GO:0005524]	SUBCELLULAR LOCATION: Nucleus {ECO:0000256|RuleBase:RU368116}.		0	-0.171541	0.0515476	0.0378236	0.000300303	0	-0.102065	0.0918739	0.239181
A0A2R8Q124	Zgc:56068 (glycerophosphodiester phosphodiesterase 1 (EC 3.1.4.44))	zgc:56068 zgc:77135 gde1	ethanolamine metabolic process [GO:0006580]; N-acylethanolamine metabolic process [GO:0070291]; phospholipid metabolic process [GO:0006644]	plasma membrane [GO:0005886]	glycerophosphodiester phosphodiesterase activity [GO:0008889]			0	-0.177914	0.0767285	-0.179402	0.00698934	0	0.0690095	0.112558	-0.244099
A0A2R8Q130	ubiquitin associated protein 2b isoform X1	ubap2b wu:fb19h07 zgc:158399		cytoplasm [GO:0005737]; nucleus [GO:0005634]		SUBCELLULAR LOCATION: Cytoplasm {ECO:0000256|ARBA:ARBA00004496}.		0	-0.0413835	-0.0666397	-0.122683	0.00307942	0	-0.0201678	0.0867295	-0.194214
A0A2R8Q139	Heterogeneous nuclear ribonucleoprotein K	hnrnpk	regulation of gene expression [GO:0010468]; regulation of mRNA splicing, via spliceosome [GO:0048024]; regulation of transcription by RNA polymerase II [GO:0006357]	cytoplasm [GO:0005737]; nucleoplasm [GO:0005654]; nucleus [GO:0005634]; spliceosomal complex [GO:0005681]	DNA binding [GO:0003677]; mRNA binding [GO:0003729]	SUBCELLULAR LOCATION: Cytoplasm {ECO:0000256|ARBA:ARBA00004496}. Nucleus, nucleoplasm {ECO:0000256|ARBA:ARBA00004642}.	0.0269348	0	0.0746458	0.21844	0.114013	1.17592e-13	0	-0.327579	0.150879	0.599601
A0A2R8Q159	Prostaglandin E synthase 3a (cytosolic)	ptges3a	chaperone-mediated protein complex assembly [GO:0051131]; prostaglandin biosynthetic process [GO:0001516]; protein folding [GO:0006457]; telomerase holoenzyme complex assembly [GO:1905323]; telomere maintenance via telomerase [GO:0007004]	cytosol [GO:0005829]; nucleus [GO:0005634]	chaperone binding [GO:0051087]; Hsp90 protein binding [GO:0051879]; prostaglandin-E synthase activity [GO:0050220]			0	0.0854773	0.042742	-0.228233	1.32013e-06	0	0.232826	0.4012	0.137987
A0A2R8Q1G2	Carbonic anhydrase (EC 4.2.1.1)	ca7	one-carbon metabolic process [GO:0006730]; regulation of intracellular pH [GO:0051453]		carbonate dehydratase activity [GO:0004089]; hydro-lyase activity [GO:0016836]; zinc ion binding [GO:0008270]			0	-0.0137001	-0.0393934	0.118259	3.70583e-14	0	0.130565	-0.553475	-2.1253
A0A2R8Q1W8	Glutathione reductase (EC 1.8.1.7)	gsr zgc:110010	cell redox homeostasis [GO:0045454]; glutathione metabolic process [GO:0006749]	cytoplasm [GO:0005737]	flavin adenine dinucleotide binding [GO:0050660]; glutathione-disulfide reductase (NADPH) activity [GO:0004362]; NADP binding [GO:0050661]	SUBCELLULAR LOCATION: Cytoplasm {ECO:0000256|RuleBase:RU365016}.		0	-0.0598401	-0.160064	-0.0360109	2.06144e-08	0	-0.725767	-0.448268	-0.818074
A0A2R8Q1Y3	Timeless circadian clock (protein timeless homolog isoform X1)	timeless im:6903167 Tim wu:fa95g04 wu:fd23d07 timeless	DNA repair [GO:0006281]; DNA replication checkpoint signaling [GO:0000076]; replication fork arrest [GO:0043111]; replication fork protection [GO:0048478]; rhythmic process [GO:0048511]	nucleus [GO:0005634]; replication fork protection complex [GO:0031298]	DNA binding [GO:0003677]	SUBCELLULAR LOCATION: Nucleus {ECO:0000256|ARBA:ARBA00004123}.		0	0.0690821	0.0299772	-0.0510169	1.9045e-08	0	0.00543189	-0.491476	-0.597142
A0A2R8Q208	Glutaryl-CoA dehydrogenase A (EC 1.3.8.6) (Glutaryl-Coenzyme A dehydrogenase)	gcdh zgc:56505 zgc:77704 gcdha	fatty acid beta-oxidation using acyl-CoA dehydrogenase [GO:0033539]; fatty-acyl-CoA biosynthetic process [GO:0046949]		fatty-acyl-CoA binding [GO:0000062]; flavin adenine dinucleotide binding [GO:0050660]; glutaryl-CoA dehydrogenase activity [GO:0004361]		0.0261595	0	-0.0593441	-0.188528	0.058247	1.25041e-06	0	-1.28941	-2.72994	-3.82727
A0A2R8Q239	Zona pellucida protein C	zpcx	binding of sperm to zona pellucida [GO:0007339]; egg coat formation [GO:0035803]; positive regulation of acrosome reaction [GO:2000344]	extracellular matrix [GO:0031012]	acrosin binding [GO:0032190]		0.00236923	0	0.127909	0.348649	0.146827	2.03265e-07	0	-0.119883	-0.0828371	-0.661817
A0A2R8Q249	Centrin-3 (Cetn3 protein)	im:6894264 zgc:109972 cetn3		microtubule organizing center [GO:0005815]	calcium ion binding [GO:0005509]; microtubule binding [GO:0008017]			0	-0.339925	-0.290309	-0.348019	4.19032e-15	0	-0.383405	-2.54289	-3.15293
A0A2R8Q265	complement factor H like 4 isoform X1	cfhl4 cfhl2 cfhr2 im:7037131 si:ch211-207o17.1 wu:fb18c08						0	-0.0698998	0.249362	-0.377996
A0A2R8Q281	Cotranscriptional regulator FAM172A homolog	fam172a	mRNA processing [GO:0006397]; RNA splicing [GO:0008380]	cytoplasm [GO:0005737]; nucleus [GO:0005634]		SUBCELLULAR LOCATION: Nucleus {ECO:0000250|UniProtKB:Q3TNH5}. Cytoplasm {ECO:0000250|UniProtKB:Q3TNH5}.		0	-0.112918	0.0949672	-0.210597	9.90683e-10	0	-0.367668	-0.66026	-2.28468
A0A2R8Q2K4	U3 small nucleolar RNA-associated protein 25 homolog (UTP25 small subunit processor component)	utp25	rRNA processing [GO:0006364]	nucleolus [GO:0005730]	U3 snoRNA binding [GO:0034511]	SUBCELLULAR LOCATION: Nucleus, nucleolus {ECO:0000256|ARBA:ARBA00004604}.		0	-0.112692	0.0476581	-0.0979133	3.20711e-08	0	-0.245413	-0.613096	-0.624833
A0A2R8Q2Q4	Vacuolar protein sorting-associated protein 26A	vps26a	intracellular protein transport [GO:0006886]	cytosol [GO:0005829]; early endosome [GO:0005769]; endosome [GO:0005768]; endosome membrane [GO:0010008]; retromer complex [GO:0030904]; vesicle [GO:0031982]		SUBCELLULAR LOCATION: Cytoplasm {ECO:0000250|UniProtKB:P40336}. Endosome membrane {ECO:0000250|UniProtKB:P40336}; Peripheral membrane protein {ECO:0000250|UniProtKB:P40336}. Early endosome {ECO:0000250|UniProtKB:O75436}. Note=Localizes to tubular profiles adjacent to endosomes. {ECO:0000250|UniProtKB:O75436}.		0	0.0303711	-0.0225427	-0.0705852	2.74959e-17	0	-0.228416	-1.65215	-2.36431
A0A2R8Q2Y3	Cleft lip and palate transmembrane protein 1 homolog	clptm1	cell differentiation [GO:0030154]	endomembrane system [GO:0012505]; membrane [GO:0016020]		SUBCELLULAR LOCATION: Membrane {ECO:0000256|ARBA:ARBA00004141}; Multi-pass membrane protein {ECO:0000256|ARBA:ARBA00004141}.		0	-0.0715087	-0.0743869	-0.0132787	8.9298e-05	0	-0.148186	-0.369156	0.138525
A0A2R8Q308	Si:ch211-226h8.4	si:ch211-226h8.4			carbohydrate binding [GO:0030246]		0.00959661	0	-0.0352699	-0.1146	-0.234249	0.0125614	0	0.713818	0.556974	0.270017
A0A2R8Q359	EMAP-like 1	eml1	cone photoresponse recovery [GO:0036368]; microtubule cytoskeleton organization [GO:0000226]		microtubule binding [GO:0008017]		0.0435956	0	-0.0456854	-0.127762	-0.424739	2.8761e-06	0	-0.239791	-0.690586	-0.882347
A0A2R8Q3B9	nucleosome-remodeling factor subunit BPTF isoform X5	bptf	positive regulation of macromolecule metabolic process [GO:0010604]; positive regulation of nucleobase-containing compound metabolic process [GO:0045935]; regulation of transcription by RNA polymerase II [GO:0006357]	NURF complex [GO:0016589]	DNA binding [GO:0003677]; zinc ion binding [GO:0008270]			0	0.189995	0.251939	0.346623	0.00171241	0	-0.00997017	-0.0859241	-0.365811
A0A2R8Q3H6	Mitogen-activated protein kinase 14A (MAP kinase 14A) (MAPK 14A) (EC 2.7.11.24) (Mitogen-activated protein kinase p38a) (MAP kinase p38a) (zp38a)	mapk14a mapk14	cellular response to UV [GO:0034644]; embryonic cleavage [GO:0040016]; intracellular signal transduction [GO:0035556]; p38MAPK cascade [GO:0038066]; positive regulation of myoblast differentiation [GO:0045663]; positive regulation of myoblast fusion [GO:1901741]; positive regulation of myotube differentiation [GO:0010831]; protein phosphorylation [GO:0006468]; regulation of collateral sprouting i…	cytoplasm [GO:0005737]; nucleus [GO:0005634]	ATP binding [GO:0005524]; MAP kinase activity [GO:0004707]; protein serine kinase activity [GO:0106310]; protein serine/threonine kinase activity [GO:0004674]	SUBCELLULAR LOCATION: Cytoplasm {ECO:0000250}. Nucleus {ECO:0000250}.	0.000543993	0	0.0727372	0.203059	0.289888	2.31919e-09	0	0.00945484	-0.320941	-0.844466
A0A2R8Q3J7	Plexin A1		negative regulation of cell adhesion [GO:0007162]; positive regulation of axonogenesis [GO:0050772]; regulation of cell migration [GO:0030334]; regulation of cell shape [GO:0008360]; regulation of GTPase activity [GO:0043087]; semaphorin-plexin signaling pathway involved in axon guidance [GO:1902287]	plasma membrane [GO:0005886]; semaphorin receptor complex [GO:0002116]	semaphorin receptor activity [GO:0017154]	SUBCELLULAR LOCATION: Cell membrane {ECO:0000256|ARBA:ARBA00004251}; Single-pass type I membrane protein {ECO:0000256|ARBA:ARBA00004251}. Membrane {ECO:0000256|ARBA:ARBA00004479}; Single-pass type I membrane protein {ECO:0000256|ARBA:ARBA00004479}.		0	0.0746212	0.0527248	0.0842411	0.000169258	0	0.0539768	0.240556	-0.901883
A0A2R8Q3Q1	Mediator of RNA polymerase II transcription subunit 16 (Mediator complex subunit 16)	MED16 med16	positive regulation of DNA-templated transcription [GO:0045893]	mediator complex [GO:0016592]		SUBCELLULAR LOCATION: Nucleus {ECO:0000256|ARBA:ARBA00004123, ECO:0000256|RuleBase:RU364149}.		0	0.0625614	-0.00098889	0.00293507	5.27395e-15	0	0.00924327	-1.99961	-1.97644
A0A2R8Q3U1	Anaphase-promoting complex subunit 1 (anaphase-promoting complex subunit 1 isoform X1)	anapc1 anapc1	anaphase-promoting complex-dependent catabolic process [GO:0031145]; metaphase/anaphase transition of mitotic cell cycle [GO:0007091]; protein K11-linked ubiquitination [GO:0070979]	anaphase-promoting complex [GO:0005680]	molecular adaptor activity [GO:0060090]			0	0.00635196	-0.369602	-0.0492246	2.53592e-10	0	-0.129389	-0.527037	-1.46735
A0A2R8Q3V3	LLGL scribble cell polarity complex component 2	llgl2	cell projection assembly [GO:0030031]; cortical actin cytoskeleton organization [GO:0030866]; cytoskeleton organization [GO:0007010]; epidermis development [GO:0008544]; establishment of spindle orientation [GO:0051294]; exocytosis [GO:0006887]; hemidesmosome assembly [GO:0031581]; Kupffer's vesicle development [GO:0070121]; motile cilium assembly [GO:0044458]; negative regulation of cell migrati…	cortical actin cytoskeleton [GO:0030864]; cytoplasm [GO:0005737]; plasma membrane [GO:0005886]	GTPase activator activity [GO:0005096]; myosin II binding [GO:0045159]	SUBCELLULAR LOCATION: Cytoplasm, cytoskeleton {ECO:0000250}.	0.0017038	0	0.0454883	0.113807	0.305345	3.83771e-06	0	-0.290782	-0.230643	-0.629642
A0A2R8Q4B1	Ecm29 proteasome adaptor and scaffold (proteasome-associated protein ECM29 homolog)	kiaa0368 ecpas	proteasome assembly [GO:0043248]; ubiquitin-dependent ERAD pathway [GO:0030433]	cytoplasm [GO:0005737]; nucleus [GO:0005634]; proteasome complex [GO:0000502]	molecular adaptor activity [GO:0060090]			0	0.062058	-0.111568	-0.0172898	2.44358e-15	0	-0.19566	-1.09387	-3.57502
A0A2R8Q4B6	tRNA-uridine aminocarboxypropyltransferase (EC 2.5.1.25)	dtwd1	tRNA processing [GO:0008033]	nucleus [GO:0005634]	tRNA-uridine aminocarboxypropyltransferase activity [GO:0016432]	SUBCELLULAR LOCATION: Nucleus {ECO:0000250|UniProtKB:Q8N5C7}.		0	0.0829172	-0.0772808	0.183521	2.2689e-11	0	-0.204846	-0.681079	-2.5549
A0A2R8Q4D3	Succinate--CoA ligase [GDP-forming] subunit beta, mitochondrial (EC 6.2.1.4) (GTP-specific succinyl-CoA synthetase subunit beta) (G-SCS) (GTPSCS) (Succinyl-CoA synthetase beta-G chain) (SCS-betaG)	SUCLG2 suclg2	succinyl-CoA metabolic process [GO:0006104]; tricarboxylic acid cycle [GO:0006099]	mitochondrion [GO:0005739]; succinate-CoA ligase complex [GO:0042709]	ATP binding [GO:0005524]; GTP binding [GO:0005525]; magnesium ion binding [GO:0000287]; succinate-CoA ligase (GDP-forming) activity [GO:0004776]	SUBCELLULAR LOCATION: Mitochondrion {ECO:0000256|HAMAP-Rule:MF_03221}.		0	0.167819	0.141145	0.0400445		0	-0.0873565	0.116525	0.0573401
A0A2R8Q4M1	39S ribosomal protein L49, mitochondrial	mrpl49	translation [GO:0006412]	mitochondrion [GO:0005739]; ribonucleoprotein complex [GO:1990904]; ribosome [GO:0005840]	structural constituent of ribosome [GO:0003735]	SUBCELLULAR LOCATION: Mitochondrion {ECO:0000256|ARBA:ARBA00004173}.		0	-0.041676	0.0725351	-0.207504	7.23457e-05	0	0.270307	-0.495417	-0.924141
A0A2R8Q4P5	Helicase, lymphoid-specific	hells	regulation of DNA methylation [GO:0044030]	nucleus [GO:0005634]	ATP binding [GO:0005524]; ATP-dependent activity, acting on DNA [GO:0008094]; ATP-dependent chromatin remodeler activity [GO:0140658]; DNA binding [GO:0003677]		0.00506323	0	0.19643	0.24908	0.534274	3.16308e-15	0	-0.177923	-1.87951	-1.84825
A0A2R8Q4U9	Poly [ADP-ribose] polymerase (PARP) (EC 2.4.2.-)	parp2	double-strand break repair [GO:0006302]; protein poly-ADP-ribosylation [GO:0070212]; protein ubiquitination [GO:0016567]	nucleolus [GO:0005730]	NAD+ ADP-ribosyltransferase activity [GO:0003950]; NAD+-protein ADP-ribosyltransferase activity [GO:1990404]; zinc ion binding [GO:0008270]	SUBCELLULAR LOCATION: Nucleus {ECO:0000256|ARBA:ARBA00004123}.		0	-0.122586	-0.0311942	-0.227429	6.48852e-10	0	0.0106595	-0.329455	-0.756018
A0A2R8Q522	HIG1 domain-containing protein			mitochondrial respiratory chain complex I [GO:0005747]			0.0278777	0	0.07312	0.154694	0.264503	2.28352e-05	0	0.106771	-1.0258	-0.45018
A0A2R8Q534	Na(+)/H(+) exchange regulatory cofactor NHE-RF	slc9a3r1a	otic vesicle development [GO:0071599]; protein localization to plasma membrane [GO:0072659]; protein targeting to membrane [GO:0006612]; proteolysis [GO:0006508]; receptor clustering [GO:0043113]; sodium ion homeostasis [GO:0055078]; ventricular system development [GO:0021591]	apical plasma membrane [GO:0016324]; endomembrane system [GO:0012505]; filopodium [GO:0030175]; microvillus [GO:0005902]; ruffle [GO:0001726]	metalloendopeptidase activity [GO:0004222]; protein-membrane adaptor activity [GO:0043495]; signaling receptor binding [GO:0005102]	SUBCELLULAR LOCATION: Cell projection, filopodium {ECO:0000256|ARBA:ARBA00004486}. Cell projection, microvillus {ECO:0000256|ARBA:ARBA00004105}. Cell projection, ruffle {ECO:0000256|ARBA:ARBA00004466}. Endomembrane system {ECO:0000256|ARBA:ARBA00004184, ECO:0000256|PIRNR:PIRNR037866}; Peripheral membrane protein {ECO:0000256|ARBA:ARBA00004184, ECO:0000256|PIRNR:PIRNR037866}.	0.013314	0	0.151461	0.50839	0.130048	2.90712e-06	0	-0.207049	-0.439115	-0.235639
A0A2R8Q542	CCCTC-binding factor (zinc finger protein)	ctcf	regulation of DNA-templated transcription [GO:0006355]; regulation of gene expression [GO:0010468]; regulation of transcription by RNA polymerase II [GO:0006357]; skeletal muscle tissue development [GO:0007519]		chromatin binding [GO:0003682]; DNA-binding transcription factor activity, RNA polymerase II-specific [GO:0000981]; RNA polymerase II cis-regulatory region sequence-specific DNA binding [GO:0000978]		0.00054787	0	0.0812957	0.450928	0.632358	5.70632e-14	0	0.478858	1.40276	1.52885
A0A2R8Q543	Ankyrin repeat and sterile alpha motif domain-containing 1Aa	anks1aa	ephrin receptor signaling pathway [GO:0048013]; regulation of ephrin receptor signaling pathway [GO:1901187]	cytosol [GO:0005829]	ephrin receptor binding [GO:0046875]			0	-0.0365091	0.00994813	-0.161298	0.0411811	0	-0.394447	-0.169061	-0.317923
A0A2R8Q546	Nucleoredoxin (EC 1.8.1.8)	nxn zgc:110449	cell differentiation [GO:0030154]; circulatory system development [GO:0072359]; negative regulation of protein ubiquitination [GO:0031397]; negative regulation of Wnt signaling pathway [GO:0030178]; Wnt signaling pathway [GO:0016055]	cytosol [GO:0005829]; nucleus [GO:0005634]	thioredoxin-disulfide reductase activity [GO:0004791]	SUBCELLULAR LOCATION: Cytoplasm, cytosol {ECO:0000250|UniProtKB:P97346}. Nucleus {ECO:0000250|UniProtKB:P97346}.		0	0.00808144	-0.0341809	0.133672	1.0698e-09	0	0.0139032	0.0203596	-1.3132
A0A2R8Q548	Q1LX31_DANRE	Si:dkey-30c15.10	si:dkey-30c15.10	actomyosin contractile ring assembly [GO:0000915]; mitotic cytokinesis [GO:0000281]; septin ring organization [GO:0031106]	actomyosin contractile ring [GO:0005826]			0	0.0122838	-0.0843869	-0.160416	4.24969e-11	0	0.0729124	-0.627293	-1.32259
A0A2R8Q561	Si:ch211-259g3.4	si:ch211-259g3.4						0	-0.0263815	-0.0638654	-0.120063	4.7895e-13	0	-0.094914	-2.1784	-4.42478
A0A2R8Q570	Tonsoku-like protein (NF-kappa-B inhibitor-like protein 2) (Nuclear factor of kappa light polypeptide gene enhancer in B-cells inhibitor-like 2)	tonsl	chromatin organization [GO:0006325]; DNA repair [GO:0006281]	chromosome [GO:0005694]	histone binding [GO:0042393]; histone reader activity [GO:0140566]	SUBCELLULAR LOCATION: Chromosome {ECO:0000256|ARBA:ARBA00004286}.		0	-0.183298	-0.208786	-0.230618	1.47485e-14	0	-0.0351072	-0.840565	-2.1554
A0A2R8Q5A1	HBS1-like protein	hbs1l	regulation of translation [GO:0006417]; translation [GO:0006412]	cellular anatomical entity [GO:0110165]	GTP binding [GO:0005525]; GTPase activity [GO:0003924]		0.0128124	0	-0.134123	-0.139064	-0.292831	7.93928e-13	0	-0.161573	-1.46432	-2.27338
A0A2R8Q5I5	5-oxoprolinase, ATP-hydrolysing	oplah	glutathione metabolic process [GO:0006749]		5-oxoprolinase (ATP-hydrolyzing) activity [GO:0017168]		0.0152086	0	-0.411127	-0.459436	-0.591745		0	-0.636197	-0.65031	-0.553942
A0A2R8Q5J1	Helicase-like transcription factor (helicase-like transcription factor isoform X3)	hltf hltf	DNA repair [GO:0006281]	nucleus [GO:0005634]	ATP binding [GO:0005524]; ATP-dependent activity, acting on DNA [GO:0008094]; ATP-dependent chromatin remodeler activity [GO:0140658]; helicase activity [GO:0004386]; hydrolase activity, acting on acid anhydrides, in phosphorus-containing anhydrides [GO:0016818]; nucleic acid binding [GO:0003676]; zinc ion binding [GO:0008270]			0	0.0927229	0.0393625	0.0561736	2.9469e-11	0	0.39794	1.90901	2.20389
A0A2R8Q5X9	O-acetyl-ADP-ribose deacetylase MACROD1	macrod1 zgc:92353	cellular response to DNA damage stimulus [GO:0006974]; peptidyl-glutamate ADP-deribosylation [GO:0140291]; purine nucleoside metabolic process [GO:0042278]	nucleoplasm [GO:0005654]	ADP-ribosylglutamate hydrolase activity [GO:0140293]		0.00315307	0	-0.115159	-0.0962311	-0.226102	1.51987e-05	0	0.636594	0.350215	0.194087
A0A2R8Q634	Ankyrin repeat domain 52a	ankrd52a						0	-0.14436	-0.0069584	-0.010945	6.28577e-13	0	-0.117444	-1.42245	-3.09743
A0A2R8Q650	Tropomyosin 3 (tropomyosin alpha-3 chain isoform X3)	tpm3 cb674 fa17b11 fb83b01 fk41e01 hm:zeh0298 wu:fa17b11 wu:fb83b01 wu:fk41e01 zeh0298 zgc:77592 tpm3	actin filament organization [GO:0007015]; muscle contraction [GO:0006936]; skeletal myofibril assembly [GO:0014866]	actin filament [GO:0005884]; cytoskeleton [GO:0005856]	actin binding [GO:0003779]; actin filament binding [GO:0051015]	SUBCELLULAR LOCATION: Cytoplasm, cytoskeleton {ECO:0000256|ARBA:ARBA00004245}.		0	-0.111766	-0.0897354	-0.123905	1.46463e-17	0	-0.104781	-2.17249	-3.76817
A0A2R8Q6G3	Si:cabz01113374.3 (pyruvate dehydrogenase phosphatase regulatory subunit, mitochondrial)	si:cabz01113374.3 pdpr		cytoplasm [GO:0005737]; mitochondrial matrix [GO:0005759]; mitochondrion [GO:0005739]	oxidoreductase activity [GO:0016491]		0.00198775	0	-0.137037	-0.295362	-0.401198	0.00112698	0	-0.21141	-0.0235313	-0.642596
A0A2R8Q6L9	Atl2 protein (atlastin-2)	wu:fc06e01 arl6ip2 fc06e01 wu:fv60d03 atl2 SO:0001217	endoplasmic reticulum organization [GO:0007029]; protein homooligomerization [GO:0051260]	membrane [GO:0016020]	GTP binding [GO:0005525]; GTPase activity [GO:0003924]			0	-0.0361419	-0.0764209	0.00777521	2.65021e-17	0	-0.119603	-1.5245	-3.87761
A0A2R8Q6M5	Selenoprotein W, 2a	selenow2a	negative regulation of apoptotic process [GO:0043066]; positive regulation of filopodium assembly [GO:0051491]; response to selenium ion [GO:0010269]	cytosol [GO:0005829]				0	0.00591422	-0.0896357	-0.173221	1.30186e-09	0	0.50082	0.797632	1.00037
A0A2R8Q6N1	Host cell factor C1a	hcfc1a	chromatin remodeling [GO:0006338]; regulation of DNA-templated transcription [GO:0006355]	cytoplasm [GO:0005737]; histone methyltransferase complex [GO:0035097]; MLL1 complex [GO:0071339]; Set1C/COMPASS complex [GO:0048188]	transcription coactivator activity [GO:0003713]	SUBCELLULAR LOCATION: Nucleus {ECO:0000256|ARBA:ARBA00004123}.	0.0267021	0	-0.0528805	0.0397872	0.177026	0.000125494	0	-0.260644	-0.295596	-0.530131
A0A2R8Q6S9	Ubiquinone biosynthesis monooxygenase COQ6, mitochondrial (EC 1.14.13.-) (Coenzyme Q10 monooxygenase 6)	COQ6 coq6	ubiquinone biosynthetic process [GO:0006744]	cell projection [GO:0042995]; extrinsic component of mitochondrial inner membrane [GO:0031314]; Golgi apparatus [GO:0005794]	2-octaprenyl-6-methoxyphenol hydroxylase activity [GO:0008681]; 4-hydroxy-3-all-trans-hexaprenylbenzoate oxygenase activity [GO:0106364]; FAD binding [GO:0071949]; oxidoreductase activity, acting on paired donors, with incorporation or reduction of molecular oxygen, NAD(P)H as one donor, and incorporation of one atom of oxygen [GO:0016709]	SUBCELLULAR LOCATION: Mitochondrion inner membrane {ECO:0000256|HAMAP-Rule:MF_03193}; Peripheral membrane protein {ECO:0000256|HAMAP-Rule:MF_03193}; Matrix side {ECO:0000256|HAMAP-Rule:MF_03193}. Golgi apparatus {ECO:0000256|HAMAP-Rule:MF_03193}. Cell projection {ECO:0000256|HAMAP-Rule:MF_03193}. Note=Localizes to cell processes and Golgi apparatus in podocytes. {ECO:0000256|HAMAP-Rule:MF_03193}.		0	-0.0178303	-0.214001	0.146147	3.64959e-08	0	0.0200114	-1.18048	-1.59314
A0A2R8Q6V3	Keratin, type II cytoskeletal 8 (Cytokeratin-8) (CK-8) (Keratin-8) (K8)	krt8 krt2-8	intermediate filament organization [GO:0045109]; keratinization [GO:0031424]	cytoplasm [GO:0005737]; keratin filament [GO:0045095]; nuclear matrix [GO:0016363]; nucleoplasm [GO:0005654]	structural constituent of skin epidermis [GO:0030280]	SUBCELLULAR LOCATION: Cytoplasm {ECO:0000250|UniProtKB:Q10758}. Nucleus, nucleoplasm {ECO:0000250|UniProtKB:Q10758}. Nucleus matrix {ECO:0000250|UniProtKB:Q10758}.	0.0259229	0	-0.0134134	0.0254882	0.699355	4.82437e-20	0	-0.680172	5.59798	8.20347
A0A2R8Q6Z5	ATP-binding cassette, sub-family D (ALD), member 3a	abcd3a	fatty acid beta-oxidation [GO:0006635]; long-chain fatty acid import into peroxisome [GO:0015910]; peroxisome organization [GO:0007031]; very long-chain fatty acid catabolic process [GO:0042760]	peroxisomal membrane [GO:0005778]	ABC-type transporter activity [GO:0140359]; ATP binding [GO:0005524]; ATPase-coupled transmembrane transporter activity [GO:0042626]; long-chain fatty acid transporter activity [GO:0005324]	SUBCELLULAR LOCATION: Membrane {ECO:0000256|ARBA:ARBA00004141}; Multi-pass membrane protein {ECO:0000256|ARBA:ARBA00004141}. Peroxisome membrane {ECO:0000256|ARBA:ARBA00004585}; Multi-pass membrane protein {ECO:0000256|ARBA:ARBA00004585}.	0.0147715	0	-0.00600307	-0.0826635	-0.0123712	8.63343e-16	0	-0.0890776	-2.51584	-4.46257
A0A2R8Q720	Uncharacterized protein	flna	actin cytoskeleton organization [GO:0030036]	intracellular non-membrane-bounded organelle [GO:0043232]	actin filament binding [GO:0051015]			0	0.0510887	0.0982324	0.046493	1.2064e-05	0	-0.0450358	0.0631603	-0.550679
A0A2R8Q739	Zgc:153039 (uncharacterized protein LOC767698 isoform X1)	zgc:153039 zgc:153039	cell volume homeostasis [GO:0006884]; chloride ion homeostasis [GO:0055064]; chloride transmembrane transport [GO:1902476]; potassium ion homeostasis [GO:0055075]	membrane [GO:0016020]	cation:chloride symporter activity [GO:0015377]; potassium:chloride symporter activity [GO:0015379]	SUBCELLULAR LOCATION: Membrane {ECO:0000256|ARBA:ARBA00004141}; Multi-pass membrane protein {ECO:0000256|ARBA:ARBA00004141}.		0	0.0212824	-0.0160924	0.244075	1.90453e-08	0	0.0236401	-1.60776	-2.66054
A0A2R8Q780	Nucleolar protein 6	wu:fi43b02 nol6	rRNA processing [GO:0006364]; tRNA export from nucleus [GO:0006409]	CURI complex [GO:0032545]; small-subunit processome [GO:0032040]; UTP-C complex [GO:0034456]	RNA binding [GO:0003723]	SUBCELLULAR LOCATION: Nucleus, nucleolus {ECO:0000256|ARBA:ARBA00004604, ECO:0000256|RuleBase:RU364032}.		0	-0.129484	0.0774184	0.00877209	6.44763e-11	0	-0.290651	-0.857018	-0.768041
A0A2R8Q7B4	periphilin-1 isoform X1	pphln1 si:ch211-155a11.2 wu:fb83c09 zgc:158246	negative regulation of DNA-templated transcription [GO:0045892]					0	-0.00751444	0.0142871	0.025595	4.54748e-07	0	-0.126698	0.0897115	0.327221
A0A2R8Q7F2	Zinc-regulated GTPase metalloprotein activator 1 (EC 3.6.5.-) (Cobalamin synthase W domain-containing protein 1) (COBW domain-containing protein 1)	zng1 cbwd	cellular zinc ion homeostasis [GO:0006882]	cytoplasm [GO:0005737]; nucleus [GO:0005634]	GTP binding [GO:0005525]; GTPase activity [GO:0003924]; metal ion binding [GO:0046872]; zinc chaperone activity [GO:0140827]			0	0.0401564	-0.00633236	0.0719758	9.00304e-08	0	-0.80278	-1.16099	-3.00799
A0A2R8Q7H5	Gelsolin (ADF) (Actin-depolymerizing factor)	gsna cb107 gsn sb:cb107 u-gelsolin wu:fi16f06	cell projection organization [GO:0030030]		actin filament binding [GO:0051015]	SUBCELLULAR LOCATION: Cytoplasm, cytoskeleton {ECO:0000256|RuleBase:RU367130}.	0.0100037	0	-0.0735079	-0.0995318	-0.210875	4.55104e-10	0	-0.295913	-1.16014	-2.37748
A0A2R8Q7H9	Arf-GAP with coiled-coil, ANK repeat and PH domain-containing protein (Cnt-b) (Centaurin-beta)	si:dkey-254a11.3 acap2 acap2b		endosome membrane [GO:0010008]	GTPase activator activity [GO:0005096]; metal ion binding [GO:0046872]	SUBCELLULAR LOCATION: Endosome membrane {ECO:0000256|RuleBase:RU369028}; Peripheral membrane protein {ECO:0000256|RuleBase:RU369028}.		0	-0.105193	-0.0856647	0.0947821	3.75569e-08	0	-0.242732	-0.569795	-1.86055
A0A2R8Q7N6	Nucleoporin NUP35 (35 kDa nucleoporin) (Nuclear pore complex protein Nup53) (Nucleoporin NUP53)	nup35 nup53 zgc:65979	mRNA transport [GO:0051028]; NLS-bearing protein import into nucleus [GO:0006607]; nuclear pore organization [GO:0006999]	nuclear membrane [GO:0031965]; nuclear pore central transport channel [GO:0044613]; nuclear pore nuclear basket [GO:0044615]	nucleic acid binding [GO:0003676]; phospholipid binding [GO:0005543]; structural constituent of nuclear pore [GO:0017056]	SUBCELLULAR LOCATION: Nucleus, nuclear pore complex {ECO:0000250|UniProtKB:Q8NFH5}.		0	0.0264867	0.136045	0.112596	2.06698e-18	0	-0.0591009	-0.743033	-2.1169
A0A2R8Q7N8	small G protein signaling modulator 2 isoform X2	sgsm2		cytoplasmic vesicle [GO:0031410]	GTPase activator activity [GO:0005096]			0	-0.471645	-0.230872	0.1553	1.04578e-05	0	0.379911	-0.353324	-3.14489
A0A2R8Q7P7	Striatin-interacting protein 2	strip2	cytoskeleton organization [GO:0007010]; regulation of cardiac muscle contraction [GO:0055117]	cytosol [GO:0005829]			0.0425386	0	-0.151268	-0.129579	-0.269567	2.51665e-12	0	-0.602491	-0.918429	-3.35824
A0A2R8Q7W5	LETM1 domain-containing protein LETM2, mitochondrial	letm2		mitochondrial inner membrane [GO:0005743]	ribosome binding [GO:0043022]	SUBCELLULAR LOCATION: Membrane {ECO:0000256|ARBA:ARBA00004167}; Single-pass membrane protein {ECO:0000256|ARBA:ARBA00004167}.		0	-0.167322	-0.208909	-0.241439	3.62689e-13	0	0.00606439	-0.10594	-1.80501
A0A2R8Q824	Protein arginine N-methyltransferase 7 (EC 2.1.1.321) (Histone-arginine N-methyltransferase PRMT7) ([Myelin basic protein]-arginine N-methyltransferase PRMT7)	prmt7 ch211-51l3.2	cell differentiation [GO:0030154]; cytoskeleton organization [GO:0007010]; epiboly involved in gastrulation with mouth forming second [GO:0055113]; peptidyl-arginine methylation [GO:0018216]; regulation of gene expression by genomic imprinting [GO:0006349]; spliceosomal snRNP assembly [GO:0000387]	cytosol [GO:0005829]; nucleus [GO:0005634]	histone H4R3 methyltransferase activity [GO:0044020]; protein-arginine omega-N monomethyltransferase activity [GO:0035241]; protein-arginine omega-N symmetric methyltransferase activity [GO:0035243]; S-adenosylmethionine-dependent methyltransferase activity [GO:0008757]	SUBCELLULAR LOCATION: Cytoplasm, cytosol {ECO:0000250}. Nucleus {ECO:0000250}.		0	0.00538919	-0.0279654	-0.0487222	1.22435e-10	0	-0.0222396	-0.197151	-1.4304
A0A2R8Q843	Eukaryotic translation initiation factor 4Bb	eif4bb			RNA binding [GO:0003723]; translation initiation factor activity [GO:0003743]			0	0.654197	0.537047	0.182114	1.0187e-11	0	-0.181222	-0.324478	0.294323
A0A2R8Q8D7	Si:ch211-152c8.4	si:ch211-152c8.4	iron-sulfur cluster assembly [GO:0016226]	L-cysteine desulfurase complex [GO:1990221]; mitochondrion [GO:0005739]				0	0.0897377	0.0972596	0.15142	0.00050876	0	-0.0872006	-1.06516	-3.68138
A0A2R8Q8H5	DIS3-like exonuclease 2 (EC 3.1.13.-)	dis3l2	cell cycle [GO:0007049]; cell division [GO:0051301]; miRNA catabolic process [GO:0010587]; mRNA catabolic process [GO:0006402]; nuclear-transcribed mRNA catabolic process, exonucleolytic, 3'-5' [GO:0034427]; polyuridylation-dependent mRNA catabolic process [GO:1990074]; pronephros development [GO:0048793]	exosome (RNase complex) [GO:0000178]; P-body [GO:0000932]	3'-5'-exoribonuclease activity [GO:0000175]; metal ion binding [GO:0046872]; RNA binding [GO:0003723]	SUBCELLULAR LOCATION: Cytoplasm {ECO:0000256|HAMAP-Rule:MF_03045}. Cytoplasm, P-body {ECO:0000256|HAMAP-Rule:MF_03045}.	0.00101728	0	0.141081	0.232461	0.436803	4.3943e-06	0	0.117412	-0.0441913	-0.63343
A0A2R8Q8I8	Metadherin a	mtdha	negative regulation of apoptotic process [GO:0043066]; positive regulation of angiogenesis [GO:0045766]; positive regulation of I-kappaB kinase/NF-kappaB signaling [GO:0043123]; regulation of transcription by RNA polymerase II [GO:0006357]	membrane [GO:0016020]; nucleus [GO:0005634]	transcription coregulator activity [GO:0003712]			0	0.00479184	0.0765392	-0.134014	9.31149e-06	0	0.372467	0.430004	0.206935
A0A2R8Q8J6	Mitochondrial import inner membrane translocase subunit TIM50	timm50	protein transport [GO:0015031]	TIM23 mitochondrial import inner membrane translocase complex [GO:0005744]	protein serine/threonine phosphatase activity [GO:0004722]; protein tyrosine phosphatase activity [GO:0004725]	SUBCELLULAR LOCATION: Membrane {ECO:0000256|ARBA:ARBA00004167}; Single-pass membrane protein {ECO:0000256|ARBA:ARBA00004167}. Mitochondrion inner membrane {ECO:0000256|ARBA:ARBA00004434, ECO:0000256|RuleBase:RU365079}; Single-pass membrane protein {ECO:0000256|ARBA:ARBA00004434, ECO:0000256|RuleBase:RU365079}.	0.0194535	0	-0.0805703	-0.0817211	-0.164573	1.52173e-09	0	0.0782435	-0.38659	-1.07534
A0A2R8Q8L3	Zgc:100832 (uncharacterized protein LOC445148 isoform X2)	fbxo44.5 zgc:100832 fbxo44.5	glycoprotein catabolic process [GO:0006516]; protein ubiquitination [GO:0016567]; SCF-dependent proteasomal ubiquitin-dependent protein catabolic process [GO:0031146]; ubiquitin-dependent ERAD pathway [GO:0030433]	cytoplasm [GO:0005737]; SCF ubiquitin ligase complex [GO:0019005]				0	-0.169679	-0.216687	-0.16875	3.11823e-14	0	2.24638	6.13825	8.16815
A0A2R8Q8M3	non-specific serine/threonine protein kinase (EC 2.7.11.1)	map4k3a	protein phosphorylation [GO:0006468]		ATP binding [GO:0005524]; MAP kinase kinase kinase kinase activity [GO:0008349]		0.0131612	0	-0.0944388	-0.133037	-0.347106	2.82525e-15	0	-0.717879	-2.3724	-4.6657
A0A2R8Q8N8	PEST proteolytic signal-containing nuclear protein	LOC110437793	cell cycle [GO:0007049]; protein ubiquitination [GO:0016567]	nucleus [GO:0005634]		SUBCELLULAR LOCATION: Nucleus {ECO:0000256|ARBA:ARBA00004123}.	0.0432478	0	0.14147	0.164735	-0.0165285	1.21256e-08	0	0.399919	0.613615	1.10741
A0A2R8Q8N9	Alpha-1,4 glucan phosphorylase (EC 2.4.1.1)	pygb CH211-79L10.3-001	glycogen catabolic process [GO:0005980]	cytoplasm [GO:0005737]	glycogen phosphorylase activity [GO:0008184]; linear malto-oligosaccharide phosphorylase activity [GO:0102250]; pyridoxal phosphate binding [GO:0030170]; SHG alpha-glucan phosphorylase activity [GO:0102499]		0.0119097	0	0.0781847	0.138056	0.186202	2.07064e-06	0	-0.0765639	-0.341244	-0.516132
A0A2R8Q8V8	NLR family CARD domain-containing protein 3	si:ch211-207e19.2					0.0127683	0	-0.33546	-0.345954	0.0132263
A0A2R8Q8X0	Tubulin beta chain	fd02b12 wu:fd02b12 zgc:55461	microtubule cytoskeleton organization [GO:0000226]; mitotic cell cycle [GO:0000278]	cytoplasm [GO:0005737]; microtubule [GO:0005874]	GTP binding [GO:0005525]; GTPase activity [GO:0003924]; structural constituent of cytoskeleton [GO:0005200]	SUBCELLULAR LOCATION: Cytoplasm, cytoskeleton {ECO:0000256|ARBA:ARBA00004245}.		0	0.00283256	-0.0230859	0.152608	6.31203e-09	0	0.109767	0.356531	-0.849347
A0A2R8Q8Y4	Ribosomal protein S6 kinase (EC 2.7.11.1)	rps6ka3a	digestive tract development [GO:0048565]; intracellular signal transduction [GO:0035556]; peptidyl-serine phosphorylation [GO:0018105]; skin development [GO:0043588]	cytoplasm [GO:0005737]; nucleoplasm [GO:0005654]	ATP binding [GO:0005524]; magnesium ion binding [GO:0000287]; protein serine kinase activity [GO:0106310]; protein serine/threonine kinase activity [GO:0004674]; ribosomal protein S6 kinase activity [GO:0004711]			0	0.0545178	-0.114383	0.177105	2.46808e-08	0	0.0862862	-0.337035	-0.583372
A0A2R8Q951	Si:dkey-88l16.3	si:dkey-88l16.3	receptor-mediated endocytosis [GO:0006898]	apical plasma membrane [GO:0016324]; plasma membrane [GO:0005886]; receptor complex [GO:0043235]	calcium ion binding [GO:0005509]; hormone binding [GO:0042562]		0.0350395	0	0.0263158	0.18416	-0.0857587	5.13689e-08	0	-0.115531	-0.723376	-1.58682
A0A2R8Q952	Sugar phosphate phosphatase (EC 2.1.1.-) (EC 3.1.3.-)	armt1	methylation [GO:0032259]; regulation of response to DNA damage stimulus [GO:2001020]		fructose 6-phosphate aldolase activity [GO:0097023]; fructose-1-phosphatase activity [GO:0103026]; metal ion binding [GO:0046872]; protein-glutamate O-methyltransferase activity [GO:0008983]		0.0445897	0	-0.0220228	-0.396737	-0.295278	2.04779e-13	0	0.419783	-0.27297	-2.482
A0A2R8Q971	Rho GTPase-activating protein 17b (rho GTPase-activating protein 17 isoform 1)	arhgap17b zgc:172194 arhgap17b	regulation of actin cytoskeleton organization [GO:0032956]; regulation of Rac protein signal transduction [GO:0035020]; signal transduction [GO:0007165]	cytoplasm [GO:0005737]; cytosol [GO:0005829]	GTPase activator activity [GO:0005096]		0.00574225	0	0.00508603	-0.0809992	-0.145068	2.79188e-05	0	-0.130069	-0.583655	-0.736987
A0A2R8Q978	Hexose-6-phosphate dehydrogenase (glucose 1-dehydrogenase)	h6pd	glucose metabolic process [GO:0006006]; pentose-phosphate shunt, oxidative branch [GO:0009051]	endoplasmic reticulum [GO:0005783]	6-phosphogluconolactonase activity [GO:0017057]; glucose-6-phosphate dehydrogenase activity [GO:0004345]; NADP binding [GO:0050661]			0	-0.282147	-0.300281	-0.10465	0.0205314	0	-0.0356726	-0.537492	-0.260014
A0A2R8Q981	CD59 glycoprotein-like (Three-finger protein 5) (uncharacterized protein LOC100003647 precursor)	LOC103910140 LOC100003647 thfp5					0.0406672	0	0.00404989	0.203626	-0.238674
A0A2R8Q9E0	Oxysterol-binding protein	osbpl9		cytosol [GO:0005829]; intracellular membrane-bounded organelle [GO:0043231]; membrane [GO:0016020]	sterol binding [GO:0032934]; sterol transporter activity [GO:0015248]			0	-0.111491	-0.221444	-0.162157	1.74354e-12	0	-0.144001	-0.623433	-2.26055
A0A2R8Q9H4	nuclear pore glycoprotein p62 isoform X1	nup62l fb13d02 wu:fb13d02 zgc:172056	protein transport [GO:0015031]	nuclear pore [GO:0005643]	structural constituent of nuclear pore [GO:0017056]			0	-0.085723	-0.096014	-0.00700994		0	-0.0916865	0.0349209	-0.0216282
A0A2R8Q9M3	condensin complex subunit 3	ncapg im:7149538 im:7151414 si:dkeyp-26a9.1	cell division [GO:0051301]; mitotic chromosome condensation [GO:0007076]	condensin complex [GO:0000796]		SUBCELLULAR LOCATION: Chromosome {ECO:0000256|ARBA:ARBA00004286}.		0	-0.0538	-0.012421	0.0747043	0.00550127	0	-0.273787	-0.320017	-0.272952
A0A2R8Q9N3	RNA-binding fox-1 homolog 3b	rbfox3b	nervous system development [GO:0007399]; regulation of alternative mRNA splicing, via spliceosome [GO:0000381]	cytoplasm [GO:0005737]; nucleus [GO:0005634]	mRNA binding [GO:0003729]	SUBCELLULAR LOCATION: Nucleus {ECO:0000256|ARBA:ARBA00004123}.	0.000586822	0	0.157445	0.426479	0.34047	1.76977e-09	0	-0.118239	-1.15538	-2.09614
A0A2R8Q9P3	AP complex subunit sigma	ap1s1	extracellular matrix organization [GO:0030198]; intracellular protein transport [GO:0006886]; nervous system development [GO:0007399]; vesicle-mediated transport [GO:0016192]	intracellular membrane-bounded organelle [GO:0043231]; perinuclear region of cytoplasm [GO:0048471]; plasma membrane [GO:0005886]				0	-0.0495279	0.0878657	-0.0263341	6.40635e-07	0	0.0628337	0.290859	0.361589
A0A2R8Q9P4	Refilin-B	fam101b rflnb	actin filament bundle organization [GO:0061572]; negative regulation of bone mineralization involved in bone maturation [GO:1900158]; negative regulation of chondrocyte development [GO:0061182]; regulation of chondrocyte development [GO:0061181]; skeletal system morphogenesis [GO:0048705]	actin filament bundle [GO:0032432]; cytoplasm [GO:0005737]; cytoskeleton [GO:0005856]	filamin binding [GO:0031005]	SUBCELLULAR LOCATION: Cytoplasm, cytoskeleton {ECO:0000256|ARBA:ARBA00004245}.		0	0.494793	-0.158578	-0.357882	1.6203e-06	0	-1.69368	-1.15564	-5.22415
A0A2R8Q9W3	NEDD8-activating enzyme E1 catalytic subunit (EC 6.2.1.64) (NEDD8-activating enzyme E1C) (Ubiquitin-activating enzyme E1C) (Ubiquitin-like modifier-activating enzyme 3) (Ubiquitin-activating enzyme 3)	uba3 ube1c zgc:55528	protein modification by small protein conjugation [GO:0032446]; protein neddylation [GO:0045116]	cytoplasm [GO:0005737]; nucleus [GO:0005634]	ATP binding [GO:0005524]; NEDD8 activating enzyme activity [GO:0019781]		0.00905155	0	-0.234731	-0.236608	-0.235122	1.80621e-14	0	0.409106	-0.374172	-2.30801
A0A2R8QA21	DNA helicase (EC 3.6.4.12)	wrn	DNA duplex unwinding [GO:0032508]; DNA recombination [GO:0006310]; DNA repair [GO:0006281]; DNA unwinding involved in DNA replication [GO:0006268]; double-strand break repair via homologous recombination [GO:0000724]; G-quadruplex DNA unwinding [GO:0044806]; multicellular organism aging [GO:0010259]; telomere maintenance [GO:0000723]	chromosome [GO:0005694]; cytoplasm [GO:0005737]; nucleoplasm [GO:0005654]; nucleus [GO:0005634]	3'-5' DNA helicase activity [GO:0043138]; 3'-5' exonuclease activity [GO:0008408]; ATP binding [GO:0005524]; four-way junction helicase activity [GO:0009378]; nucleic acid binding [GO:0003676]			0	0.227742	-0.154497	0.0144311	5.02545e-12	0	0.112215	-0.732041	-2.69475
A0A2R8QA26	Condensin-2 complex subunit D3	ncapd3	cell division [GO:0051301]; meiotic chromosome condensation [GO:0010032]; mitotic chromosome condensation [GO:0007076]	condensed chromosome, centromeric region [GO:0000779]; condensin complex [GO:0000796]; nucleus [GO:0005634]	histone binding [GO:0042393]	SUBCELLULAR LOCATION: Nucleus {ECO:0000256|ARBA:ARBA00004123, ECO:0000256|PIRNR:PIRNR036508}.	0.0026325	0	-0.48837	-0.369851	-0.427346	3.42127e-08	0	-0.419448	-0.708378	-0.94586
A0A2R8QA84	Si:ch211-91p5.3 (uncharacterized protein si:ch211-91p5.3)	si:ch211-91p5.3						0	0.0829089	-0.101013	0.826647	2.6228e-09	0	-0.218937	-0.797728	-2.486
A0A2R8QA88	Abhydrolase domain-containing 17A, depalmitoylase b (protein ABHD17A)	abhd17ab	protein depalmitoylation [GO:0002084]; regulation of postsynapse organization [GO:0099175]	endosome membrane [GO:0010008]; plasma membrane [GO:0005886]	palmitoyl-(protein) hydrolase activity [GO:0008474]		0.0496868	0	0.171619	0.153233	-0.0318591	5.68437e-07	0	0.237438	-0.139138	-1.4269
A0A2R8QA90	phosphoinositide 5-phosphatase (EC 3.1.3.36)	synj1 fb02f11 fi15a11 nrc wu:fb02f11 wu:fi15a11	inositol phosphate dephosphorylation [GO:0046855]; phosphatidylinositol dephosphorylation [GO:0046856]		phosphatase activity [GO:0016791]; RNA binding [GO:0003723]			0	-0.00510734	-0.0967789	0.290362	2.68001e-11	0	0.0338881	-1.76044	-3.90136
A0A2R8QAF3	SH3-domain GRB2-like 1a	sh3gl1a	synaptic vesicle uncoating [GO:0016191]	cytoplasm [GO:0005737]; glutamatergic synapse [GO:0098978]; membrane [GO:0016020]; presynapse [GO:0098793]	lipid binding [GO:0008289]	SUBCELLULAR LOCATION: Membrane {ECO:0000256|ARBA:ARBA00004170}; Peripheral membrane protein {ECO:0000256|ARBA:ARBA00004170}.		0	0.0395612	0.00613339	0.0164927	5.64388e-14	0	-0.0634965	-0.60345	-1.98131
A0A2R8QAK1	Tetratricopeptide repeat protein 38 (TPR repeat protein 38)	ttc38 si:ch211-249g22.2 zgc:112407					0.017038	0	0.0420345	-0.357967	-0.432789		0	0.294684	-0.0492361	0.459459
A0A2R8QAK7	Centromere protein Q	mrpl39 cenpq		chromosome, centromeric region [GO:0000775]; mitochondrion [GO:0005739]; nucleus [GO:0005634]		SUBCELLULAR LOCATION: Nucleus {ECO:0000256|ARBA:ARBA00004123}.		0	0.439891	-0.141923	0.250123	0.0173989	0	-0.332403	-0.145031	-0.43619
A0A2R8QAM7	Vacuolar protein sorting-associated protein 53 homolog	vps53 wu:fb77d11 zgc:103741	retrograde transport, endosome to Golgi [GO:0042147]	cytosol [GO:0005829]; endosome membrane [GO:0010008]; GARP complex [GO:0000938]		SUBCELLULAR LOCATION: Endosome membrane {ECO:0000256|ARBA:ARBA00004481}; Peripheral membrane protein {ECO:0000256|ARBA:ARBA00004481}. Golgi apparatus, trans-Golgi network membrane {ECO:0000256|ARBA:ARBA00004150}; Peripheral membrane protein {ECO:0000256|ARBA:ARBA00004150}. Membrane {ECO:0000256|ARBA:ARBA00004170}; Peripheral membrane protein {ECO:0000256|ARBA:ARBA00004170}.		0	0.127562	0.204854	0.188818	3.76789e-05	0	0.172647	0.0360327	-0.416744
A0A2R8QAM8	RNA-binding motif protein 39a (RNA-binding protein 39 isoform X2)	rnpc2 zgc:55780 rbm39a	mRNA processing [GO:0006397]	nucleus [GO:0005634]	RNA binding [GO:0003723]			0	-0.0305943	0.165796	-0.0471379	7.62893e-15	0	-0.254136	0.594863	1.47893
A0A2R8QAS1	DNA repair protein complementing XP-C cells isoform X1	xpc wu:fb12d05 wu:fb12d09 zgc:113032	nucleotide-excision repair [GO:0006289]	nucleus [GO:0005634]	damaged DNA binding [GO:0003684]			0	-0.0833777	-0.0829528	-0.354478	2.42193e-06	0	-0.166475	-0.105759	-0.66994
A0A2R8QAV3	Ecdysoneless homolog (Drosophila) (protein ecdysoneless homolog)	zgc:66126 wu:fi43e02 ecd		nucleus [GO:0005634]				0	-0.0190971	-0.097642	-0.121376	1.04332e-19	0	-0.216585	-1.48971	-3.58858
A0A2R8QAV4	Si:ch73-266f23.3 (uncharacterized protein LOC100333922)	si:ch73-266f23.3 si:ch73-266f23.3	regulation of transcription by RNA polymerase II [GO:0006357]	nucleus [GO:0005634]	DNA-binding transcription factor activity, RNA polymerase II-specific [GO:0000981]; RNA polymerase II transcription regulatory region sequence-specific DNA binding [GO:0000977]			0	-0.0874454	-0.560634	-0.0321053	6.38308e-07	0	0.776971	1.26965	2.29572
A0A2R8QB07	[histone H4]-lysine(20) N-methyltransferase (EC 2.1.1.361)	kmt5ab	regulation of DNA damage response, signal transduction by p53 class mediator [GO:0043516]; regulation of transcription by RNA polymerase II [GO:0006357]	nucleus [GO:0005634]; polytene chromosome [GO:0005700]	histone H4K20 methyltransferase activity [GO:0042799]; histone H4K20 monomethyltransferase activity [GO:0140944]; histone lysine N-methyltransferase activity [GO:0018024]	SUBCELLULAR LOCATION: Chromosome {ECO:0000256|ARBA:ARBA00004286}. Nucleus {ECO:0000256|ARBA:ARBA00004123}.	0.0280569	0	0.0182565	-0.0659305	-0.13224	2.15795e-06	0	0.0316264	0.214813	0.15009
A0A2R8QB22	afadin- and alpha-actinin-binding protein isoform X1	ssx2ipa ssx2ip zgc:73314		adherens junction [GO:0005912]; microtubule organizing center [GO:0005815]		SUBCELLULAR LOCATION: Cell junction, adherens junction {ECO:0000256|ARBA:ARBA00004536}. Cytoplasm, cytoskeleton, microtubule organizing center, centrosome, centriolar satellite {ECO:0000256|ARBA:ARBA00004607}.	0.0103925	0	-0.00898209	-0.195322	-0.256231	8.38944e-16	0	-0.0351337	-1.01348	-3.50158
A0A2R8QB61	Gem (nuclear organelle)-associated protein 8	gemin8	spliceosomal snRNP assembly [GO:0000387]	SMN complex [GO:0032797]			0.0308099	0	-0.152428	-0.166453	-0.29402	1.78379e-15	0	-0.0291051	-0.977487	-2.31558
A0A2R8QBA6	protein DENND6A isoform X1	dennd6aa fam116a fam116aa zgc:103543		recycling endosome [GO:0055037]	guanyl-nucleotide exchange factor activity [GO:0005085]	SUBCELLULAR LOCATION: Recycling endosome {ECO:0000256|ARBA:ARBA00004172}.		0	-0.0043472	0.0387907	-0.0175168	1.08127e-05	0	0.264879	-1.07314	-1.4556
A0A2R8QBD4	YTH domain-containing family protein 2	ythdf2	embryonic morphogenesis [GO:0048598]; endothelial to hematopoietic transition [GO:0098508]; gamete generation [GO:0007276]; hematopoietic stem cell proliferation [GO:0071425]; mRNA catabolic process [GO:0006402]; mRNA destabilization [GO:0061157]; negative regulation of Notch signaling pathway [GO:0045746]; negative regulation of stem cell differentiation [GO:2000737]; negative regulation of type…	cytoplasm [GO:0005737]; cytoplasmic stress granule [GO:0010494]; cytosol [GO:0005829]; nucleus [GO:0005634]; P-body [GO:0000932]	RNA binding [GO:0003723]	SUBCELLULAR LOCATION: Cytoplasm, cytosol {ECO:0000250|UniProtKB:Q9Y5A9}. Cytoplasm, P-body {ECO:0000250|UniProtKB:Q9Y5A9}. Cytoplasm, Stress granule {ECO:0000250|UniProtKB:Q9Y5A9}. Nucleus {ECO:0000250|UniProtKB:Q9Y5A9}. Note=Localizes to the cytosol and relocates to the nucleus following heat shock stress. Can partition into different structures: into P-bodies in unstressed cells, and into stres…		0	-0.190537	-0.0766801	-0.209248	6.96967e-08	0	0.47368	0.758812	0.739284
A0A2R8QBF3	protein capicua homolog isoform X2	cicb		nucleus [GO:0005634]	DNA binding [GO:0003677]		0.0107154	0	-0.612463	-0.656764	-1.23734	9.28923e-13	0	-0.0746818	-1.16296	-2.14154
A0A2R8QBN1	40S ribosomal protein S15	rps15	chordate embryonic development [GO:0043009]; ribosomal small subunit assembly [GO:0000028]; translation [GO:0006412]	cytosolic small ribosomal subunit [GO:0022627]	RNA binding [GO:0003723]; structural constituent of ribosome [GO:0003735]		0.0333079	0	-0.103998	-0.0165202	0.429697	2.12811e-14	0	0.654299	1.20546	2.54002
A0A2R8QBS2	A kinase (PRKA) anchor protein 12b	akap12b	animal organ morphogenesis [GO:0009887]; bleb assembly [GO:0032060]; cell morphogenesis [GO:0000902]; convergent extension involved in axis elongation [GO:0060028]; muscle cell development [GO:0055001]; negative regulation of Rho protein signal transduction [GO:0035024]; positive regulation of protein kinase A signaling [GO:0010739]; regulation of protein kinase A signaling [GO:0010738]; regulati…	cytoplasm [GO:0005737]; membrane [GO:0016020]; perinuclear region of cytoplasm [GO:0048471]	calmodulin binding [GO:0005516]; protein kinase A binding [GO:0051018]	SUBCELLULAR LOCATION: Membrane {ECO:0000256|ARBA:ARBA00004635}; Lipid-anchor {ECO:0000256|ARBA:ARBA00004635}.	0.0185604	0	-0.0927526	-0.0236012	0.546663	8.40548e-17	0	0.463122	8.40194	9.88961
A0A2R8QC07	Dihydrolipoyllysine-residue succinyltransferase component of 2-oxoglutarate dehydrogenase complex, mitochondrial (EC 2.3.1.61) (E2K)	dlst	ATP biosynthetic process [GO:0006754]; heart contraction [GO:0060047]; hemopoiesis [GO:0030097]; L-lysine catabolic process to acetyl-CoA via saccharopine [GO:0033512]; mitochondrion morphogenesis [GO:0070584]; tricarboxylic acid cycle [GO:0006099]	mitochondrial matrix [GO:0005759]; mitochondrion [GO:0005739]; oxoglutarate dehydrogenase complex [GO:0045252]	dihydrolipoyllysine-residue succinyltransferase activity [GO:0004149]	SUBCELLULAR LOCATION: Mitochondrion matrix {ECO:0000256|ARBA:ARBA00004305}.		0	-0.113709	-0.0126426	-0.152545	0.000973969	0	0.164596	0.224521	-0.0641942
A0A2R8QC11	Insulin-like growth factor 2 mRNA-binding protein 2a (insulin-like growth factor 2 mRNA-binding protein 2)	igf2bp2a crfb14 crfb16 igf2bp2 si:ch211-125m20.1 igf2bp2a	mRNA transport [GO:0051028]; nervous system development [GO:0007399]; regulation of gene expression [GO:0010468]; regulation of RNA metabolic process [GO:0051252]; regulation of translation [GO:0006417]	cytoplasm [GO:0005737]; cytosol [GO:0005829]; nucleus [GO:0005634]	mRNA 3'-UTR binding [GO:0003730]; mRNA binding [GO:0003729]; RNA binding [GO:0003723]			0	0.137607	0.363993	0.0489362	1.11347e-07	0	-0.33388	-1.02811	-2.62397
A0A2R8QCB9	SEC24 homolog B, COPII coat complex component (protein transport protein Sec24B isoform X2)	sec24b sec24b	COPII-coated vesicle cargo loading [GO:0090110]; endoplasmic reticulum to Golgi vesicle-mediated transport [GO:0006888]; intracellular protein transport [GO:0006886]	COPII vesicle coat [GO:0030127]; cytosol [GO:0005829]; endoplasmic reticulum exit site [GO:0070971]; endoplasmic reticulum membrane [GO:0005789]	SNARE binding [GO:0000149]; zinc ion binding [GO:0008270]	SUBCELLULAR LOCATION: Cytoplasm, cytosol {ECO:0000256|ARBA:ARBA00004514}. Cytoplasmic vesicle, COPII-coated vesicle membrane {ECO:0000256|ARBA:ARBA00004299}; Peripheral membrane protein {ECO:0000256|ARBA:ARBA00004299}; Cytoplasmic side {ECO:0000256|ARBA:ARBA00004299}. Endoplasmic reticulum membrane {ECO:0000256|ARBA:ARBA00004397}; Peripheral membrane protein {ECO:0000256|ARBA:ARBA00004397}; Cytop…		0	-0.374545	-0.469264	-0.451491	1.63187e-09	0	-0.29683	-0.393989	-0.819015
A0A2R8QCI3	Protein Daple (Coiled-coil domain-containing protein 88C)	ccdc88c	apical constriction [GO:0003383]; cytoplasmic microtubule organization [GO:0031122]; cytoskeleton-dependent intracellular transport [GO:0030705]; neural tube formation [GO:0001841]; small GTPase mediated signal transduction [GO:0007264]; Wnt signaling pathway [GO:0016055]	anchoring junction [GO:0070161]; cell junction [GO:0030054]; centrosome [GO:0005813]; cytoplasm [GO:0005737]	dynein light intermediate chain binding [GO:0051959]; G-protein alpha-subunit binding [GO:0001965]; guanyl-nucleotide exchange factor activity [GO:0005085]; microtubule binding [GO:0008017]	SUBCELLULAR LOCATION: Cytoplasm {ECO:0000250|UniProtKB:Q9P219}. Cell junction {ECO:0000250|UniProtKB:Q9P219}. Note=Enriched at apical cell junctions. {ECO:0000250|UniProtKB:Q9P219}.		0	0.00900746	-0.511456	-0.326189	1.94533e-12	0	-0.542784	-2.36038	-4.47732
A0A2R8QCJ2	phosphoinositide 5-phosphatase (EC 3.1.3.36)	ocrl	brain development [GO:0007420]; chordate embryonic development [GO:0043009]; cilium assembly [GO:0060271]; cilium movement [GO:0003341]; cilium organization [GO:0044782]; embryonic cranial skeleton morphogenesis [GO:0048701]; endocytosis [GO:0006897]; inositol phosphate dephosphorylation [GO:0046855]; melanosome transport [GO:0032402]; neural crest cell migration [GO:0001755]; neuromast developme…	cytoplasm [GO:0005737]; early endosome membrane [GO:0031901]; membrane [GO:0016020]; phagocytic vesicle membrane [GO:0030670]	inositol phosphate phosphatase activity [GO:0052745]; phosphatidylinositol-4,5-bisphosphate 5-phosphatase activity [GO:0004439]	SUBCELLULAR LOCATION: Cytoplasmic vesicle, phagosome membrane {ECO:0000256|ARBA:ARBA00004580}. Early endosome membrane {ECO:0000256|ARBA:ARBA00004146}. Endosome membrane {ECO:0000256|ARBA:ARBA00004608}. Membrane {ECO:0000256|ARBA:ARBA00004370}.		0	0.0087785	-0.0678963	0.0602251	3.79683e-15	0	-0.53761	-2.5893	-2.98262
A0A2R8QCL0	Si:dkey-25o16.4	si:dkey-25o16.4	cell division [GO:0051301]; regulation of attachment of spindle microtubules to kinetochore [GO:0051988]				0.00224316	0	-0.0516844	-0.129126	-0.258494	3.70611e-12	0	-0.00129867	-1.2427	-1.25771
A0A2R8QCN1	DNA topoisomerase I	zgc:173742	DNA topological change [GO:0006265]	chromosome [GO:0005694]; nucleus [GO:0005634]	DNA binding [GO:0003677]; DNA topoisomerase type I (single strand cut, ATP-independent) activity [GO:0003917]		0.0116253	0	0.0977681	0.264123	0.0994942	1.44512e-13	0	-0.156914	-0.667243	-2.36539
A0A2R8QCQ9	Zgc:						0.0101859	0	-0.42363	-0.521442	-0.68653	1.87584e-15	0	-1.22248	-1.52756	-2.01075
A0A2R8QD85	non-specific serine/threonine protein kinase (EC 2.7.11.1)	mast1a	protein phosphorylation [GO:0006468]		ATP binding [GO:0005524]; magnesium ion binding [GO:0000287]; protein serine/threonine kinase activity [GO:0004674]			0	0.0247608	-0.1959	0.00669792	2.86881e-05	0	0.222513	-0.294636	-2.25335
A0A2R8QD88	GATA zinc finger domain-containing 2Ab (transcriptional repressor p66-alpha isoform X5)	gatad2ab gatad2a ns:zf-a189 zgc:85938 gatad2ab	negative regulation of transcription by RNA polymerase II [GO:0000122]; positive regulation of macromolecule metabolic process [GO:0010604]; positive regulation of nitrogen compound metabolic process [GO:0051173]	nucleus [GO:0005634]; NuRD complex [GO:0016581]	sequence-specific DNA binding [GO:0043565]			0	-0.154674	-0.0863064	-0.0729868	4.22055e-07	0	0.351361	-0.12268	-0.0464582
A0A2R8QDG0	Asparagine synthetase domain-containing protein 1	asnsd1	asparagine biosynthetic process [GO:0006529]; glutamine metabolic process [GO:0006541]		asparagine synthase (glutamine-hydrolyzing) activity [GO:0004066]			0	0.413484	0.677244	-0.0167302	3.20125e-05	0	-0.0143602	0.524351	-0.426516
A0A2R8QDI1	BCL2-associated athanogene 6	bag6	apoptotic process [GO:0006915]; chromatin organization [GO:0006325]; ubiquitin-dependent ERAD pathway [GO:0030433]	BAT3 complex [GO:0071818]; extracellular region [GO:0005576]; nucleus [GO:0005634]	misfolded protein binding [GO:0051787]; polyubiquitin modification-dependent protein binding [GO:0031593]	SUBCELLULAR LOCATION: Cytoplasm, cytosol {ECO:0000256|ARBA:ARBA00004514}. Nucleus {ECO:0000256|ARBA:ARBA00004123}. Secreted, extracellular exosome {ECO:0000256|ARBA:ARBA00004550}.		0	0.0506009	-0.0445292	0.0780341	1.131e-05	0	-0.312595	-0.466122	-0.362871
A0A2R8QDL4	Solute carrier family 43 member 1a (solute carrier family 43 (Amino acid system L transporter), member 1a)	slc43a1a fi47a12 lat3a slc43a1 wu:fi47a12 zgc:55850 slc43a1a	neutral amino acid transport [GO:0015804]; podocyte development [GO:0072015]	membrane [GO:0016020]	L-amino acid transmembrane transporter activity [GO:0015179]; neutral L-amino acid transmembrane transporter activity [GO:0015175]; transmembrane transporter activity [GO:0022857]	SUBCELLULAR LOCATION: Membrane {ECO:0000256|ARBA:ARBA00004141}; Multi-pass membrane protein {ECO:0000256|ARBA:ARBA00004141}.		0	-0.159605	-0.111268	-0.0971055	8.68478e-11	0	0.045709	0.53773	0.807172
A0A2R8QDP4	Ras-responsive element-binding protein 1a (ras-responsive element-binding protein 1 isoform X2)	rreb1a rreb1a	regulation of transcription by RNA polymerase II [GO:0006357]	nucleus [GO:0005634]	DNA-binding transcription activator activity, RNA polymerase II-specific [GO:0001228]; RNA polymerase II cis-regulatory region sequence-specific DNA binding [GO:0000978]			0	-0.143292	0.0175661	-0.0954047	2.7051e-11	0	0.0487125	-0.675766	-1.47192
A0A2R8QDV2	Cystatin 14b, tandem duplicate 1	cst14b.1		cytosol [GO:0005829]	cysteine-type endopeptidase inhibitor activity [GO:0004869]			0	0.0447819	0.0604908	-0.230602	1.30195e-10	0	-1.40227	0.83437	1.96845
A0A2R8QDX8	Synembryn-B (Protein Ric-8B) (Synembryn-like)	ric8b synbl	G protein-coupled receptor signaling pathway [GO:0007186]; pigment cell development [GO:0070285]	cytoplasm [GO:0005737]; plasma membrane [GO:0005886]	G-protein alpha-subunit binding [GO:0001965]; guanyl-nucleotide exchange factor activity [GO:0005085]	SUBCELLULAR LOCATION: Cytoplasm {ECO:0000250}.	0.0218236	0	-0.138436	-0.157485	0.0242311	1.31143e-06	0	-0.183334	-0.218821	-0.919324
A0A2R8QE02	Si:ch211-226h8.14	si:ch211-226h8.14			carbohydrate binding [GO:0030246]			0	0.0389679	-0.0231487	-0.252859	0.00204655	0	0.395091	0.63309	0.23093
A0A2R8QE33	CCR4-NOT transcription complex subunit 1	cnot1	negative regulation of translation [GO:0017148]	CCR4-NOT core complex [GO:0030015]; nucleus [GO:0005634]		SUBCELLULAR LOCATION: Nucleus {ECO:0000256|ARBA:ARBA00004123}.		0	0.0123347	-0.00761215	-0.0676347	3.20766e-05	0	-0.5208	-0.279674	-0.316276
A0A2R8QE54	ubiquitin-like modifier-activating enzyme 6	si:dkey-82j4.2	protein ubiquitination [GO:0016567]		ATP binding [GO:0005524]; ubiquitin-like modifier activating enzyme activity [GO:0008641]			0	-0.0256544	-0.0472825	-0.0848575	9.72541e-13	0	0.0659878	-0.762948	-2.70723
A0A2R8QED9	EH domain-binding protein 1 isoform X2	ehbp1	actin cytoskeleton organization [GO:0030036]	filamentous actin [GO:0031941]; microtubule organizing center [GO:0005815]			0.035254	0	0.00324691	0.266979	0.0935423	5.39214e-11	0	-0.146638	-0.53759	-2.42524
A0A2R8QEH4	U6 snRNA-associated Sm-like protein LSm2	smx5	mRNA splicing, via spliceosome [GO:0000398]	catalytic step 2 spliceosome [GO:0071013]; Lsm1-7-Pat1 complex [GO:1990726]; P-body [GO:0000932]; precatalytic spliceosome [GO:0071011]; U4/U6 x U5 tri-snRNP complex [GO:0046540]; U6 snRNP [GO:0005688]	RNA binding [GO:0003723]	SUBCELLULAR LOCATION: Nucleus {ECO:0000256|ARBA:ARBA00004123}.		0	-0.0659549	-0.112746	-0.00824834	5.00424e-08	0	0.441579	0.518376	1.08113
A0A2R8QEJ6	ADP-ribosylation factor-binding protein GGA1 (Golgi-associated, gamma adaptin ear-containing, ARF-binding protein 1)	gga1 fb33h10 im:6912200 wu:fb33h10 zgc:101044 gga1	Golgi to plasma membrane transport [GO:0006893]; intracellular protein transport [GO:0006886]; protein localization to cell surface [GO:0034394]; vesicle-mediated transport [GO:0016192]	early endosome membrane [GO:0031901]; trans-Golgi network [GO:0005802]	phosphatidylinositol binding [GO:0035091]; small GTPase binding [GO:0031267]; ubiquitin binding [GO:0043130]	SUBCELLULAR LOCATION: Early endosome membrane {ECO:0000256|ARBA:ARBA00004220}; Peripheral membrane protein {ECO:0000256|ARBA:ARBA00004220}. Endosome membrane {ECO:0000256|ARBA:ARBA00004481}; Peripheral membrane protein {ECO:0000256|ARBA:ARBA00004481}. Golgi apparatus, trans-Golgi network membrane {ECO:0000256|ARBA:ARBA00004150}; Peripheral membrane protein {ECO:0000256|ARBA:ARBA00004150}. Membran…		0	0.0344614	0.12069	0.0295249	8.28318e-16	0	-0.0680932	-0.686629	-1.38467
A0A2R8QEV1	SHC-transforming protein 1 (Src homology 2 domain-containing-transforming protein C1)	shc1	angiogenesis [GO:0001525]; intracellular signal transduction [GO:0035556]; transmembrane receptor protein tyrosine kinase signaling pathway [GO:0007169]	cytoplasm [GO:0005737]; plasma membrane [GO:0005886]	protein kinase binding [GO:0019901]; receptor tyrosine kinase binding [GO:0030971]	SUBCELLULAR LOCATION: Cytoplasm {ECO:0000256|ARBA:ARBA00004496}.		0	0.0340392	0.115981	0.101319	2.14731e-09	0	-0.155399	-0.381609	-1.2035
A0A2R8QEX8	UBC core domain-containing protein				ATP binding [GO:0005524]; transferase activity [GO:0016740]			0	-0.17541	-0.223221	-0.0930714	1.26223e-08	0	0.266699	0.417435	0.621155
A0A2R8QEY3	Transcription elongation factor SPT5 (DRB sensitivity-inducing factor large subunit) (DSIF large subunit) (Protein foggy)	supt5h fog spt5	central nervous system neuron development [GO:0021954]; hemopoiesis [GO:0030097]; negative regulation of fibroblast growth factor receptor signaling pathway [GO:0040037]; negative regulation of transcription elongation by RNA polymerase II [GO:0034244]; neuron migration [GO:0001764]; positive regulation of hematopoietic progenitor cell differentiation [GO:1901534]; positive regulation of hematopo…	DSIF complex [GO:0032044]; nucleus [GO:0005634]	DNA binding [GO:0003677]; mRNA binding [GO:0003729]	SUBCELLULAR LOCATION: Nucleus {ECO:0000269|PubMed:11099044}.		0	-0.0178732	-0.0178397	-0.191557	6.55824e-05	0	-0.127229	0.120559	0.267241
A0A2R8QEZ2	GDP-Man:Man(3)GlcNAc(2)-PP-Dol alpha-1,2-mannosyltransferase (EC 2.4.1.131)	alg11	protein glycosylation [GO:0006486]	endoplasmic reticulum membrane [GO:0005789]	GDP-Man:Man3GlcNAc2-PP-Dol alpha-1,2-mannosyltransferase activity [GO:0004377]	SUBCELLULAR LOCATION: Endoplasmic reticulum membrane {ECO:0000256|RuleBase:RU367051}.		0	-0.175134	-0.189692	-0.134427	5.14009e-11	0	-0.202152	-1.07406	-2.46851
A0A2R8QF15	GABA(A) receptor-associated protein b (gamma-aminobutyric acid receptor-associated protein)	gabarapb gabarapb	autophagosome assembly [GO:0000045]; autophagy [GO:0006914]; autophagy of mitochondrion [GO:0000422]; cellular response to nitrogen starvation [GO:0006995]; head development [GO:0060322]; macroautophagy [GO:0016236]	autophagosome [GO:0005776]; autophagosome membrane [GO:0000421]; cytosol [GO:0005829]; membrane [GO:0016020]	GABA receptor binding [GO:0050811]; ubiquitin protein ligase binding [GO:0031625]			0	0.0956507	0.211134	0.130996	3.5261e-06	0	0.140552	0.453958	0.22022
A0A2R8QF77	Protein LBH	lbh	embryonic viscerocranium morphogenesis [GO:0048703]; neural crest cell migration [GO:0001755]; positive regulation of DNA-templated transcription [GO:0045893]	cytoplasm [GO:0005737]; nucleus [GO:0005634]		SUBCELLULAR LOCATION: Cytoplasm {ECO:0000256|ARBA:ARBA00004496}. Nucleus {ECO:0000256|ARBA:ARBA00004123}.		0	-0.0536147	-0.108249	-0.0191877	4.82747e-06	0	0.0533929	-0.508746	-0.555216
A0A2R8QFG4	TBC1 domain family, member 24	tbc1d24		cytoplasmic vesicle [GO:0031410]; neuromuscular junction [GO:0031594]; plasma membrane [GO:0005886]	GTPase activator activity [GO:0005096]	SUBCELLULAR LOCATION: Membrane {ECO:0000256|ARBA:ARBA00004170}; Peripheral membrane protein {ECO:0000256|ARBA:ARBA00004170}.	0.0123241	0	0.224248	0.258411	-0.0169631	1.79143e-06	0	0.497974	-0.249484	-0.797681
A0A2R8QG06	RNA helicase (EC 3.6.4.13)	wu:fi39b12 zgc:63742 ddx23	mRNA splicing, via spliceosome [GO:0000398]	catalytic step 2 spliceosome [GO:0071013]	ATP binding [GO:0005524]; hydrolase activity [GO:0016787]; RNA binding [GO:0003723]; RNA helicase activity [GO:0003724]			0	-0.0833237	-0.101195	-0.0203209	2.8475e-15	0	-0.0941449	0.262944	0.822763
A0A2R8QG13	ataxin-2 isoform X8	atxn2 si:dkey-165i4.1			RNA binding [GO:0003723]			0	0.122683	0.0939462	-0.01133	2.09509e-16	0	-0.0857294	-1.17078	-3.20267
A0A2R8QG28	non-specific serine/threonine protein kinase (EC 2.7.11.1)	rps6ka3b	intracellular signal transduction [GO:0035556]; ossification [GO:0001503]; peptidyl-serine phosphorylation [GO:0018105]	cytoplasm [GO:0005737]; nucleoplasm [GO:0005654]	ATP binding [GO:0005524]; magnesium ion binding [GO:0000287]; protein serine kinase activity [GO:0106310]; protein serine/threonine kinase activity [GO:0004674]; ribosomal protein S6 kinase activity [GO:0004711]			0	-0.164635	-0.176841	-0.223104	4.07303e-12	0	1.09618	0.459903	-1.20528
A0A2R8QGA5	Pre-mRNA-splicing factor 38A	prpf38a zgc:92059	mRNA splicing, via spliceosome [GO:0000398]	nucleus [GO:0005634]; precatalytic spliceosome [GO:0071011]; U2-type precatalytic spliceosome [GO:0071005]		SUBCELLULAR LOCATION: Nucleus {ECO:0000250|UniProtKB:Q8NAV1}.		0	0.0130953	0.0638037	0.0768459	0.0031284	0	0.0797462	0.252483	0.0647547
A0A2R8QGC0	Ubiquitin-like modifier-activating enzyme 5 (UFM1-activating enzyme)	uba5		Golgi apparatus [GO:0005794]	metal ion binding [GO:0046872]; ubiquitin-like modifier activating enzyme activity [GO:0008641]	SUBCELLULAR LOCATION: Golgi apparatus {ECO:0000256|ARBA:ARBA00004555}.		0	0.0288494	-0.0285418	-0.0565229	0.000167327	0	-0.0463745	-0.131755	-0.281326
A0A2R8QGG8	SH2 domain-containing adapter protein D isoform X1	shdb shd si:dkeyp-31e2.2 wu:fb38a12 wu:fi32h10 zgc:153246 zgc:153975 zgc:158798			phosphotyrosine residue binding [GO:0001784]			0	-0.136237	-0.0428453	-0.248108	4.28069e-20	0	-0.248227	-1.47127	-3.92382
A0A2R8QGK7	Methylcrotonyl-CoA carboxylase subunit	mccc1		mitochondrion [GO:0005739]	ATP binding [GO:0005524]; ligase activity [GO:0016874]; metal ion binding [GO:0046872]			0	0.0399875	0.0634317	0.0161065	0.0285423	0	-0.153685	0.0425002	-0.247479
A0A2R8QGL3	Golgin A4	golga4	Golgi vesicle transport [GO:0048193]	Golgi apparatus [GO:0005794]	small GTPase binding [GO:0031267]		0.00737241	0	-0.0940714	-0.12444	-0.267289	4.01755e-11	0	0.0152592	-1.00156	-2.52293
A0A2R8QGN2	Ribosomal protein L39	rpl39	translation [GO:0006412]	cytosolic large ribosomal subunit [GO:0022625]	structural constituent of ribosome [GO:0003735]			0	0.0521188	-0.109859	0.436852	1.4642e-11	0	1.01421	1.39617	2.71437
A0A2R8QGS4	mucolipin-3 isoform X4	mcoln3b		endosome membrane [GO:0010008]; plasma membrane [GO:0005886]	cation channel activity [GO:0005261]	SUBCELLULAR LOCATION: Endosome membrane {ECO:0000256|ARBA:ARBA00004337}; Multi-pass membrane protein {ECO:0000256|ARBA:ARBA00004337}. Membrane {ECO:0000256|ARBA:ARBA00004141}; Multi-pass membrane protein {ECO:0000256|ARBA:ARBA00004141}.		0	-0.0122985	0.027841	-0.123867	8.87345e-14	0	-0.20419	-0.806566	-1.86483
A0A2R8QH62	Cell division cycle 16 homolog (S. cerevisiae)	cdc16	anaphase-promoting complex-dependent catabolic process [GO:0031145]; cell division [GO:0051301]; metaphase/anaphase transition of mitotic cell cycle [GO:0007091]; mitotic cell cycle [GO:0000278]; positive regulation of mitotic metaphase/anaphase transition [GO:0045842]; protein ubiquitination [GO:0016567]	anaphase-promoting complex [GO:0005680]; cytoplasm [GO:0005737]				0	0.0518277	0.0612488	-0.0888548	9.49512e-15	0	0.129384	-0.41428	-1.93145
A0A2R8QH67	Phospholipid-transporting ATPase (EC 7.6.2.1)	atp10a	phospholipid translocation [GO:0045332]	plasma membrane [GO:0005886]	ATP binding [GO:0005524]; ATP hydrolysis activity [GO:0016887]; ATPase-coupled intramembrane lipid transporter activity [GO:0140326]; magnesium ion binding [GO:0000287]	SUBCELLULAR LOCATION: Membrane {ECO:0000256|ARBA:ARBA00004141, ECO:0000256|RuleBase:RU362033}; Multi-pass membrane protein {ECO:0000256|ARBA:ARBA00004141, ECO:0000256|RuleBase:RU362033}.		0	-0.0646939	0.063614	-0.28996	2.43303e-15	0	-0.265852	-1.69145	-3.2462
A0A2R8QH82	Replication protein A2 (Rpa2 protein) (replication protein A 32 kDa subunit)	ik:tdsubc_2g1 rpa xx:tdsubc_2g1 zgc:109822 rpa2	anatomical structure development [GO:0048856]; DNA replication [GO:0006260]; double-strand break repair via homologous recombination [GO:0000724]; nucleotide-excision repair [GO:0006289]	chromosome, telomeric region [GO:0000781]; DNA replication factor A complex [GO:0005662]; nucleus [GO:0005634]; site of double-strand break [GO:0035861]	single-stranded DNA binding [GO:0003697]			0	0.0383323	-0.0622806	0.113314	2.13891e-07	0	0.239278	0.351432	0.792802
A0A2R8QHA9	Polysaccharide biosynthesis domain-containing 1 (Zgc:92611) (protein PBDC1)	cb679 fc12c03 sb:cb679 wu:fc12c03 pbdc1 zgc:92611						0	0.108464	0.021248	0.262905	0.000829287	0	0.172105	0.29239	0.545521
A0A2R8QHD1	Heterogeneous nuclear ribonucleoprotein A0-like				RNA binding [GO:0003723]			0	0.000925332	-0.041334	0.194124	2.05987e-19	0	-0.260393	3.1411	4.8562
A0A2R8QHF5	EARP-interacting protein homolog	eipr1 zgc:101720	endocytic recycling [GO:0032456]; protein ubiquitination [GO:0016567]	Golgi apparatus [GO:0005794]		SUBCELLULAR LOCATION: Golgi apparatus, trans-Golgi network {ECO:0000250|UniProtKB:Q53HC9}.		0	-0.0156723	-0.118886	-0.0807938	2.80709e-05	0	-0.462762	-0.582069	-1.95641
A0A2R8QHH5	Origin recognition complex subunit 1	orc1	chordate embryonic development [GO:0043009]; cilium assembly [GO:0060271]; DNA replication initiation [GO:0006270]; mitotic DNA replication checkpoint signaling [GO:0033314]; regulation of multicellular organism growth [GO:0040014]; response to yeast [GO:0001878]	nuclear origin of replication recognition complex [GO:0005664]	ATP binding [GO:0005524]; ATP hydrolysis activity [GO:0016887]; chromatin binding [GO:0003682]; DNA replication origin binding [GO:0003688]	SUBCELLULAR LOCATION: Nucleus {ECO:0000256|ARBA:ARBA00004123, ECO:0000256|RuleBase:RU365058}.	0.00808747	0	0.182586	0.171597	-0.126386	1.63558e-18	0	-0.248193	-1.4645	-3.06351
A0A2R8QHK1	Heterogeneous nuclear ribonucleoprotein D	hnrnpd	positive regulation of macromolecule metabolic process [GO:0010604]; positive regulation of nitrogen compound metabolic process [GO:0051173]; regulation of gene expression [GO:0010468]	cytoplasm [GO:0005737]; nucleoplasm [GO:0005654]	mRNA 3'-UTR binding [GO:0003730]; RNA binding [GO:0003723]	SUBCELLULAR LOCATION: Cytoplasm {ECO:0000256|ARBA:ARBA00004496}. Nucleus {ECO:0000256|ARBA:ARBA00004123}.		0	-0.133	-0.147063	-0.157655	6.55373e-21	0	0.213839	1.45008	3.00689
A0A2R8QHK5	Zgc:153867	zgc:153867		myosin II complex [GO:0016460]	calcium ion binding [GO:0005509]; structural constituent of muscle [GO:0008307]			0	0.0349255	0.0353722	-0.0792006	2.11678e-15	0	-0.176759	-1.1102	-1.384
A0A2R8QHV3	Protein arginine methyltransferase 3 (protein arginine N-methyltransferase 3 isoform X1)	prmt3 hrmt1l3 zgc:112498 prmt3	peptidyl-arginine methylation [GO:0018216]		protein-arginine N-methyltransferase activity [GO:0016274]; S-adenosylmethionine-dependent methyltransferase activity [GO:0008757]		0.0112777	0	-0.225415	-0.261852	-0.437616	0.000293525	0	0.313015	-0.00379949	-0.32131
A0A2R8QHY0	clustered mitochondria protein homolog	si:ch211-166a6.5	organelle organization [GO:0006996]	cytoplasm [GO:0005737]				0	-0.00181523	-0.355226	0.105312	1.21704e-12	0	0.289707	0.333981	1.71065
A0A2R8QI69	Golgin B1	golgb1		cis-Golgi network [GO:0005801]; endoplasmic reticulum-Golgi intermediate compartment [GO:0005793]; membrane [GO:0016020]			0.00177406	0	-0.126808	-0.22779	-0.317221	0.000198597	0	-0.0174344	-0.236009	-0.352745
A0A2R8QIC4	Si:ch211-212k18.4 (zinc finger protein 638 isoform X1)	znf638 si:ch211-212k18.4 znf638		nucleus [GO:0005634]	RNA binding [GO:0003723]; zinc ion binding [GO:0008270]		0.0350734	0	-0.238656	-0.177267	-0.318583	4.41148e-13	0	-0.400071	-0.100123	0.779166
A0A2R8QIE6	DnaJ homolog subfamily C member 25	dnajc25	protein folding [GO:0006457]	endoplasmic reticulum membrane [GO:0005789]		SUBCELLULAR LOCATION: Membrane {ECO:0000256|ARBA:ARBA00004141}; Multi-pass membrane protein {ECO:0000256|ARBA:ARBA00004141}.		0	-0.0704122	-0.217883	0.0216439	3.01681e-07	0	0.47796	0.0593444	-0.727695
A0A2R8QIJ4	PRP4 pre-mRNA-processing factor 4 homolog (yeast) (U4/U6 small nuclear ribonucleoprotein Prp4)	mg:ab03a02 zgc:65943 prpf4	chordate embryonic development [GO:0043009]; embryo development ending in birth or egg hatching [GO:0009792]; mRNA splicing, via spliceosome [GO:0000398]; posterior lateral line neuromast development [GO:0048919]; posterior lateral line neuromast primordium migration [GO:0048920]; retina development in camera-type eye [GO:0060041]	nuclear speck [GO:0016607]; U4/U6 x U5 tri-snRNP complex [GO:0046540]	U4 snRNA binding [GO:0030621]; U6 snRNA binding [GO:0017070]	SUBCELLULAR LOCATION: Nucleus speckle {ECO:0000256|ARBA:ARBA00004324}.		0	-0.0515548	0.0849888	-0.0464265	1.04268e-05	0	0.0273359	0.0693288	-0.377357
A0A2R8QIK4	RuvB-like 2 (EC 3.6.4.12) (Reptin) (zReptin)	ruvbl2	axonemal dynein complex assembly [GO:0070286]; box C/D snoRNP assembly [GO:0000492]; chromatin remodeling [GO:0006338]; digestive tract development [GO:0048565]; DNA recombination [GO:0006310]; DNA repair [GO:0006281]; epithelial cilium movement involved in extracellular fluid movement [GO:0003351]; heart development [GO:0007507]; histone acetylation [GO:0016573]; motile cilium assembly [GO:00444…	dynein axonemal particle [GO:0120293]; extracellular region [GO:0005576]; Ino80 complex [GO:0031011]; MLL1 complex [GO:0071339]; NuA4 histone acetyltransferase complex [GO:0035267]; nucleus [GO:0005634]; R2TP complex [GO:0097255]; Swr1 complex [GO:0000812]	ATP binding [GO:0005524]; ATP hydrolysis activity [GO:0016887]; DNA helicase activity [GO:0003678]	SUBCELLULAR LOCATION: Nucleus {ECO:0000250}. Dynein axonemal particle {ECO:0000250|UniProtKB:Q9DE27}.		0	0.0418615	-0.0500784	-0.0131469	2.74973e-09	0	0.102586	0.224894	0.49617
A0A2R8QIN0	Protein Spindly (Coiled-coil domain-containing protein 99) (Spindle apparatus coiled-coil domain-containing protein 1)	spdl1 ccdc99 zgc:171223	cell division [GO:0051301]; establishment of mitotic spindle orientation [GO:0000132]; mitotic metaphase plate congression [GO:0007080]; mitotic spindle assembly checkpoint signaling [GO:0007094]; protein localization to kinetochore [GO:0034501]	nucleus [GO:0005634]; outer kinetochore [GO:0000940]; spindle pole [GO:0000922]	kinetochore binding [GO:0043515]	SUBCELLULAR LOCATION: Chromosome, centromere, kinetochore {ECO:0000255|HAMAP-Rule:MF_03041}.	0.0254932	0	-0.0355099	-0.0463769	-0.134346	4.25295e-06	0	-0.56521	-0.815852	-0.205121
A0A2R8QJ09	kinesin-like protein KIF20B isoform X1	kif20ba	microtubule-based movement [GO:0007018]; system development [GO:0048731]		ATP binding [GO:0005524]; microtubule binding [GO:0008017]; microtubule motor activity [GO:0003777]			0	-0.0335486	-0.186419	-0.124249	5.31421e-18	0	-0.310425	-1.88428	-2.75762
A0A2R8QJA0	acetyl-CoA carboxylase (EC 6.4.1.2)	acaca	fatty acid biosynthetic process [GO:0006633]; malonyl-CoA biosynthetic process [GO:2001295]; response to (R)-carnitine [GO:0061959]	mitochondrion [GO:0005739]	acetyl-CoA carboxylase activity [GO:0003989]; ATP binding [GO:0005524]; metal ion binding [GO:0046872]			0	0.0148718	-0.0199408	-0.072589	6.25635e-06	0	0.37848	-0.0398887	-0.49506
A0A2R8QJA3	E3 ubiquitin-protein ligase MYCBP2 (EC 2.3.2.33) (Myc-binding protein 2) (Protein Esrom)	mycbp2	axon choice point recognition [GO:0016198]; axon extension involved in regeneration [GO:0048677]; axon guidance [GO:0007411]; central nervous system projection neuron axonogenesis [GO:0021952]; circadian regulation of gene expression [GO:0032922]; developmental pigmentation [GO:0048066]; habenula development [GO:0021986]; neuromuscular process [GO:0050905]; regulation of axon guidance [GO:1902667…	axon [GO:0030424]; cytoplasm [GO:0005737]; cytoskeleton [GO:0005856]; nucleus [GO:0005634]; plasma membrane [GO:0005886]	guanyl-nucleotide exchange factor activity [GO:0005085]; metal ion binding [GO:0046872]; small GTPase binding [GO:0031267]; ubiquitin protein ligase activity [GO:0061630]; ubiquitin-protein transferase activity [GO:0004842]	SUBCELLULAR LOCATION: Nucleus {ECO:0000250|UniProtKB:O75592}. Cell projection, axon {ECO:0000250|UniProtKB:Q7TPH6}. Cytoplasm, cytoskeleton {ECO:0000250|UniProtKB:Q7TPH6}. Note=Localizes to axon shafts and associates with microtubule cytoskeleton. {ECO:0000250|UniProtKB:Q7TPH6}.	0.00499051	0	-0.0816675	0.104397	0.151983	0.000275352	0	0.211062	-0.070676	-0.279909
A0A2R8QJF6	Un-named hu7910 (aspartyl/asparaginyl beta-hydroxylase isoform X2)	unm_hu7910 unm_hu7910	peptidyl-aspartic acid hydroxylation [GO:0042264]	endoplasmic reticulum [GO:0005783]; membrane [GO:0016020]	peptidyl-aspartic acid 3-dioxygenase activity [GO:0062101]	SUBCELLULAR LOCATION: Membrane {ECO:0000256|ARBA:ARBA00004606}; Single-pass type II membrane protein {ECO:0000256|ARBA:ARBA00004606}.		0	-0.0137086	-0.025602	0.0516436	1.09506e-10	0	0.0616314	-0.663912	-1.53778
A0A2R8QJG7	Phospholipid-transporting ATPase (EC 7.6.2.1)	atp8a2	phospholipid transport [GO:0015914]	membrane [GO:0016020]	ATP binding [GO:0005524]; ATP hydrolysis activity [GO:0016887]; ATPase-coupled intramembrane lipid transporter activity [GO:0140326]; magnesium ion binding [GO:0000287]	SUBCELLULAR LOCATION: Membrane {ECO:0000256|ARBA:ARBA00004141, ECO:0000256|RuleBase:RU362033}; Multi-pass membrane protein {ECO:0000256|ARBA:ARBA00004141, ECO:0000256|RuleBase:RU362033}.	0.00299872	0	0.145009	0.269406	0.128423	9.77744e-08	0	-0.139084	-0.313473	-1.35171
A0A2R8QJH2	Ribosomal protein S6 kinase alpha-6 (S6K-alpha-6) (EC 2.7.11.1) (S6K-alpha 6-like)	rps6ka6 rps6kal	DNA damage response, signal transduction by p53 class mediator resulting in transcription of p21 class mediator [GO:0006978]; peptidyl-serine phosphorylation [GO:0018105]	cytoplasm [GO:0005737]; nucleoplasm [GO:0005654]	ATP binding [GO:0005524]; magnesium ion binding [GO:0000287]; protein serine kinase activity [GO:0106310]; protein serine/threonine kinase activity [GO:0004674]; ribosomal protein S6 kinase activity [GO:0004711]			0	0.0776425	-0.568768	-0.365415	3.11889e-18	0	-0.191547	-1.86972	-3.36557
A0A2R8QJJ3	Dynein light intermediate chain	dync1li2 fc08b04 wu:fc08b04 zgc:112480	microtubule-based movement [GO:0007018]	cytoplasm [GO:0005737]; cytoplasmic dynein complex [GO:0005868]; microtubule [GO:0005874]	ATP binding [GO:0005524]	SUBCELLULAR LOCATION: Cytoplasm, cytoskeleton {ECO:0000256|RuleBase:RU366047}.	0.0195675	0	-0.14606	-0.0981001	-0.21868	3.48316e-16	0	0.105394	-1.55264	-2.27413
A0A2R8QJM9	Si:dkeyp-50f7.2 (ZPA domain containing protein isoform 1)	fi27h02 si:dkey-23g12.6 si:dkeyp-50f7.2 wu:fi27h02 zgc:136486 zpax1		extracellular region [GO:0005576]				0	-0.143148	-0.108102	-0.0301966	2.6527e-11	0	0.0855811	-0.0585746	-1.009
A0A2R8QJR2	MIA SH3 domain ER export factor 2	mia2	endoplasmic reticulum to Golgi vesicle-mediated transport [GO:0006888]; protein secretion [GO:0009306]; vesicle cargo loading [GO:0035459]	endoplasmic reticulum exit site [GO:0070971]; endoplasmic reticulum membrane [GO:0005789]			0.0459884	0	0.0291785	-0.0496627	-0.128376	1.0794e-10	0	-0.223788	-0.750637	-0.986605
A0A2R8QJU7	Integrator complex subunit 7 (Int7)	ints7 si:dkey-176n7.1	cellular response to DNA damage stimulus [GO:0006974]; lens development in camera-type eye [GO:0002088]; snRNA 3'-end processing [GO:0034472]	chromosome [GO:0005694]; integrator complex [GO:0032039]		SUBCELLULAR LOCATION: Nucleus {ECO:0000250|UniProtKB:Q9NVH2}. Chromosome {ECO:0000250|UniProtKB:Q9NVH2}.		0	-0.15101	-0.30618	-0.176369	7.44993e-12	0	-0.16493	-0.974608	-2.20511
A0A2R8QK44	Si:dkey-112g5.16 (si:dkey-112g5.16 isoform X1)	si:dkey-112g5.16 SO:0001217	positive regulation of apoptotic process [GO:0043065]; programmed cell death [GO:0012501]; proteolysis [GO:0006508]	mitochondrion [GO:0005739]	metalloendopeptidase activity [GO:0004222]; serine-type endopeptidase activity [GO:0004252]			0	-0.633285	-0.579913	-0.496868	4.21091e-06	0	-0.173468	-0.389432	-1.59815
A0A2R8QK48	Nuclear receptor-binding protein 1	nrbp1	endoplasmic reticulum to Golgi vesicle-mediated transport [GO:0006888]; intracellular signal transduction [GO:0035556]	cytoplasm [GO:0005737]; endomembrane system [GO:0012505]	ATP binding [GO:0005524]; protein kinase activity [GO:0004672]			0	-0.0120309	-0.0622202	-0.0124754	6.85918e-16	0	-0.138758	-1.73283	-2.78453
A0A2R8QK98	GTPase-activating protein and VPS9 domains 1	gapvd1	endocytosis [GO:0006897]; regulation of GTPase activity [GO:0043087]; signal transduction [GO:0007165]	cytosol [GO:0005829]; endocytic vesicle [GO:0030139]; membrane [GO:0016020]	guanyl-nucleotide exchange factor activity [GO:0005085]; small GTPase binding [GO:0031267]	SUBCELLULAR LOCATION: Membrane {ECO:0000256|ARBA:ARBA00004170}; Peripheral membrane protein {ECO:0000256|ARBA:ARBA00004170}.	0.0023512	0	0.213036	0.107398	0.0391713	7.72255e-17	0	-0.16614	-1.36931	-2.89354
A0A2R8QKD1	Sarcolemma-associated protein b	slmapb	protein localization to plasma membrane [GO:0072659]; regulation of membrane depolarization during cardiac muscle cell action potential [GO:1900825]; regulation of voltage-gated sodium channel activity [GO:1905150]	membrane [GO:0016020]			0.00865535	0	0.104031	0.153171	-0.111913	1.04903e-15	0	-0.0731943	-1.43759	-3.4848
A0A2R8QKF1	Scavenger receptor class B, member 2a	scarb2a	notochord development [GO:0030903]; protein targeting to lysosome [GO:0006622]; receptor-mediated endocytosis [GO:0006898]; regulation of glucosylceramidase activity [GO:1905123]	cytoplasm [GO:0005737]; lysosome [GO:0005764]; plasma membrane [GO:0005886]	scavenger receptor activity [GO:0005044]			0	0.0420505	0.0551653	0.134726	9.32863e-07	0	-0.205936	-0.583698	0.361604
A0A2R8QKF3	Zinc transporter	slc30a7	cellular zinc ion homeostasis [GO:0006882]	Golgi apparatus [GO:0005794]; membrane [GO:0016020]	zinc ion transmembrane transporter activity [GO:0005385]	SUBCELLULAR LOCATION: Golgi apparatus, trans-Golgi network membrane {ECO:0000256|ARBA:ARBA00004166, ECO:0000256|RuleBase:RU369017}; Multi-pass membrane protein {ECO:0000256|ARBA:ARBA00004166, ECO:0000256|RuleBase:RU369017}. Membrane {ECO:0000256|ARBA:ARBA00004141}; Multi-pass membrane protein {ECO:0000256|ARBA:ARBA00004141}.		0	0.0113085	-0.0719315	0.0334768	0.000670553	0	0.0161809	0.156394	-0.0282193
A0A2R8QKU0	Thyroid hormone receptor interactor 11	trip11	endoplasmic reticulum to Golgi vesicle-mediated transport [GO:0006888]; Golgi organization [GO:0007030]	Golgi apparatus [GO:0005794]	small GTPase binding [GO:0031267]		0.0128457	0	-0.117775	-0.122805	-0.247981	1.0225e-13	0	-0.0367223	-0.867935	-2.71209
A0A2R8QL23	SIVA1, apoptosis-inducing factor (apoptosis regulatory protein Siva)	siva1 im:6902407 siva1	extrinsic apoptotic signaling pathway [GO:0097191]		CD27 receptor binding [GO:0005175]		2.4e-05	0	0.0246169	-0.398673	-0.745789	2.12416e-12	0	-0.266633	-1.03706	-2.52712
A0A2R8QL47	ATP-dependent DNA helicase DDX11 (EC 3.6.4.12) (DEAD/H-box protein 11)	ddx11 zgc:92172	DNA duplex unwinding [GO:0032508]; DNA repair [GO:0006281]; DNA replication [GO:0006260]; establishment of sister chromatid cohesion [GO:0034085]; nucleolar chromatin organization [GO:1990700]; regulation of transcription of nucleolar large rRNA by RNA polymerase I [GO:1901836]; rRNA transcription [GO:0009303]	cytoplasm [GO:0005737]; microtubule organizing center [GO:0005815]; midbody [GO:0030496]; nucleolus [GO:0005730]; nucleus [GO:0005634]; spindle pole [GO:0000922]	4 iron, 4 sulfur cluster binding [GO:0051539]; ATP binding [GO:0005524]; ATP hydrolysis activity [GO:0016887]; DNA binding [GO:0003677]; DNA helicase activity [GO:0003678]; metal ion binding [GO:0046872]; RNA binding [GO:0003723]	SUBCELLULAR LOCATION: Nucleus {ECO:0000250|UniProtKB:Q96FC9}. Nucleus, nucleolus {ECO:0000250|UniProtKB:Q96FC9}. Cytoplasm, cytoskeleton, spindle pole {ECO:0000250|UniProtKB:Q96FC9}. Midbody {ECO:0000250|UniProtKB:Q96FC9}. Cytoplasm, cytoskeleton, microtubule organizing center, centrosome {ECO:0000250|UniProtKB:Q96FC9}.		0	0.0807109	0.0153235	-0.0516449	4.02205e-14	0	-0.503378	-1.76109	-3.24775
A0A2R8QL48	MOB kinase activator 1Ba (MOB1, Mps One Binder kinase activator-like 1A (Yeast)) (Mobkl1a protein) (mps one binder kinase activator-like 1A)	mobkl1a mobkl1aa wu:fj65h03 zgc:56156 zgc:77872 mob1ba	hippo signaling [GO:0035329]; phosphorylation [GO:0016310]; positive regulation of protein phosphorylation [GO:0001934]; signal transduction [GO:0007165]	cytoplasm [GO:0005737]; nucleus [GO:0005634]	kinase activity [GO:0016301]; protein kinase activator activity [GO:0030295]			0	-0.111392	-0.0679915	-0.134225	5.13348e-05	0	0.0970634	-0.252021	-0.303653
A0A2R8QL59	Coxsackievirus and adenovirus receptor homolog (CAR)	cxadr	homotypic cell-cell adhesion [GO:0034109]; kidney development [GO:0001822]	adherens junction [GO:0005912]; basolateral plasma membrane [GO:0016323]; bicellular tight junction [GO:0005923]; cell surface [GO:0009986]; intercalated disc [GO:0014704]	cell adhesion molecule binding [GO:0050839]; virus receptor activity [GO:0001618]	SUBCELLULAR LOCATION: Cell membrane {ECO:0000250|UniProtKB:P78310}; Single-pass type I membrane protein {ECO:0000255}. Basolateral cell membrane {ECO:0000250|UniProtKB:P78310}; Single-pass type I membrane protein {ECO:0000255}. Cell junction, tight junction {ECO:0000250|UniProtKB:P78310}. Cell junction, adherens junction {ECO:0000250|UniProtKB:P78310}.		0	0.110698	0.432814	0.173181	3.56834e-12	0	-0.010696	-0.364451	-1.51121
A0A2R8QL69	Heat shock 70 kDa protein 14	hspa14 si:dkey-153k10.2	cellular response to unfolded protein [GO:0034620]; chaperone cofactor-dependent protein refolding [GO:0051085]; protein refolding [GO:0042026]; vesicle-mediated transport [GO:0016192]	cytoplasm [GO:0005737]; cytosol [GO:0005829]; nucleus [GO:0005634]; plasma membrane [GO:0005886]	ATP binding [GO:0005524]; ATP hydrolysis activity [GO:0016887]; ATP-dependent protein folding chaperone [GO:0140662]; heat shock protein binding [GO:0031072]; misfolded protein binding [GO:0051787]; protein folding chaperone [GO:0044183]; unfolded protein binding [GO:0051082]	SUBCELLULAR LOCATION: Cytoplasm, cytosol {ECO:0000250}.		0	-0.00557541	0.0362208	0.0321713	0.00138992	0	0.0541557	0.0877803	0.232228
A0A2R8QLB3	tRNA N(3)-methylcytidine methyltransferase METTL2 (EC 2.1.1.-) (Methyltransferase-like protein 2-A)	mettl2a mettl2 zgc:110598	tRNA methylation [GO:0030488]	cytoplasm [GO:0005737]	tRNA (cytosine) methyltransferase activity [GO:0016427]; tRNA (cytosine-3-)-methyltransferase activity [GO:0052735]	SUBCELLULAR LOCATION: Cytoplasm {ECO:0000250|UniProtKB:Q96IZ6}.	0.00814308	0	0.0923754	0.106241	0.405739	2.79911e-05	0	0.135326	0.276754	-0.048452
A0A2R8QLD4	Sorting and assembly machinery component 50 homolog B	samm50b samm50l zgc:103504	cristae formation [GO:0042407]; mitochondrial respiratory chain complex assembly [GO:0033108]; protein insertion into mitochondrial outer membrane [GO:0045040]	membrane [GO:0016020]; SAM complex [GO:0001401]		SUBCELLULAR LOCATION: Mitochondrion outer membrane {ECO:0000250|UniProtKB:Q9Y512}; Multi-pass membrane protein {ECO:0000250}.		0	-0.0140524	-0.0713381	-0.0727692	5.20906e-18	0	-0.0860224	-1.3787	-3.63567
A0A2R8QLG0	Spindle and kinetochore-associated protein 2 (Protein FAM33A)	ska2	cell division [GO:0051301]; chromosome segregation [GO:0007059]	cytoplasm [GO:0005737]; outer kinetochore [GO:0000940]; spindle microtubule [GO:0005876]	microtubule binding [GO:0008017]	SUBCELLULAR LOCATION: Cytoplasm, cytoskeleton, spindle {ECO:0000256|ARBA:ARBA00004186}.		0	0.118569	0.182735	0.22526	6.39581e-15	0	0.139238	-1.25159	-3.36936
A0A2R8QLN9	General vesicular transport factor p115	uso1	endoplasmic reticulum to Golgi vesicle-mediated transport [GO:0006888]; Golgi vesicle docking [GO:0048211]; intracellular protein transport [GO:0006886]; membrane fusion [GO:0061025]; transcytosis [GO:0045056]; vesicle fusion with Golgi apparatus [GO:0048280]	endoplasmic reticulum [GO:0005783]; ER to Golgi transport vesicle membrane [GO:0012507]; Golgi membrane [GO:0000139]; Golgi stack [GO:0005795]		SUBCELLULAR LOCATION: Membrane {ECO:0000256|ARBA:ARBA00004170}; Peripheral membrane protein {ECO:0000256|ARBA:ARBA00004170}.	0.0213116	0	0.0288989	-0.0278709	-0.122243	1.0375e-11	0	0.128541	-0.0628484	-1.21081
A0A2R8QLV3	Transportin 3	tnpo3	mRNA processing [GO:0006397]; protein import into nucleus [GO:0006606]; RNA splicing [GO:0008380]; T cell differentiation [GO:0030217]	cytoplasm [GO:0005737]			0.0297064	0	-0.0238734	0.272063	0.106802	0.000523536	0	-0.140407	-0.00955067	-0.309866
A0A2R8QLZ5	Protein arginine N-methyltransferase 5 (EC 2.1.1.-)	si:zc14a17.2 skb1 wu:fb95f10 zgc:110669 prmt5	histone arginine methylation [GO:0034969]; histone H4-R3 methylation [GO:0043985]; histone methylation [GO:0016571]; peptidyl-arginine methylation, to symmetrical-dimethyl arginine [GO:0019918]; regulation of DNA-templated transcription [GO:0006355]; regulation of skeletal muscle fiber development [GO:0048742]	cytosol [GO:0005829]; nucleus [GO:0005634]	histone arginine N-methyltransferase activity [GO:0008469]; histone methyltransferase activity [GO:0042054]; protein-arginine omega-N symmetric methyltransferase activity [GO:0035243]; S-adenosylmethionine-dependent methyltransferase activity [GO:0008757]	SUBCELLULAR LOCATION: Cytoplasm {ECO:0000256|PIRNR:PIRNR015894}. Nucleus {ECO:0000256|PIRNR:PIRNR015894}.		0	0.0282239	-0.00724727	0.1083	7.93301e-14	0	0.0247578	-0.362544	-1.68585
A0A2R8QM38	NLR family member X1 isoform X3	nlrx1	intracellular signal transduction [GO:0035556]; negative regulation of I-kappaB kinase/NF-kappaB signaling [GO:0043124]	mitochondrion [GO:0005739]				0	0.0621182	-0.00632192	0.171504	2.94243e-06	0	0.144577	-0.134771	-0.639978
A0A2R8QM73	Dipeptidyl-peptidase 9	dpp9	proteolysis [GO:0006508]		dipeptidyl-peptidase activity [GO:0008239]; serine-type peptidase activity [GO:0008236]		0.014021	0	0.0545321	0.157551	-0.028595	4.2629e-17	0	-0.340006	-2.06516	-3.42754
A0A2R8QMB7	Isocitrate dehydrogenase [NADP] (EC 1.1.1.42)	idh1	glyoxylate cycle [GO:0006097]; hemopoiesis [GO:0030097]; isocitrate metabolic process [GO:0006102]; NADP metabolic process [GO:0006739]; tricarboxylic acid cycle [GO:0006099]	cytosol [GO:0005829]; mitochondrion [GO:0005739]; peroxisome [GO:0005777]	isocitrate dehydrogenase (NADP+) activity [GO:0004450]; magnesium ion binding [GO:0000287]; NAD binding [GO:0051287]			0	-0.023498	0.0502237	-0.014202	1.27083e-15	0	-0.721919	-2.31305	-1.43793
A0A2R8QMD9	Low density lipoprotein receptor-related protein associated protein 1 (alpha-2-macroglobulin receptor-associated protein)	wu:fi20f07 wu:fi22c06 lrpap1	negative regulation of receptor internalization [GO:0002091]; negative regulation of very-low-density lipoprotein particle clearance [GO:0010916]; regulation of receptor-mediated endocytosis [GO:0048259]	cis-Golgi network [GO:0005801]; endomembrane system [GO:0012505]; endoplasmic reticulum-Golgi intermediate compartment [GO:0005793]; endosome [GO:0005768]; plasma membrane [GO:0005886]; rough endoplasmic reticulum lumen [GO:0048237]	heparin binding [GO:0008201]; lipase binding [GO:0035473]; low-density lipoprotein particle receptor binding [GO:0050750]; receptor antagonist activity [GO:0048019]; very-low-density lipoprotein particle receptor binding [GO:0070326]		0.00897483	0	-0.0304893	-0.116618	-0.131298	4.09266e-13	0	0.0447651	-1.14748	-3.67771
A0A2R8QME4	Furin (paired basic amino acid cleaving enzyme) a (furin A isoform X1)	si:dkey-281a24.5 furin furina	cartilage development [GO:0051216]; cartilage morphogenesis [GO:0060536]; determination of digestive tract left/right asymmetry [GO:0071907]; determination of heart left/right asymmetry [GO:0061371]; determination of left/right asymmetry in lateral mesoderm [GO:0003140]; embryonic viscerocranium morphogenesis [GO:0048703]; fin morphogenesis [GO:0033334]; heart jogging [GO:0003146]; heart looping …	Golgi membrane [GO:0000139]; membrane [GO:0016020]; trans-Golgi network [GO:0005802]	serine-type endopeptidase activity [GO:0004252]			0	-0.144833	-0.313461	0.0297442	5.0778e-12	0	-0.0614039	-0.488868	-1.20815
A0A2R8QMJ2	Serine peptidase inhibitor, Kunitz type 1 a (serine peptidase inhibitor, Kunitz type 1 a isoform X1)	spint1a cb376 sb:cb376 spint1l zgc:64075 spint1a	cell population proliferation [GO:0008283]; collagen fibril organization [GO:0030199]; epidermis development [GO:0008544]; epithelium development [GO:0060429]; extracellular matrix organization [GO:0030198]; morphogenesis of an epithelium [GO:0002009]; neutrophil chemotaxis [GO:0030593]	membrane [GO:0016020]; plasma membrane [GO:0005886]	peptidase inhibitor activity [GO:0030414]; serine-type endopeptidase inhibitor activity [GO:0004867]			0	-0.0884434	0.0240685	0.0223104	0.00161634	0	-0.0892949	-0.404505	-0.0245092
A0A2R8QML1	RNA helicase (EC 3.6.4.13)	dhx8	mRNA splicing, via spliceosome [GO:0000398]	nucleus [GO:0005634]	ATP binding [GO:0005524]; hydrolase activity [GO:0016787]; nucleic acid binding [GO:0003676]; RNA helicase activity [GO:0003724]	SUBCELLULAR LOCATION: Nucleus {ECO:0000256|ARBA:ARBA00004123}.		0	-0.188576	-0.127941	-0.073504	1.43365e-06	0	-0.157147	-0.0227133	0.368853
A0A2R8QMM9	Complement component 7b (complement component C7)	c7b c7b	complement activation [GO:0006956]; complement activation, classical pathway [GO:0006958]; cytolysis [GO:0019835]; innate immune response [GO:0045087]	extracellular region [GO:0005576]; extracellular space [GO:0005615]; membrane attack complex [GO:0005579]		SUBCELLULAR LOCATION: Secreted {ECO:0000256|ARBA:ARBA00004613}.	9.13e-05	0	-0.0511663	-0.466409	-0.690041	0.0437056
A0A2R8QMR4	Acyl-CoA thioesterase 9, tandem duplicate 1 (acyl-CoA thioesterase 9, tandem duplicate 1 isoform X1)	acot9.1 acot9 si:rp71-1f1.1 zgc:110305 acot9.1	acyl-CoA metabolic process [GO:0006637]	mitochondrion [GO:0005739]	acyl-CoA hydrolase activity [GO:0047617]			0	0.125948	0.0591258	-0.0763431	3.80795e-12	0	0.00169386	-0.591693	-2.24222
A0A2R8QMW2	Protein kinase C (EC 2.7.11.13)	prkcbb	animal organ development [GO:0048513]; cell development [GO:0048468]; protein phosphorylation [GO:0006468]	cytoplasm [GO:0005737]; membrane [GO:0016020]	ATP binding [GO:0005524]; calcium-dependent protein kinase C activity [GO:0004698]; zinc ion binding [GO:0008270]	SUBCELLULAR LOCATION: Cytoplasm {ECO:0000256|ARBA:ARBA00004496}. Membrane {ECO:0000256|ARBA:ARBA00004170}; Peripheral membrane protein {ECO:0000256|ARBA:ARBA00004170}.		0	-0.03662	0.00531245	-0.118496	1.73767e-15	0	0.330695	-0.904724	-2.22642
A0A2R8QMZ2	Peroxisomal membrane protein PEX14 (Peroxin-14)	pex14	anatomical structure development [GO:0048856]; protein import into peroxisome matrix, docking [GO:0016560]	peroxisomal importomer complex [GO:1990429]; peroxisomal membrane [GO:0005778]	signaling receptor binding [GO:0005102]	SUBCELLULAR LOCATION: Peroxisome membrane {ECO:0000256|RuleBase:RU367032}.		0	0.0268586	0.092821	-0.149028	2.521e-08	0	0.024785	-0.118906	-2.16308
A0A2R8QN70	E3 ubiquitin-protein ligase (EC 2.3.2.27)	si:dkey-40c23.2 dtx3lb.2	Notch signaling pathway [GO:0007219]; protein ubiquitination [GO:0016567]	cytoplasm [GO:0005737]; nucleoplasm [GO:0005654]	metal ion binding [GO:0046872]; ubiquitin protein ligase activity [GO:0061630]	SUBCELLULAR LOCATION: Cytoplasm {ECO:0000256|RuleBase:RU367105}.		0	-0.0657081	0.0153619	-0.14222	2.34735e-12	0	0.175535	-1.56993	-2.70887
A0A2R8QND7	HAUS augmin-like complex subunit 8 (Si:ch211-153a8.4)	si:ch211-153a8.4 haus8	centrosome cycle [GO:0007098]; spindle assembly [GO:0051225]	centrosome [GO:0005813]; cytoplasm [GO:0005737]; nuclear microtubule [GO:0005880]	microtubule binding [GO:0008017]		0.0138219	0	-0.000883596	-0.0645799	-0.101216	6.73924e-07	0	0.11855	-1.02633	0.0423728
A0A2R8QNE5	Peptidyl-tRNA hydrolase 1 homolog (S. cerevisiae) (Ptrh1 protein) (probable peptidyl-tRNA hydrolase (EC 3.1.1.29))	zgc:112961 ptrh1			aminoacyl-tRNA hydrolase activity [GO:0004045]			0	-0.0961027	-0.0636625	-0.332517	1.3856e-12	0	0.497681	-1.08077	-3.14544
A0A2R8QNF0	Transitional endoplasmic reticulum ATPase (TER ATPase) (EC 3.6.4.6) (Protein CDC48) (Valosin-containing protein) (VCP)	vcp cdc48 si:ch211-113n10.2	autophagosome maturation [GO:0097352]; autophagy [GO:0006914]; cellular response to DNA damage stimulus [GO:0006974]; chordate embryonic development [GO:0043009]; DNA repair [GO:0006281]; double-strand break repair [GO:0006302]; endosome to lysosome transport via multivesicular body sorting pathway [GO:0032510]; ER-associated misfolded protein catabolic process [GO:0071712]; ERAD pathway [GO:0036…	cytoplasm [GO:0005737]; cytosol [GO:0005829]; nucleus [GO:0005634]; site of double-strand break [GO:0035861]; VCP-NPL4-UFD1 AAA ATPase complex [GO:0034098]	ATP binding [GO:0005524]; ATP hydrolysis activity [GO:0016887]; lipid binding [GO:0008289]; polyubiquitin modification-dependent protein binding [GO:0031593]	SUBCELLULAR LOCATION: Cytoplasm, cytosol {ECO:0000250|UniProtKB:P23787}. Endoplasmic reticulum {ECO:0000250|UniProtKB:P55072}. Nucleus {ECO:0000250|UniProtKB:P23787}.	0.0346963	0	0.0412094	0.0595163	0.103951	0.000515731	0	-0.0011977	-0.0292218	0.236982
A0A2R8QNG9	UDP-glucose 4-epimerase	gale	galactose catabolic process via UDP-galactose [GO:0033499]	cytosol [GO:0005829]	UDP-glucose 4-epimerase activity [GO:0003978]; UDP-N-acetylglucosamine 4-epimerase activity [GO:0003974]			0	0.0377125	-0.0772759	-0.0404838	4.9944e-06	0	0.046209	0.0475636	-0.389537
A0A2R8QNH5	Globoside alpha-1,3-N-acetylgalactosaminyltransferase 1, like 1	zgc:56701 gbgt1l1	carbohydrate metabolic process [GO:0005975]; lipid glycosylation [GO:0030259]	Golgi apparatus [GO:0005794]; membrane [GO:0016020]; vesicle [GO:0031982]	hexosyltransferase activity [GO:0016758]	SUBCELLULAR LOCATION: Membrane {ECO:0000256|ARBA:ARBA00004606}; Single-pass type II membrane protein {ECO:0000256|ARBA:ARBA00004606}.		0	-0.522098	-0.120045	-0.143137	2.131e-09	0	-0.226989	-3.04979	-5.25126
A0A2R8QNH7	Vitellogenin 7	vtg7	cellular response to estrogen stimulus [GO:0071391]; response to estradiol [GO:0032355]		lipid transporter activity [GO:0005319]; nutrient reservoir activity [GO:0045735]			0	0.078335	-0.057245	0.63364
A0A2R8QNL5	UBX domain-containing protein 2A isoform X2	ubxn2a	autophagosome assembly [GO:0000045]; Golgi organization [GO:0007030]; membrane fusion [GO:0061025]; nuclear membrane reassembly [GO:0031468]; proteasome-mediated ubiquitin-dependent protein catabolic process [GO:0043161]	cytosol [GO:0005829]; nucleus [GO:0005634]	ubiquitin binding [GO:0043130]			0	0.049097	0.0374014	-0.0523597	1.15067e-09	0	0.202739	-1.10389	-3.17967
A0A2R8QNS5	Proteasome (prosome, macropain) assembly chaperone 4 (proteasome assembly chaperone 4)	psmg4	proteasome assembly [GO:0043248]	proteasome complex [GO:0000502]				0	0.214596	0.310961	0.190761	9.69755e-06	0	0.387483	0.581987	0.7407
A0A2R8QNZ4	Niban apoptosis regulator 2b	niban2b						0	0.0389587	-0.0707574	0.202742	1.50334e-15	0	-0.278492	-3.06698	-4.35339
A0A2R8QP11	Ubiquitin-conjugating enzyme E2 S (EC 2.3.2.23) (E2 ubiquitin-conjugating enzyme S) (Ubiquitin carrier protein S) (Ubiquitin-protein ligase S)	ube2s zgc:114060	anaphase-promoting complex-dependent catabolic process [GO:0031145]; cell division [GO:0051301]; exit from mitosis [GO:0010458]; free ubiquitin chain polymerization [GO:0010994]; positive regulation of ubiquitin protein ligase activity [GO:1904668]; protein K11-linked ubiquitination [GO:0070979]; protein polyubiquitination [GO:0000209]; ubiquitin-dependent protein catabolic process [GO:0006511]	anaphase-promoting complex [GO:0005680]; nucleus [GO:0005634]	ATP binding [GO:0005524]; ubiquitin conjugating enzyme activity [GO:0061631]			0	-0.0356866	-0.0698809	-0.106949	3.24865e-17	0	0.253723	-1.37688	-1.23436
A0A2R8QP29	Calmodulin (CaM)	calm1a zgc:63926; calm1b; calm2a calm2d; calm2b zgc:64036; calm3a calm2g zgc:86728; calm3b zgc:76987			calcium ion binding [GO:0005509]; enzyme regulator activity [GO:0030234]			0	0.136015	0.213613	0.0382913	1.75688e-10	0	-0.490884	0.273843	1.19514
A0A2R8QP47	Phosphatidylinositol-5-phosphate 4-kinase, type II, gamma a	pip4k2ca	phosphorylation [GO:0016310]		ATP binding [GO:0005524]; phosphatidylinositol phosphate kinase activity [GO:0016307]		0.0478498	0	0.187242	0.185477	0.252104	0.00952404	0	-0.271948	-0.00878099	-0.0771336
A0A2R8QP54	Mitochondrial ribosomal protein S16	mrps16	translation [GO:0006412]	mitochondrial small ribosomal subunit [GO:0005763]; small ribosomal subunit [GO:0015935]	structural constituent of ribosome [GO:0003735]			0	-0.188644	-0.023888	-0.193771	0.000801382	0	-0.216297	-0.26209	-0.466523
A0A2R8QPA5	Si:ch73-15b2.5	si:ch73-15b2.5	activation of GTPase activity [GO:0090630]	cytoplasm [GO:0005737]; nucleus [GO:0005634]	guanyl-nucleotide exchange factor activity [GO:0005085]		0.0138286	0	-0.155822	-0.254986	-0.263075	1.72375e-16	0	-0.158941	-2.01686	-4.6177
A0A2R8QPJ2	Alpha-galactosidase (EC 3.2.1.-)	naga	glycoside catabolic process [GO:0016139]; glycosylceramide catabolic process [GO:0046477]; oligosaccharide metabolic process [GO:0009311]	cytoplasm [GO:0005737]; lysosome [GO:0005764]	alpha-galactosidase activity [GO:0004557]	SUBCELLULAR LOCATION: Lysosome {ECO:0000256|ARBA:ARBA00004371}.		0	0.147886	-0.0439296	0.269974	1.83661e-05	0	0.0774366	-0.0938795	-0.800297
A0A2R8QPJ8	C2 tensin-type domain-containing protein	dnajc6						0	0.0554316	0.0950653	0.186117	1.33259e-09	0	0.38195	0.290225	-0.834657
A0A2R8QPR3	Deoxyuridine 5'-triphosphate nucleotidohydrolase (dUTPase) (EC 3.6.1.23) (dUTP pyrophosphatase)	dut	dUMP biosynthetic process [GO:0006226]; dUTP catabolic process [GO:0046081]		dUTP diphosphatase activity [GO:0004170]; magnesium ion binding [GO:0000287]			0	-0.0312899	-0.0264024	-0.152176	2.60159e-06	0	0.204923	0.459681	0.341601
A0A2R8QPT6	Zinc finger CCCH domain-containing protein 18	zc3h18		nucleus [GO:0005634]	metal ion binding [GO:0046872]	SUBCELLULAR LOCATION: Nucleus {ECO:0000250}.		0	-0.352006	-0.278115	-0.193549	0.00848438	0	-0.308413	-0.164634	-0.104677
A0A2R8QPY5	Sideroflexin-4	sfxn4	amino acid transport [GO:0006865]	membrane [GO:0016020]; mitochondrion [GO:0005739]	ion transmembrane transporter activity [GO:0015075]	SUBCELLULAR LOCATION: Membrane {ECO:0000256|ARBA:ARBA00004141}; Multi-pass membrane protein {ECO:0000256|ARBA:ARBA00004141}.		0	0.111091	-0.151798	0.221804	1.55919e-11	0	-0.0175249	-1.48755	-3.1006
A0A2R8QQ61	Zgc:171474	zgc:171474						0	-0.111712	-0.208806	-0.33211	3.9904e-12	0	-0.246555	-0.821313	-2.10582
A0A2R8QQ68	Si:ch211-194p6.12	si:ch211-194p6.12		extracellular space [GO:0005615]	oligosaccharide binding [GO:0070492]			0	-0.0629471	0.0346004	0.00827972	0.00397633	0	0.703402	-0.0711795	-1.33209
A0A2R8QQJ5	non-specific serine/threonine protein kinase (EC 2.7.11.1)	slka	protein phosphorylation [GO:0006468]; regulation of apoptotic process [GO:0042981]; regulation of cell migration [GO:0030334]	cytoplasm [GO:0005737]	ATP binding [GO:0005524]; protein serine/threonine kinase activity [GO:0004674]			0	-0.054595	0.0823892	-0.0760604	1.54753e-13	0	-0.0419992	-0.520129	-2.24584
A0A2R8QQK7	zinc finger protein 277 isoform X1	znf277 zgc:66407						0	0.0393666	0.0935613	-0.278791	4.88461e-14	0	0.36374	-0.710336	-2.87165
A0A2R8QQQ9	intraflagellar transport protein 140 homolog isoform X1	ift140	intraciliary retrograde transport [GO:0035721]; intraciliary transport [GO:0042073]	axoneme [GO:0005930]; ciliary basal body [GO:0036064]; intraciliary transport particle A [GO:0030991]				0	-0.0524294	-0.156814	-0.0568417	1.5315e-07	0	-0.58391	-1.08979	-1.21574
A0A2R8QR11	Ring finger protein 25	rnf25	positive regulation of canonical Wnt signaling pathway [GO:0090263]; positive regulation of NF-kappaB transcription factor activity [GO:0051092]; protein ubiquitination [GO:0016567]	nucleus [GO:0005634]	ubiquitin protein ligase activity [GO:0061630]		0.0394644	0	-0.215501	-0.172035	-0.340808	1.09586e-09	0	-0.254965	-0.709295	-1.28676
A0A2R8QR15	Tyrosine-protein kinase receptor (EC 2.7.10.1)	igf1ra	anterior/posterior pattern specification [GO:0009952]; camera-type eye development [GO:0043010]; chordate embryonic development [GO:0043009]; embryonic camera-type eye development [GO:0031076]; fin regeneration [GO:0031101]; glucose homeostasis [GO:0042593]; heart development [GO:0007507]; heart morphogenesis [GO:0003007]; insulin-like growth factor receptor signaling pathway [GO:0048009]; positi…	axon [GO:0030424]; insulin receptor complex [GO:0005899]; plasma membrane [GO:0005886]; receptor complex [GO:0043235]	ATP binding [GO:0005524]; cysteine-type endopeptidase inhibitor activity involved in apoptotic process [GO:0043027]; insulin receptor activity [GO:0005009]; insulin receptor substrate binding [GO:0043560]; insulin-like growth factor binding [GO:0005520]; phosphatidylinositol 3-kinase binding [GO:0043548]; transmembrane receptor protein tyrosine kinase activity [GO:0004714]	SUBCELLULAR LOCATION: Cell membrane {ECO:0000256|ARBA:ARBA00004251}; Single-pass type I membrane protein {ECO:0000256|ARBA:ARBA00004251}. Membrane {ECO:0000256|ARBA:ARBA00004479}; Single-pass type I membrane protein {ECO:0000256|ARBA:ARBA00004479}.	0.00389583	0	0.0855827	0.355147	-0.0199807	6.51411e-11	0	-0.310235	-0.890986	-2.31981
A0A2R8QRC7	ATP-binding cassette sub-family F member 1 isoform X2 (ATP-binding cassette, sub-family F (GCN20), member 1)	abcf1 wu:fb79c06 wu:fc39a05 wu:fj94a08 zgc:85667 abcf1			ATP binding [GO:0005524]; ATP hydrolysis activity [GO:0016887]			0	0.0397332	0.0990105	-0.108716	2.18235e-09	0	-0.200044	-0.0134097	0.405243
A0A2R8QRD7	Mannose-6-phosphate isomerase (EC 5.3.1.8)	zgc:110773 im:7140016 mpi	carbohydrate metabolic process [GO:0005975]; chondrocyte morphogenesis [GO:0090171]; chordate embryonic development [GO:0043009]; GDP-mannose biosynthetic process [GO:0009298]; liver development [GO:0001889]	cytosol [GO:0005829]	mannose-6-phosphate isomerase activity [GO:0004476]; zinc ion binding [GO:0008270]			0	-0.0618681	-0.0545108	-0.367174	2.08855e-10	0	0.0681872	-0.631754	-1.21608
A0A2R8QRF9	Regulator of nonsense transcripts 3B (UPF3B regulator of nonsense mediated mRNA decay) (Up-frameshift suppressor 3 homolog B)	upf3b rent3b	nuclear-transcribed mRNA catabolic process, nonsense-mediated decay [GO:0000184]; positive regulation of translation [GO:0045727]	cytoplasm [GO:0005737]; nucleolus [GO:0005730]	mRNA binding [GO:0003729]	SUBCELLULAR LOCATION: Nucleus {ECO:0000250|UniProtKB:Q9BZI7}. Cytoplasm {ECO:0000250|UniProtKB:Q9BZI7}.		0	-0.0164145	0.0475157	-0.0402965	0.0126066	0	0.0477399	0.200553	-0.174073
A0A2R8QRI6	NADH-cytochrome b5 reductase (EC 1.6.2.2)	cyb5r1		membrane [GO:0016020]	cytochrome-b5 reductase activity, acting on NAD(P)H [GO:0004128]; FAD binding [GO:0071949]		0.0172863	0	0.313036	0.302844	0.232827	1.49577e-11	0	-0.280938	-2.44428	-3.50106
A0A2R8QRM3	RNA-binding motif protein 33a	rbm33a			RNA binding [GO:0003723]			0	-0.0153979	0.0916674	-0.0150824	4.64109e-07	0	-0.311991	-0.6117	-1.28535
A0A2R8QRU1	Serine/threonine-protein phosphatase 4 regulatory subunit 2-B	ppp4r2b wu:fc23g05		cytoplasm [GO:0005737]; nucleus [GO:0005634]; protein phosphatase 4 complex [GO:0030289]	protein phosphatase regulator activity [GO:0019888]			0	-0.305109	-0.171402	-0.372694	6.12529e-14	0	-0.0694486	-0.439479	-1.1693
A0A2R8QS20	TRMT1-like protein	trmt1l	behavior [GO:0007610]		tRNA (guanine-N2-)-methyltransferase activity [GO:0004809]; tRNA binding [GO:0000049]		0.0218966	0	-0.344877	-0.26644	-0.29131	5.49714e-07	0	-0.146293	-0.412638	-0.825922
A0A2R8QSA2	Zgc:110594 (reticulocalbin-2)	zgc:110594 si:dkey-24l11.6 rcn2		endoplasmic reticulum [GO:0005783]	calcium ion binding [GO:0005509]			0	-0.0442587	0.00680017	-0.0553189	1.63323e-08	0	0.143814	-0.796052	-1.49152
A0A2R8QSA7	39S ribosomal protein L1, mitochondrial	mrpl1 si:dkey-58f10.1		ribosome [GO:0005840]				0	0.187567	-0.0928105	0.290622	1.73708e-07	0	0.785797	0.420206	1.23992
A0A2R8QSI1	COP9 constitutive photomorphogenic homolog subunit 7A	cops7a	COP9 signalosome assembly [GO:0010387]	COP9 signalosome [GO:0008180]; cytoplasm [GO:0005737]		SUBCELLULAR LOCATION: Cytoplasm {ECO:0000256|ARBA:ARBA00004496}. Nucleus {ECO:0000256|ARBA:ARBA00004123}.		0	0.0787657	0.0159706	-0.0130192	3.05642e-11	0	-0.21385	-0.873168	-0.767061
A0A2R8QSM4	MutS homolog 3 (E. coli)	msh3	mismatch repair [GO:0006298]; mitotic recombination [GO:0006312]; somatic recombination of immunoglobulin gene segments [GO:0016447]	nucleus [GO:0005634]	ATP binding [GO:0005524]; ATP-dependent DNA damage sensor activity [GO:0140664]; double-stranded DNA binding [GO:0003690]; mismatched DNA binding [GO:0030983]			0	0.0352692	-0.0149622	-0.0492418	4.61659e-06	0	-0.182769	-0.358706	-0.743462
A0A2R8QSU7	Alanine--tRNA ligase (EC 6.1.1.7)	AARS aars2	alanyl-tRNA aminoacylation [GO:0006419]; tRNA modification [GO:0006400]	mitochondrion [GO:0005739]	alanine-tRNA ligase activity [GO:0004813]; amino acid binding [GO:0016597]; aminoacyl-tRNA editing activity [GO:0002161]; ATP binding [GO:0005524]; tRNA binding [GO:0000049]; zinc ion binding [GO:0008270]		0.0440654	0	-0.182157	-0.282607	-0.276913	8.24563e-12	0	-0.0311218	-1.45638	-2.34031
A0A2R8QT62	Interferon-related developmental regulator 2	ifrd2						0	0.182827	0.115343	0.0965377	2.08002e-12	0	0.18729	-0.727926	-1.48123
A0A2R8QT72	Nuclear transcription factor Y, gamma	nfyc	regulation of DNA-templated transcription [GO:0006355]; retina development in camera-type eye [GO:0060041]	CCAAT-binding factor complex [GO:0016602]; nucleus [GO:0005634]	DNA binding [GO:0003677]; DNA-binding transcription activator activity, RNA polymerase II-specific [GO:0001228]; protein heterodimerization activity [GO:0046982]			0	0.0331335	-0.205529	0.138878	0.00145936	0	-0.287797	-0.333557	-0.151521
A0A2R8QT76	39S ribosomal protein L54, mitochondrial (L54mt) (MRP-L54)	mrpl54 si:dkeyp-70f9.5		mitochondrial large ribosomal subunit [GO:0005762]	structural constituent of ribosome [GO:0003735]	SUBCELLULAR LOCATION: Mitochondrion {ECO:0000250|UniProtKB:Q6P161}.	0.0328961	0	-0.108725	-0.318421	-0.16466	1.33769e-08	0	-0.334786	-0.26277	1.7463
A0A2R8QTG0	Prefoldin subunit 6 (Zgc:66282) (Zgc:66282 protein)	zgc:66282 pfdn6	chaperone-mediated protein complex assembly [GO:0051131]; protein folding [GO:0006457]	cytoplasm [GO:0005737]; prefoldin complex [GO:0016272]	chaperone binding [GO:0051087]; unfolded protein binding [GO:0051082]			0	-0.098932	-0.119157	-0.265563	6.90043e-12	0	-0.0192952	0.741372	2.18723
A0A2R8QTG3	E3 ubiquitin/ISG15 ligase TRIM25 isoform X1 (Tripartite motif-containing 25)	trim25 zgc:55773 trim25	regulation of RIG-I signaling pathway [GO:0039535]		ligase activity [GO:0016874]; zinc ion binding [GO:0008270]			0	-0.00644998	-0.0699385	0.21039	0.000368652	0	-0.304974	-0.264829	-1.61629
A0A2R8QTH3	alcohol dehydrogenase (NADP(+)) (EC 1.1.1.2)	akr1a1b	aldehyde catabolic process [GO:0046185]	apical plasma membrane [GO:0016324]; cytosol [GO:0005829]	alcohol dehydrogenase (NADP+) activity [GO:0008106]	SUBCELLULAR LOCATION: Apical cell membrane {ECO:0000256|ARBA:ARBA00004221}. Cell membrane {ECO:0000256|ARBA:ARBA00004236}. Cytoplasm, cytosol {ECO:0000256|ARBA:ARBA00004514}. Membrane {ECO:0000256|ARBA:ARBA00004370}.		0	0.137663	0.0252242	0.214676	3.46344e-05	0	0.563477	0.212883	-0.0196552
A0A2R8QTZ5	FBJ murine osteosarcoma viral oncogene homolog B	fosb	regulation of transcription by RNA polymerase II [GO:0006357]	nucleus [GO:0005634]	DNA-binding transcription factor activity, RNA polymerase II-specific [GO:0000981]; RNA polymerase II cis-regulatory region sequence-specific DNA binding [GO:0000978]			0	0.141504	-0.0426131	0.613711		0	-2.07973	-2.03883	-3.11486
A0A2R8QU45	Dynein light intermediate chain	dync1li1	microtubule cytoskeleton organization [GO:0000226]; microtubule-based movement [GO:0007018]; regulation of mitotic cell cycle, embryonic [GO:0009794]; regulation of mitotic spindle organization [GO:0060236]	cytoplasm [GO:0005737]; cytoplasmic dynein complex [GO:0005868]; microtubule [GO:0005874]	ATP binding [GO:0005524]; dynein heavy chain binding [GO:0045504]	SUBCELLULAR LOCATION: Cytoplasm, cytoskeleton {ECO:0000256|RuleBase:RU366047}.		0	-0.00316897	-0.00989154	-0.0327835	4.77417e-16	0	-0.0367861	-1.51128	-3.56676
A0A2R8QUB3	Prolactin regulatory element-binding	preb	protein secretion [GO:0009306]; regulation of COPII vesicle coating [GO:0003400]	endoplasmic reticulum membrane [GO:0005789]	GTPase activator activity [GO:0005096]; guanyl-nucleotide exchange factor activity [GO:0005085]			0	-0.00399205	-0.110539	0.0352633	4.88812e-13	0	-0.033184	-0.545493	-2.11104
A0A2R8QUS0	Abl-interactor 2a (abl interactor 2 isoform X3)	abi2a zgc:153663 abi2a		cytoskeleton [GO:0005856]; filopodium [GO:0030175]; lamellipodium [GO:0030027]	SH3 domain binding [GO:0017124]	SUBCELLULAR LOCATION: Cell projection, filopodium {ECO:0000256|ARBA:ARBA00004486}. Cell projection, lamellipodium {ECO:0000256|ARBA:ARBA00004510}. Cytoplasm, cytoskeleton {ECO:0000256|ARBA:ARBA00004245}.	0.0262777	0	-0.300863	-0.272627	-0.414346	0.000497347	0	-0.225565	0.233475	0.207138
A0A2R8QV92	3 beta-hydroxysteroid dehydrogenase type 7 isoform X1 (Hydroxy-delta-5-steroid dehydrogenase, 3 beta- and steroid delta-isomerase)	wu:fc37e10 wu:fi12g10 zgc:55799 hsd3b7	steroid biosynthetic process [GO:0006694]		3-beta-hydroxy-delta5-steroid dehydrogenase activity [GO:0003854]; oxidoreductase activity, acting on the CH-OH group of donors, NAD or NADP as acceptor [GO:0016616]			0	0.0798671	-0.08671	-0.0268558	4.57319e-08	0	0.621339	-1.93164	-4.90004
A0A2R8RHH0	ADP ribosylation factor-like GTPase 3b	arl3b		microtubule organizing center [GO:0005815]	GTP binding [GO:0005525]; GTPase activity [GO:0003924]	SUBCELLULAR LOCATION: Cytoplasm, cytoskeleton, microtubule organizing center, centrosome {ECO:0000256|ARBA:ARBA00004300}.	0.0300809	0	-0.012554	-0.109975	0.191481		0	0.536926	0.526156	0.244166
A0A2R8RHI1	Formin-binding protein 1-like (Transducer of Cdc42-dependent actin assembly protein 1)	fnbp1l	autophagy [GO:0006914]; endocytosis [GO:0006897]; signal transduction [GO:0007165]	cell cortex [GO:0005938]; plasma membrane [GO:0005886]		SUBCELLULAR LOCATION: Cytoplasm, cell cortex {ECO:0000256|ARBA:ARBA00004544}. Cytoplasmic vesicle {ECO:0000256|ARBA:ARBA00004541}. Vesicle {ECO:0000256|ARBA:ARBA00004373}.	0.0101962	0	-0.115252	-0.348333	-0.235121	4.73133e-06	0	-0.138876	-0.108883	-0.685708
A0A2R8RHM6	Acylglycerol kinase, mitochondrial (EC 2.7.1.107) (EC 2.7.1.138) (EC 2.7.1.94) (Multiple substrate lipid kinase) (MuLK) (Multi-substrate lipid kinase)	agk mulk si:ch211-238n5.3 zgc:55462	ceramide biosynthetic process [GO:0046513]; glycerolipid metabolic process [GO:0046486]; phosphorylation [GO:0016310]; protein insertion into mitochondrial inner membrane [GO:0045039]; sphingolipid metabolic process [GO:0006665]	cytoplasm [GO:0005737]; intracellular membrane-bounded organelle [GO:0043231]; membrane [GO:0016020]; mitochondrial inner membrane [GO:0005743]; mitochondrial intermembrane space [GO:0005758]; mitochondrial membrane [GO:0031966]; mitochondrion [GO:0005739]; TIM22 mitochondrial import inner membrane insertion complex [GO:0042721]	acylglycerol kinase activity [GO:0047620]; ATP binding [GO:0005524]; ceramide kinase activity [GO:0001729]; diacylglycerol kinase activity [GO:0004143]; dihydroceramide kinase activity [GO:0102773]; lipid kinase activity [GO:0001727]	SUBCELLULAR LOCATION: Mitochondrion inner membrane {ECO:0000250|UniProtKB:Q53H12}; Peripheral membrane protein {ECO:0000250|UniProtKB:Q53H12}. Mitochondrion intermembrane space {ECO:0000250|UniProtKB:Q53H12}. Note=Localizes in the mitochondrion intermembrane space, where it associates with the inner membrane. It is unclear whether the N-terminal hydrophobic region forms a transmembrane region or …	0.0251787	0	-0.00384347	0.0557755	0.121203	0.000301696	0	0.259285	-0.000933135	-0.152567
A0A2R8RHT0	rab GTPase-binding effector protein 1 isoform X1	rabep1 si:ch211-284f22.1	endocytosis [GO:0006897]; protein transport [GO:0015031]	early endosome [GO:0005769]	growth factor activity [GO:0008083]; GTPase activator activity [GO:0005096]	SUBCELLULAR LOCATION: Cytoplasm {ECO:0000256|ARBA:ARBA00004496}. Early endosome {ECO:0000256|ARBA:ARBA00004412}. Endosome {ECO:0000256|ARBA:ARBA00004177}.		0	-0.126611	-0.0302131	-0.122865	2.6468e-10	0	0.0857927	-1.15148	-3.08155
A0A2R8RHW2	Phosvitin	vtg7			lipid transporter activity [GO:0005319]			0	0.105613	-0.0841778	0.663245
A0A2R8RI79	Si:zfos-1505d6.3	si:zfos-1505d6.3	binding of sperm to zona pellucida [GO:0007339]; prevention of polyspermy [GO:0060468]	collagen-containing extracellular matrix [GO:0062023]; egg coat [GO:0035805]; extracellular region [GO:0005576]	acrosin binding [GO:0032190]; structural constituent of egg coat [GO:0035804]			0	0.175087	-0.0220084	0.0891417		0	0.263715	-0.00554765	-0.11442
A0A2R8RI86	Calpastatin (Calpain inhibitor)	cast	inhibition of cysteine-type endopeptidase activity [GO:0097340]	cytoplasm [GO:0005737]	calcium-dependent cysteine-type endopeptidase inhibitor activity [GO:0010859]			0	-0.0384452	0.0240842	-0.184952	2.4115e-06	0	0.00986635	-0.00836432	-0.580723
A0A2R8RID5	Aconitate hydratase, mitochondrial (Aconitase) (EC 4.2.1.3)	aco2	tricarboxylic acid cycle [GO:0006099]	cytosol [GO:0005829]; mitochondrion [GO:0005739]	4 iron, 4 sulfur cluster binding [GO:0051539]; aconitate hydratase activity [GO:0003994]; citrate dehydratase activity [GO:0047780]; metal ion binding [GO:0046872]	SUBCELLULAR LOCATION: Mitochondrion {ECO:0000256|ARBA:ARBA00004173, ECO:0000256|RuleBase:RU362107}.		0	0.0275104	-0.00366833	0.133755	3.29841e-05	0	-0.00922563	-0.0273765	-0.407416
A0A2R8RIL8	KN motif and ankyrin repeat domain-containing protein 1 isoform X2 (Wu:fc93h12)	kank1a wu:fc93h12						0	-0.208702	0.106304	-0.185052	3.76084e-16	0	-0.279379	-1.95939	-4.44882
A0A2R8RIT0	Ubiquitin-protein ligase E3A (EC 2.3.2.26)	im:7140733 zgc:92173 ube3a	protein K48-linked ubiquitination [GO:0070936]; protein polyubiquitination [GO:0000209]; regulation of ubiquitin-dependent protein catabolic process [GO:2000058]; ubiquitin-dependent protein catabolic process [GO:0006511]	cytosol [GO:0005829]; nucleus [GO:0005634]; proteasome complex [GO:0000502]	ligase activity [GO:0016874]; ubiquitin protein ligase activity [GO:0061630]	SUBCELLULAR LOCATION: Cytoplasm {ECO:0000256|PIRNR:PIRNR037201}. Nucleus {ECO:0000256|PIRNR:PIRNR037201}.		0	0.0713048	0.121992	-0.0208236	2.72222e-16	0	-0.120558	-1.86469	-2.68361
A0A2R8RJ47	intersectin-2 isoform X1	itsn2b im:7149072 si:ch211-175f11.2	endocytosis [GO:0006897]		calcium ion binding [GO:0005509]; guanyl-nucleotide exchange factor activity [GO:0005085]			0	0.0855611	0.0115973	0.227714	5.33333e-09	0	-0.258507	-0.622902	-1.22562
A0A2R8RJ54	FERM domain-containing protein 8 (Band4.1 inhibitor LRP interactor) (Bili)	frmd8	anterior/posterior pattern specification [GO:0009952]; negative regulation of canonical Wnt signaling pathway [GO:0090090]; negative regulation of Wnt signaling pathway [GO:0030178]; regulation of canonical Wnt signaling pathway [GO:0060828]	cytoskeleton [GO:0005856]; cytosol [GO:0005829]; plasma membrane [GO:0005886]		SUBCELLULAR LOCATION: Cytoplasm, cytosol {ECO:0000250|UniProtKB:Q9BZ67}. Cell membrane {ECO:0000250|UniProtKB:Q9BZ67}.	0.00452855	0	-0.10158	-0.166255	-0.106302	1.62598e-05	0	-0.245943	-0.636032	-0.397779
A0A2R8RJF1	protein kinase C (EC 2.7.11.13)	pkn3	intracellular signal transduction [GO:0035556]; peptidyl-serine phosphorylation [GO:0018105]	cleavage furrow [GO:0032154]; midbody [GO:0030496]; nucleus [GO:0005634]	ATP binding [GO:0005524]; calcium-dependent protein kinase C activity [GO:0004698]; protein serine/threonine kinase activity [GO:0004674]; small GTPase binding [GO:0031267]	SUBCELLULAR LOCATION: Cleavage furrow {ECO:0000256|ARBA:ARBA00004626}. Midbody {ECO:0000256|ARBA:ARBA00004214}. Nucleus {ECO:0000256|ARBA:ARBA00004123}.	0.0198588	0	-0.00392963	-0.0526958	-0.0859751	8.5236e-16	0	-0.101362	-0.997846	-2.71337
A0A2R8RJV5	Telomere length regulation protein TEL2 homolog	telo2	protein stabilization [GO:0050821]; telomere maintenance via telomerase [GO:0007004]	ASTRA complex [GO:0070209]; cytosol [GO:0005829]; membrane [GO:0016020]	Hsp90 protein binding [GO:0051879]; telomeric DNA binding [GO:0042162]	SUBCELLULAR LOCATION: Cytoplasm {ECO:0000250}. Membrane {ECO:0000250}. Nucleus {ECO:0000250}.	0.0173707	0	0.0321597	0.0957184	0.00795773	8.06847e-10	0	-0.313619	-0.85949	-1.48409
A0A2R8RKP9	Ankyrin repeat and FYVE domain-containing 1 (rabankyrin-5 isoform X1)	ankfy1 wu:fb69g03 ankfy1	Golgi to lysosome transport [GO:0090160]; retrograde transport, endosome to Golgi [GO:0042147]	cytosol [GO:0005829]; endosome membrane [GO:0010008]	metal ion binding [GO:0046872]; small GTPase binding [GO:0031267]			0	-0.00401889	-0.112049	0.0787755	0.0086704	0	0.0997646	-0.174963	-0.187842
A0A2R8RKS6	Protein phosphatase 1A, magnesium dependent, alpha isoform (Protein phosphatase, Mg2+/Mn2+-dependent, 1Bb) (protein phosphatase 1A, magnesium dependent, alpha)	ppm1a fc18g04 wu:fc18g04 zgc:92329 ppm1bb	negative regulation of I-kappaB kinase/NF-kappaB signaling [GO:0043124]; negative regulation of transforming growth factor beta receptor signaling pathway [GO:0030512]; peptidyl-threonine dephosphorylation [GO:0035970]; positive regulation of canonical Wnt signaling pathway [GO:0090263]	cytosol [GO:0005829]; membrane [GO:0016020]; nucleus [GO:0005634]	magnesium ion binding [GO:0000287]; manganese ion binding [GO:0030145]; myosin phosphatase activity [GO:0017018]; protein serine/threonine phosphatase activity [GO:0004722]	SUBCELLULAR LOCATION: Cytoplasm, cytosol {ECO:0000256|ARBA:ARBA00004514}. Membrane {ECO:0000256|ARBA:ARBA00004635}; Lipid-anchor {ECO:0000256|ARBA:ARBA00004635}.		0	0.211213	0.321349	-0.0867772	8.71221e-05	0	-0.0953142	-0.0567643	-0.461121
A0A2R8RL36	WD repeat-containing protein 48 (USP1-associated factor 1)	wdr48 uaf1 ch211-190k17.1	cellular response to DNA damage stimulus [GO:0006974]; double-strand break repair via homologous recombination [GO:0000724]; positive regulation of double-strand break repair via homologous recombination [GO:1905168]	late endosome [GO:0005770]; lysosome [GO:0005764]; nucleus [GO:0005634]	deubiquitinase activator activity [GO:0035800]; DNA binding [GO:0003677]; double-stranded DNA binding [GO:0003690]; single-stranded DNA binding [GO:0003697]; ubiquitin binding [GO:0043130]	SUBCELLULAR LOCATION: Nucleus {ECO:0000250|UniProtKB:Q8TAF3}. Cytoplasm {ECO:0000250|UniProtKB:Q8TAF3}. Lysosome {ECO:0000250|UniProtKB:Q8TAF3}. Late endosome {ECO:0000250|UniProtKB:Q8TAF3}. Note=Mainly in cytoplasmic compartments. {ECO:0000250|UniProtKB:Q8TAF3}.		0	0.0100764	-0.0594632	-0.237893	8.90548e-08	0	-0.0738609	-0.353417	-2.6274
A0A2R8RLD7	Si:ch211-213a13.5	si:ch211-213a13.5						0	-0.128229	-0.256052	1.48148	0.00834839	0	1.02244	1.90401	2.74268
A0A2R8RLM0	Tropomodulin-2	zgc:86648 tmod2	actin filament organization [GO:0007015]; muscle contraction [GO:0006936]; myofibril assembly [GO:0030239]; pointed-end actin filament capping [GO:0051694]	cytoskeleton [GO:0005856]; myofibril [GO:0030016]; striated muscle thin filament [GO:0005865]	tropomyosin binding [GO:0005523]			0	0.119437	0.169826	0.0948229	2.35264e-05	0	0.262563	-0.307347	-0.88412
A0A2R8RLZ9	Rab GDP dissociation inhibitor	fc09e02 Gdi3 wu:fc09e02 zgc:55919 zgc:77120 gdi2	protein transport [GO:0015031]; small GTPase mediated signal transduction [GO:0007264]; vesicle-mediated transport [GO:0016192]	cytoplasm [GO:0005737]	GTPase activator activity [GO:0005096]; Rab GDP-dissociation inhibitor activity [GO:0005093]	SUBCELLULAR LOCATION: Cytoplasm {ECO:0000256|RuleBase:RU363124}.		0	0.0910193	0.162611	0.0921076	8.40835e-06	0	0.0343073	0.292758	0.280023
A0A2R8RN13	Enhancer of mRNA-decapping protein 4	edc4	deadenylation-independent decapping of nuclear-transcribed mRNA [GO:0031087]	P-body [GO:0000932]		SUBCELLULAR LOCATION: Cytoplasm, P-body {ECO:0000256|ARBA:ARBA00004201}.	0.0268578	0	0.0336792	-0.174207	-0.206663	0.000374424	0	0.224978	0.0216311	-0.128705
A0A2R8RNU9	non-specific serine/threonine protein kinase (EC 2.7.11.1)	cdc42bpb si:dkeyp-93h6.2 wu:fb98c02 wu:fc48b05 wu:fc90d12	animal organ development [GO:0048513]; cell development [GO:0048468]; cytoskeleton organization [GO:0007010]; protein phosphorylation [GO:0006468]	lamellipodium [GO:0030027]	ATP binding [GO:0005524]; metal ion binding [GO:0046872]; protein serine/threonine kinase activity [GO:0004674]	SUBCELLULAR LOCATION: Cell projection, lamellipodium {ECO:0000256|ARBA:ARBA00004510}.		0	-0.103866	0.0184609	0.0190991	1.42128e-07	0	0.144539	-0.11509	-0.918924
A0A2R8RPF0	UDP-glucuronosyltransferase (EC 2.4.1.17)	ugt2a4 si:dkey-204e18.2		membrane [GO:0016020]	UDP-glycosyltransferase activity [GO:0008194]	SUBCELLULAR LOCATION: Membrane {ECO:0000256|RuleBase:RU362059}; Single-pass membrane protein {ECO:0000256|RuleBase:RU362059}.		0	0.238572	0.157514	0.415958	4.52214e-12	0	-0.346957	-1.26266	-2.48464
A0A2R8RPM9	Metalloendopeptidase (EC 3.4.24.-)	bmp1b	animal organ development [GO:0048513]; proteolysis [GO:0006508]		calcium ion binding [GO:0005509]; metalloendopeptidase activity [GO:0004222]; zinc ion binding [GO:0008270]			0	-0.007629	0.17605	0.0297645	2.82907e-11	0	0.170281	-0.382868	-2.34378
A0A2R8RQ61	Spindle and kinetochore-associated protein 3	ska3 rama1	cell division [GO:0051301]; chromosome segregation [GO:0007059]; mitotic cell cycle [GO:0000278]; regulation of microtubule polymerization or depolymerization [GO:0031110]	cytoplasm [GO:0005737]; kinetochore [GO:0000776]; outer kinetochore [GO:0000940]; spindle microtubule [GO:0005876]		SUBCELLULAR LOCATION: Cytoplasm, cytoskeleton, spindle {ECO:0000250|UniProtKB:Q8IX90}. Chromosome, centromere, kinetochore {ECO:0000250|UniProtKB:Q8IX90}. Note=Localizes to the outer kinetochore and spindle microtubules during mitosis in a NDC80 complex-dependent manner. {ECO:0000250|UniProtKB:Q8IX90}.		0	-0.0715511	-0.00735313	-0.101229	1.15545e-12	0	0.0564573	-0.441063	-1.18475
A0A2R8RQT2	Wee1-like protein kinase 2 (EC 2.7.10.2) (Wee1-like protein kinase 1B) (Wee1B kinase)	wee2 wee1b si:ch211-238n5.5	meiotic cell cycle [GO:0051321]; mitotic cell cycle [GO:0000278]; regulation of meiosis I [GO:0060631]	nucleus [GO:0005634]	ATP binding [GO:0005524]; magnesium ion binding [GO:0000287]; non-membrane spanning protein tyrosine kinase activity [GO:0004715]; protein kinase activity [GO:0004672]; protein tyrosine kinase activity [GO:0004713]	SUBCELLULAR LOCATION: Nucleus {ECO:0000250}.		0	-0.5845	-0.594877	-0.515408	3.21736e-16	0	-0.222416	-0.797217	-3.22796
A0A2R8RR95	Arpin	arpin zgc:112432	directional locomotion [GO:0033058]; negative regulation of actin nucleation [GO:0051126]; negative regulation of cell migration [GO:0030336]	lamellipodium [GO:0030027]		SUBCELLULAR LOCATION: Cell projection, lamellipodium {ECO:0000250}.		0	-0.0108425	0.0711553	-0.196996	0.00056263	0	0.130534	-0.625241	-0.451359
A0A2R8RRC9	Hydroxyacyl-CoA dehydrogenase trifunctional multienzyme complex subunit beta	hadhb	fatty acid beta-oxidation [GO:0006635]	mitochondrion [GO:0005739]	acyltransferase activity, transferring groups other than amino-acyl groups [GO:0016747]			0	0.047143	-0.0949016	0.340738	3.3728e-12	0	-0.235642	-0.413522	-2.26657
A0A2R8RS24	60S ribosomal protein L35	rpl35	maturation of LSU-rRNA from tricistronic rRNA transcript (SSU-rRNA, 5.8S rRNA, LSU-rRNA) [GO:0000463]; translation [GO:0006412]	cytosolic large ribosomal subunit [GO:0022625]	structural constituent of ribosome [GO:0003735]	SUBCELLULAR LOCATION: Cytoplasm {ECO:0000250|UniProtKB:P42766}.		0	0.139238	0.181066	-0.029793	9.41819e-13	0	0.642013	1.24173	2.44326
A0A2R8RSM2	Complement component 4	c4	complement activation [GO:0006956]	extracellular space [GO:0005615]	serine-type endopeptidase inhibitor activity [GO:0004867]	SUBCELLULAR LOCATION: Secreted {ECO:0000256|ARBA:ARBA00004613}.		0	0.448719	0.149437	0.0939767	0.00029918	0	1.91646	1.63323	0.0300777
A0A2R8RSU1	DNA topoisomerase (EC 5.6.2.1)	top3b	DNA topological change [GO:0006265]	nucleus [GO:0005634]	DNA binding [GO:0003677]; DNA topoisomerase activity [GO:0003916]; DNA topoisomerase type I (single strand cut, ATP-independent) activity [GO:0003917]			0	-0.00501475	0.041111	0.068739	3.70369e-07	0	0.678989	0.3371	-0.406599
A0A2R8RTK7	Cyclin-dependent kinase 8 (EC 2.7.11.22) (EC 2.7.11.23) (Cell division protein kinase 8) (Mediator complex subunit cdk8) (Mediator of RNA polymerase II transcription subunit cdk8)	cdk8	protein phosphorylation [GO:0006468]	mediator complex [GO:0016592]; nucleus [GO:0005634]	ATP binding [GO:0005524]; cyclin-dependent protein serine/threonine kinase activity [GO:0004693]; protein kinase activity [GO:0004672]; protein serine kinase activity [GO:0106310]; RNA polymerase II CTD heptapeptide repeat kinase activity [GO:0008353]	SUBCELLULAR LOCATION: Nucleus {ECO:0000305}.		0	-0.20185	-0.348773	-0.716079	2.27697e-14	0	-0.176462	-0.694141	-2.20048
A0A2R8RTT5	UDP-glucose glycoprotein glucosyltransferase 1	uggt1	ER-associated misfolded protein catabolic process [GO:0071712]; protein N-linked glycosylation via asparagine [GO:0018279]	endoplasmic reticulum [GO:0005783]; endoplasmic reticulum lumen [GO:0005788]	UDP-glucose:glycoprotein glucosyltransferase activity [GO:0003980]; unfolded protein binding [GO:0051082]	SUBCELLULAR LOCATION: Endoplasmic reticulum lumen {ECO:0000256|ARBA:ARBA00004319}.	0.0424195	0	0.188842	0.138916	0.193302	4.83567e-08	0	0.819618	0.248146	-0.75694
A0A2R8RTZ6	Zona pellucida glycoprotein 2, tandem duplicate 5	zp2.5	binding of sperm to zona pellucida [GO:0007339]; prevention of polyspermy [GO:0060468]	collagen-containing extracellular matrix [GO:0062023]; egg coat [GO:0035805]; extracellular region [GO:0005576]	acrosin binding [GO:0032190]; structural constituent of egg coat [GO:0035804]			0	-0.0179205	-0.092098	0.0332065		0	-0.309762	0.193472	-0.600954
A0A2R8RUB5	ZRAB1B, member RAS oncogene family a (Zgc:56049) (Zgc:56049 protein) (ras-related protein Rab-1B)	zgc:56049 RAB1B rab1ba	autophagosome assembly [GO:0000045]; intracellular protein transport [GO:0006886]	endomembrane system [GO:0012505]	GTP binding [GO:0005525]; GTPase activity [GO:0003924]		0.0251514	0	-0.127054	-0.200036	0.146544	2.07945e-06	0	-0.00451681	0.0245985	-0.678977
A0A2R8RUD8	CDK5 regulatory subunit-associated protein 3	cdkrap3 fb33h04 fc09c05 id:ibd2920 wu:fb33h04 wu:fc09c05 zgc:86863 cdk5rap3	cell-cell adhesion involved in gastrulation [GO:0070586]; dorsal/ventral axis specification [GO:0009950]; epiboly involved in gastrulation with mouth forming second [GO:0055113]; negative regulation of Wnt signaling pathway involved in dorsal/ventral axis specification [GO:2000054]; regulation of cyclin-dependent protein serine/threonine kinase activity [GO:0000079]; regulation of mitotic cell cy…				0.00633972	0	-0.0690549	-0.123547	-0.150884	2.20875e-07	0	-0.141982	-0.121776	-0.891025
A0A2R8RVB0	DNA-directed RNA polymerases I and III subunit RPAC2 (RNA polymerases I and III subunit AC2) (AC19) (DNA-directed RNA polymerase I subunit D)	polr1d zgc:136449	cartilage development [GO:0051216]; cranial skeletal system development [GO:1904888]; DNA-templated transcription [GO:0006351]; embryonic viscerocranium morphogenesis [GO:0048703]; ribosome biogenesis [GO:0042254]	RNA polymerase I complex [GO:0005736]; RNA polymerase III complex [GO:0005666]	DNA binding [GO:0003677]; DNA-directed 5'-3' RNA polymerase activity [GO:0003899]; protein dimerization activity [GO:0046983]	SUBCELLULAR LOCATION: Nucleus {ECO:0000250}.		0	-0.0297943	0.213877	-0.0223075	4.94899e-09	0	-0.253765	-1.2961	0.305174
A0A2R8RVJ0	Si:dkey-24l11.2 (uncharacterized protein LOC100034462)	si:dkey-24l11.2 si:dkey-24l11.2	protein ubiquitination [GO:0016567]; ubiquitin-dependent protein catabolic process [GO:0006511]	nucleus [GO:0005634]	ubiquitin protein ligase activity [GO:0061630]; zinc ion binding [GO:0008270]			0	-0.178315	-0.291234	-0.183505	0.000843916	0	-0.489766	-0.520198	-1.67219
A0A2R8RVR0	DNA replication ATP-dependent helicase/nuclease (EC 3.1.-.-) (EC 3.6.4.12)	dna2	DNA repair [GO:0006281]; DNA replication, Okazaki fragment processing [GO:0033567]	mitochondrion [GO:0005739]; nucleus [GO:0005634]	4 iron, 4 sulfur cluster binding [GO:0051539]; 5'-flap endonuclease activity [GO:0017108]; ATP binding [GO:0005524]; ATP hydrolysis activity [GO:0016887]; DNA binding [GO:0003677]; metal ion binding [GO:0046872]; single-stranded DNA helicase activity [GO:0017116]	SUBCELLULAR LOCATION: Nucleus {ECO:0000256|RuleBase:RU367041}. Mitochondrion {ECO:0000256|RuleBase:RU367041}.		0	0.00720597	0.00604143	-0.0332531	3.02434e-17	0	-0.309724	-2.37209	-3.84555
A0A2R8RVY6	Histone PARylation factor 1	hpf1 zgc:101819	cellular response to DNA damage stimulus [GO:0006974]; double-strand break repair [GO:0006302]; regulation of histone modification [GO:0031056]; regulation of protein ADP-ribosylation [GO:0010835]	chromatin [GO:0000785]; nucleus [GO:0005634]; site of DNA damage [GO:0090734]	chromatin binding [GO:0003682]; histone binding [GO:0042393]; poly-ADP-D-ribose binding [GO:0072572]; protein ADP-ribosyltransferase-substrate adaptor activity [GO:0140768]	SUBCELLULAR LOCATION: Chromosome {ECO:0000250|UniProtKB:Q9NWY4}. Nucleus {ECO:0000250|UniProtKB:Q9NWY4}. Note=Localizes to DNA damage sites; chromatin localization is dependent on parp1 and parp2. {ECO:0000250|UniProtKB:Q9NWY4}.		0	0.038501	0.20417	-0.102926	1.04319e-16	0	-0.407237	-0.958508	-1.887
A0A2R8RW11	ATP synthase-coupling factor 6, mitochondrial (ATP synthase peripheral stalk subunit F6)	si:ch211-140m22.7	proton motive force-driven ATP synthesis [GO:0015986]	mitochondrial proton-transporting ATP synthase complex [GO:0005753]; mitochondrial proton-transporting ATP synthase complex, coupling factor F(o) [GO:0000276]	proton transmembrane transporter activity [GO:0015078]	SUBCELLULAR LOCATION: Membrane {ECO:0000256|ARBA:ARBA00004370}. Mitochondrion {ECO:0000256|ARBA:ARBA00004173}.	0.0430902	0	0.302974	0.359273	0.407944	1.89674e-13	0	-0.425033	-1.08516	-1.98467
A0A2R8RW79	Interleukin enhancer-binding factor 3a	ilf3a	defense response to virus [GO:0051607]	cytoplasm [GO:0005737]; nucleus [GO:0005634]	DNA binding [GO:0003677]; double-stranded RNA binding [GO:0003725]; single-stranded RNA binding [GO:0003727]	SUBCELLULAR LOCATION: Cytoplasm {ECO:0000256|ARBA:ARBA00004496}. Nucleus {ECO:0000256|ARBA:ARBA00004123}.		0	0.0127664	0.0047467	-0.0439048	0.0297374	0	-0.17564	-0.024976	0.0353923
A0A2R8RWF2	Si:ch73-217n20.1	si:ch73-217n20.1	epidermis development [GO:0008544]; lymph vessel morphogenesis [GO:0036303]	extracellular space [GO:0005615]	DNA binding [GO:0003677]			0	-0.025488	-0.114299	-0.0785278		0	0.440798	0.67976	1.22254
A0A2R8RWH8	Glutathione peroxidase	gpx4b	negative regulation of Wnt signaling pathway [GO:0030178]; response to oxidative stress [GO:0006979]	mitochondrion [GO:0005739]; nucleus [GO:0005634]	glutathione peroxidase activity [GO:0004602]; peroxidase activity [GO:0004601]; phospholipid-hydroperoxide glutathione peroxidase activity [GO:0047066]			0	0.0272862	0.111699	0.0972961	2.26245e-09	0	-0.0429908	0.110415	1.06735
A0A2R8RWL4	IMP U3 small nucleolar ribonucleoprotein 3	imp3	ribosomal small subunit biogenesis [GO:0042274]; rRNA processing [GO:0006364]	Mpp10 complex [GO:0034457]; small ribosomal subunit [GO:0015935]; small-subunit processome [GO:0032040]	rRNA binding [GO:0019843]; snoRNA binding [GO:0030515]; structural constituent of ribosome [GO:0003735]			0	-0.162884	-0.0390342	0.125497	0.00100374	0	0.0492763	-0.239782	0.0925423
A0A2R8RXC7	Cytochrome c oxidase assembly factor 3 homolog, mitochondrial (Coiled-coil domain-containing protein 56)	coa3a ccdc56 coa3 zgc:171846	mitochondrial cytochrome c oxidase assembly [GO:0033617]; positive regulation of mitochondrial translation [GO:0070131]	mitochondrial inner membrane [GO:0005743]		SUBCELLULAR LOCATION: Mitochondrion inner membrane {ECO:0000250}; Single-pass membrane protein {ECO:0000250}.	0.0158218	0	0.0620438	0.212811	-0.0369454	0.00580806	0	0.20417	0.244421	-0.0231241
A0A2R8RXS8	Synaptosomal-associated protein	snap23.1	exocytosis [GO:0006887]; synaptic vesicle fusion to presynaptic active zone membrane [GO:0031629]; synaptic vesicle priming [GO:0016082]; vesicle fusion [GO:0006906]	neuron projection [GO:0043005]; plasma membrane [GO:0005886]; presynapse [GO:0098793]; SNARE complex [GO:0031201]	SNAP receptor activity [GO:0005484]; syntaxin binding [GO:0019905]	SUBCELLULAR LOCATION: Synapse, synaptosome {ECO:0000256|ARBA:ARBA00034102}.		0	0.0280065	0.0528076	-0.216645	1.97487e-16	0	-0.18886	-1.15055	-1.34689
A0A2R8RXU8	Cell cycle and apoptosis regulator 2	ccar2	positive regulation of apoptotic process [GO:0043065]; regulation of DNA-templated transcription [GO:0006355]; RNA splicing [GO:0008380]	cytoplasm [GO:0005737]; DBIRD complex [GO:0044609]; nucleus [GO:0005634]	nuclear receptor coactivator activity [GO:0030374]; RNA polymerase II complex binding [GO:0000993]			0	0.0163805	0.0426538	0.100055	3.23431e-05	0	-0.288855	-0.26894	-0.661449
A0A2R8RXW4	G patch domain-containing 8	gpatch8		nucleus [GO:0005634]	metal ion binding [GO:0046872]			0	0.0609419	0.080503	0.0548348	0.00351672	0	0.0424478	0.146561	0.292664
A0A2R8RYD3	Cytospin-A	specc1lb	cell cycle [GO:0007049]; cell division [GO:0051301]	cytoplasm [GO:0005737]; gap junction [GO:0005921]; spindle [GO:0005819]		SUBCELLULAR LOCATION: Cytoplasm, cytoskeleton {ECO:0000256|RuleBase:RU367063}. Cytoplasm, cytoskeleton, spindle {ECO:0000256|RuleBase:RU367063}. Cell junction, gap junction {ECO:0000256|RuleBase:RU367063}.		0	-0.105112	-0.123634	-0.0905761	1.9142e-06	0	0.182325	-0.230118	-1.54291
A0A2R8RYH8	Phosphate carrier protein, mitochondrial (Phosphate transport protein) (Solute carrier family 25 member 3)	slc25a3b	mitochondrial phosphate ion transmembrane transport [GO:1990547]; phosphate ion transmembrane transport [GO:0035435]	mitochondrial inner membrane [GO:0005743]	inorganic phosphate transmembrane transporter activity [GO:0005315]; symporter activity [GO:0015293]	SUBCELLULAR LOCATION: Membrane {ECO:0000256|ARBA:ARBA00004141}; Multi-pass membrane protein {ECO:0000256|ARBA:ARBA00004141}. Mitochondrion inner membrane {ECO:0000256|ARBA:ARBA00004448}; Multi-pass membrane protein {ECO:0000256|ARBA:ARBA00004448}.		0	0.0375491	-0.0636137	0.289376	2.34628e-09	0	0.139733	0.332713	0.732251
A0A2R8RYW6	Importin 11	ipo11	protein import into nucleus [GO:0006606]	cytosol [GO:0005829]; nuclear envelope [GO:0005635]	small GTPase binding [GO:0031267]	SUBCELLULAR LOCATION: Cytoplasm {ECO:0000256|ARBA:ARBA00004496}.		0	-0.0786729	-0.0267407	-0.0784854	4.02238e-07	0	0.179964	-0.286815	-0.446971
A0A2R8RZ12	R3H domain-containing 1 (R3H domain-containing protein 1 isoform X2)	r3hdm1 r3hdm1					0.0140425	0	-0.712077	-0.805922	-0.983249	6.13782e-11	0	-0.164658	-0.33206	-2.02482
A0A2R8RZA4	PMS1 protein homolog 1 (SI:dZ72B14.2 (Novel protein similar to human postmeiotic segregation increased 1-like protein (PMSL1)))	PMSL1 si:dz164h20.2 SI:dZ72B14.2 si:dz72b14.2 pms1	mismatch repair [GO:0006298]	mismatch repair complex [GO:0032300]; nucleus [GO:0005634]	ATP binding [GO:0005524]; ATP hydrolysis activity [GO:0016887]; ATP-dependent DNA damage sensor activity [GO:0140664]; mismatched DNA binding [GO:0030983]		0.0268422	0	0.290961	0.0919969	1.23841	2.01083e-07	0	-0.287881	-0.483304	-1.32982
A0A2R8RZD6	Rho GTPase-activating protein 17a (rho GTPase-activating protein 17 isoform X2)	arhgap17a zgc:110306 arhgap17a	regulation of actin cytoskeleton organization [GO:0032956]; regulation of Rac protein signal transduction [GO:0035020]; signal transduction [GO:0007165]	cytoplasm [GO:0005737]; cytosol [GO:0005829]	GTPase activator activity [GO:0005096]		0.0354945	0	-0.21285	-0.097126	0.0213908	1.54267e-10	0	0.264013	-0.233965	-1.74407
A0A2R8RZG5	D-glucuronyl C5-epimerase B (EC 5.1.3.17)	glceb	heparan sulfate proteoglycan biosynthetic process [GO:0015012]; heparin biosynthetic process [GO:0030210]	Golgi apparatus [GO:0005794]; Golgi membrane [GO:0000139]	heparosan-N-sulfate-glucuronate 5-epimerase activity [GO:0047464]; identical protein binding [GO:0042802]; metal ion binding [GO:0046872]	SUBCELLULAR LOCATION: Golgi apparatus membrane {ECO:0000250|UniProtKB:Q9EPS3}; Single-pass type II membrane protein {ECO:0000250|UniProtKB:Q9EPS3}.		0	-0.250079	-0.0239095	-0.178242	1.57254e-14	0	0.257064	-0.601361	-2.92604
A0A2R8RZP1	haptoglobin	hp	proteolysis [GO:0006508]		serine-type endopeptidase activity [GO:0004252]			0	-0.0444351	0.15707	0.10774	2.48275e-11
A0A2R8RZS4	DnaJ (Hsp40) homolog, subfamily C, member 7	dnajc7	protein folding [GO:0006457]					0	-0.0689584	0.0145306	-0.0768594	2.15061e-07	0	0.0860691	-0.0707595	-0.564937
A0A2R8RZS9	nuclear pore complex protein Nup205 isoform X1	nup205 zgc:111802		nuclear pore [GO:0005643]				0	-0.0225533	-0.0253243	-0.0502564	4.80553e-06	0	0.0168609	0.0281546	0.550073
A0A2R8S001	Prenylcysteine oxidase 1-like	pcyox1l	prenylated protein catabolic process [GO:0030327]; prenylcysteine catabolic process [GO:0030328]		prenylcysteine oxidase activity [GO:0001735]			0	0.597567	0.160105	0.69959	2.6107e-05	0	0.195564	-0.0926659	-0.912532
A0A2R8S024	CSC1-like protein 2 isoform X2 (Transmembrane protein 63Ba)	tmem63ba tmem63ba		membrane [GO:0016020]; plasma membrane [GO:0005886]	calcium activated cation channel activity [GO:0005227]; nucleic acid binding [GO:0003676]	SUBCELLULAR LOCATION: Membrane {ECO:0000256|ARBA:ARBA00004141}; Multi-pass membrane protein {ECO:0000256|ARBA:ARBA00004141}.	0.0279426	0	0.138971	0.202835	0.265952	4.71854e-10	0	0.17048	-0.124339	-1.32961
A0A2R8S0G2	Trinucleotide repeat containing adaptor 6B	tnrc6b	miRNA-mediated gene silencing [GO:0035195]; miRNA-mediated gene silencing by inhibition of translation [GO:0035278]; positive regulation of nuclear-transcribed mRNA poly(A) tail shortening [GO:0060213]	nucleoplasm [GO:0005654]; P-body [GO:0000932]	nucleic acid binding [GO:0003676]			0	-0.045116	-0.00247727	0.0442941	8.88387e-07	0	-0.0350311	-0.60364	-0.604388
A0A2R9YJG7	Vinculin (Metavinculin)	vclb	cell adhesion [GO:0007155]; coronary vasculature morphogenesis [GO:0060977]; heart development [GO:0007507]	actin cytoskeleton [GO:0015629]; adherens junction [GO:0005912]; cell-cell contact zone [GO:0044291]; cytoplasm [GO:0005737]; cytoskeleton [GO:0005856]; focal adhesion [GO:0005925]; plasma membrane [GO:0005886]	actin filament binding [GO:0051015]; alpha-catenin binding [GO:0045294]; beta-catenin binding [GO:0008013]; structural molecule activity [GO:0005198]	SUBCELLULAR LOCATION: Cell junction, adherens junction {ECO:0000256|ARBA:ARBA00004536}. Cell membrane {ECO:0000256|ARBA:ARBA00004413}; Peripheral membrane protein {ECO:0000256|ARBA:ARBA00004413}; Cytoplasmic side {ECO:0000256|ARBA:ARBA00004413}. Membrane {ECO:0000256|ARBA:ARBA00004287}; Peripheral membrane protein {ECO:0000256|ARBA:ARBA00004287}; Cytoplasmic side {ECO:0000256|ARBA:ARBA00004287}.		0	0.00311904	-0.0187575	-0.018537	0.0724317	0	0.28681	0.354805	0.109001
A0A2R9YJH1	WAS/WASL-interacting protein family, member 1b	wipf1b	actin filament-based movement [GO:0030048]	actin filament [GO:0005884]	actin binding [GO:0003779]			0	0.0338624	0.0981672	-0.473	6.79596e-11	0	0.055673	-0.0211146	-1.57353
A0A2R9YJH9	equilibrative nucleoside transporter 2	slc29a2 zgc:110527	regulation of biological quality [GO:0065008]	membrane [GO:0016020]	nucleoside transmembrane transporter activity [GO:0005337]	SUBCELLULAR LOCATION: Membrane {ECO:0000256|ARBA:ARBA00004141}; Multi-pass membrane protein {ECO:0000256|ARBA:ARBA00004141}.		0	0.0162887	0.0699707	-0.040103	1.06723e-13	0	0.117973	-2.79947	-2.18695
A0A2R9YJI1	Si:ch211-250e5.16 protein (uncharacterized protein LOC562807 precursor)	fi32c03 wu:fi32c03 si:ch211-250e5.16			carbohydrate binding [GO:0030246]			0	0.00603997	-0.218315	0.0996684	2.09286e-08	0	0.457783	-0.411858	-2.05936
A0A2U3TVL4	Mini-chromosome maintenance complex-binding protein (MCM-BP) (MCM-binding protein)	mcmbp si:dkey-192p21.2	cell division [GO:0051301]; DNA-templated DNA replication [GO:0006261]; sister chromatid cohesion [GO:0007062]	nucleus [GO:0005634]	chromatin binding [GO:0003682]	SUBCELLULAR LOCATION: Nucleus {ECO:0000250}. Note=Associates with chromatin. {ECO:0000250}.		0	0.013868	0.0137458	-0.0258864	8.08962e-09	0	0.105731	-0.377894	-0.976897
A0A2U3TVM3	Nck-associated protein 1	nckap1 si:dkey-234n3.1 wu:fd05c01 nckap1	cell migration [GO:0016477]; cell morphogenesis [GO:0000902]; cell projection assembly [GO:0030031]; cortical actin cytoskeleton organization [GO:0030866]; neuron projection morphogenesis [GO:0048812]	lamellipodium membrane [GO:0031258]; SCAR complex [GO:0031209]		SUBCELLULAR LOCATION: Cell membrane {ECO:0000250}; Single-pass membrane protein {ECO:0000250}; Cytoplasmic side {ECO:0000250}. Cell projection, lamellipodium membrane {ECO:0000250}; Single-pass membrane protein {ECO:0000250}; Cytoplasmic side {ECO:0000250}. Note=At the interface between the lamellipodial actin meshwork and the membrane. {ECO:0000250}.		0	0.00474545	0.0349564	0.149431	0.0563703	0	-0.220316	-0.151901	-0.191042
A0A2U3TVQ4	Endoribonuclease Dicer (EC 3.1.26.3)		pre-miRNA processing [GO:0031054]; siRNA processing [GO:0030422]		ATP binding [GO:0005524]; helicase activity [GO:0004386]; ribonuclease III activity [GO:0004525]; RNA binding [GO:0003723]	SUBCELLULAR LOCATION: Cytoplasm {ECO:0000250}.	0.0442225	0	-0.0663848	-0.0940747	-0.136291	6.18844e-13	0	0.260267	-0.912905	-2.34499
A0A2U3TVS8	RNA-binding protein with serine-rich domain 1	rnps1	mRNA splicing, via spliceosome [GO:0000398]	nuclear speck [GO:0016607]	RNA binding [GO:0003723]	SUBCELLULAR LOCATION: Nucleus speckle {ECO:0000256|ARBA:ARBA00004324}.	0.0181256	0	0.00911297	0.251612	0.186452	0.00416178	0	-0.0733889	0.0664261	0.220114
A0AUR5	Ubiquitin carboxyl-terminal hydrolase MINDY-3 (EC 3.4.19.12) (Deubiquitinating enzyme MINDY-3) (Protein CARP)	mindy3 carp fam188a zgc:153892	apoptotic process [GO:0006915]; protein K48-linked deubiquitination [GO:0071108]	nucleus [GO:0005634]	cysteine-type deubiquitinase activity [GO:0004843]; K48-linked deubiquitinase activity [GO:1990380]	SUBCELLULAR LOCATION: Nucleus {ECO:0000250|UniProtKB:Q9H8M7}.	0.049349	0	-0.382588	-0.395931	-0.53982	2.93085e-16	0	-0.604376	-2.43813	-5.56062
A0AUR9	COP9 signalosome complex subunit 1 (G protein pathway suppressor 1) (Gps1 protein)	im:6909260 im:7145572 zgc:154082 gps1	anatomical structure development [GO:0048856]	COP9 signalosome [GO:0008180]; cytoplasm [GO:0005737]				0	-0.0547579	0.0381783	-0.0679252	1.92695e-15	0	0.122437	-0.577654	-1.89776
A0F081	Sestrin 2	sesn2 sesn2	cellular response to leucine [GO:0071233]; cellular response to leucine starvation [GO:1990253]; negative regulation of TORC1 signaling [GO:1904262]; positive regulation of macroautophagy [GO:0016239]; regulation of response to reactive oxygen species [GO:1901031]	cytoplasm [GO:0005737]; nucleus [GO:0005634]	leucine binding [GO:0070728]; oxidoreductase activity, acting on peroxide as acceptor [GO:0016684]	SUBCELLULAR LOCATION: Cytoplasm {ECO:0000256|ARBA:ARBA00004496}.		0	-0.139858	-0.152249	-0.0495346	2.56674e-12	0	-0.550275	-1.61685	-2.9928
A0JMC5	Transmembrane protein 51A (Zgc:152859)	zgc:152859 im:7148815 wu:fj97e11 tmem51a		membrane [GO:0016020]			0.0246244	0	0.0547201	0.072012	-0.276938	2.31748e-17	0	-0.20501	-2.54977	-4.04201
A0JME2	Activating transcription factor 7-interacting protein 1 (MBD1-containing chromatin-associated factor 1)	atf7ip mcaf1 si:dkey-48a12.2 zgc:152981	positive regulation of DNA methylation-dependent heterochromatin formation [GO:0090309]; protein stabilization [GO:0050821]; regulation of DNA-templated transcription [GO:0006355]; regulation of protein stability [GO:0031647]	nucleus [GO:0005634]; transcription regulator complex [GO:0005667]	transcription coregulator activity [GO:0003712]	SUBCELLULAR LOCATION: Nucleus {ECO:0000250}.		0	-0.0570516	0.040931	-0.0954657	3.18048e-11	0	-0.358331	-0.570391	-1.47311
A0JMI7	protein phosphatase, Mg2+/Mn2+ dependent, 1Ab	ppm1ab pp2ca1 ppp1r13b si:ch211-253p18.1 wu:fd42g12 zgc:153820	protein dephosphorylation [GO:0006470]	cytosol [GO:0005829]; membrane [GO:0016020]	magnesium ion binding [GO:0000287]; manganese ion binding [GO:0030145]; protein serine/threonine phosphatase activity [GO:0004722]	SUBCELLULAR LOCATION: Cytoplasm, cytosol {ECO:0000256|ARBA:ARBA00004514}. Membrane {ECO:0000256|ARBA:ARBA00004635}; Lipid-anchor {ECO:0000256|ARBA:ARBA00004635}.	0.0182308	0	-0.0916772	-0.11192	-0.252687	1.05164e-11	0	0.279606	-1.43958	-1.62072
A0JMI9	Ribosome-releasing factor 2, mitochondrial (RRF2mt) (Elongation factor G 2, mitochondrial) (EF-G2mt) (mEF-G 2)	gfm2 efg2 si:dkey-35i22.3 zgc:153835	mitochondrial translation [GO:0032543]; ribosome disassembly [GO:0032790]	mitochondrion [GO:0005739]	GTP binding [GO:0005525]; GTPase activity [GO:0003924]	SUBCELLULAR LOCATION: Mitochondrion {ECO:0000255|HAMAP-Rule:MF_03059}.		0	-0.125515	-0.156163	-0.136838	1.30391e-07	0	0.0784036	-1.26828	-1.06202
A0JMN4	Tyrosine-protein kinase (EC 2.7.10.2)	zgc:154049 csk SO:0001217	adherens junction organization [GO:0034332]; convergent extension involved in gastrulation [GO:0060027]; regulation of Fc receptor mediated stimulatory signaling pathway [GO:0060368]		ATP binding [GO:0005524]; non-membrane spanning protein tyrosine kinase activity [GO:0004715]; protein tyrosine kinase activity [GO:0004713]			0	-0.10503	-0.0645884	-0.00378725	2.9207e-16	0	-0.0170604	-0.800075	-2.87597
[truncated: 3,757 more rows]
